# Supplementary material for: Identification of resistance mechanisms to small-molecule inhibition of TEAD-regulated transcription
Source: EMBO Rep. 2024 Aug 5;25(9):14. doi: 10.1038/s44319-024-00217-3 (PMC11387499; doi:10.1038/s44319-024-00217-3)
Supplement: Supplementary file 2 — Dataset EV1 [file 44319_2024_217_MOESM2_ESM.xlsx]

## Sheet: Dataset EV1 Legend
Dataset EV1. Differential gene expression analyses of H2052 and H226 cells treated with TEADi (VT107) compared to DMSO.

## Sheet: H2052 voomwithQualityWeights
Feature	TEADi-DMSO:logFC	AveExpr	P value	Adjusted p-value
SNAPC1	-2.29924	7.20135	7.83006e-11	1.03357e-06
IL33	2.00004	4.63364	5.361e-09	3.53826e-05
SPOCD1	1.19292	4.39695	7.12943e-08	0.000250964
COL6A3	1.03316	7.75155	7.60495e-08	0.000250964
TUBA1A	1.10368	7.32327	1.15376e-07	0.000256042
RAB27B	1.67305	3.49663	1.25936e-07	0.000256042
ITGA2	1.88961	5.31151	1.39691e-07	0.000256042
KCNAB1	1.59696	1.12786	1.55177e-07	0.000256042
CTGF	-1.39462	5.58639	1.95988e-07	0.00028745
SERPIND1	2.47593	0.674795	2.45617e-07	0.000296576
DCDC2	-1.45405	4.67117	2.47146e-07	0.000296576
HMOX1	0.952156	6.12802	2.97587e-07	0.000327346
SLC7A8	2.33087	1.49419	3.38457e-07	0.000343664
SPON2	0.984453	5.67256	3.89503e-07	0.000367246
SCD	0.9038	7.23055	4.83732e-07	0.000425684
DNER	1.08455	4.83426	5.60875e-07	0.000462722
TMEM156	1.48301	3.5951	6.87368e-07	0.000503932
GDF15	0.8703	7.93986	7.07238e-07	0.000503932
G0S2	1.24505	7.81857	7.50926e-07	0.000503932
PPAPDC1A	1.55129	2.64628	7.90019e-07	0.000503932
THBS1	-1.03206	5.98014	8.24237e-07	0.000503932
STXBP6	-1.67464	4.85892	8.39887e-07	0.000503932
PHLDA1	0.799836	7.88633	9.40643e-07	0.000538798
MLPH	0.903402	4.85782	9.79632e-07	0.000538798
TMEM158	0.801928	7.51779	1.5052e-06	0.000794746
LAMB3	0.841703	5.41522	1.83368e-06	0.000930945
PDGFRA	1.14731	4.7459	2.20792e-06	0.00106793
PRSS3	1.93267	1.05335	2.26531e-06	0.00106793
STC1	2.12469	1.73484	2.46922e-06	0.00110899
CYP2S1	1.42757	1.07514	2.52044e-06	0.00110899
GFPT2	0.934065	4.17307	2.84922e-06	0.00121321
ANPEP	1.32544	3.9233	3.09261e-06	0.0012514
IGFBP3	-2.50169	5.77833	3.1285e-06	0.0012514
COL8A1	-0.957691	4.30104	3.38355e-06	0.00131361
TINAGL1	-0.743265	6.75606	3.81143e-06	0.00143745
IRF2BPL	0.871952	6.06035	4.17321e-06	0.00151971
PTTG1IP	-0.715583	8.76257	4.2598e-06	0.00151971
C6orf132	-0.962813	4.88581	4.57486e-06	0.00158916
ITGA11	1.99623	1.78543	4.83665e-06	0.00163702
SOX4	0.968138	5.98537	5.09738e-06	0.00168214
INSIG1	1.15491	4.15021	5.98803e-06	0.00192785
ALDH1A3	0.686498	7.91412	6.18183e-06	0.00194286
ID1	0.727371	7.19447	6.39136e-06	0.001962
PLCB4	-1.34017	4.83067	6.83244e-06	0.00200903
PLAU	1.0466	5.05504	6.88459e-06	0.00200903
C11orf68	0.936868	5.04852	7.10134e-06	0.00200903
PRSS23	0.658338	8.46197	7.30291e-06	0.00200903
SH2D4A	-0.918173	5.69534	7.30556e-06	0.00200903
SLC7A5	-0.797813	8.23904	7.79775e-06	0.00210062
KRT7	-0.651752	6.2685	8.20283e-06	0.00216555
NRP1	0.961716	4.22951	9.01018e-06	0.0023212
PRNP	0.794798	8.29689	9.28647e-06	0.0023212
GPRC5A	-0.693522	8.09592	9.41851e-06	0.0023212
DDAH1	-0.639075	6.88682	9.49582e-06	0.0023212
DAAM1	0.91088	4.75483	1.00225e-05	0.00237894
DUSP6	0.773823	6.22201	1.00925e-05	0.00237894
RP11-117P22.1	1.09332	3.21034	1.0474e-05	0.00242557
GFRA1	-0.924905	4.80204	1.08442e-05	0.002468
THBS2	0.651489	7.38394	1.14395e-05	0.00255934
SDPR	-1.04877	5.29512	1.19697e-05	0.0026173
TSPAN13	0.949416	4.15611	1.20951e-05	0.0026173
AC016722.2	1.51931	1.77547	1.25842e-05	0.00267923
CNIH3	2.0539	0.998907	1.28134e-05	0.00268471
TGFB2	-0.751552	5.46304	1.41511e-05	0.00291179
FZD8	1.58597	2.33754	1.43383e-05	0.00291179
TOX2	0.943854	6.80365	1.51649e-05	0.00300828
MATN2	-0.62347	7.08509	1.52693e-05	0.00300828
INHBA	0.691886	5.36589	1.63841e-05	0.00315787
BCL3	1.18034	3.87061	1.66996e-05	0.00315787
DMD	-1.12174	3.79591	1.67463e-05	0.00315787
CYR61	-1.13456	8.26907	1.74108e-05	0.00323695
SNPH	0.883878	3.70274	1.90346e-05	0.00348967
TNKS1BP1	0.779196	5.33535	1.96665e-05	0.00354526
ANGPTL4	2.33629	1.14063	1.9875e-05	0.00354526
GPRC5C	1.26494	1.11679	2.03155e-05	0.00357553
EZR	-0.619421	7.69602	2.12131e-05	0.00358943
ADAM19	0.715007	6.00817	2.13676e-05	0.00358943
LPIN1	0.597198	6.83265	2.14297e-05	0.00358943
IER5L	0.914442	5.41961	2.14822e-05	0.00358943
SULF1	-0.858595	4.93943	2.20821e-05	0.00364355
CTHRC1	1.00494	4.37836	2.28864e-05	0.00372964
MMP1	0.751556	9.99607	2.32542e-05	0.00374336
BDKRB1	1.06566	2.65874	2.38185e-05	0.00378801
ITGB2	-1.10823	6.41488	2.67686e-05	0.00417065
AKR1C1	1.88853	1.33975	2.68565e-05	0.00417065
ATP2B4	0.616416	7.30159	2.78532e-05	0.00427514
LAMA4	0.696503	4.63139	2.88519e-05	0.00437752
MXD4	0.647714	5.41027	3.08849e-05	0.00463273
AMOTL2	-1.07956	7.22905	3.15123e-05	0.00467374
NPAS2	0.811043	4.22277	3.2018e-05	0.00469597
ANGPTL2	0.990794	3.61179	3.3758e-05	0.00489677
DIS3L	-0.71803	4.87855	3.54197e-05	0.0049807
ALPK2	-1.02088	4.91216	3.54853e-05	0.0049807
TIMP3	-0.571291	8.61341	3.57535e-05	0.0049807
TUFT1	-0.728972	5.16748	3.58459e-05	0.0049807
ADARB1	-0.673094	6.217	3.65069e-05	0.0050197
CREB3L1	0.678415	7.62141	3.7472e-05	0.00509928
MMP14	0.594791	7.86268	4.12448e-05	0.0054563
CPM	1.24034	2.6775	4.1519e-05	0.0054563
FSTL1	-0.560952	8.56018	4.15589e-05	0.0054563
TRPS1	0.856883	4.09953	4.1749e-05	0.0054563
PVR	-0.545405	7.07123	4.56188e-05	0.00582865
NCKAP5	1.06114	2.96901	4.5737e-05	0.00582865
SKP2	-0.715768	6.53758	4.59227e-05	0.00582865
SPRY2	0.757829	4.4816	4.83788e-05	0.0059651
C10orf10	1.80435	1.80992	4.8636e-05	0.0059651
MKI67	-0.565539	8.22251	4.88532e-05	0.0059651
WWC1	-0.684001	5.82892	4.91011e-05	0.0059651
IL18	-0.698145	5.34562	4.92573e-05	0.0059651
PIK3IP1	2.0461	1.13451	5.22477e-05	0.00626972
POLR1E	-0.786532	4.50306	5.54059e-05	0.00658881
ARMC9	1.01577	3.06958	5.95094e-05	0.00690361
PDE2A	0.907185	5.81805	5.95987e-05	0.00690361
MLLT11	0.680346	4.49169	5.98022e-05	0.00690361
NPTXR	0.734633	5.83863	6.04298e-05	0.00690361
C3orf58	-0.691884	4.64464	6.06681e-05	0.00690361
NR1D1	1.02864	2.52346	6.2055e-05	0.00700108
CCDC28B	0.8064	4.01055	6.48675e-05	0.00725636
TFPI2	0.539808	6.30354	6.61628e-05	0.00733907
IDH1	0.772706	5.74049	6.72716e-05	0.00735242
NRXN3	-0.861544	4.39638	6.73972e-05	0.00735242
HMGA2	0.531731	7.29563	6.84443e-05	0.0073731
PRICKLE2	1.17208	2.76912	6.87039e-05	0.0073731
SYNPO	0.680586	4.16469	7.03685e-05	0.00749084
SLC20A1	0.573694	8.31926	7.12844e-05	0.00752763
FADS2	0.606127	5.78395	8.10823e-05	0.00844075
ID2	0.846411	4.38669	8.12103e-05	0.00844075
TOP2A	-0.709118	9.39113	8.30582e-05	0.00856538
SLC25A19	-0.972473	3.87969	8.42056e-05	0.00861639
CCDC88B	1.54247	1.09553	8.7261e-05	0.00886035
PRKCDBP	0.526195	7.1359	9.16475e-05	0.00923471
SH3BP5L	-0.586698	6.50778	9.35748e-05	0.00931759
ITGA5	0.732926	6.01971	9.43417e-05	0.00931759
DUSP14	-0.703703	7.24708	9.45876e-05	0.00931759
KAZN	-1.06371	3.98262	9.60723e-05	0.00939374
TEF	1.01513	2.75351	0.00010003	0.00968469
SMOX	0.654338	4.62748	0.000100515	0.00968469
OXTR	-0.595625	8.27059	0.000103382	0.00986324
STX1A	1.01301	3.06108	0.000103863	0.00986324
TUBB3	0.487484	6.82699	0.000105995	0.00999381
CD68	0.861851	2.61499	0.000113221	0.0105341
TPD52	-0.546253	5.78158	0.000113845	0.0105341
AC092135.1	-0.583185	7.6629	0.00011412	0.0105341
LHX1	0.988915	3.57203	0.000116185	0.0106503
FYB	1.37893	0.924992	0.000117328	0.0106809
FBLIM1	0.507977	6.30152	0.000118793	0.0107402
CRIM1	-0.76041	8.03758	0.000119921	0.0107684
MPP5	-0.67821	5.50667	0.000123813	0.0110428
AMIGO2	0.867597	4.52798	0.000125371	0.0111067
HIST1H2BD	0.914039	3.5685	0.000129679	0.0114117
MMP3	0.843744	3.58927	0.000132017	0.0114396
HTRA1	0.666125	4.42049	0.000132715	0.0114396
KCNC4	0.646255	4.31549	0.000133432	0.0114396
RRP1	-0.597761	5.28181	0.000134342	0.0114396
PDE1C	-1.51554	3.0404	0.000134989	0.0114396
AKR1C3	1.669	0.934111	0.000135392	0.0114396
PORCN	0.739276	3.79132	0.000136484	0.0114396
KIF23	-0.782491	4.89463	0.000136929	0.0114396
SLC7A1	-0.494101	6.91518	0.000140677	0.0116341
RRP1B	-0.560032	6.60611	0.00014102	0.0116341
COBLL1	-0.585151	5.61503	0.000146583	0.0120047
GPR126	-0.896729	4.30404	0.000147441	0.0120047
FAM46A	0.628254	5.63169	0.000149512	0.0120047
CELF2	-0.630244	5.1368	0.000149831	0.0120047
NAT14	0.772714	3.53824	0.000150059	0.0120047
UAP1	-0.652781	6.72644	0.000152941	0.0121411
DRP2	1.01338	3.041	0.000153603	0.0121411
AC046143.3	1.91165	1.17936	0.000158407	0.0124462
GNG2	1.96439	-0.489365	0.000160968	0.0125727
ARRDC3	1.23783	2.33502	0.000164339	0.0127294
TBX3	0.53206	6.13547	0.00016565	0.0127294
NOLC1	-0.551387	6.81411	0.000166172	0.0127294
TIMP1	0.605066	7.01309	0.000166832	0.0127294
NR2F1	-0.485321	8.13405	0.000169213	0.0128368
SIRPB1	0.655855	3.48549	0.000170874	0.0128888
PKP4	-0.524419	6.97134	0.000175954	0.0131965
CLMP	0.837949	4.71454	0.000179383	0.0133777
SIGIRR	0.586637	5.88044	0.000182002	0.0134217
BPGM	1.23806	2.05692	0.000182863	0.0134217
CDKN1C	0.854175	2.95145	0.000184956	0.0134217
JUND	0.700449	5.94454	0.000185033	0.0134217
FAM83D	-0.574111	5.70099	0.000185057	0.0134217
DCBLD2	0.477339	9.18498	0.000189203	0.0136474
RHOBTB3	-0.541406	7.69438	0.000194587	0.0139595
ADM	-0.998637	6.47522	0.000198561	0.0140615
PODXL	0.527455	6.06307	0.000199098	0.0140615
SCAND1	0.653244	4.51005	0.000199204	0.0140615
LGALS9	1.5332	0.860007	0.000204451	0.0142868
ROR1	-0.69621	3.79721	0.000204819	0.0142868
PLCXD1	-0.699067	3.95795	0.000205643	0.0142868
COL7A1	2.13951	0.0486243	0.000212503	0.0146861
TEAD1	-0.546773	7.15217	0.000214534	0.0147193
TSPAN10	0.770895	3.67784	0.000215213	0.0147193
ZCCHC24	0.599132	5.03352	0.000223284	0.0151925
TEAD4	-0.620822	5.30419	0.000225474	0.0152629
NTNG2	0.962368	2.41571	0.000227682	0.0153337
LPIN3	0.568902	5.35325	0.000230983	0.0154014
TMEM48	-0.552208	5.27884	0.000231435	0.0154014
POU2F2	0.548695	5.50024	0.000232188	0.0154014
LMO7	-0.49504	6.85274	0.000236441	0.0155581
ZNF175	0.775508	4.6115	0.000236907	0.0155581
GDF5	0.762915	4.83325	0.000243211	0.015893
TTF2	-0.748219	4.1898	0.000247445	0.0160675
CTSC	-0.727222	6.35119	0.000248316	0.0160675
GALM	0.660912	5.41289	0.000254317	0.0163308
AURKA	-0.50152	7.60494	0.00025486	0.0163308
KIAA1539	0.642393	3.51654	0.000256885	0.0163811
STMN3	0.461317	8.21704	0.000262498	0.0166012
MBOAT2	-0.462541	7.54105	0.000262852	0.0166012
CDC42EP4	0.536138	6.10732	0.000265029	0.0166435
CD3EAP	-0.566263	6.16539	0.000266043	0.0166435
GSN	0.719776	5.55508	0.000273176	0.0170091
CDC20	-0.683243	7.62317	0.000275314	0.017025
PA2G4	-0.476352	9.47983	0.000276011	0.017025
ARSI	0.910942	5.27587	0.000285493	0.0175279
PKIA	0.604746	5.39459	0.000287185	0.0175502
AP000695.4	1.55354	1.80657	0.000293497	0.0178458
FAM114A1	0.457089	6.30441	0.000294726	0.0178458
ORAI3	1.14063	2.27094	0.000296417	0.0178662
SNCAIP	-0.928363	3.22672	0.000299462	0.0179677
S100A16	0.466057	8.13995	0.000303238	0.018112
NOP56	-0.50277	8.14359	0.000305733	0.0181222
BYSL	-0.753133	4.29052	0.000306155	0.0181222
GALNT12	0.75232	4.49238	0.000310758	0.0183125
PLD6	-0.656937	4.12971	0.000312187	0.018313
GPR56	0.864671	3.60083	0.000313541	0.018313
DKK1	0.467359	6.99686	0.000315764	0.0183616
DKC1	-0.522613	8.53652	0.000321049	0.0184896
CALB2	1.52427	0.729163	0.000323361	0.0184896
HPCAL1	0.473446	9.73089	0.000324329	0.0184896
IL4I1	1.13311	1.42693	0.000324537	0.0184896
TMEM97	-0.54285	6.5838	0.000324968	0.0184896
RRAS	0.472323	6.90779	0.000330275	0.0186203
TBC1D4	-0.649564	4.92315	0.00033119	0.0186203
BACE2	-0.525687	6.5758	0.000331498	0.0186203
TRAF4	-0.528264	5.12527	0.000334943	0.0187341
NUMB	0.54058	5.32593	0.00033777	0.0188125
MVP	0.532194	5.88535	0.000340722	0.0188972
DEK	-0.510542	8.4284	0.000351358	0.0193198
TMEM173	0.766437	3.81046	0.00035136	0.0193198
DTWD1	0.793014	3.52317	0.000352732	0.0193198
MAFB	1.17554	2.59089	0.000357845	0.0195188
PTK2B	0.660481	3.56046	0.000361437	0.0195812
RRM2	-0.53984	7.98956	0.000363817	0.0195812
ARHGAP29	-0.641218	6.80032	0.000364503	0.0195812
SLC25A25	-0.583036	4.96663	0.000364922	0.0195812
S100A2	0.768434	3.41961	0.000378072	0.0202047
PSTPIP2	-0.477219	5.78621	0.000381243	0.020292
AMT	1.63987	0.608749	0.000388028	0.0204353
OAF	0.437239	7.1921	0.000388362	0.0204353
RP11-253E3.3	-0.851367	3.88129	0.00038858	0.0204353
SH3RF1	-0.564918	5.5695	0.000390157	0.0204368
SMC1A	-0.510428	6.92067	0.000392089	0.0204568
HHIP	1.45148	0.49292	0.000403484	0.0209685
OPHN1	-0.899169	3.43123	0.000407555	0.021097
KHDRBS3	-0.715731	4.83415	0.000411028	0.0211172
OGFRL1	-0.919592	4.39879	0.00041291	0.0211172
ABLIM3	0.554372	4.3769	0.000413052	0.0211172
MFAP5	-0.861377	5.64349	0.000414346	0.0211172
FAH	0.557346	5.76444	0.000418136	0.0211282
LHFPL2	0.773941	6.45743	0.00041888	0.0211282
GTPBP4	-0.573935	6.7649	0.000420271	0.0211282
AMPD3	0.779778	3.33426	0.000420962	0.0211282
ZNF714	-1.23028	2.80658	0.000423193	0.0211597
TMEM40	-0.9915	4.99636	0.000431965	0.0213939
TTPAL	-0.511903	5.35616	0.00043237	0.0213939
SIX5	0.786688	3.19251	0.00043274	0.0213939
DDX21	-0.60291	8.78886	0.000437117	0.0214625
C2orf81	1.54885	1.00183	0.00043738	0.0214625
C1orf21	-0.584416	4.4205	0.000443503	0.0216824
TMEM154	1.16925	2.39829	0.00045222	0.0218919
DIAPH3	-0.825255	5.23054	0.000453	0.0218919
COL18A1	0.751418	2.94719	0.000454869	0.0218919
SEMA4B	0.618992	4.10819	0.000455977	0.0218919
HJURP	-0.504391	6.18134	0.000457068	0.0218919
IL8	1.05163	2.06745	0.000457739	0.0218919
WWC2	-0.67108	5.7283	0.000462141	0.0220226
KCTD20	-0.586769	5.2896	0.000468936	0.0221118
C17orf57	1.41068	-0.384851	0.000472166	0.0221118
C5orf13	0.942477	2.64791	0.000472493	0.0221118
F3	-1.27067	4.73631	0.000472911	0.0221118
SLC22A18	0.672523	3.64836	0.000474018	0.0221118
NPR2	0.586861	4.46075	0.000474064	0.0221118
TRPV2	1.03646	1.06706	0.000479519	0.0222875
A1BG	0.518187	5.18531	0.000483388	0.0223885
SLC2A1	-0.542786	5.38165	0.000485331	0.0223999
PLOD2	-0.552198	7.27934	0.000488277	0.0224426
NCRNA00107	0.698197	4.44154	0.000491964	0.0224426
ZWINT	-0.449853	6.78576	0.000492188	0.0224426
FAM57A	-0.55955	4.37086	0.000494922	0.0224426
BHLHE41	0.943188	2.90727	0.000494944	0.0224426
FHOD1	0.420913	6.42042	0.000496458	0.0224426
TSR1	-0.503602	5.73323	0.000500214	0.0225352
ODZ2	-0.650931	5.83425	0.000508036	0.0228098
FNBP1	-0.468763	6.94443	0.000523346	0.0234175
VKORC1L1	-0.539329	5.1384	0.000525759	0.023446
TMEM201	-0.577365	4.9125	0.000534689	0.0236277
C14orf132	0.95403	1.93721	0.000534804	0.0236277
ARSD	0.527163	4.31894	0.000536598	0.0236277
C9orf89	0.514192	5.1289	0.00053813	0.0236277
UCK2	-0.566868	5.30195	0.000538782	0.0236277
MANF	0.4042	7.43443	0.000551201	0.0239615
SLC3A2	-0.544946	7.44559	0.00055389	0.0239615
ANXA10	2.13868	0.35577	0.000554991	0.0239615
MARCKSL1	0.698229	3.14279	0.000555448	0.0239615
COL6A1	0.474901	8.82392	0.000555472	0.0239615
SLC16A3	0.450197	8.38475	0.00055789	0.0239874
CDV3	-0.471406	8.79032	0.000561521	0.0240652
P2RY6	1.00183	1.55847	0.000566063	0.0241471
TRIM58	-1.23184	2.36695	0.000568646	0.0241471
CDCA8	-0.465048	6.49064	0.000568961	0.0241471
PKP2	-1.0719	2.66569	0.000570749	0.0241471
AKNA	0.766545	3.49634	0.000579291	0.0244302
SMURF2	-0.598064	6.68006	0.000582976	0.0245073
DLG1	-0.63286	7.3764	0.000585046	0.0245162
NEDD4L	-1.0062	7.80747	0.000586917	0.0245168
RNF169	-0.508819	5.49293	0.000594185	0.0247421
SOCS5	0.608501	4.74049	0.000599028	0.0248653
FAM113B	1.33328	0.700206	0.000604177	0.0250004
IL1B	0.488734	6.06975	0.000624913	0.0257253
IL11	0.776004	2.56929	0.000625593	0.0257253
WIPI1	0.602451	4.43237	0.000630276	0.0257983
PPFIBP1	0.481962	6.91758	0.000631276	0.0257983
SERTAD2	-0.505322	6.38004	0.000634934	0.0258677
TCOF1	-0.417132	7.37257	0.000645195	0.0262048
DHX37	-0.579891	4.28653	0.000648246	0.026248
CDCP1	0.405182	8.47143	0.000653164	0.0263663
MAFK	-0.492946	5.32491	0.00066212	0.0266463
HOXB8	0.543435	4.3341	0.00067333	0.0269864
RFX8	0.804239	3.38876	0.000674718	0.0269864
CRISPLD2	1.46072	0.923759	0.000676704	0.0269864
PRPS1	-0.485582	5.64966	0.00068248	0.0271347
2004-03-01	-0.569014	5.51312	0.000685322	0.0271659
LRPPRC	-0.404145	7.18865	0.00069862	0.0276101
NPPB	-2.81133	5.31511	0.000707058	0.027855
CTSL1	0.465415	6.5668	0.000709036	0.027855
TSC22D1	0.830065	3.73289	0.000711978	0.0278876
MAP6D1	-0.7536	3.57798	0.000716879	0.0279965
POLD4	0.626617	4.73214	0.000721196	0.028082
SEC14L2	0.551384	3.95566	0.000729432	0.0282462
POGK	-0.651539	4.38271	0.000732963	0.0282462
PRMT5	-0.432654	6.26374	0.00073352	0.0282462
SHROOM2	0.647227	3.06744	0.000735448	0.0282462
AC013461.1	-0.490884	8.11408	0.000736113	0.0282462
PDLIM7	0.556857	6.85975	0.000750077	0.0286351
BCL11A	-0.851199	3.71404	0.000750586	0.0286351
CTPS	-0.429878	5.94644	0.000754283	0.0286932
C21orf70	-0.549074	6.14043	0.000765638	0.0290414
UBE2J1	-0.999702	3.26283	0.000769098	0.0290891
PCDH17	-3.69	-1.68353	0.00077396	0.0291893
DUSP5	-0.625513	6.09975	0.000796037	0.0299364
RP4-697K14.7	0.461089	5.79556	0.000802052	0.0299591
SMC2	-0.504756	6.99879	0.000803313	0.0299591
C17orf61	0.554848	6.08145	0.000805757	0.0299591
CCDC80	-0.818075	9.94702	0.000809236	0.0299591
KRT18	-0.409053	9.80726	0.000809836	0.0299591
GADD45B	-0.491585	6.08558	0.000810258	0.0299591
PPIF	-0.515179	7.6209	0.000812936	0.0299742
DNMT1	-0.494094	8.05018	0.000818232	0.0300854
ANTXR2	0.46344	7.27541	0.000824343	0.0302112
GBX2	-0.92729	3.38676	0.000826695	0.0302112
MSC	1.0365	2.22777	0.00082852	0.0302112
SC4MOL	0.532293	5.01264	0.000840491	0.0305633
SPAG1	-0.509473	5.16639	0.000848377	0.0307653
ARID5A	0.699944	3.55918	0.000853064	0.0308012
RAGE	-0.490145	10.6291	0.000855274	0.0308012
H2AFJ	0.471393	4.88102	0.000856368	0.0308012
ANLN	-0.512787	6.66863	0.000859182	0.0308185
RRM1	-0.466019	9.05883	0.000862569	0.0308561
GSDMB	0.683428	3.15566	0.000869342	0.0310144
TCF4	0.562606	5.43746	0.000888628	0.0315453
SEPW1	0.466732	6.18598	0.000889003	0.0315453
NBPF10	0.434427	6.47786	0.000892212	0.0315743
PABPC4	-0.408815	8.37096	0.000898115	0.0316982
PLK2	-0.498112	7.7016	0.000901069	0.0317034
CCNF	-0.412983	5.6787	0.000903067	0.0317034
ZNF804A	-0.899546	3.53431	0.000909719	0.0318522
AGL	0.868274	3.21597	0.000919047	0.0320937
PADI1	-0.885927	2.05923	0.000926363	0.0322638
FAM110B	-0.764015	3.11013	0.00093269	0.0323009
NAT10	-0.404945	7.43525	0.000935051	0.0323009
PPM1G	-0.425368	8.75198	0.00093643	0.0323009
C13orf33	0.950084	2.19957	0.000937215	0.0323009
BX072579.1	2.77721	-0.735491	0.000940859	0.032342
NEGR1	-0.762906	4.01686	0.000943479	0.0323479
AURKB	-0.375636	6.92216	0.000947794	0.0323784
CSF1	0.589477	4.342	0.000949276	0.0323784
ARMCX2	0.640401	3.99077	0.000959765	0.0325643
JOSD2	0.556221	4.87633	0.000967571	0.0325643
SH3KBP1	0.443304	8.25381	0.00096844	0.0325643
SAMD11	1.29034	2.13302	0.000968845	0.0325643
NET1	0.450304	6.11587	0.000969199	0.0325643
EBNA1BP2	-0.567723	7.77816	0.000969528	0.0325643
KLF5	-0.783143	4.99199	0.000985188	0.0329202
COL12A1	-0.577922	4.43811	0.000988058	0.0329202
MYBL1	-0.837383	4.22231	0.000989237	0.0329202
CCDC85B	0.77353	3.73802	0.0009901	0.0329202
LDLR	0.457545	6.84214	0.000997334	0.0330109
AC104650.1	0.98873	1.82077	0.000997831	0.0330109
PAWR	-0.717133	4.45815	0.00100955	0.0333153
RGS3	0.525496	5.59785	0.00101375	0.0333621
NUDT14	0.545643	4.38122	0.00101603	0.0333621
SERBP1	-0.451592	8.26242	0.00101905	0.0333784
S100A11	0.389777	9.11388	0.001026	0.0335229
RAD23B	-0.404594	8.41814	0.00104165	0.0339096
DDX58	0.470779	4.36693	0.00104298	0.0339096
PRPS2	-0.504002	4.93315	0.00104618	0.0339295
WWTR1	0.567264	4.50212	0.00105037	0.0339295
EDN1	-1.12201	2.62988	0.0010513	0.0339295
FBN1	0.567213	5.68846	0.00105897	0.0340935
MEG3	0.401416	7.02238	0.00107296	0.0344599
RP11-53M11.3	1.23634	1.90812	0.0010769	0.0345026
MCM10	-0.531384	4.82571	0.00108126	0.0345586
CCDC86	-0.509768	7.31406	0.00108485	0.0345669
DNM1	0.719199	2.66561	0.00108794	0.0345669
TSC22D3	0.664172	3.95079	0.00108938	0.0345669
FAM101B	-0.482745	6.52473	0.00109332	0.0346086
SIGLEC15	1.14655	1.08135	0.00110459	0.0348655
CRIP1	0.514648	5.82712	0.00110672	0.0348655
ATAD2	-0.564884	7.29584	0.00111256	0.0349662
PBXIP1	0.587491	3.40043	0.00111616	0.0349959
KIAA0664	-0.407745	7.48669	0.00112344	0.0351357
CEP55	-0.451617	5.83949	0.00112709	0.0351357
FAM43A	0.752221	2.9631	0.0011286	0.0351357
EVI2A	1.35456	2.3029	0.00113564	0.0352047
JUP	0.924469	2.59897	0.00113615	0.0352047
ASPHD1	0.739714	2.58451	0.00114414	0.0352849
CCND3	-0.441121	5.53009	0.00114555	0.0352849
SOX9	0.543581	5.55337	0.00114676	0.0352849
HAGH	-0.499155	4.85701	0.00115482	0.0354502
SIRPG	1.75462	-0.0754164	0.00116216	0.0355929
TPX2	-0.400594	8.33004	0.00117045	0.0357639
MRC2	0.409894	5.6819	0.00118788	0.0362124
NUPR1	0.54563	4.24288	0.00119322	0.0362914
IFI27L2	0.514525	5.17919	0.00119632	0.0363021
IRX1	-0.472048	5.25986	0.00120247	0.0363869
FGF2	-0.620124	5.54695	0.00120601	0.0363869
EVI5L	0.43381	5.76082	0.00120739	0.0363869
LMBRD2	-0.471051	5.3876	0.00121047	0.0363968
CD109	0.714983	3.52453	0.00123386	0.0368593
PAK2	-0.433812	6.91356	0.00123875	0.0368593
GNAZ	0.722979	2.78301	0.00123947	0.0368593
S100A6	0.724501	10.1325	0.00123969	0.0368593
ERBB3	-2.08263	0.241598	0.00123981	0.0368593
TCF7	1.01807	1.34004	0.00124794	0.0370176
COL5A1	0.415607	6.73615	0.00126239	0.0373622
GINS2	-0.44342	5.54168	0.00126599	0.037385
WHSC1	-0.370041	7.18651	0.00127289	0.0374456
SMC4	-0.480422	8.58248	0.00127372	0.0374456
MAST4	0.479624	5.29968	0.00127901	0.0375176
CCNA2	-0.480959	5.37691	0.00128448	0.0375946
POLR1B	-0.613543	4.60478	0.00128976	0.0376149
SCN9A	-0.658097	4.44657	0.00129087	0.0376149
OR2W3	-0.956419	1.99049	0.00129933	0.0377779
RIN1	0.400419	5.48972	0.00130759	0.0379033
EFEMP1	-0.373542	7.42613	0.00130939	0.0379033
NOP14	-0.387914	7.10577	0.0013139	0.0379508
HIST1H2AC	1.15959	2.97732	0.00132467	0.0381782
LIMA1	-0.470485	8.2097	0.00134213	0.0385972
MRTO4	-0.434356	6.68594	0.00135386	0.0388499
C10orf116	0.545599	6.04796	0.00135693	0.0388536
PAPD5	-0.3988	6.20527	0.0013805	0.0394428
TGFBR3	-0.641283	3.92144	0.00138388	0.0394541
CD82	0.411218	5.06191	0.00140465	0.03996
KIRREL3	-0.606524	3.56263	0.00141467	0.0401585
S100A10	0.403729	8.79786	0.00141907	0.0401604
NRG1	-0.637987	4.95893	0.00142083	0.0401604
ST3GAL1	0.407259	5.68479	0.00143726	0.0405381
NCL	-0.494595	10.2243	0.00144609	0.0406655
TYMP	0.862142	2.89739	0.00144794	0.0406655
TMEM192	-0.684411	3.88796	0.00145517	0.0407817
NUDCD1	-0.541609	5.51391	0.00145896	0.0408014
YPEL5	0.41712	6.22787	0.0014768	0.0412131
CPA4	-0.505848	8.76664	0.00148734	0.0413733
PHF17	-0.590152	4.97228	0.00149175	0.0413733
C17orf49	0.393252	6.16481	0.00149282	0.0413733
NOM1	-0.582859	4.94755	0.00149508	0.0413733
AHNAK2	0.486032	6.22285	0.00150187	0.0414742
CLPTM1L	-0.351549	8.61866	0.00150678	0.0415019
TIAM1	-0.601627	4.55982	0.00150916	0.0415019
MFSD3	0.449945	5.00449	0.00152196	0.0417668
KIAA0922	-0.619619	3.3123	0.00152599	0.0417905
CYTH3	-0.414578	5.88729	0.00153212	0.0418717
TMEM135	0.811419	2.93406	0.00153703	0.041919
TPP1	0.391779	7.23425	0.00155192	0.0422379
NOS1AP	-0.751066	2.70922	0.00156935	0.0426244
VEPH1	0.524001	4.45915	0.00158382	0.0429079
DHRS1	0.610746	5.067	0.00158629	0.0429079
RP11-82L18.2	1.16996	0.578565	0.00160512	0.0433285
NOC3L	-0.56797	5.55074	0.0016387	0.0441445
DAB2	-0.411677	8.84636	0.00165511	0.0444959
TMEM164	0.56503	4.36483	0.00168046	0.0450854
HEXDC	0.951822	2.2362	0.00168659	0.0451581
VGLL3	-0.409874	5.74379	0.00169828	0.0453048
RP11-213H15.3	1.28573	1.14426	0.00169893	0.0453048
RGS11	0.992293	1.66079	0.00173118	0.0460716
PRC1	-0.515829	6.6473	0.00173631	0.0461153
AL121833.1	-0.545668	5.13124	0.00174302	0.0461186
ZNF618	0.419529	6.08475	0.00174621	0.0461186
FAP	0.639644	2.86975	0.00174815	0.0461186
DLC1	-0.420295	7.74863	0.00175041	0.0461186
CIT	-0.48735	4.7423	0.00175658	0.0461891
CACNG8	0.572404	5.20652	0.00176351	0.0462789
DUSP1	-0.521248	5.44874	0.00176814	0.0463048
LMNB2	-0.384733	7.2959	0.00177151	0.0463048
NLE1	-0.692616	3.42401	0.00177819	0.0463796
DFFA	-0.382542	7.18332	0.0017814	0.0463796
DDX10	-0.474136	6.01235	0.00178903	0.0464139
TGFB1	0.582493	4.13153	0.00178975	0.0464139
DTNA	0.741162	2.6334	0.00181389	0.0467815
SYNPO2L	-1.32695	2.32922	0.00181409	0.0467815
ETFB	0.395205	6.34829	0.00181455	0.0467815
KISS1	-0.525415	5.83516	0.00182164	0.0468623
COL4A5	0.705108	2.94992	0.00182479	0.0468623
C9orf150	1.10086	1.81867	0.00182885	0.0468753
CLSPN	-0.478909	6.33585	0.00183786	0.0470151
NUSAP1	-0.480316	6.46496	0.00184165	0.0470208
RAD54L2	-0.516642	4.91266	0.00185412	0.0472477
TNFAIP8L3	0.842604	1.85306	0.0018644	0.0473406
PARD3B	-0.565321	4.6559	0.0018661	0.0473406
KPNA2	-0.411743	6.88164	0.00187009	0.0473406
STAT6	0.370974	6.16747	0.00187392	0.0473406
ADRB2	-1.16956	4.75893	0.00187569	0.0473406
CNO	0.545367	4.07564	0.00188949	0.0475978
HMGB2	-0.505683	6.35689	0.00190184	0.0477183
GOLT1A	-1.79771	0.53081	0.00190289	0.0477183
NFATC4	0.510253	4.26558	0.00190529	0.0477183
CDCA5	-0.388826	6.04047	0.00190873	0.0477183
TGFBRAP1	-0.523169	5.21076	0.00191729	0.0477189
MAGED2	0.352139	7.17674	0.00191903	0.0477189
PTRF	-0.404186	11.3578	0.00191962	0.0477189
CDH15	1.11648	1.53932	0.00192504	0.0477189
KIAA0802	-0.576213	4.04093	0.00192956	0.0477189
USP31	-0.51042	4.59275	0.00193045	0.0477189
LPXN	0.354235	7.32171	0.00195328	0.0481931
FIBCD1	0.671636	3.16637	0.00196406	0.0483686
SAT1	0.39636	7.35023	0.00198131	0.0486114
PDLIM2	-0.439595	6.0596	0.00198884	0.0486114
SUPT16H	-0.360074	7.66503	0.0019903	0.0486114
MFSD7	0.792152	2.32573	0.00199071	0.0486114
LAYN	-0.42378	6.44702	0.00199433	0.0486114
TEAD2	0.494296	4.75073	0.00199853	0.0486114
ARHGAP11A	-0.396879	5.8114	0.0019997	0.0486114
RP11-149I23.3	-0.816772	2.21568	0.00201166	0.0487877
GRB2	-0.405482	6.2011	0.00201453	0.0487877
TRMT61A	-0.518401	4.51444	0.00202085	0.0487877
ISG15	0.488768	3.78656	0.00202173	0.0487877
ZNF792	1.28851	0.706952	0.00203437	0.0489028
DHX33	-0.400437	5.93959	0.00204009	0.0489028
SHISA2	0.752401	3.59464	0.00204235	0.0489028
NEDD9	-1.24239	1.23626	0.00205342	0.0489028
GNL3	-0.397052	5.85904	0.00205371	0.0489028
JPH1	-0.832909	2.74565	0.00205393	0.0489028
TM7SF2	0.628459	3.50687	0.00205572	0.0489028
ERBB2IP	-0.494797	6.62354	0.00206144	0.0489028
TMEM8B	0.656626	3.43842	0.00206196	0.0489028
RFFL	0.468562	4.68988	0.00206355	0.0489028
C10orf57	0.71596	2.78759	0.00207442	0.0490723
TMOD1	0.716683	2.766	0.0020978	0.0495366
RSL1D1	-0.351982	7.50121	0.00212055	0.0499844
SLC43A3	-0.49882	5.54452	0.00213058	0.0499934
SQSTM1	0.374532	8.86898	0.00213377	0.0499934
OXCT2	-0.604877	3.5745	0.00213397	0.0499934
DIAPH1	-0.392682	6.64343	0.00213608	0.0499934
PTMS	0.35472	7.18261	0.0021413	0.0500269
PDRG1	-0.369556	5.87245	0.00215106	0.0500776
RASSF7	-0.443659	5.44812	0.00215106	0.0500776
TRAM2	-0.471765	7.55399	0.00217382	0.0505183
CHML	-0.818653	2.56759	0.00218269	0.0506354
CDCA7L	-0.418498	6.21107	0.00220043	0.0509573
KRTAP4-9	-0.730607	3.31485	0.00222444	0.0513415
RAB13	0.390855	7.43313	0.00222718	0.0513415
IKBIP	-0.391513	6.19495	0.00222869	0.0513415
MCM7	-0.37215	6.45296	0.00226539	0.052096
TRIB2	0.462428	4.76827	0.00228925	0.0524933
VRK1	-0.477786	5.37343	0.00229062	0.0524933
POP1	-0.40237	6.52727	0.00229876	0.0525132
LOXL1	0.396734	6.01429	0.00230305	0.0525132
ADRA2A	-1.03141	1.59776	0.00230444	0.0525132
CBX1	-0.404846	7.0598	0.0023074	0.0525132
IL13RA2	1.80633	2.26828	0.00231539	0.0526045
AL844908.5	-3.71521	-0.77039	0.0023196	0.0526095
SDCCAG8	0.376002	7.23532	0.00232771	0.0527028
ANXA6	0.348179	7.90072	0.00236484	0.0533689
CHST6	2.35523	-1.05546	0.00237443	0.0533689
AC006271.3	-4.12733	-0.289855	0.00237752	0.0533689
NUAK2	-0.706319	3.16305	0.00237821	0.0533689
CSPG4	0.365746	6.02851	0.00237892	0.0533689
NUF2	-0.389772	5.83905	0.00238139	0.0533689
PRR9	0.760437	2.17104	0.0024103	0.053865
2006-09-01	0.417608	5.69509	0.00242396	0.053865
AP1S3	-0.477001	5.6983	0.00242464	0.053865
PDE5A	0.762698	2.71127	0.00243092	0.053865
CD99P1	-1.44281	1.10088	0.0024343	0.053865
LYPD6	-0.885376	2.66115	0.00243581	0.053865
GTSE1	-0.422643	5.95101	0.00243943	0.053865
POLA1	-0.462101	4.92262	0.00244349	0.053865
RP11-428C6.1	-0.509631	4.17014	0.00244524	0.053865
PHACTR4	-0.360063	6.24077	0.00244571	0.053865
B4GALT4	-0.645996	4.25579	0.00244841	0.053865
EFNA5	-0.523899	4.80102	0.00245627	0.0539481
C4orf34	0.860621	3.25399	0.00246104	0.0539631
PHACTR2	-0.632072	5.75727	0.00248415	0.0543795
RAD18	-0.46253	5.11721	0.00249851	0.0545506
KHSRP	-0.375002	9.37219	0.00250024	0.0545506
SRGAP3	1.25169	1.18807	0.00250778	0.0546016
HDAC1	0.363948	6.62866	0.00251608	0.0546016
ANKRD29	1.08789	1.74049	0.002517	0.0546016
ARL4C	0.714111	7.40745	0.00251912	0.0546016
ARHGEF26	-0.529213	4.48428	0.00252817	0.0546371
RAB8B	0.435649	4.76695	0.00252904	0.0546371
GSG2	-1.22409	0.969934	0.00253407	0.0546565
DSC3	-0.588386	4.56542	0.00254432	0.054788
H2AFX	-0.520465	6.38046	0.00257579	0.0552911
C9orf7	0.615382	3.47051	0.00257606	0.0552911
FKBP5	-0.620548	3.6146	0.00261536	0.0560435
PURA	-0.637241	8.90937	0.0026288	0.0562401
GPR176	-0.359131	6.94368	0.00265233	0.0565662
SURF6	-0.41612	5.87979	0.00265261	0.0565662
CNKSR2	-0.518552	3.57961	0.00265694	0.0565672
RNF144B	-1.14216	3.24115	0.00267426	0.0568442
C10orf54	-0.544127	3.93374	0.00268554	0.0569741
C8orf58	-0.527078	3.85106	0.00268994	0.0569741
CUTA	0.377823	6.32326	0.00269332	0.0569741
C6orf129	0.491396	4.36956	0.00270905	0.0572151
CDK6	-0.583797	6.14193	0.00272016	0.057358
C10orf28	-0.70653	3.89582	0.00273787	0.0575953
GALNT6	0.656765	2.25644	0.00274423	0.0575953
RAB11FIP1	-0.638056	4.07062	0.0027445	0.0575953
MAP1A	0.392533	7.06763	0.0027598	0.0578244
SNHG1	-0.437307	7.72301	0.0027713	0.0578503
ROCK1	-0.446614	6.89	0.00277329	0.0578503
SERPINB6	0.392662	5.63767	0.0027771	0.0578503
FAM111A	-0.326191	7.24224	0.00277857	0.0578503
HELLS	-0.356767	7.30102	0.00278346	0.0578609
SLC27A3	0.739596	2.91789	0.00279524	0.0579713
KIF11	-0.511663	4.91005	0.00279755	0.0579713
UGCG	-0.779137	8.13959	0.00281253	0.0581656
FNDC4	0.389834	5.26257	0.00281818	0.0581656
ADAMTS1	-0.631357	4.47622	0.00283057	0.0581656
HMG20B	0.398886	5.72107	0.0028309	0.0581656
SAMD4A	-0.526152	4.36543	0.00283192	0.0581656
TRIM13	0.455711	4.33771	0.00283607	0.0581656
BTBD9	0.622126	2.98981	0.00284051	0.0581656
VKORC1	0.345504	6.7002	0.00284218	0.0581656
SSBP3	0.665575	5.05676	0.00285109	0.0582575
PAPPA	0.475484	8.10154	0.00286325	0.0583314
ATOH8	0.948093	2.09099	0.00286354	0.0583314
ETS1	-0.484794	6.56861	0.0028755	0.0584847
PVT1	-0.366908	6.45602	0.00288322	0.0585515
FAM20C	0.561222	6.06023	0.00289659	0.0587327
SNHG3	-0.371932	6.00426	0.0029295	0.0593089
USP1	-0.481865	5.57305	0.00294188	0.0594609
HIST1H2BK	0.499756	5.16153	0.00295037	0.0594609
NUDT18	0.859551	1.70561	0.00295052	0.0594609
ICOSLG	-0.405762	5.24798	0.00295635	0.0594874
MPG	0.46093	4.92814	0.00296438	0.0595222
MYC	-0.637715	3.88391	0.00296709	0.0595222
SLC26A6	0.617365	3.59707	0.00297688	0.059628
TYMS	-0.360463	7.24612	0.00298724	0.0597448
ZNF624	1.38165	1.0971	0.00299803	0.0598699
ITGA1	0.583694	4.24905	0.00300983	0.0600147
RRP12	-0.473555	4.91502	0.00302313	0.0601889
XAF1	1.24289	0.0349092	0.00303121	0.0602454
RAB32	-0.372913	5.58023	0.00303509	0.0602454
TOMM40	-0.405597	7.16702	0.00305287	0.0604876
SUFU	0.518393	4.13707	0.00305646	0.0604876
WDR69	-0.985681	1.70287	0.0030838	0.0609374
PSRC1	-0.659002	3.18846	0.00308881	0.0609451
RP11-417E7.1	0.883206	1.81299	0.00310177	0.0611095
SLC19A1	-0.392829	5.18075	0.00312255	0.0613331
TMEM200A	0.427752	4.46871	0.00312884	0.0613331
PABPC1	-0.382864	10.9745	0.00312964	0.0613331
SLFN12	-0.611139	4.29149	0.00313171	0.0613331
RP11-164A7.1	0.590916	3.25094	0.00314293	0.0614618
GRWD1	-0.459578	5.14782	0.00316085	0.0617207
BTN3A1	0.931094	1.99606	0.00317533	0.0618641
MRPL23	0.46449	4.46885	0.00317757	0.0618641
PTDSS1	-0.347231	7.3616	0.00318278	0.0618743
MIS18A	-0.463058	5.62295	0.00323303	0.062722
RRP7A	-0.348728	6.98782	0.00323589	0.062722
H6PD	0.561762	4.39665	0.00324293	0.0627664
TK1	-0.403088	7.18789	0.00325127	0.0628358
SCG5	0.714915	3.92571	0.00327111	0.0630465
EIF4G1	-0.353624	8.23655	0.00327173	0.0630465
HSPD1	-0.375203	9.17811	0.00327873	0.0630892
TRAPPC5	0.375832	6.31217	0.00330588	0.0634248
MBOAT1	-0.737886	3.08036	0.00331184	0.0634248
VNN1	0.537331	3.5031	0.00331755	0.0634248
IKBKE	0.79784	3.20154	0.00331808	0.0634248
CRELD1	0.573972	3.59256	0.00332019	0.0634248
MIR210HG	1.36657	0.83641	0.00332922	0.0635054
ERF	0.433855	4.99328	0.0033554	0.0639124
MGAT4B	0.310099	7.52409	0.00336718	0.0640444
SFTA1P	-1.42656	3.76693	0.00337993	0.0641868
TMEM219	0.368887	6.30384	0.00338439	0.0641868
FUS	-0.337623	8.09762	0.00340432	0.064472
G6PD	0.365094	6.32355	0.00341224	0.0645126
B4GALT5	-0.334128	6.42507	0.00341624	0.0645126
VAMP5	0.40874	5.20847	0.00342988	0.0646778
LRP12	-0.387122	5.72313	0.00345005	0.0649653
PEX2	0.52939	4.19529	0.00345659	0.0649956
TAP2	-0.499379	5.70178	0.00346347	0.0650324
HSD11B1L	0.994167	1.10731	0.00347039	0.0650699
DDIT4	1.00644	2.44899	0.00348039	0.0651647
TMCC3	0.552444	3.55127	0.00349209	0.0652744
SGTB	-0.515378	3.94841	0.00349614	0.0652744
SH3BGRL	0.446436	4.58291	0.00350507	0.0653488
AC091729.9	1.34337	0.087798	0.00352083	0.0655499
IL4R	0.419747	5.09971	0.00353299	0.0656393
CTNNAL1	-0.469141	6.40733	0.00354009	0.0656393
MYH16	1.98415	0.178133	0.00354669	0.0656393
TWISTNB	-0.421996	5.3996	0.00354715	0.0656393
C10orf2	-0.574471	4.30762	0.00355049	0.0656393
IER3	0.35838	8.41792	0.00356031	0.0657288
TTC8	0.691226	3.03633	0.00357302	0.0658714
SNX15	0.413304	5.17883	0.00358279	0.0659593
OPTN	0.325869	6.66855	0.00359531	0.0660976
PLEKHA7	-0.644919	3.21017	0.00360057	0.0661022
CDCA3	-0.339471	5.94372	0.00361941	0.0662596
BUB1	-0.65787	3.97127	0.00362281	0.0662596
CAPN1	0.34497	6.51704	0.0036242	0.0662596
GCNT2	0.722369	2.50404	0.0036316	0.0663031
PCBP3	0.765789	1.81	0.00365121	0.066569
NME3	0.470466	3.97386	0.00365668	0.0665769
ANP32B	-0.403646	8.59997	0.0036676	0.0666836
INCENP	-0.383498	5.50198	0.00370803	0.0672913
HOXC5	0.559131	3.74915	0.00371539	0.0672913
PRR5L	-0.545342	3.74608	0.00372462	0.0672913
NQO1	0.342171	8.07111	0.00372497	0.0672913
GEN1	-0.583817	3.74981	0.00373452	0.0672913
TRIP13	-0.38893	6.2391	0.00373556	0.0672913
CTXN1	0.688436	2.31683	0.00373671	0.0672913
ZBTB45	0.452904	3.78333	0.0037435	0.0673218
OSTC	0.403493	6.41905	0.00376545	0.0676243
GALNT10	0.405093	5.94057	0.00377275	0.0676635
MICALL1	-0.386193	5.8695	0.00381533	0.0683343
AGPAT1	0.370248	5.29399	0.00384644	0.0687981
TP53INP1	0.627466	4.21174	0.00388483	0.0693851
PTPRN2	0.742729	2.85662	0.00389338	0.0693851
C21orf63	0.590503	3.24794	0.00389502	0.0693851
PDCD4	0.503134	4.5036	0.00391677	0.0696783
C16orf7	0.547085	3.20975	0.00394425	0.0700665
NARF	0.450796	4.51138	0.0039492	0.0700665
RP3-412A9.11	0.343457	5.81663	0.00396083	0.0700934
RP13-463N16.6	1.01041	2.0451	0.00396134	0.0700934
RALB	0.311639	6.8686	0.00398537	0.0703705
CLDN12	0.670586	3.43091	0.00398766	0.0703705
EIF1AX	-0.353631	7.83978	0.00404281	0.0712484
ARRDC4	-2.0786	-0.178379	0.00405365	0.0713075
PHF21A	0.495686	4.30729	0.00406187	0.0713075
FAS	-0.480481	4.99641	0.00406237	0.0713075
TMOD3	-0.411802	5.60651	0.0040712	0.0713677
TMEM44	0.634537	2.65428	0.00407868	0.071397
MAEA	-0.329887	6.52897	0.00408369	0.071397
PAMR1	0.726223	1.75495	0.00410959	0.0717174
CORO1C	-0.327589	8.67654	0.00411288	0.0717174
PRDM8	0.553265	3.45836	0.00414841	0.0721906
HEG1	-0.326617	8.36691	0.00415096	0.0721906
BAIAP2L2	-0.386235	4.83548	0.00416469	0.0722855
ZNF469	0.804435	2.1522	0.00416737	0.0722855
LENG8	0.603074	3.49198	0.00417933	0.0723529
VAT1L	1.32402	-0.23176	0.00418222	0.0723529
TPST1	0.419161	4.65154	0.00418911	0.0723772
CNNM1	-0.533745	4.68807	0.00419737	0.0724252
SYT1	0.672477	2.54734	0.00422844	0.072776
CCDC85C	-0.574524	6.34692	0.00422872	0.072776
AC007639.1	1.08529	0.346396	0.00424997	0.0730463
ITM2A	-0.888802	1.54486	0.00425893	0.0731052
EIF2C2	-0.588658	5.01782	0.0042755	0.0731123
NTN4	-0.541137	4.64358	0.00427582	0.0731123
ENC1	-0.412719	5.76718	0.00427596	0.0731123
LYST	0.684076	2.90558	0.00428287	0.0731357
SLC35B2	0.553434	4.43846	0.0042979	0.0732976
ROBO3	0.450769	4.46152	0.00430361	0.0733002
SYDE1	-0.352685	5.70679	0.00431573	0.0734118
SH3PXD2B	0.4437	4.38395	0.00433549	0.0735604
HSD17B4	0.493287	4.02047	0.0043356	0.0735604
TAPBP	0.34016	6.44607	0.00434917	0.0736958
ANKRD50	0.475613	4.26524	0.00436202	0.0737342
TMPO	-0.372606	6.38501	0.00436261	0.0737342
FLNC	-0.557309	7.66897	0.00437137	0.0737513
TMEM55A	0.611868	3.36182	0.00437914	0.0737513
RNASEK	0.342663	7.57781	0.00438824	0.0737513
PQLC3	0.365609	5.14744	0.00438921	0.0737513
GPRC5B	-0.352093	6.53049	0.00439658	0.0737513
DNAJA3	-0.419652	4.66637	0.0043982	0.0737513
PTCD3	-0.331883	6.77539	0.00440273	0.0737513
TUBB6	-0.393609	10.735	0.00441483	0.0738603
FJX1	-0.717356	3.91469	0.00443473	0.0740993
TTLL12	-0.388967	5.29337	0.004451	0.0742771
SLC44A1	0.371181	6.5731	0.00446337	0.0743396
MVD	0.47105	4.20578	0.00446601	0.0743396
PNN	-0.402212	6.60525	0.00448682	0.0745919
ARHGAP23	-0.311786	7.59472	0.00450215	0.0746244
RP4-564F22.2	-0.368071	5.57365	0.00450276	0.0746244
RDM1	-0.585601	2.57451	0.00450573	0.0746244
EXT1	-0.302992	8.10031	0.00452733	0.0748881
CENPI	-0.465403	4.19983	0.00455308	0.0752129
KIAA1632	-0.707603	4.85967	0.00455836	0.0752129
MTHFD1	-0.346629	6.1438	0.00457245	0.0752811
TBC1D17	0.57466	3.54767	0.00457456	0.0752811
CYP26B1	0.830619	1.43585	0.00458308	0.0752811
DAGLB	-0.492801	3.64171	0.00458677	0.0752811
SET	-0.378664	9.86712	0.00459485	0.0752811
PEX11G	0.984464	0.998866	0.00459964	0.0752811
MSRB2	0.37164	5.2763	0.00460241	0.0752811
PLEKHO1	0.398766	5.56735	0.00460876	0.0752916
TMEM53	0.84963	1.68406	0.00461719	0.0753361
FAM70A	-0.482666	4.09328	0.00462689	0.0753719
LGALS3	0.454148	3.967	0.00463481	0.0753719
MAP2K3	-0.385152	7.51014	0.00463651	0.0753719
HAS2-AS1	1.04467	1.25835	0.00464384	0.0753981
SMAD7	1.17662	0.817553	0.00472284	0.0764667
EPB41L4B	-0.74836	4.27508	0.00472607	0.0764667
EHD3	0.601413	3.78234	0.00473124	0.0764667
BIVM	0.370058	6.49803	0.00474342	0.0764667
CDC25A	-0.386374	5.19899	0.00475198	0.0764667
RP11-744N12.2	-0.527166	3.40742	0.00475641	0.0764667
CATSPER1	0.7188	2.82537	0.00475822	0.0764667
MKI67IP	-0.389721	7.03286	0.00476117	0.0764667
AC006276.1	0.534431	3.92476	0.00477076	0.0764667
ANKRD13A	-0.335538	7.36743	0.0047735	0.0764667
GSTM4	0.786308	2.47373	0.00477731	0.0764667
KIAA1841	0.496674	3.81029	0.00478139	0.0764667
ALDH2	0.41828	4.99552	0.00478496	0.0764667
NSUN2	-0.311561	7.69159	0.00479574	0.0765463
DUS3L	-0.620444	4.23128	0.00480159	0.0765471
EGFR	-0.365511	7.29067	0.00481229	0.0766251
STC2	-0.386338	6.46814	0.00482894	0.0767976
CCDC47	-0.36867	6.12361	0.00484075	0.0768878
MICAL1	0.468507	3.39745	0.00484626	0.0768878
C17orf90	0.416702	4.16756	0.00488783	0.0774541
PLEKHO2	0.443119	4.51288	0.00492079	0.077883
MXRA5	0.744555	2.1838	0.00493109	0.0779526
RHOC	0.30746	7.19577	0.00494225	0.0779922
U47924.25	-0.647275	3.10855	0.00494605	0.0779922
FGFR1	-0.380207	6.56091	0.00495132	0.0779922
C4orf36	-0.551531	3.50418	0.00497002	0.0781131
ZNF703	-0.33221	6.22772	0.00497775	0.0781131
GART	-0.32218	6.49603	0.00498206	0.0781131
COL4A1	-0.416968	4.41717	0.00498267	0.0781131
PPIL3	0.490313	3.95095	0.00498989	0.0781335
C16orf45	0.433442	5.15147	0.0050067	0.0783039
SDC4	-0.329857	8.92959	0.00504169	0.0787577
NCAPG	-0.368255	7.06278	0.00506805	0.0790559
KIF4A	-0.35953	5.89498	0.00507275	0.0790559
POLM	0.534173	4.08334	0.00508764	0.0791944
DNAJB6	-0.356935	7.7412	0.00512256	0.0796441
TEP1	0.687453	2.68466	0.0051295	0.0796581
GPX4	0.311787	7.2663	0.0051444	0.0797956
ATP1B1	-0.363394	5.8416	0.00518501	0.0802578
AC017048.3	0.404703	4.25801	0.00518636	0.0802578
C10orf26	0.385947	5.87427	0.00521942	0.0805656
KIAA1462	0.593095	3.00039	0.00521965	0.0805656
CDC42EP1	-0.392777	5.56475	0.0052288	0.0805656
NUDT4	0.327413	6.09789	0.00523066	0.0805656
CDC6	-0.342305	6.15341	0.00525293	0.0808143
ITGAV	0.417831	4.65241	0.00526055	0.0808373
BHLHE40	0.720238	2.67417	0.00532719	0.081704
TSPAN31	0.51838	4.1132	0.00532933	0.081704
SLC22A1	1.37298	0.29197	0.00534425	0.081793
NFASC	-0.41852	5.52142	0.00534753	0.081793
NME6	-0.442848	4.34231	0.00536405	0.0819508
RIPK2	0.398221	5.23249	0.0053741	0.0820095
NAA15	-0.489123	5.86092	0.00539589	0.0822468
TMEM132A	0.353749	5.33887	0.0054033	0.0822647
EID2	-0.638067	3.50108	0.00543195	0.0826057
HSPB6	0.432005	4.61812	0.00544446	0.0827007
LYAR	-0.627927	7.2414	0.00545792	0.082757
CD276	0.437952	5.29478	0.00546249	0.082757
FXR2	-0.391724	6.06571	0.00546698	0.082757
PPIC	0.463029	3.60499	0.00549551	0.0830936
ZNF121	-0.434175	4.44449	0.00551093	0.0831968
RP11-783K16.5	0.503006	4.72194	0.00551494	0.0831968
RP11-497D6.4	1.06247	1.45231	0.00554928	0.0836193
C9orf140	-0.414805	5.87821	0.00556693	0.0837004
CKAP5	-0.372807	6.61848	0.0055789	0.0837004
DIP2B	0.475628	4.19968	0.00558218	0.0837004
CENPM	-0.449867	4.93914	0.00558629	0.0837004
NDFIP2	-0.368829	5.72054	0.00558637	0.0837004
DSP	-0.394471	5.49185	0.00559651	0.0837573
ADAMTS5	-0.858015	2.92539	0.00562426	0.0840463
C1orf85	0.387774	4.48497	0.00562856	0.0840463
MAP7D3	-0.538375	6.81754	0.00563616	0.0840614
MYEF2	-0.632322	3.55156	0.00565094	0.0840614
PLXNA3	0.365656	4.67728	0.00565212	0.0840614
NAMPT	0.383484	5.13088	0.00565504	0.0840614
NUP155	-0.386608	5.63312	0.00566373	0.0840685
KRI1	-0.45597	4.64495	0.00566825	0.0840685
S100A13	0.748703	7.78147	0.00569918	0.0844324
TFPI	0.299177	6.57375	0.00572116	0.0846519
GEMIN5	-0.586017	4.16036	0.00572683	0.0846519
LCLAT1	-0.438317	4.7504	0.00578465	0.0852507
HEATR1	-0.41337	5.09104	0.00578936	0.0852507
CLIP3	0.379765	5.38421	0.00579341	0.0852507
SEMA7A	-0.349849	5.9304	0.00579671	0.0852507
RPUSD1	-0.324705	5.71273	0.00580373	0.0852507
BUB1B	-0.455883	4.68878	0.00580609	0.0852507
ARMCX3	0.365838	5.92268	0.00581657	0.0853097
ERAP2	0.327046	5.66313	0.00582831	0.085387
RNF24	0.299117	6.92354	0.00585739	0.085698
RASA3	0.319192	5.85069	0.00586252	0.085698
PARP1	-0.368019	6.68462	0.00587321	0.0857593
TNFRSF25	0.548488	3.12659	0.00588837	0.0858856
GINS1	-0.395824	5.24619	0.00589977	0.085957
REXO4	-0.34494	6.61302	0.00591034	0.086016
UTP20	-0.527103	5.10989	0.00591916	0.0860494
TNNT1	0.339204	6.91715	0.00595482	0.0864726
U2SURP	-0.381404	6.95501	0.00597551	0.0866723
ASXL1	-0.328312	6.55628	0.0059838	0.0866723
AC034193.5	-0.371023	4.87348	0.00598827	0.0866723
ZNF93	0.577788	2.88642	0.00600218	0.0866798
KLF16	-0.439498	4.44208	0.00600551	0.0866798
TAF6L	0.717681	2.51258	0.00600848	0.0866798
SLC38A5	-1.16396	-0.429422	0.00602433	0.0868134
IWS1	-0.386992	6.04747	0.00604303	0.0868633
BAZ2B	0.414322	4.88512	0.0060449	0.0868633
C17orf37	0.336569	5.60625	0.00605338	0.0868633
DDAH2	0.440024	4.51961	0.00605411	0.0868633
SRM	-0.310469	8.05928	0.00608031	0.0870938
RP11-622K12.1	0.373616	5.95946	0.00608337	0.0870938
ATP8B1	-0.546956	3.4767	0.00610174	0.0872622
ZNF827	-0.366161	5.16588	0.00611341	0.0873096
AKT3	-0.434729	4.45437	0.00611829	0.0873096
MTMR1	-0.468293	5.20314	0.00612595	0.0873246
LAMTOR2	0.376206	5.57957	0.00613615	0.0873756
RBM17	-0.365405	6.98726	0.00615214	0.0875088
KIAA0020	-0.413277	6.54362	0.0061712	0.0876039
SORCS2	0.664833	1.76918	0.00617317	0.0876039
MEF2D	0.410098	4.51523	0.00618394	0.0876039
TESK1	-0.477528	3.76671	0.00618537	0.0876039
ULK1	0.421072	5.46089	0.00620633	0.0877409
RFC3	-0.459466	4.40832	0.00620834	0.0877409
C3orf71	1.5172	-0.100407	0.00622435	0.0878252
DPH2	-0.481111	4.30018	0.00623352	0.0878252
ADAM12	0.408679	4.33952	0.00623426	0.0878252
RNF126	-0.331181	7.17213	0.00625067	0.0879626
PRPF4	-0.424729	5.81481	0.00626044	0.0879833
PLEK2	0.553763	2.7388	0.00626548	0.0879833
CEP78	-0.361377	5.58122	0.00630966	0.0885096
CKAP2L	-0.352402	7.13944	0.0063184	0.0885381
GOLGB1	0.319575	6.1379	0.00633727	0.0887083
FAM105A	-0.455415	4.10155	0.00634658	0.0887445
POC1A	-0.31336	5.89198	0.00636851	0.0889569
SLC7A6	-0.496002	4.41392	0.00641036	0.0894468
AL591845.1	0.809269	2.29963	0.00642453	0.0895499
UBIAD1	-0.40454	4.72913	0.0064439	0.0897253
TTYH3	0.493933	6.87451	0.00645292	0.0897561
TTC9	-1.67722	1.13445	0.0064782	0.0900129
DHX58	0.79417	2.11136	0.00650841	0.0903375
SNX24	-0.420937	5.54079	0.00653393	0.0905965
TENC1	0.702417	2.49824	0.00655629	0.0908112
IL11RA	0.483981	4.0797	0.00658365	0.0910066
CCRL2	0.832696	2.11465	0.00658419	0.0910066
ITFG1	0.421967	4.85001	0.00659353	0.0910403
HVCN1	0.78692	2.80158	0.00662136	0.0913291
CLIP2	0.511317	3.57908	0.00664972	0.0915366
ZNF699	-1.91831	-0.3288	0.00665027	0.0915366
EFNB2	0.287104	7.08432	0.00666172	0.0915986
PHC2	0.399017	6.09829	0.00667087	0.091629
SAMD9L	0.754628	2.70051	0.00671229	0.0921021
FARSA	-0.306348	6.75666	0.00672667	0.0922023
LRRC23	0.627298	2.93166	0.00674184	0.0922023
PRRC2C	-0.384969	8.18602	0.00674413	0.0922023
FANCE	-0.573024	3.40417	0.00674753	0.0922023
PGM2L1	0.424943	4.27507	0.00676778	0.0923834
TMEM150A	0.567573	3.07431	0.00678943	0.0925832
MTF2	-0.458377	4.36728	0.00682646	0.0929802
C10orf47	-0.455702	5.1957	0.00683263	0.0929802
SURF1	0.363069	4.93404	0.006871	0.0934059
CHST3	-0.456393	4.9236	0.00688043	0.0934379
PLEKHG4B	1.81875	-0.245531	0.00689959	0.0936018
EIF3A	-0.367004	8.96958	0.00692538	0.0938553
HNRNPAB	-0.375069	7.6128	0.00694798	0.0940332
KB-1732A1.1	0.967942	1.40832	0.00695275	0.0940332
CCDC84	-0.334063	6.80168	0.006979	0.0942915
RNMTL1	-0.440921	3.81131	0.00700799	0.0945864
GABARAP	0.304641	7.06296	0.00704509	0.0948363
SON	-0.306962	8.51359	0.0070468	0.0948363
WTIP	-0.417014	4.8825	0.00704806	0.0948363
C9orf44	1.44565	0.222501	0.00707355	0.0950823
DENND1A	-0.359301	4.82535	0.00708766	0.0950893
PRKCH	-1.11994	0.874717	0.00708847	0.0950893
TRIM28	-0.293478	7.63153	0.00715672	0.0959073
CAV1	-0.328977	8.94945	0.00716783	0.0959587
CCDC92	0.36799	5.12855	0.00721582	0.0964274
SF3A3	-0.337996	6.87257	0.00721744	0.0964274
LYPLA2	0.325936	6.85226	0.00723402	0.0964554
IPO4	-0.360248	5.11273	0.00723416	0.0964554
PPRC1	-0.395025	5.11706	0.00725021	0.096494
ATP6V0A4	-0.922952	2.46514	0.00725544	0.096494
C9orf100	-0.943625	1.63288	0.00725898	0.096494
PLXNA4	1.69122	0.517995	0.00727195	0.0965691
TJP1	-0.404098	5.98832	0.00730787	0.0968091
CALD1	-0.331942	8.49312	0.00731089	0.0968091
SERPINB5	0.651139	2.83468	0.00731261	0.0968091
TCERG1	-0.398457	7.10126	0.00731935	0.0968091
FAM89A	-0.534401	2.92292	0.00735419	0.0970822
UGDH	0.32834	5.68167	0.00735471	0.0970822
C9orf46	0.596008	2.82797	0.0073946	0.0972575
LENG1	-0.443124	3.90207	0.0074133	0.0972575
SART3	-0.323934	6.00214	0.00741475	0.0972575
CORO6	0.815947	0.991139	0.0074289	0.0972575
CENPF	-0.496593	6.93589	0.00742901	0.0972575
FTH1	0.322039	11.0628	0.00743111	0.0972575
TCF7L1	-0.399621	5.56996	0.00744325	0.0972575
GPATCH4	-0.359332	6.7151	0.00744471	0.0972575
FOSL1	-0.316395	8.17688	0.00744738	0.0972575
MKL1	0.486503	3.37251	0.00745001	0.0972575
FH	-0.398948	5.70858	0.00745645	0.0972575
EXOSC2	-0.364759	4.98209	0.0074634	0.0972575
AKAP1	-0.385134	5.12806	0.00746378	0.0972575
HSPB1	0.31354	10.1353	0.0074767	0.0973298
MIR17HG	-0.535772	3.35736	0.00748413	0.0973306
AC090673.1	0.563714	3.1878	0.00749311	0.0973514
PLIN3	0.281825	8.30429	0.00760158	0.0985895
UBA7	0.66373	2.48835	0.00760334	0.0985895
CYB561	0.304185	6.49161	0.00761365	0.0986262
C15orf23	-0.465053	5.13277	0.00762828	0.0987078
LARP6	0.33996	5.52685	0.0076349	0.0987078
ANKLE1	-1.93332	-1.00909	0.00764856	0.0987399
BRP44	0.436338	5.21407	0.00765234	0.0987399
PDE4DIP	0.277849	7.25866	0.00769068	0.0988645
NRGN	0.320607	6.65241	0.00769282	0.0988645
AP001007.1	0.696855	2.76686	0.00769859	0.0988645
FOXM1	-0.343185	6.64687	0.00769941	0.0988645
IPO7	-0.348193	7.68288	0.00770629	0.0988645
GNG4	0.473388	3.52558	0.00770693	0.0988645
PIM3	-0.331025	6.92909	0.00772989	0.0990626
GADD45A	-0.492594	6.39558	0.00775751	0.0993202
CPEB1	0.606069	3.61315	0.00777417	0.0994267
ZFHX3	-0.337504	5.97116	0.00778089	0.0994267
VAT1	0.344903	8.41086	0.0077924	0.0994774
ZNF586	-0.908966	1.4043	0.00784395	0.0999777
CDK12	-0.371541	5.9414	0.00784673	0.0999777
MYO6	-0.302159	6.26016	0.00794283	0.101073
YIF1A	0.303359	6.81631	0.00794803	0.101073
CCBE1	-0.48401	4.87312	0.00796378	0.101149
TGFBI	0.318137	6.36731	0.00796928	0.101149
PTPN11	-0.347995	7.06347	0.00798161	0.101208
RAB8A	-0.374013	5.81564	0.00799447	0.101274
GLB1	0.303226	5.63436	0.00800792	0.101347
ZNHIT6	-0.686578	4.10805	0.00801651	0.101358
NOL6	-0.354006	5.52207	0.00810803	0.102365
HEBP2	0.344199	5.01255	0.00811167	0.102365
CITED4	1.05079	0.144902	0.00812394	0.102422
TXNRD1	-0.360915	7.66418	0.00814301	0.102484
RASA1	0.487014	3.84545	0.00815266	0.102484
COL4A6	0.978955	1.68631	0.00815529	0.102484
ATP6AP2	0.311908	6.25062	0.00815989	0.102484
PLD3	0.615336	3.35708	0.00818985	0.102749
BTBD11	0.490076	3.56525	0.00819658	0.102749
TRIB1	0.307492	6.18534	0.00822287	0.102981
ODC1	-0.409348	8.26252	0.00830011	0.10385
RP11-383H13.1	0.940036	2.24645	0.00832531	0.104066
ENDOD1	0.35686	6.17433	0.00833566	0.104097
MANBA	0.668457	3.87828	0.00834975	0.104175
TXLNG	-0.500014	4.14658	0.00841776	0.104924
PYCARD	0.318016	5.12922	0.00844601	0.105078
RP11-262H14.4	1.11627	0.544875	0.00845903	0.105078
HIGD2A	0.339453	5.74143	0.00846068	0.105078
TRO	0.53007	4.3179	0.00846309	0.105078
CARD8	0.538997	3.30096	0.00846996	0.105078
MTMR11	1.34855	0.742563	0.00850036	0.105357
FAM113A	0.319204	6.04902	0.00851299	0.105414
FAM84A	0.575215	3.28746	0.00852725	0.105492
BOLA1	0.783164	1.95036	0.00856628	0.105875
WDR43	-0.742218	8.55472	0.00857634	0.105901
CXCL3	0.520105	2.87358	0.00859114	0.105984
LRRC8D	-0.447549	4.1671	0.00862664	0.10624
ACTA2	0.322713	5.2038	0.00863183	0.10624
CCBL2	0.741859	2.79248	0.00863602	0.10624
SWAP70	-0.473724	5.94515	0.00866202	0.106461
TADA3	0.38371	4.74043	0.00870265	0.10686
POLR2D	-0.348326	5.14958	0.00872397	0.107023
TMEM49	0.334051	6.31123	0.00875612	0.107317
FAM134C	0.372825	4.82848	0.00877316	0.107426
DHCR7	0.351449	5.64351	0.00878715	0.107498
UHRF2	0.351965	5.18604	0.00881011	0.107679
MGAT5B	0.397196	4.16538	0.00883119	0.107837
NXT1	-0.370261	5.44624	0.00885508	0.108029
PHLDB1	0.401866	6.21921	0.00887604	0.108055
PBX1	1.08746	0.903984	0.00887976	0.108055
ATXN2	-0.341392	5.92706	0.0088917	0.108055
KIF5B	-0.292716	7.62419	0.00889486	0.108055
TNFRSF10A	-0.344445	5.09953	0.00889989	0.108055
ANAPC16	0.411783	5.22565	0.00891784	0.108055
HSPA9	-0.29454	6.73132	0.0089237	0.108055
MCM4	-0.289534	7.92459	0.00892989	0.108055
SCN1B	0.658008	3.39467	0.00893095	0.108055
C1QTNF1	0.708235	2.40527	0.00894494	0.108126
YES1	-0.367161	6.05929	0.00896388	0.108206
PEG10	-0.355174	6.2287	0.00896795	0.108206
PNRC1	0.735406	2.89313	0.0090175	0.10864
ZMYM3	0.364235	4.97069	0.0090204	0.10864
C1orf201	-0.451081	4.43006	0.00903832	0.108744
TGFBR2	0.327686	5.2949	0.00904813	0.108744
IFRD2	-0.31932	5.82234	0.00905412	0.108744
EVC	0.425835	5.49956	0.00906199	0.108744
CRY1	-0.48606	4.07283	0.00908539	0.108751
SPP1	0.823092	2.23033	0.00908566	0.108751
NEAT1	0.30052	10.1121	0.00908733	0.108751
MSN	0.294289	9.97755	0.00912076	0.109053
POPDC3	0.444346	4.51929	0.00913196	0.109088
CELF1	-0.299476	8.9647	0.00915033	0.109208
CAPN3	1.33096	0.068807	0.0091782	0.109442
SLC30A1	0.412862	4.7828	0.00918665	0.109444
FSTL3	-0.320518	5.20448	0.00922766	0.109833
SCD5	-0.43118	4.62262	0.00925074	0.110009
MYBL2	-0.420506	6.46996	0.00926101	0.110032
DDX51	-0.323844	5.75304	0.00927985	0.110107
TCP1	-0.319292	7.18863	0.00928759	0.110107
YPEL3	0.549859	2.99694	0.00929234	0.110107
PRX	-1.49566	-0.534604	0.00935029	0.110694
FKBP1A	0.32849	9.8467	0.00938675	0.111026
CORO2A	0.369117	4.08686	0.0094086	0.111185
USP11	0.384339	4.70749	0.00942715	0.111304
CCT6A	-0.270794	7.95065	0.00947461	0.11167
DDX18	-0.416333	7.6748	0.00947587	0.11167
TONSL	-0.41379	4.51045	0.00948351	0.11167
CTD-2003C8.1	0.637137	2.89984	0.00950685	0.111746
ADIPOR1	-0.346585	4.98468	0.00951504	0.111746
AGPAT5	-0.610336	3.56014	0.00951531	0.111746
ISG20L2	-0.435823	5.20168	0.00957593	0.112331
C12orf24	-0.486366	6.13895	0.00959778	0.112331
USP36	-0.274437	6.43635	0.00960385	0.112331
SMCHD1	-0.369367	5.36482	0.00960674	0.112331
FAM60A	-0.471283	4.66276	0.00960773	0.112331
NOB1	-0.329095	5.96767	0.00962097	0.112387
NOP58	-0.372713	7.817	0.00964187	0.112531
PDZD11	0.318944	6.56184	0.00966831	0.11274
ARNT	0.386749	4.40641	0.00968206	0.112801
SELENBP1	0.619197	2.07118	0.0097104	0.112927
EZH2	-0.339172	5.30781	0.00971708	0.112927
TWF2	0.330761	7.31955	0.00971855	0.112927
ECE2	-0.89359	1.83609	0.00973442	0.113012
PLK1	-0.299535	7.17444	0.00978883	0.113544
2011-09-01	-0.304076	9.07884	0.00983063	0.113928
ZNF449	0.773935	1.8005	0.00985515	0.114112
FAM89B	0.39784	6.07995	0.00986697	0.114115
DUSP18	0.76527	2.78556	0.00987265	0.114115
FLRT3	0.841743	2.22222	0.0099166	0.114522
UBL3	-0.376572	5.17916	0.00994862	0.114792
DDX52	-0.330474	6.34767	0.0099771	0.11502
WDR74	-0.336402	5.32106	0.0100816	0.116123
GAS2L3	-1.2845	2.04389	0.0101136	0.116332
CTSD	0.292363	8.17031	0.0101173	0.116332
ACVR1	0.488644	3.87832	0.0101341	0.116332
RPA1	-0.319632	6.0068	0.010135	0.116332
KRT33B	-0.555433	3.10084	0.0102134	0.11713
AEN	-0.296007	7.5411	0.0102391	0.117284
KCNMA1	0.273699	7.25076	0.0102446	0.117284
HMGCS1	0.291164	7.02544	0.0102542	0.117293
PHLDB2	-0.344871	5.38854	0.0102752	0.11743
METTL11A	-0.287636	6.4874	0.0102941	0.117545
TMEM66	0.336491	5.72231	0.0103041	0.117557
CHD5	-1.76855	-0.114886	0.0103271	0.117696
PTER	-0.625304	3.23798	0.0103341	0.117696
MID1	-0.380772	4.86757	0.0104104	0.118463
MED1	-0.306778	7.07413	0.0104464	0.11877
ABCF1	-0.300481	6.7956	0.0104656	0.118873
PLTP	0.281063	6.6262	0.0104734	0.118873
DALRD3	0.492955	4.14595	0.0104836	0.118887
CLEC11A	0.288343	6.22303	0.0105374	0.119394
LRRC15	0.737131	2.26598	0.010569	0.119619
CAMKK1	0.608218	2.69075	0.0105781	0.119619
IL15	0.957357	1.53141	0.0105845	0.119619
GMPPA	0.393457	5.57506	0.0106247	0.119971
CD44	0.272796	9.11214	0.0107189	0.120876
ALKBH7	0.391111	4.18178	0.0107351	0.120876
F11R	0.346888	4.53528	0.0107361	0.120876
AC007362.1	0.599354	2.35564	0.0107415	0.120876
COL1A2	0.353677	4.87199	0.0107526	0.120898
KIFC2	0.405238	5.10317	0.0107971	0.121295
MCM2	-0.311541	7.18465	0.0108141	0.121382
AC110814.1	-0.554331	3.2803	0.0108435	0.121529
ARL6IP5	0.329909	5.60567	0.0108456	0.121529
DDX11	-0.442182	3.60653	0.0108851	0.121743
MUC12	0.990519	0.479846	0.0108978	0.121743
LMNA	0.356189	9.26319	0.0109158	0.121743
SSPN	0.925879	2.76661	0.0109186	0.121743
RBMX	-0.317119	7.76656	0.0109262	0.121743
PAIP2	0.360292	5.76237	0.0109285	0.121743
ZMIZ1	0.585165	4.3915	0.0109349	0.121743
TMEM117	0.640971	2.26103	0.0109384	0.121743
SFPQ	-0.281773	8.24985	0.0109515	0.121776
FN1	0.37012	9.61452	0.010963	0.121776
PALM2	0.66354	1.97389	0.0109779	0.121776
GSTA4	1.05148	1.39868	0.0109818	0.121776
SH2D5	-0.478481	3.83626	0.0109875	0.121776
TRAP1	-0.302126	6.53305	0.0110451	0.122311
SKIV2L2	-0.363316	5.77374	0.0110549	0.122317
AIM2	0.959834	0.680932	0.0110763	0.122452
RRP15	-0.394389	5.45057	0.0111189	0.12282
KIAA1524	-0.502351	4.70411	0.0111353	0.122898
EFHC1	0.68548	2.65497	0.011182	0.12331
CENPB	-0.293179	6.85489	0.0112265	0.123698
MBOAT7	0.31649	7.90011	0.0112545	0.123854
SLFN13	-0.628755	2.30668	0.0112595	0.123854
C1QTNF6	0.59603	2.59575	0.0113121	0.124329
SOX12	0.354242	5.81373	0.0113227	0.124343
RIC8A	-0.274587	8.12549	0.0113408	0.124414
BTG3	-0.313821	5.7084	0.011348	0.124414
HNRNPH2	0.317817	5.48796	0.0113895	0.124764
C9orf5	-0.264593	7.57595	0.0114103	0.124889
PCNXL2	0.383003	4.86108	0.0114409	0.12512
SPAG5	-0.325355	5.30507	0.0114767	0.125407
CTBP2	-0.286841	7.56407	0.0115173	0.125678
FTL	0.336592	12.2041	0.0115205	0.125678
CABLES1	-0.317691	5.73298	0.0115443	0.125818
SLC29A3	0.709974	2.04421	0.0115654	0.125818
SMARCA1	0.300631	6.03612	0.0115687	0.125818
LASS6	-0.308866	5.87304	0.0115715	0.125818
DIMT1L	-0.435982	4.53394	0.011607	0.125976
MMAB	0.37135	5.28659	0.0116071	0.125976
MYST2	-0.330541	5.24285	0.0116146	0.125976
ZNF542	-0.618683	3.02723	0.0116364	0.126006
PUS1	-0.366809	4.91793	0.0116364	0.126006
AC115088.2	-0.919024	0.986064	0.0116721	0.126278
PSG4	-0.406793	4.74184	0.0116807	0.126278
2001-09-01	1.19298	-0.125858	0.0117038	0.126291
RBM27	-0.383699	5.60206	0.0117066	0.126291
AMZ1	-1.54192	-0.573727	0.0117106	0.126291
GRAMD3	-0.442595	4.12859	0.0117683	0.126718
TMEM120A	0.433913	4.20133	0.0117789	0.126718
BUB3	-0.295374	8.07709	0.011779	0.126718
DYNC2LI1	0.456328	3.31075	0.0118043	0.126839
CORO2B	0.35226	4.46614	0.0118094	0.126839
TEX2	-0.350953	5.39109	0.0118712	0.127327
UBE3A	-0.284149	6.96805	0.0118742	0.127327
YEATS2	-0.330444	5.19729	0.0119165	0.127529
PITPNM1	0.877926	1.75732	0.011917	0.127529
CLDN14	0.35807	4.1893	0.011922	0.127529
BATF3	-0.41899	4.60821	0.0120003	0.128263
DEPDC1	-0.326106	5.03111	0.012064	0.128828
DTL	-0.331986	5.74258	0.012075	0.128828
ORC6	-0.464793	4.97471	0.0120825	0.128828
MAPT	0.466034	3.15785	0.012103	0.128865
TOM1L2	-0.505484	3.15253	0.0121122	0.128865
AP002478.1	0.633284	2.03167	0.0121152	0.128865
CLN6	-0.452051	4.20717	0.0121453	0.129081
LYG1	1.73538	-0.681753	0.0121559	0.12909
MXRA8	0.307997	5.23251	0.0121864	0.129309
CTTN	0.287309	8.69215	0.012209	0.129445
AP003068.18	0.884906	0.973789	0.0122211	0.129469
VIM	0.296714	10.2432	0.0122962	0.130152
SH3YL1	0.595838	2.56736	0.0123053	0.130152
RTN2	0.599657	2.62965	0.0123371	0.130384
CHCHD5	0.388936	4.2048	0.0123877	0.130752
WDR3	-0.485436	4.31167	0.0123918	0.130752
NDC80	-0.485443	4.88626	0.0124349	0.131005
CYFIP2	-0.282071	6.51743	0.0124356	0.131005
FMNL2	0.330277	5.93097	0.0124537	0.131092
PANX1	0.358935	4.38751	0.0125132	0.131613
AC068491.4	-0.545197	3.23256	0.0125268	0.131651
AL391277.1	0.480968	3.08016	0.0125665	0.131963
RP11-462L8.1	0.988715	1.21425	0.0126111	0.132327
PPFIA4	1.03498	0.939293	0.0126624	0.132623
FAM70B	0.681596	1.87701	0.012664	0.132623
TERF2IP	-0.291964	6.50599	0.012677	0.132623
CHPF	0.291382	6.14452	0.0126795	0.132623
C1S	0.375395	4.28309	0.012692	0.132648
IGFBP6	0.284531	8.20479	0.0127051	0.13268
POLE3	-0.29807	8.31367	0.0127314	0.132771
BAZ1A	-0.377265	5.68334	0.0127339	0.132771
UBE2G2	-0.290331	7.7735	0.0127467	0.132799
RTKN	0.475306	3.86566	0.0127711	0.132876
SLC22A5	-0.460383	3.16437	0.0127743	0.132876
SLC7A2	-0.698542	2.71663	0.012795	0.132976
CCDC153	0.869261	1.20659	0.012804	0.132976
RRP9	-0.324663	5.33917	0.0128545	0.133364
RP5-862P8.2	-0.886677	1.61467	0.0128615	0.133364
MOSPD1	0.347627	4.75092	0.0128976	0.133633
MAPK3	0.30178	5.29383	0.0129298	0.13377
SKA3	-0.345698	4.75222	0.0129311	0.13377
RRS1	-0.344116	6.28649	0.0129431	0.13379
CAP2	-0.519651	4.65458	0.0129657	0.133813
ERCC8	0.685926	2.32079	0.0129665	0.133813
NEK2	-0.463464	3.96059	0.0129758	0.133813
FBXO32	1.22939	3.66756	0.0129926	0.133881
ARAP3	0.383513	4.51191	0.0130504	0.134213
HIST2H2BE	0.767391	2.09819	0.0130548	0.134213
MFI2	0.289429	8.1392	0.0130553	0.134213
PARD3	-0.280548	6.41705	0.0130992	0.13456
GPR115	0.963492	1.51039	0.0132042	0.135533
DDX49	-0.338337	4.80939	0.0132501	0.135899
CYP11A1	1.14402	-0.103344	0.0132696	0.135993
CYP27A1	0.469564	3.95713	0.0133029	0.136049
LIMCH1	-0.321289	5.90925	0.0133059	0.136049
TNPO1	-0.291879	7.64513	0.013306	0.136049
NPC1	0.326057	4.90944	0.0133473	0.136238
HYI	-0.28829	6.68938	0.0133533	0.136238
SFXN5	0.304962	5.48062	0.0133652	0.136238
MAP2K6	2.91275	-1.60457	0.0133918	0.136238
MESDC1	-0.335938	5.13444	0.0133921	0.136238
ADORA1	0.449522	2.9283	0.0133961	0.136238
RP11-422J8.1	1.17281	1.036	0.0133991	0.136238
RBM28	-0.553914	4.37576	0.013407	0.136238
KRTCAP2	0.297332	6.5708	0.0134317	0.136326
AGPAT4	0.630159	2.24023	0.0134364	0.136326
CA11	1.71215	-0.0370597	0.0134786	0.136609
SLC16A1	-0.336993	7.06043	0.013485	0.136609
C7orf43	-1.31583	1.02979	0.0135034	0.136691
CHORDC1	-0.325805	5.17111	0.0135248	0.136802
PGLS	0.389743	5.04224	0.0135687	0.137096
PHPT1	0.31453	8.00031	0.013581	0.137096
SREBF1	0.445802	4.06721	0.0135849	0.137096
CCDC34	-0.298008	6.95695	0.0136413	0.13756
C1orf135	-0.511329	3.15739	0.0137141	0.138188
UQCRC1	0.267482	6.87397	0.0137498	0.138442
CRYL1	0.524952	2.84248	0.0137857	0.138697
KPNA6	-0.325127	7.05978	0.0138094	0.138831
DLG4	0.333452	5.67601	0.0138471	0.139047
ROD1	-0.293377	6.62793	0.0138619	0.139047
ACAA2	0.336301	5.0954	0.0138642	0.139047
PTMA	-0.302008	9.50837	0.0138731	0.139047
CAT	0.513844	4.33141	0.0138967	0.139178
EWSR1	-0.292713	7.22103	0.0139163	0.139269
ZNF331	-0.370396	4.51775	0.0139573	0.13948
INPP4B	-0.593746	3.35075	0.0139585	0.13948
BRD4	-0.266972	7.67794	0.0139841	0.13963
CAPG	0.323467	8.24905	0.0140949	0.140421
CDK5R2	0.775251	1.29516	0.0140974	0.140421
RNF170	0.388646	3.75815	0.0141167	0.140421
MTMR9LP	1.27431	0.00498372	0.0141226	0.140421
FAM46B	-0.675051	2.059	0.014129	0.140421
C20orf111	-0.330081	4.9906	0.0141307	0.140421
SYNCRIP	-0.295286	7.84415	0.0141435	0.140421
TFAM	-0.303849	6.48965	0.0141484	0.140421
METRN	0.315453	5.81203	0.0141791	0.140619
SEZ6L2	0.288598	6.61199	0.0141961	0.140682
WSCD1	-0.851288	2.12994	0.0142384	0.140996
2011-03-01	-1.66222	-0.100903	0.0144206	0.142692
SFRP1	0.30985	6.58152	0.0144452	0.142829
ARHGEF25	0.538786	3.61557	0.0144672	0.142838
FBXL13	0.469884	3.19827	0.0144678	0.142838
RNF141	0.3123	5.06965	0.0144797	0.142849
STK32B	-0.384073	5.19931	0.0145025	0.142967
CRLS1	-0.336679	5.16255	0.0145181	0.143014
ABHD12	-0.273639	6.72497	0.0145605	0.1432
TSG101	0.312205	5.05298	0.0145613	0.1432
CST3	0.314482	7.1069	0.0145695	0.1432
ARHGAP12	0.377257	4.0956	0.0145861	0.143256
EXOC6B	0.313426	5.72367	0.0146251	0.143465
BBS1	-1.33705	-0.00465005	0.0146374	0.143465
PGPEP1	0.513696	3.38445	0.0146399	0.143465
PDCD11	-0.296832	5.89354	0.0146541	0.143486
PAG1	0.518526	3.59392	0.0146686	0.143486
RBBP6	-0.279019	7.08209	0.0146747	0.143486
PCDH7	0.490797	3.83211	0.0146905	0.143522
GREB1L	-1.00947	1.24052	0.0147001	0.143522
UBA2	-0.28612	5.90512	0.0147269	0.143677
FAM83H	-0.267672	6.98305	0.0147445	0.143742
NF2	-0.687141	2.12397	0.0147659	0.143845
EPB41L2	-0.29554	6.76956	0.0148003	0.143915
RP11-423H2.3	2.032	-1.24292	0.0148069	0.143915
LMAN2	0.256289	7.7691	0.0148111	0.143915
ZNF544	-0.37732	4.04819	0.0148192	0.143915
ARHGEF17	-0.265368	6.37835	0.0148369	0.143915
GFM1	-0.333021	5.85595	0.0148385	0.143915
TBL1X	0.246593	7.24362	0.0148593	0.143934
CCAR1	-0.357349	7.09009	0.0148623	0.143934
RP11-1060J15.5	1.49927	-0.375082	0.0148805	0.144005
SLC16A12	-0.841808	2.27961	0.0149119	0.144203
CXorf38	-1.3733	-0.0376647	0.0149594	0.144515
PKMYT1	-0.320394	5.24062	0.0149807	0.144515
U2AF2	-0.270387	7.12791	0.0149824	0.144515
HES1	0.726496	1.44825	0.014988	0.144515
C12orf23	0.357824	5.35527	0.0150347	0.14486
KLHL23	-0.414327	4.77185	0.0151018	0.145393
MECOM	0.486992	3.40555	0.015112	0.145393
LPGAT1	-0.344609	5.17111	0.0151482	0.14554
MIDN	0.269169	7.33101	0.0151494	0.14554
OLFM2	-2.08017	-1.00126	0.0152129	0.146044
TCF19	-0.328854	5.80929	0.0152553	0.146095
CENPE	-0.455846	5.65612	0.0152629	0.146095
BCL2A1	0.875976	3.68184	0.0152637	0.146095
KIF17	-1.14064	0.598271	0.0152717	0.146095
VPRBP	-0.432208	4.40354	0.0152736	0.146095
DYNLT3	0.371626	3.68587	0.0152942	0.146186
SLC33A1	0.440662	3.75435	0.0153217	0.146214
AC091153.1	-0.312933	6.10152	0.0153218	0.146214
ETF1	-0.244432	7.32776	0.0153303	0.146214
AC012621.2	-0.402134	4.51862	0.0154111	0.146683
SRSF11	-0.350981	7.91305	0.0154306	0.146683
FERMT3	1.03023	0.913757	0.0154306	0.146683
ADCY7	0.524381	3.14406	0.0154393	0.146683
LETM1	-0.27345	6.12571	0.0154458	0.146683
VEGFA	0.702113	2.84049	0.0154462	0.146683
ACTN1	-0.278059	10.0687	0.0154747	0.146757
RPL7L1	-0.290668	7.1272	0.0154989	0.146757
LRRC2	-0.583085	2.52942	0.0155013	0.146757
SPSB2	0.554849	2.93854	0.0155017	0.146757
FLII	-0.306154	7.94598	0.0155096	0.146757
PM20D2	-0.385234	4.41375	0.0155356	0.146898
HDAC10	0.577684	3.22799	0.0155657	0.147077
SNX21	0.322994	4.18864	0.0155812	0.147119
ZNF562	-0.642579	2.49891	0.0155925	0.14712
CTDSPL2	-0.362531	4.54498	0.0156074	0.147155
PAQR6	0.904458	0.621714	0.015677	0.147707
MCM3	-0.287225	6.27815	0.0157067	0.14788
HIC1	-0.359498	3.95026	0.0157695	0.148366
IPPK	-0.362544	4.30114	0.0158383	0.148907
POLR3G	-0.45783	6.80838	0.01586	0.149005
SAFB2	-0.33846	5.70375	0.015883	0.14903
ZNF589	0.568201	2.25408	0.0158853	0.14903
C6orf1	0.456855	4.15154	0.0159521	0.149445
STX10	0.410628	3.77224	0.0159521	0.149445
RBL1	-0.348114	4.79751	0.0160509	0.15025
TSTD1	1.02668	-0.236733	0.0160608	0.15025
NLK	0.38776	3.76352	0.0160838	0.150358
PPP3R1	-0.26291	7.27564	0.0161	0.150404
C5orf41	0.440734	3.51773	0.0161322	0.150598
NUP214	-0.320664	5.83209	0.0161535	0.15069
PRMT1	-0.243577	8.13632	0.0162193	0.151043
TRPV4	0.502215	3.34491	0.016226	0.151043
FBXW11	-0.396516	4.58318	0.0162358	0.151043
NCEH1	-0.332873	5.14701	0.0162371	0.151043
NDRG3	0.290451	5.9869	0.0162649	0.151195
CTC-325J23.2	-1.15129	0.406951	0.0162857	0.151282
DMAP1	0.344145	4.0588	0.0163079	0.151381
SRPX	0.407419	3.65009	0.0163363	0.151473
GNG11	1.02429	4.25163	0.0163408	0.151473
ZNF311	1.16255	0.729555	0.0163742	0.151516
ITPK1	-0.295926	5.44576	0.0163795	0.151516
SLC39A11	0.304568	5.58512	0.0163894	0.151516
MTHFD2	-0.240224	7.45157	0.0163913	0.151516
TSHZ3	0.419027	3.84564	0.0164122	0.151603
PRMT3	-0.785651	2.70928	0.0164618	0.151955
TLE1	0.272108	6.05197	0.0164886	0.152096
AGA	0.442561	3.76282	0.0165154	0.152237
GLB1L	0.694106	1.69333	0.0165454	0.15235
KCNN3	1.13599	1.86119	0.0165768	0.15235
FAF1	-0.26957	6.47213	0.0165824	0.15235
EIF2S1	-0.297733	6.41432	0.0165852	0.15235
MEX3C	0.422083	3.68578	0.0165876	0.15235
TCEANC	1.15632	0.530782	0.0165978	0.15235
PLAT	-0.274325	9.96691	0.0166226	0.15235
PODN	0.535994	2.41062	0.0166231	0.15235
BCL7A	-0.563636	3.87837	0.0166465	0.15235
PRKAA2	-0.643176	3.3377	0.0166535	0.15235
SNCA	0.508696	3.52134	0.0166546	0.15235
ATXN3	0.425117	3.97711	0.0167039	0.152581
CTSA	0.293064	6.98949	0.0167131	0.152581
ADSL	-0.285429	6.3153	0.0167235	0.152581
PTP4A3	0.611563	2.42585	0.0167261	0.152581
TSEN54	-0.342083	4.81109	0.0167522	0.152714
POLR2G	0.322344	7.28836	0.0168257	0.153202
SMEK1	-0.331721	5.23889	0.0168291	0.153202
AC073346.2	0.875076	2.08834	0.0168807	0.153567
LOX	-0.337751	6.4307	0.0169116	0.153742
EHD2	0.267112	6.53911	0.0169336	0.153836
IL7R	-0.856836	7.43176	0.0170133	0.154453
C2orf76	1.25752	0.733236	0.017055	0.154725
FOXP1	0.244511	7.0666	0.0170867	0.154907
ABL2	-0.278929	6.02642	0.0171245	0.155143
AP2A2	0.280627	5.65007	0.017146	0.155221
C14orf135	-0.399987	4.70277	0.0171566	0.155221
CLINT1	-0.395797	5.48416	0.0171843	0.155365
RAB12	-0.279952	6.12228	0.0172531	0.15588
THAP9	1.35053	0.0279139	0.017267	0.155899
ZBED1	-0.310265	5.00333	0.0172919	0.155963
FOXC1	-0.396877	4.64962	0.0173091	0.155963
RP13-977J11.2	1.21789	-0.724188	0.0173095	0.155963
KLHDC8B	0.531752	2.38195	0.0173499	0.15622
NTF3	-0.46293	3.88444	0.0174222	0.156764
FAM26E	0.618269	2.2814	0.017435	0.156772
MMP2	0.947616	0.585081	0.0174956	0.15717
RP11-164P12.4	-0.742154	1.76397	0.0175124	0.15717
FADS3	-0.255807	7.16937	0.0175263	0.15717
HDAC2	-0.263986	6.92542	0.0175369	0.15717
HCN2	0.355677	4.78576	0.0175461	0.15717
PUF60	-0.28965	7.55713	0.0175529	0.15717
SSRP1	-0.240848	8.82731	0.0175626	0.15717
SORL1	0.34723	4.67882	0.0176536	0.157745
WBP11	-0.292865	6.18518	0.0176549	0.157745
ABCA1	0.296547	5.42529	0.0176627	0.157745
HSBP1L1	-0.463936	4.41154	0.0177409	0.158337
EVI2B	1.63364	-0.0709615	0.0177595	0.158395
TGFA	-0.503862	5.31751	0.017844	0.159041
PPCDC	-0.574448	2.35496	0.0178953	0.159391
CAMK2N2	0.435338	2.85772	0.017965	0.159904
CCDC69	0.438991	3.28566	0.0180065	0.160166
COQ4	0.273022	5.31366	0.0180321	0.160285
CDK2	-0.239677	7.22407	0.018062	0.160432
ZNF688	0.515374	2.7032	0.0180729	0.160432
MX2	0.64683	1.47309	0.0181005	0.160569
AP1M2	-0.774051	3.20503	0.0181405	0.160815
VSIG10L	1.3703	0.0199104	0.0181664	0.16082
TP53I3	0.294876	5.54065	0.0181941	0.16082
FUT8	0.414892	4.12774	0.0181962	0.16082
ZNF473	-0.478606	3.55954	0.0181978	0.16082
FRAT1	1.33061	0.149786	0.0182019	0.16082
VPS37D	0.772319	1.96811	0.0182776	0.161278
ALDH1B1	-0.269121	6.0777	0.0182973	0.161278
NDRG1	0.484041	7.15861	0.0182977	0.161278
EML2	0.318338	6.0202	0.0183081	0.161278
METTL1	-0.3518	5.27287	0.0183148	0.161278
BRD3	0.248478	6.38294	0.0183777	0.161527
FUBP3	-0.290087	5.93802	0.0183824	0.161527
UPK1B	-1.75815	2.08194	0.0183884	0.161527
XXbac-B461K10.4	-0.339677	4.26312	0.018392	0.161527
STK11IP	0.522072	3.03065	0.0184364	0.161809
WDR4	-0.258444	5.9461	0.0184523	0.161841
C3orf52	0.602194	2.81566	0.0184879	0.162045
MYO10	0.262393	9.75951	0.0185136	0.162086
LIF	1.13465	1.4149	0.0185171	0.162086
PCID2	-0.251012	6.82658	0.0186338	0.162902
CHD1	-0.469338	5.36441	0.018635	0.162902
DDX3X	-0.254591	5.94885	0.018657	0.162986
GHDC	0.457131	2.68701	0.0186706	0.162997
NUCKS1	-0.30176	9.5345	0.0187078	0.163109
AC026461.2	0.550852	4.23397	0.0187159	0.163109
KIAA0895L	0.651289	2.27267	0.0187208	0.163109
LPAR1	-0.297218	7.00182	0.0187328	0.163109
2003-03-01	0.294349	4.99379	0.0187453	0.16311
RP11-445F12.1	0.79898	2.00234	0.0187863	0.163359
ARL13B	-0.594992	3.78722	0.0188311	0.163608
TMEM50B	0.43746	4.02418	0.0188759	0.163608
ACSS2	0.449758	4.75771	0.018878	0.163608
CDK11A	-0.494505	4.57355	0.0188805	0.163608
UBE2C	-0.351154	7.61538	0.0188891	0.163608
CD63	0.322646	11.1105	0.0189002	0.163608
RNASEH1	-0.252649	7.16558	0.0189089	0.163608
HERPUD1	0.253608	6.5841	0.018914	0.163608
RP11-631M6.2	-0.488392	3.53375	0.0189287	0.163627
TMEM206	-0.678071	2.2165	0.0189482	0.163689
UNG	-0.277696	6.77519	0.0189931	0.163939
AC007254.3	1.17499	0.249608	0.019002	0.163939
CHRDL1	-0.331676	5.37609	0.0190224	0.163943
PTGFR	0.552722	3.04012	0.0190368	0.163943
HMGCR	0.349818	4.65154	0.0190416	0.163943
CCT5	-0.258112	9.71014	0.0190522	0.163943
SDHAP1	0.710883	2.20367	0.019075	0.164033
WNT7B	1.39804	0.336112	0.0190978	0.164071
PTEN	0.26943	5.68674	0.0191043	0.164071
NUP210	-0.37749	4.03053	0.0191294	0.164134
KLHL5	0.283014	6.24036	0.0191401	0.164134
OPLAH	0.548859	2.80328	0.019149	0.164134
MRPL4	-0.286725	6.21393	0.0191624	0.164142
PPP2R2A	-0.258854	6.46736	0.0192921	0.165147
TIAM2	-0.527732	3.16929	0.019343	0.165475
NUDT21	-0.270595	6.42812	0.0193604	0.165516
TMEM200B	0.340512	4.14378	0.0193752	0.165535
PHLPP1	-0.595367	3.3908	0.0194003	0.165643
HMMR	-0.524203	5.31426	0.0194355	0.165761
KYNU	0.97406	1.61154	0.0194392	0.165761
JUNB	0.475728	3.55175	0.0195122	0.166275
C7orf59	0.443706	5.59961	0.0195323	0.166316
RNMT	-0.289041	5.24738	0.0195573	0.166316
WDR45L	-0.261715	7.02008	0.0195669	0.166316
EPT1	-0.416591	4.77935	0.0195673	0.166316
FCRLA	0.890573	0.320352	0.0195861	0.166368
RIMS2	-1.11102	3.08395	0.0196186	0.166537
MFSD5	0.254994	5.91881	0.0196747	0.166906
SFRP4	0.842013	0.56476	0.0197061	0.166963
RNF103	0.344089	5.08008	0.0197268	0.166963
GNG12	-0.257317	6.181	0.0197376	0.166963
CLN5	0.529835	2.6228	0.0197403	0.166963
CDK2AP2	0.229795	7.38701	0.0197446	0.166963
SAC3D1	-0.245796	6.8586	0.0197711	0.167036
KCNJ8	-0.57103	2.51513	0.0197785	0.167036
SMCR7	-0.359245	4.57982	0.0198027	0.167133
MGLL	-0.251895	7.76323	0.0198251	0.167215
GSTP1	0.299517	10.5954	0.0199286	0.167981
HIF1A	1.06836	5.73506	0.0199456	0.168017
ANKRD1	-2.4101	5.96958	0.0199961	0.168196
ZMYND19	-0.272044	5.44167	0.0199974	0.168196
MVK	0.266249	5.37293	0.0200051	0.168196
SLC25A32	-0.263357	6.11867	0.0200618	0.168472
UBE2S	-0.26559	9.57096	0.0200635	0.168472
YDJC	-0.343558	4.75419	0.0200809	0.168511
C17orf108	1.21943	0.271733	0.0200994	0.168559
FAM102A	0.264329	6.35266	0.0201478	0.168764
SEPHS1	-0.280882	5.18095	0.0201494	0.168764
MCM6	-0.310797	5.43039	0.0201953	0.168995
PDIA4	0.305138	6.26287	0.0202026	0.168995
DCLRE1B	-0.551767	3.06303	0.020226	0.169084
C19orf48	-0.340411	6.25237	0.020256	0.169227
AKAP12	-0.256161	6.63143	0.0202984	0.169474
SLC29A1	-0.266352	5.91698	0.0203234	0.169566
C5orf56	0.663038	2.21153	0.0203469	0.169566
TOLLIP	0.256361	6.9579	0.020348	0.169566
HAUS6	-0.274813	5.27385	0.0203616	0.169573
C14orf159	0.39121	4.25156	0.0203953	0.169747
FLOT2	0.332963	6.6319	0.0204102	0.169764
LSG1	-0.282401	6.00649	0.0204409	0.169911
PCNT	-0.349964	5.23064	0.020473	0.170072
SFSWAP	-0.298116	5.95367	0.020497	0.170164
ZNF10	0.96484	1.01889	0.020522	0.170265
SNORD14A	-2.13306	-1.09476	0.0205478	0.170371
ZBTB20	0.387968	4.61961	0.0206055	0.170742
C5orf32	0.376498	3.0157	0.0206592	0.17108
TBXAS1	0.616671	2.23507	0.0207038	0.171279
TRIM41	0.391368	3.39566	0.0207092	0.171279
ATXN7L3B	0.341075	4.83302	0.0207454	0.171471
RCC2	-0.309328	8.0438	0.020769	0.171559
AGPAT9	1.1523	1.17027	0.0208208	0.171879
ARID5B	-0.371298	5.21282	0.0209368	0.172563
FTH1P10	0.552569	2.12328	0.0209594	0.172563
C12orf62	0.384695	6.27797	0.02096	0.172563
PGM5	-0.595107	2.47227	0.0209609	0.172563
POC1B	0.343435	4.35568	0.020969	0.172563
NCAPD2	-0.274919	6.18498	0.0210223	0.172894
RCAN2	1.00285	0.796356	0.0210404	0.172934
FAM160B1	-0.416516	4.02533	0.0210775	0.173124
IPO5	-0.257196	7.70549	0.0210896	0.173124
AK4	-0.254129	6.62138	0.0211075	0.173163
CYHR1	0.277008	5.65801	0.0211272	0.173216
BRI3BP	-0.24505	6.32668	0.0212119	0.173698
CDK17	0.337834	5.47202	0.0212122	0.173698
BTBD3	-0.69175	2.32176	0.0212332	0.173762
BIRC2	0.240333	6.97693	0.0212681	0.17394
GSTK1	0.374839	4.23202	0.0213102	0.174176
SMS	-0.257194	8.77498	0.0213305	0.174234
MAD2L2	-0.251223	6.52195	0.0214636	0.175213
C7orf60	0.467456	2.9438	0.0214941	0.175354
SH2B1	0.353602	4.71146	0.0215169	0.175431
ULK4	0.798305	1.59143	0.0215808	0.175844
PNPLA7	0.764556	0.660093	0.02162	0.176055
IGF2BP2	-0.243598	7.40753	0.021655	0.176231
MARS2	-1.1026	1.64814	0.0216724	0.176263
TAF3	-0.294916	5.54363	0.0216881	0.176282
C12orf59	-1.0882	-0.0130718	0.021736	0.176305
LIPT1	-0.670816	2.18934	0.0217517	0.176305
ITGB5	0.271679	7.2034	0.0217534	0.176305
NFIC	-0.418877	6.11965	0.0217547	0.176305
FAM109A	0.311973	4.58117	0.0217581	0.176305
NPEPPS	0.240828	7.80389	0.0217735	0.176305
SMAD6	1.51063	-0.857062	0.0217967	0.176305
DCAF17	-0.433987	4.06166	0.0218012	0.176305
MAPKAPK5	-0.404221	4.68104	0.0218111	0.176305
TUBB2C	-0.275779	9.44959	0.0218444	0.176466
AC023356.3	1.42807	-0.740535	0.0218846	0.176633
C20orf96	0.449925	3.04753	0.0218918	0.176633
AC090699.1	-0.242435	8.19773	0.0219132	0.176684
CDC42EP3	-0.241867	8.03179	0.0219249	0.176684
RBKS	0.558023	2.46287	0.0219488	0.176757
RBM26	-0.248427	6.84971	0.0219643	0.176757
MPP7	-1.69839	1.02217	0.0219742	0.176757
C9orf3	-0.391022	3.90545	0.0220385	0.177105
DCBLD1	0.257761	5.47516	0.0220456	0.177105
KRT81	-0.563784	0.8524	0.022061	0.177105
C22orf25	0.299895	4.58001	0.0220839	0.177105
SNX33	0.402446	4.03822	0.022088	0.177105
C1RL	0.612166	2.53117	0.0220978	0.177105
C9orf133	0.725488	1.79266	0.0221785	0.177549
URB1	-0.358155	4.70662	0.0221801	0.177549
EEF2	-0.25186	9.89528	0.0222727	0.177891
CAPRIN2	0.36812	4.83115	0.0222945	0.177891
PCOLCE2	0.46542	4.18386	0.0223119	0.177891
DNAJC25	-0.448441	3.99506	0.0223121	0.177891
KAAG1	-0.950552	1.02598	0.0223129	0.177891
GFOD1	0.330831	4.80126	0.0223172	0.177891
IDH3G	0.254434	5.75564	0.0223172	0.177891
SIRT3	0.471967	3.97361	0.0224827	0.179102
OBFC1	0.469149	3.71237	0.0224967	0.179105
ROGDI	0.37885	3.6077	0.0225906	0.17968
RANBP1	-0.254918	7.34841	0.0226058	0.17968
SYTL2	0.654614	2.98215	0.0226227	0.17968
RAB11FIP2	-0.424829	5.33929	0.0226248	0.17968
PODXL2	-1.60402	-0.302329	0.022637	0.17968
SMPD1	0.263649	5.98647	0.0226672	0.179812
SLC38A1	-0.317775	6.37612	0.0227295	0.180118
C19orf60	0.283093	5.07732	0.0227331	0.180118
KANK2	0.264742	5.87436	0.0228203	0.180651
GLIPR2	0.404559	4.26085	0.0228277	0.180651
MZF1	0.508488	2.02038	0.0228786	0.180759
PRDX5	0.290166	7.84912	0.0228796	0.180759
GSTT1	0.347509	3.89338	0.0228891	0.180759
RDH11	0.246345	6.47022	0.0228961	0.180759
HFE	0.720447	1.49694	0.0229502	0.181041
FGF1	-0.496516	4.59201	0.0229619	0.181041
SYNGR2	-0.251534	7.05455	0.022973	0.181041
LYL1	0.625558	1.89492	0.0229971	0.181122
PPP1R12A	-0.2647	7.59339	0.0230472	0.181373
RNPS1	-0.245505	7.18227	0.0230564	0.181373
ACOX1	0.300685	5.12261	0.0231027	0.181629
THYN1	0.278227	6.27699	0.0231583	0.181898
NPRL2	0.361133	4.02315	0.0231644	0.181898
SDC1	-0.229961	7.97018	0.0232035	0.182011
RPL29	0.271335	9.58997	0.0232064	0.182011
FAM38A	-0.260199	6.83066	0.0232274	0.182067
KPNB1	-0.263334	10.0991	0.0233327	0.182785
CA12	0.343997	4.99501	0.0233777	0.182946
ACSF2	0.433646	3.6651	0.023381	0.182946
GLB1L3	-1.58864	-0.793938	0.0234012	0.182995
YRDC	-0.420459	4.60376	0.0234332	0.183116
GYG1	-0.33072	4.61721	0.0234444	0.183116
LRRFIP2	-0.273879	5.81141	0.0234626	0.183149
AC091736.5	0.370788	4.94809	0.0234793	0.183171
FAM127A	0.2534	6.64735	0.0234931	0.183171
ITM2B	0.254606	5.87405	0.0235424	0.183447
METTL13	-0.319274	4.64272	0.0235727	0.183575
DUSP10	0.876173	0.916339	0.0236311	0.183921
LTV1	-0.288422	5.70939	0.0236746	0.184151
CNST	-0.589462	2.55056	0.0236896	0.18416
CXCR4	-1.08324	4.56495	0.023715	0.184238
HSP90AB1	-0.276467	11.083	0.0237276	0.184238
SLC35E2B	0.264488	6.03328	0.0237811	0.184476
HBP1	0.741711	2.38696	0.0237966	0.184476
PDLIM4	0.276273	5.28304	0.0238002	0.184476
TACC3	-0.251112	7.57805	0.0238746	0.184927
CSDA	-0.26237	8.21251	0.0238942	0.184927
RP5-892G19.1	0.417934	4.59781	0.0239097	0.184927
ABTB1	0.78245	1.91164	0.0239144	0.184927
RGS20	0.32792	4.65757	0.0239627	0.185192
2006-03-01	-0.277543	6.66616	0.0240519	0.18575
BDNF	-0.336513	5.66236	0.024063	0.18575
MEF2C	0.478748	3.40714	0.0241343	0.186191
OTUD4	-0.441235	4.14355	0.0241516	0.186216
RP11-405L18.1	-0.566323	3.2681	0.0241691	0.186242
TMSB10	0.29633	11.5428	0.0242287	0.186592
DDX54	-0.281177	6.46622	0.0242646	0.18676
UTP23	-0.309975	5.31312	0.0242904	0.18685
ARL6IP1	-0.247711	6.50795	0.0243153	0.186932
MEIS1	0.644464	2.61254	0.0243659	0.187211
GNL2	-0.24862	7.3738	0.0243933	0.187314
GRPEL1	-0.284681	6.92756	0.0244263	0.187457
NFKBIZ	-0.921037	1.89649	0.0245645	0.188409
UMPS	-0.368875	5.18932	0.024627	0.188779
C12orf49	-0.391578	3.67216	0.0246572	0.18884
MTHFD1L	-0.329642	5.3642	0.0246687	0.18884
RANGAP1	-0.234864	8.53004	0.024678	0.18884
FKBP4	-0.2312	6.7339	0.0246999	0.188898
NUP88	-0.310747	5.38712	0.0247345	0.189005
ANAPC7	-0.302316	5.09251	0.0247425	0.189005
TUBG2	0.439683	3.95884	0.0248698	0.189868
UBE3C	-0.275513	6.13463	0.0249366	0.190268
ARPC1A	0.25714	6.45056	0.0250127	0.190712
PMEPA1	0.606799	4.63368	0.0250237	0.190712
RP11-492E3.1	0.317948	4.80316	0.0250914	0.191097
PPAT	-0.457456	4.01341	0.0251107	0.191097
ZDHHC18	-0.387263	4.13316	0.0251177	0.191097
EPB41L5	-0.489448	2.68602	0.0251495	0.191211
MCM8	-0.350951	5.91565	0.0251616	0.191211
HNRNPD	-0.250557	8.29483	0.0251925	0.191247
C19orf52	-0.606257	2.21553	0.0251986	0.191247
APH1B	0.48843	3.12924	0.0252389	0.191247
TNFAIP1	-0.23421	6.38724	0.0252406	0.191247
XPO1	-0.281979	6.73548	0.0252694	0.191247
HOTAIRM1	0.371498	4.15012	0.0252738	0.191247
GNA12	0.232565	6.74702	0.0252813	0.191247
MINPP1	0.344389	5.19953	0.0252976	0.191247
CRTC1	0.549298	2.17296	0.0253148	0.191247
LRP5L	-1.29298	1.14078	0.0253245	0.191247
TRAPPC1	0.246258	7.40371	0.0253257	0.191247
SAMD12	-0.477394	4.21416	0.0253512	0.191276
PIK3R3	0.591537	2.01684	0.0253586	0.191276
PTPLAD2	0.425896	3.11345	0.0254276	0.191559
CCNG2	0.700985	2.02459	0.0254512	0.191559
ZBTB4	0.303131	5.00526	0.0254519	0.191559
SLC38A6	0.38005	3.87858	0.0254541	0.191559
TMEM14A	0.589878	5.35047	0.0254696	0.191566
CSNK1G3	-0.454244	4.12298	0.0255504	0.192024
SPHK1	0.241529	6.35859	0.0255681	0.192024
TRAPPC6A	0.343161	4.17112	0.0255741	0.192024
ADORA2B	-0.357249	4.25902	0.0257652	0.193349
CCDC109B	0.288291	4.75081	0.0258359	0.193574
NRG2	0.826053	1.77092	0.0258556	0.193574
DHFR	-0.233478	6.85519	0.0258621	0.193574
SLC28A3	-0.541513	3.06749	0.0258624	0.193574
RP11-131L23.1	-1.86756	-0.409602	0.0258686	0.193574
LIMD1	-0.568929	2.92847	0.0259144	0.193807
C20orf196	0.709589	1.88376	0.0259505	0.193968
EMG1	-0.306697	6.50028	0.0259722	0.19402
GSR	-0.295461	5.31309	0.0259941	0.194051
SF3B2	-0.221853	8.51183	0.026009	0.194051
WDFY2	0.614379	2.21405	0.0260205	0.194051
FMNL3	0.291097	5.2589	0.026044	0.194067
ENOPH1	-0.307707	5.17077	0.026106	0.194067
TTK	-0.412783	3.7376	0.0261124	0.194067
MICALL2	0.466875	3.09507	0.0261124	0.194067
ZBTB33	0.370678	4.40142	0.0261214	0.194067
NEK9	0.271815	5.52792	0.0261251	0.194067
SPTBN1	-0.252331	8.38985	0.0261316	0.194067
ERGIC3	0.253564	7.23329	0.0261402	0.194067
SRRM1	-0.251974	8.24274	0.0261728	0.194092
CPEB4	0.369094	4.0221	0.026173	0.194092
AC007283.5	-0.402784	3.2312	0.0262091	0.194182
HEXIM1	0.330139	5.4599	0.0262146	0.194182
RNF149	0.261835	5.70539	0.0262868	0.194376
HK1	0.237349	7.44447	0.0262937	0.194376
CDH2	-0.261259	7.049	0.0263086	0.194376
DONSON	-0.301295	5.72029	0.0263212	0.194376
KHDC1L	1.52619	-1.01362	0.0263286	0.194376
LTBP2	0.524308	3.6969	0.0263291	0.194376
SOLH	-0.276412	5.43684	0.0264105	0.194827
RBM14	-0.364541	4.42621	0.02642	0.194827
FEN1	-0.260089	5.69935	0.0264416	0.194827
FURIN	0.282605	5.59801	0.0264492	0.194827
HNRNPR	-0.316061	6.6862	0.0264958	0.195061
PSME4	-0.224905	7.14855	0.026549	0.195344
ZNF574	-0.50963	3.0021	0.0265642	0.195346
PPP4R4	-0.570058	3.21123	0.0265914	0.195438
HYAL3	-0.458566	2.50938	0.026637	0.195571
SEMA3C	-0.338531	4.82207	0.0266392	0.195571
PINX1	-0.379446	4.19515	0.0266669	0.195666
TM4SF19	0.548978	2.34578	0.0266881	0.195707
ARSJ	-0.400615	3.74929	0.0267022	0.195707
RACGAP1	-0.261919	5.41744	0.0267431	0.195899
PTPRS	0.30536	5.77031	0.0267697	0.195985
CREB3L4	0.489152	2.93315	0.0268492	0.196458
PRKCD	0.394384	4.32541	0.0268663	0.196474
ABCD1	0.635362	1.42392	0.0269389	0.196895
CSRNP1	-0.497894	3.00484	0.0269543	0.196899
OPCML	-0.44999	3.16417	0.0269758	0.196947
ADNP2	-0.38015	4.18293	0.0270012	0.197019
PSMA6	0.289063	6.79492	0.0270155	0.197019
MAN1B1	0.331719	5.3316	0.0270792	0.197375
ADCK2	-0.320179	4.61342	0.0270958	0.197387
CTSF	0.33565	4.33218	0.0271308	0.197439
BCCIP	-0.347334	7.12283	0.027133	0.197439
ARHGEF9	0.431438	3.47817	0.0271932	0.197662
ZBTB46	0.596723	1.73177	0.0271935	0.197662
BARD1	-0.403527	5.46827	0.0272269	0.197796
WFS1	0.295698	5.40339	0.0273047	0.198252
RP11-353N4.4	0.905345	0.533563	0.0273426	0.198367
ADAM8	0.752472	1.82924	0.0273506	0.198367
GCA	0.426166	3.12408	0.0273689	0.198391
FTSJ3	-0.253963	6.43217	0.0273867	0.198411
NLRX1	0.540271	2.58596	0.0274444	0.19872
ZNF467	1.14692	0.500289	0.0274758	0.198838
CCNB1	-0.27948	6.30349	0.0275278	0.199046
C19orf66	0.288865	4.51004	0.0275347	0.199046
AC017116.8	-0.848622	0.532972	0.027566	0.199097
NAT8L	-0.409473	4.02986	0.0275719	0.199097
SMAD3	0.303329	7.24125	0.0275872	0.199098
MICAL2	0.231025	7.35116	0.0276233	0.199201
ZNF673	0.584508	2.03904	0.0276588	0.199201
TSC22D2	-0.261576	5.63838	0.0276604	0.199201
ARAP2	-0.879295	2.14679	0.0276618	0.199201
YTHDF1	-0.223209	6.84053	0.0277008	0.199291
C2CD2	0.275351	6.22099	0.0277044	0.199291
ROM1	0.983838	0.60493	0.0278369	0.200056
2003-09-01	-0.814842	0.556847	0.0278422	0.200056
DUS1L	-0.238161	6.22028	0.0279101	0.200056
WNT5A	0.431254	3.40539	0.0279245	0.200056
HMGN5	0.445947	3.15351	0.0279299	0.200056
EI24	-0.235567	8.43289	0.0279575	0.200056
TSPYL2	0.355882	3.94141	0.0279588	0.200056
NT5C	0.276029	4.84202	0.0279644	0.200056
TOM1	0.302731	4.25708	0.0279662	0.200056
FAM198B	1.00099	0.933035	0.0279795	0.200056
NDUFA13	0.262619	7.00348	0.0279864	0.200056
ZNF510	-0.640705	2.28842	0.0279926	0.200056
CYP2R1	0.50042	2.97465	0.0280475	0.200313
GDPD5	0.38523	3.42243	0.0280711	0.200313
PGD	0.250237	6.59541	0.028079	0.200313
ZNHIT1	0.32211	5.62454	0.0280894	0.200313
TNIP3	0.451542	2.81271	0.0281747	0.200813
UTRN	-0.376421	5.45413	0.0281986	0.200875
TRIM44	-0.221718	7.03706	0.028227	0.200969
U2AF1L4	0.535621	2.10348	0.0282718	0.201072
RCOR3	0.310792	4.25214	0.0282719	0.201072
MAPK8	-0.377526	4.65921	0.0283256	0.201166
AKR1C2	1.05254	-0.43793	0.0283412	0.201166
SVEP1	-0.414985	3.49757	0.0283519	0.201166
MSH2	-0.279063	5.78271	0.0283593	0.201166
NDRG4	0.494622	2.34379	0.0283613	0.201166
MEIR5	0.477363	3.05379	0.0284117	0.201415
NUP50	-0.253372	6.4764	0.0284866	0.201837
HECTD3	0.320897	4.66718	0.0285396	0.202094
NFIB	-0.257612	6.91418	0.0285534	0.202094
USP33	0.250928	5.48984	0.0286394	0.202594
RP11-119B16.2	-1.33369	0.317505	0.0286626	0.202649
CBX4	0.229968	6.47485	0.0286884	0.202696
CXCL16	-0.664561	1.75818	0.0287156	0.202696
RP11-792D21.2	1.00836	0.745698	0.0287242	0.202696
TMEM51	0.254457	4.81695	0.0287306	0.202696
AP001347.6	0.595597	1.95746	0.0287649	0.202829
KCNN4	0.403015	4.2482	0.0288132	0.203061
ZNF383	-1.05387	-0.194211	0.0288494	0.203181
POLD3	-0.325838	4.98241	0.028861	0.203181
CAMK2A	1.72581	-0.33276	0.0289467	0.203676
HLA-DMA	1.38527	-0.681281	0.0290827	0.204452
RBM25	-0.286	8.50719	0.029088	0.204452
CCDC97	0.449293	3.01058	0.0291067	0.204475
RP11-395B7.4	1.15813	0.205694	0.0291331	0.204552
PRKX	-0.282869	5.06318	0.0292073	0.204964
SPIN4	-0.357281	4.88566	0.0292322	0.205029
HLA-DPA1	0.426447	2.94303	0.0293429	0.205607
FAM82B	0.255347	6.04078	0.029347	0.205607
TGFB1I1	0.232494	6.00953	0.0293614	0.205607
MFHAS1	-0.245766	6.17952	0.0294626	0.206179
SCXA	0.694716	1.53378	0.0294742	0.206179
ZMYND8	0.233341	8.29773	0.0295261	0.206284
RP11-499E18.1	1.09799	0.860232	0.0295354	0.206284
MIPEP	-0.419759	3.11995	0.0295361	0.206284
SERAC1	-0.732954	1.85554	0.0296702	0.207007
SPCS2	0.247871	6.2963	0.0296755	0.207007
EMP1	-0.320247	8.49383	0.0296929	0.207007
SH2B3	0.308773	4.62479	0.0297024	0.207007
BTG1	0.253401	6.4881	0.0297385	0.207149
APLN	-0.596303	3.29267	0.0297747	0.207292
NOC4L	-0.339402	4.42021	0.0298071	0.207408
PAICS	-0.328929	6.76589	0.0298441	0.20748
RNF19A	-0.394854	4.35881	0.0298489	0.20748
PROCR	0.351825	4.46814	0.0299172	0.207846
ITPA	0.230952	6.97088	0.0299752	0.208139
CFLAR	-0.391963	7.82249	0.0300219	0.208354
MED7	0.534779	2.66265	0.0301376	0.209033
PSAP	0.245829	10.3823	0.0301648	0.209033
PHRF1	-0.264725	6.26953	0.0301875	0.209033
LYPD6B	-0.938256	0.287954	0.0301921	0.209033
EMP3	0.274804	5.76827	0.030211	0.209033
AC016700.5	0.91147	0.205645	0.0302406	0.209033
MOSPD3	0.338212	4.27819	0.030245	0.209033
PLCE1	-0.489259	3.65858	0.0302465	0.209033
AVEN	-0.389075	3.80175	0.0302681	0.209073
NDUFB6	0.330446	5.42021	0.0302884	0.209104
TMEM168	-0.726184	1.90299	0.0303684	0.209547
RFWD3	-0.277792	6.91293	0.0304122	0.209739
SMPDL3A	1.10768	-0.256835	0.0304583	0.209948
IFIT2	-0.936288	0.932559	0.0304943	0.209971
QSOX2	-0.355807	4.51783	0.03052	0.209971
NOP16	-0.431655	5.80346	0.0305244	0.209971
PEAR1	-0.393448	4.36794	0.0305253	0.209971
PDPK1	-0.280441	5.3563	0.0305601	0.209973
AC002094.1	0.793149	0.201831	0.0305728	0.209973
HLA-DPB1	0.419205	3.90339	0.0305734	0.209973
COMMD3	0.379695	4.62027	0.0306156	0.210154
ZFR	-0.280605	6.75674	0.0306838	0.210513
AC008868.1	0.962915	0.457741	0.0307129	0.210603
YIPF1	0.305647	4.39279	0.0307569	0.210647
NEURL	1.77668	-0.864934	0.0307855	0.210647
USP10	-0.237385	6.40233	0.0308149	0.210647
DCXR	0.240686	6.58184	0.030817	0.210647
PDS5A	-0.247338	6.68415	0.0308317	0.210647
HPS5	-0.419625	4.06657	0.0308368	0.210647
LRRC8E	-0.39377	3.73352	0.0308429	0.210647
SERP2	-1.30042	-0.222098	0.030847	0.210647
CASP7	0.581951	2.39579	0.0309016	0.210911
SGSM2	0.321274	4.49245	0.0309306	0.211
GNB2	0.259784	6.33104	0.0310288	0.21156
RBMS3	-0.309659	5.75515	0.0310547	0.211627
KLHL35	0.409625	2.98893	0.0310886	0.211749
USP53	0.294919	4.87028	0.0311092	0.21178
HMGN3	0.375369	4.79404	0.031168	0.211916
SGOL2	-0.392037	4.35366	0.0311728	0.211916
TRPC4	-0.834161	1.77508	0.0311773	0.211916
HOMER3	0.222233	7.40544	0.0311951	0.211928
HSP90AB2P	-0.679664	3.41291	0.0312588	0.212251
FCRLB	0.505386	1.92562	0.0312979	0.212407
SCAMP1	0.239175	5.81451	0.0313901	0.212742
C21orf56	0.334394	4.51701	0.0313949	0.212742
IGFBP1	-1.01985	0.54601	0.0313955	0.212742
POLR1A	-0.391582	4.54609	0.0314541	0.21303
ZNF263	-0.393489	3.64678	0.0314703	0.21303
OSBPL3	-0.253439	5.91108	0.0314891	0.213047
ILF3	-0.233782	7.81008	0.0315213	0.213047
AC005035.1	0.255206	6.99703	0.0315213	0.213047
TCF20	-0.362878	4.7483	0.0316494	0.213804
SCN2A	0.663204	2.65138	0.0316814	0.21391
ARPC3	0.412122	7.68553	0.0317362	0.214144
QTRTD1	-0.511359	3.30993	0.0317485	0.214144
SLC26A11	0.488457	2.74603	0.0318275	0.214466
SETD3	-0.256097	5.80091	0.0318288	0.214466
KIF15	-0.510799	4.2647	0.0318721	0.214649
TMEM217	0.693934	1.60949	0.0319168	0.214791
SIDT2	0.317504	3.91326	0.03194	0.214791
BNC1	-0.440479	4.04478	0.031942	0.214791
RNF7	0.329281	5.45098	0.0321219	0.215707
AMIGO1	0.654809	1.56104	0.0321363	0.215707
CCT2	-0.268902	8.11587	0.0321429	0.215707
ARHGEF40	0.520665	2.78982	0.0321649	0.215707
TCEAL8	0.383383	5.76112	0.0321714	0.215707
SEC23IP	-0.29487	4.78653	0.0321763	0.215707
SLC50A1	0.325375	4.48706	0.0322921	0.216335
OXR1	0.467602	2.82051	0.0323187	0.216335
CNN2	-0.219478	8.0869	0.0323245	0.216335
SCP2	0.297522	4.72108	0.0323738	0.216335
ICAM3	0.29782	4.08696	0.0323787	0.216335
DUT	-0.237298	6.56243	0.0323921	0.216335
FOXK2	-0.241485	6.23942	0.032396	0.216335
GPX1	0.222725	7.95397	0.032401	0.216335
MALT1	-0.391325	3.92509	0.0324272	0.216349
GPX3	0.412665	3.08653	0.0324501	0.216349
SNRPD2	0.348871	8.0748	0.0324523	0.216349
SLC46A3	0.861025	1.15727	0.032484	0.216354
APOBEC3B	-0.308752	4.5542	0.0324983	0.216354
RP11-345P4.5	0.426266	2.33286	0.0325071	0.216354
NDUFB10	0.246641	7.03148	0.0325459	0.216354
TIMELESS	-0.267485	5.72604	0.0325469	0.216354
SH3BP4	-0.271718	6.54534	0.0325514	0.216354
NEXN	-0.268194	7.27571	0.0325738	0.216358
KLHL8	-0.350961	4.71667	0.0325871	0.216358
FAM53B	-0.334773	3.9603	0.0326013	0.216358
ASPM	-0.428832	5.41471	0.0326563	0.216449
ECHDC2	0.367145	4.36743	0.0326599	0.216449
HSPA4L	-0.497055	4.17252	0.0326772	0.216449
MSL2	-0.329913	4.95853	0.0326805	0.216449
C1orf122	-0.296674	5.87243	0.0327162	0.216577
ABCF2	-0.330653	5.31499	0.0327403	0.216628
GLIPR1	0.249338	6.23448	0.0327597	0.216647
DPAGT1	-0.237839	5.66848	0.0328014	0.216676
CCDC93	-0.286386	5.61948	0.0328089	0.216676
HERC4	0.260478	5.91357	0.0328133	0.216676
[truncated: 11,201 more rows]

## Sheet: H2052 EdgeR
Feature	TEADi-DMSO:logFC	P value	FDR
IGFBP3	-2.49173	1.37471e-14	1.2569e-10
SNAPC1	-2.2777	2.00768e-09	9.1781e-06
NPPB	-2.71275	8.11104e-08	0.000247198
ITGA2	1.94522	1.41977e-06	0.0025962
CTGF	-1.39033	1.40478e-06	0.0025962
C10orf10	1.77605	2.76177e-06	0.00420847
ANKRD1	-2.1817	7.71478e-06	0.0100766
G0S2	1.25152	1.784e-05	0.0203889
DCDC2	-1.4314	2.2252e-05	0.0226056
INSIG1	1.16532	0.000208319	0.190466
CYR61	-1.08749	0.000232081	0.192901
ADRB2	-1.16955	0.000265975	0.202651
THBS1	-1.01971	0.000293134	0.206163
IL13RA2	1.8752	0.000459752	0.27627
ANPEP	1.35283	0.000524882	0.27627
AC022415.1	-1.21835	0.000543897	0.27627
ZNF788	-1.24109	0.000447721	0.27627
DMD	-1.10897	0.000530357	0.27627
F3	-1.21788	0.000965361	0.464542
UPK1B	-1.74667	0.00111824	0.471143
NRP1	0.959452	0.00113367	0.471143
AMOTL2	-1.01989	0.00103475	0.471143
GFRA1	-0.950775	0.00118957	0.472879
ARMC9	1.085	0.00158699	0.522017
PKP2	-1.06941	0.00157354	0.522017
SLC25A19	-0.945752	0.00162252	0.522017
IER5L	0.91178	0.00154746	0.522017
STXBP6	-1.60553	0.00165575	0.522017
GDF15	0.903512	0.00138081	0.522017
ALPK2	-0.974479	0.00174505	0.531833
ORAI3	1.25918	0.00229813	0.677799
TRPS1	0.885726	0.00245024	0.700079
GNG11	1.10543	0.00253344	0.701918
CPM	0.936188	0.00308872	0.778009
SNCAIP	-0.896106	0.00314603	0.778009
CLMP	0.862581	0.00309627	0.778009
COL8A1	-0.937415	0.00314846	0.778009
ADM	-0.926402	0.00327847	0.788817
ID2	0.870677	0.00343869	0.806153
SCD	0.874191	0.00359762	0.822325
RP13-463N16.6	1.08836	0.00377817	0.842531
KIRREL3-AS2	-1.04359	0.00407369	0.849541
IRF2BPL	0.885963	0.00393699	0.849541
PHLDA1	0.808066	0.00408835	0.849541
BCL2A1	0.964272	0.00463921	0.934002
PDE2A	0.981322	0.00469912	0.934002
GBX2	-0.876626	0.00502261	0.977059
AC113189.5	0.991089	0.112282	1
SPIN2B	0.454519	0.322314	1
RP11-417E7.1	0.898687	0.0817543	1
C20orf46	0.63445	0.219784	1
BDKRB1	1.04673	0.211855	1
IGFBP1	-1.04238	0.0182972	1
GPX7	0.301219	0.527109	1
PCDHB16	0.971597	0.0122708	1
RP11-467L20.10	0.258103	0.6239	1
DAGLA	0.258105	0.62394	1
EIF5AL1	-0.520859	0.240188	1
SPDYE3	-0.038522	0.957061	1
DCHS1	0.649361	0.141134	1
NAALADL1	0.0780756	0.928761	1
NPFF	0.195842	0.692277	1
MESP1	0.380792	0.417397	1
MYCL1	0.566997	0.279377	1
RP2	-0.543187	0.230874	1
CCL2	0.0190648	0.990852	1
C1QL1	0.482471	0.370016	1
HCST	0.530806	0.247367	1
PRKCH	-0.944659	0.020442	1
ATF7IP2	0.233439	0.547529	1
LRRN4	0.322802	0.474107	1
CRTC1	0.54103	0.252312	1
MMP23B	0.288714	0.451977	1
PCYOX1L	0.333663	0.466311	1
PYROXD2	0.581227	0.116705	1
CTXN1	0.75253	0.121988	1
PECR	-0.0319158	0.946872	1
RP11-29M5.1	0.0870979	0.875048	1
GPAT2	0.181606	0.673314	1
RP5-997D24.5	0.610496	0.134449	1
U2AF1L4	0.641376	0.115654	1
ZNF449	0.77233	0.0531733	1
OSR1	-0.497224	0.1987	1
AMH	-0.0185797	1	1
ZNF671	0.0360649	0.960643	1
TOMM20L	0.0858094	0.852167	1
C1QTNF6	0.544578	0.264916	1
ZNF775	0.459492	0.222601	1
ABI3	-0.08885	0.898625	1
AE000658.22	0.517999	0.178574	1
MZF1	0.550348	0.25552	1
C2CD4C	0.60083	0.102694	1
EXD2	0.219302	0.56383	1
SFT2D2	0.469288	0.210716	1
PODN	0.540717	0.2092	1
RP11-334A14.5	0.554403	0.197066	1
VASH1	0.619121	0.0794493	1
CD68	0.851753	0.136572	1
RP11-173P15.3	-0.333385	0.443563	1
ZNF286A	-0.241322	0.533621	1
REXO1	0.167007	0.674942	1
ITPKC	0.366879	0.381135	1
RP11-149I23.3	-0.641298	0.372319	1
ACSM3	-0.109149	0.765318	1
CTC-205M6.2	0.022492	0.979161	1
ACPL2	0.114751	0.766215	1
RP3-499B10.4	0.145568	0.817538	1
FKBPL	0.238331	0.578045	1
NBPF12	0.240999	0.520594	1
SYT7	0.276022	0.494329	1
IQSEC2	0.394467	0.438631	1
TBXAS1	0.577747	0.0865411	1
RP11-18C24.6	-0.518939	0.172774	1
RP11-1334A24.4	0.098511	0.810318	1
ZNF239	0.139025	0.751092	1
CCNO	0.261663	0.587204	1
RP11-357H14.20	0.334643	0.554122	1
HOXC5	0.379655	0.298079	1
RP11-345P4.5	0.51512	0.510761	1
C9orf95	0.584293	0.1388	1
RP5-862P8.2	-0.833068	0.0240609	1
FPGT	-0.147681	0.742936	1
METTL4	0.139903	0.730673	1
NR1H3	0.283961	0.416275	1
PLEK2	0.662854	0.267151	1
HEXDC	0.887658	0.0235051	1
HOOK2	0.0666289	0.888208	1
GNG13	0.0703168	0.88044	1
GNB1L	0.198035	0.614808	1
AC004381.6	0.423859	0.264552	1
FBXW9	0.453023	0.375712	1
ZNF586	-1.03313	0.00679888	1
MIR3654	-0.302039	0.419714	1
HLX	-0.243394	0.536443	1
TATDN3	-0.108802	0.8198	1
MEF2B	0.0381513	0.95595	1
GEMIN8	0.243043	0.580027	1
CAMKMT	0.257695	0.570782	1
METTL7B	0.258154	0.504977	1
NKX2-2	0.297677	0.417239	1
MEF2BNB-MEF2B	0.0228322	0.985336	1
SUSD5	0.0386563	0.940496	1
SPATA5	0.0879651	0.853889	1
HAAO	0.31935	0.387782	1
ASMTL	0.37587	0.274862	1
DNM1	0.829787	0.225298	1
ITM2A	-0.913663	0.0319763	1
ZNF844	-0.0430167	0.92949	1
EFNA3	0.225668	0.549028	1
MYOM2	0.376134	0.363755	1
STAG3L4	0.430901	0.266588	1
ADRA2A	-0.944772	0.0843524	1
ARHGAP33	-0.020848	0.964922	1
PIH1D2	0.224264	0.52485	1
KCNAB2	0.275673	0.421578	1
ZNF285	0.27918	0.458006	1
MOSC2	-0.230385	0.52035	1
RP11-660L16.2	0.159773	0.717064	1
EFNA4	0.242866	0.504636	1
SALL2	0.254026	0.519603	1
TMEM91	0.377665	0.444704	1
CTD-3184A7.4	0.378194	0.369116	1
ZNF93	0.414081	0.216941	1
EBF4	0.440272	0.260391	1
FGGY	-0.357923	0.325722	1
IBA57	-0.0240644	0.977643	1
DCLK1	0.213272	0.710134	1
CHST7	0.242689	0.553849	1
NLRC5	0.323122	0.436221	1
CCNG2	0.722383	0.0397932	1
BHLHE40	0.806966	0.0750157	1
RHCE	-0.206265	0.554631	1
AC138969.4	-0.170357	0.62903	1
SLC12A8	0.0299891	0.952836	1
CACHD1	0.0566446	0.88627	1
SFT2D3	0.120006	0.766576	1
NR1D1	1.05843	0.0292032	1
RNF2	-0.342726	0.382422	1
KIAA1737	0.132876	0.727199	1
SDSL	0.272682	0.505216	1
LAMA3	0.317102	0.467827	1
DENND1B	0.36637	0.29196	1
HECTD2	0.40764	0.297832	1
CRYL1	0.497992	0.202088	1
RP11-545E17.3	0.898747	0.0414073	1
SFN	-0.321121	0.361252	1
PTH1R	-0.278033	0.428194	1
C15orf39	-0.203277	0.574119	1
ZNF717	-0.0720928	0.848592	1
SUV39H1	-0.0323982	0.941805	1
GLI3	0.0454066	0.937795	1
ALG6	0.0642962	0.863151	1
AUH	0.129724	0.718106	1
KRT15	0.272268	0.614173	1
MLKL	0.283152	0.546483	1
ZNF415	0.332112	0.307187	1
CPZ	0.411976	0.477608	1
PLA2G4B	0.426611	0.301151	1
KDM6B	0.488775	0.152762	1
C10orf57	0.717523	0.0379695	1
GABRE	0.24861	0.656925	1
BST1	0.278727	0.472889	1
ZNF287	0.293895	0.408417	1
C22orf40	0.30195	0.444496	1
WDR69	-0.969276	0.00777828	1
AKAP8L	-0.269271	0.430087	1
ZNF324	0.02436	0.966063	1
SUCLA2	0.0723025	0.849292	1
FGF13	0.0801383	0.85392	1
KIAA1671	0.271935	0.426001	1
PLD2	0.28159	0.46181	1
RP11-395G23.3	0.482157	0.241013	1
ZNF688	0.48653	0.188333	1
SERHL2	-0.39341	0.370463	1
RBMS3-AS3	0.0799837	0.867503	1
BBS5	0.0956464	0.825254	1
B9D2	0.118516	0.841759	1
ZNF71	0.166726	0.636494	1
ICA1L	0.173484	0.676552	1
ACCS	0.331247	0.446089	1
SLC9B2	0.486115	0.147273	1
TMEM160	-0.231996	0.546172	1
PRRG1	-0.210736	0.579209	1
SPRN	-0.199429	0.589585	1
FAM174A	0.0318748	0.94224	1
C6orf211	0.257538	0.468604	1
C9orf9	0.269939	0.472645	1
TCTA	0.400318	0.320723	1
NLRX1	0.558559	0.0999241	1
ARHGAP20	-0.188289	0.587293	1
SF3A2	-0.186206	0.607777	1
ZDHHC11	-0.0993024	0.821373	1
APC2	0.164861	0.645518	1
MIOS	0.206229	0.547695	1
FBF1	0.259947	0.578812	1
ITGA7	0.454174	0.176488	1
CGREF1	-0.113741	0.806113	1
TTC16	-0.0216285	0.961633	1
SLC29A4	0.0537353	0.879375	1
CACNB1	0.0755364	0.838533	1
RRNAD1	0.236769	0.550169	1
PRAF2	0.26451	0.669752	1
RP11-299M14.2	0.30528	0.413919	1
TRIM61	0.616805	0.0650821	1
RP11-295G20.2	0.654926	0.0903611	1
CDKN1C	0.90575	0.0115264	1
GAL	-0.369492	0.296734	1
DCK	-0.207349	0.587123	1
PLXNB1	0.167134	0.662589	1
ZNF28	0.207373	0.554015	1
CAMK2N2	0.438004	0.308003	1
ACP6	0.562991	0.21403	1
C16orf73	-0.585654	0.112542	1
METTL21D	-0.276914	0.425801	1
PDSS1	-0.119798	0.797852	1
AC004080.12	-0.0512847	0.925141	1
PLEKHF1	0.0879522	0.805348	1
FUK	0.1607	0.717479	1
WDR81	0.171714	0.638417	1
USP21	0.220229	0.583171	1
N6AMT1	0.404428	0.216732	1
GDAP2	0.483976	0.155162	1
SH3YL1	0.564477	0.0798892	1
ERCC8	0.663335	0.0831258	1
GPR56	0.834534	0.142496	1
ZKSCAN2	-0.192189	0.606614	1
BEND3	-0.177007	0.606344	1
FOXF2	-0.0998668	0.797983	1
MDM1	-0.0768774	0.834474	1
RP11-540A21.3	0.0223368	0.9592	1
FHL3	0.0895807	0.808252	1
RP1-50O24.6	0.109331	0.778984	1
MSH5-C6orf26	0.134687	0.702014	1
TBC1D24	0.154751	0.687091	1
SRD5A3	0.381948	0.394902	1
AC084018.1	0.384366	0.251764	1
PSTK	0.468131	0.23497	1
PDE10A	-0.467109	0.167524	1
ZNF20	-0.420892	0.214612	1
PRKAG2	-0.311475	0.37965	1
IFIT1	-0.25427	0.51432	1
TMEM25	-0.240592	0.471586	1
PLAC9	-0.184154	0.648691	1
RP11-126K1.8	-0.183791	0.684212	1
ZNF85	0.0768724	0.860287	1
AGAP2	0.130876	0.722665	1
SPTBN2	0.133078	0.723154	1
SPATA5L1	0.152933	0.757807	1
NICN1	0.172238	0.677357	1
NICN1-AS1	0.185195	0.658847	1
PPOX	0.215362	0.538744	1
UBOX5	0.280147	0.452721	1
OTUD1	-0.571	0.1479	1
RCBTB1	-0.438615	0.183864	1
LIME1	-0.196837	0.589651	1
VPS54	-0.120856	0.770491	1
ZNF398	-0.0935111	0.813822	1
LIMS2	-0.0183103	0.959473	1
METTL6	0.0253309	0.940849	1
RP11-173P15.5	0.0259323	0.961941	1
COQ10A	0.087528	0.812288	1
UCN	0.295173	0.44809	1
SYNGR3	0.312082	0.41721	1
PACRGL	0.420863	0.247814	1
C9orf37	0.534932	0.209889	1
MED7	0.613594	0.0549062	1
CCBL2	0.820334	0.0135603	1
FAM123B	-0.271728	0.435453	1
TP73-AS1	-0.0767482	0.862339	1
LRRC28	0.0719657	0.855964	1
RCAN3	0.33722	0.312863	1
SHROOM2	0.674887	0.195716	1
ATP9B	0.702765	0.0583005	1
PLXNC1	-0.297542	0.407156	1
NMU	-0.248412	0.547258	1
MTERFD1	-0.222746	0.577337	1
PRG4	-0.0488	0.920406	1
AC006547.8	0.0625893	0.900318	1
MSH5	0.119798	0.730868	1
CABYR	0.122632	0.769051	1
COQ7	0.182517	0.586891	1
CRADD	0.197878	0.620406	1
BCAT2	0.238229	0.502921	1
GPR78	0.430247	0.428798	1
LYPLAL1	0.446193	0.205803	1
KRBA1	-0.0486802	0.933212	1
C15orf38	0.050356	0.895395	1
ARMCX4	0.0882947	0.81849	1
ZSCAN2	0.128559	0.70807	1
PLEKHH1	0.140031	0.721564	1
RIC3	0.281459	0.398988	1
SCPEP1	0.38402	0.25875	1
FAM174B	0.391393	0.542793	1
HLA-DPA1	0.529007	0.133565	1
LINC00205	0.573086	0.188786	1
AGL	0.92767	0.006531	1
CFH	-0.179446	0.600945	1
BRP44L	-0.167686	0.632979	1
MSTO1	-0.163035	0.696214	1
BMPER	-0.139779	0.700388	1
METAP1D	-0.074099	0.824731	1
OCLN	-0.0399676	0.914486	1
DHRS11	0.00917161	0.991248	1
ZNF548	0.0095313	1	1
IFT122	0.0731913	0.858814	1
CDHR2	0.11209	0.741262	1
FAM193B	0.263995	0.524501	1
AC090186.1	0.341482	0.345165	1
FERMT3	0.550743	0.204584	1
PTPRN2	0.881868	0.0138153	1
CHRNA5	-0.609525	0.0735146	1
HYAL3	-0.404994	0.29352	1
NEK4	-0.370722	0.329938	1
ZNF468	-0.195909	0.613768	1
ERI2	-0.192379	0.558466	1
TP73	-0.138422	0.74525	1
TTYH2	-0.13669	0.712456	1
ZNF783	-0.0262335	0.944445	1
METTL19	0.188791	0.624818	1
GPSM3	0.219447	0.514219	1
LYNX1	0.371964	0.309444	1
RNF19B	0.376666	0.233366	1
ADORA1	0.454537	0.298306	1
SLC26A11	0.46848	0.127605	1
MKL1	0.48834	0.231269	1
LXN	0.524424	0.196909	1
TEP1	0.731796	0.0180789	1
SERAC1	-0.620469	0.0933635	1
AC007283.5	-0.382225	0.256785	1
FTSJD1	-0.0825978	0.797031	1
NXPH4	0.00231954	1	1
DHX34	0.127173	0.715132	1
HINT3	0.245954	0.535409	1
ALPK1	0.430223	0.205223	1
MITF	-0.225979	0.506728	1
PLAGL1	-0.214723	0.629512	1
TTC12	0.0662924	0.844333	1
PRKD1	0.0963614	0.807554	1
BCR	0.137343	0.739893	1
PPP1R39	0.15078	0.688228	1
MYNN	0.183077	0.591258	1
THBS3	0.230855	0.543293	1
ICK	0.424731	0.199795	1
C9orf46	0.649257	0.0360737	1
C16orf62	-0.359285	0.299465	1
TMEM140	-0.324876	0.360705	1
ZNF747	-0.0431505	0.926364	1
AC093323.3	0.0219519	0.982084	1
C18orf45	0.120121	0.740235	1
ZNF572	0.14262	0.664976	1
ZC4H2	0.151659	0.669517	1
GPR160	0.328424	0.352139	1
PRR7	0.35398	0.336414	1
RP11-661A12.9	0.368425	0.329708	1
ATXN1	0.385168	0.216483	1
SH3D19	0.428789	0.207077	1
AC005323.1	0.455749	0.186314	1
TMEM135	0.776342	0.0162723	1
GALNTL4	-0.380901	0.274205	1
NUDT6	-0.266641	0.443716	1
RFWD2	-0.075166	0.819684	1
PGBD1	-0.0590914	0.878689	1
AL033532.1	-0.0409349	0.92746	1
GLRX2	0.0322071	0.939382	1
CBWD1	0.185006	0.629807	1
RASGRP4	0.261233	0.495085	1
ZNF200	0.28528	0.440929	1
TCTN2	0.291522	0.431698	1
BPNT1	0.331969	0.279567	1
SARDH	0.352406	0.249873	1
FUNDC1	0.471455	0.183708	1
MICAL1	0.480741	0.349759	1
KIAA1549	0.633394	0.077876	1
EFHC1	0.756256	0.0222953	1
C19orf52	-0.622239	0.0615691	1
SELRC1	-0.314131	0.410255	1
PPP1R3D	-0.223271	0.52246	1
LINC00342	-0.213815	0.52106	1
WDR53	-0.206836	0.523013	1
THAP1	-0.142798	0.665014	1
GLB1L2	-0.140039	0.706475	1
USP45	-0.109335	0.808795	1
GPRIN1	0.12377	0.724571	1
GPR128	0.155971	0.629928	1
MALL	0.172905	0.67609	1
CUL9	0.237406	0.535379	1
ACCN2	0.31525	0.446438	1
RP11-680F8.1	0.35751	0.327312	1
FKBP1B	0.550583	0.111119	1
HSPBAP1	-0.341044	0.345119	1
PKDCC	-0.274417	0.462681	1
AC099508.1	0.0742093	0.871221	1
SOBP	0.0920764	0.786054	1
FRAT2	0.114583	0.754916	1
CBX2	0.266993	0.41872	1
TRAPPC2	0.432026	0.261703	1
GPX3	0.462436	0.211012	1
SLC27A3	0.793585	0.0446504	1
ZNF569	-0.283927	0.425725	1
GPR157	-0.0441294	0.909698	1
ARRDC2	-0.0171467	0.981284	1
MUDENG	0.133233	0.685331	1
MGAT4A	0.13788	0.696567	1
CCDC101	0.144658	0.698908	1
PTGES	0.252782	0.538339	1
LRRC61	0.314962	0.430801	1
LYRM5	0.405353	0.2223	1
CCDC97	0.445321	0.159827	1
PBXIP1	0.602007	0.135841	1
LENG9	0.704348	0.108959	1
SCN1B	0.734495	0.122447	1
ZIK1	-0.446811	0.197262	1
RNF152	-0.317932	0.459444	1
ANKS1A	-0.24189	0.486017	1
ZNF350	-0.228455	0.495429	1
DUSP28	0.155391	0.687546	1
MPPE1	0.182929	0.581176	1
ARV1	0.24978	0.470146	1
NLRP2	0.262783	0.440192	1
TBC1D7	0.265825	0.504646	1
PHYH	0.346444	0.268904	1
SLC26A6	0.683439	0.189397	1
MARCKSL1	0.714039	0.0610503	1
C14orf132	0.714041	0.0684432	1
KCNS1	-0.264233	0.413887	1
MKL2	-0.13913	0.68839	1
PEX13	-0.138401	0.692915	1
GLYCTK	-0.108573	0.77497	1
C9orf103	-0.0275013	0.964378	1
ZNF23	0.0173164	0.957481	1
C3orf64	0.197625	0.578492	1
BMP1	0.301835	0.515512	1
ATP2A1	0.388209	0.304251	1
TRIM21	0.415348	0.220322	1
AKNA	0.816172	0.019913	1
ZNF329	-0.37067	0.26496	1
AARS2	0.0556451	0.894506	1
CLCN6	0.139832	0.685373	1
ZNF44	0.16952	0.608332	1
STS	0.237648	0.509814	1
CC2D1B	0.23788	0.475165	1
HAGHL	0.411075	0.377093	1
PAN3	0.451685	0.179329	1
TBC1D17	0.617456	0.153553	1
NUPL2	-0.297047	0.438065	1
RASSF2	0.00931781	1	1
PRDM15	0.0512089	0.903701	1
SMAD1	0.0856172	0.812313	1
HOXB13-AS1	0.145423	0.658038	1
RIMS3	0.190026	0.564093	1
SNHG9	0.297984	0.454387	1
RGS14	0.471915	0.150399	1
TRPV4	0.509107	0.249108	1
WDR62	-0.338742	0.304804	1
RP11-656D10.6	0.0044439	1	1
GORAB	0.00984798	1	1
THAP5	0.0285714	0.955742	1
FANCF	0.0388338	0.920285	1
PRSS53	0.0628012	0.874827	1
ADCK3	0.0648769	0.855868	1
ZNF813	0.228387	0.500838	1
SLX4	0.267496	0.559624	1
HERC6	0.292809	0.346093	1
CYP4V2	0.304365	0.454881	1
ASTN2	0.34118	0.305881	1
STEAP1	0.671871	0.125366	1
TMEM173	0.846798	0.0904818	1
JAZF1	-0.371329	0.26063	1
SLC25A33	-0.306179	0.406235	1
RNFT2	-0.0956574	0.779505	1
CREG1	-0.027703	0.936498	1
TBC1D22B	0.0518231	0.880654	1
ZFP161	0.188037	0.648123	1
DLX1	0.300698	0.336967	1
IFI27L1	0.350545	0.377471	1
ZFP62	0.39261	0.343944	1
RP11-582J16.4	-0.483702	0.135018	1
KCNK1	-0.288387	0.377576	1
ZNF707	-0.253006	0.497881	1
ENOSF1	-0.229533	0.621472	1
C9orf23	-0.186598	0.588675	1
DCLK2	-0.10015	0.795854	1
ARSB	0.000261212	1	1
MST4	0.074009	0.827291	1
FAM40B	0.103351	0.757473	1
PIGH	0.134522	0.731079	1
SEC24A	0.22912	0.505242	1
C17orf65	0.249071	0.474999	1
SLC4A3	0.279696	0.435276	1
APOLD1	0.321735	0.332292	1
RANBP10	0.3333	0.307241	1
FIBCD1	0.695359	0.0188084	1
AMPD3	0.825882	0.0235236	1
RP11-392M18.5	-0.339554	0.312316	1
HES4	-0.3061	0.376951	1
HDAC4	-0.161275	0.618414	1
ZNF266	-0.160274	0.639611	1
CHRNE	-0.0870492	0.791163	1
TUBD1	-0.063322	0.851231	1
MAOA	-0.0532737	0.879959	1
MUT	-0.0483644	0.909526	1
ZNF180	0.100055	0.778264	1
NCK1	0.116079	0.718508	1
FIZ1	0.140847	0.683572	1
C12orf73	0.174685	0.607188	1
MAPT	0.45114	0.174269	1
CLIP2	0.585986	0.157849	1
PLD3	0.649999	0.0687664	1
BCL3	1.25802	0.00600013	1
GAD1	-0.472477	0.149756	1
PCGF6	-0.229669	0.480076	1
SYTL1	-0.0863584	0.795523	1
ST20	-0.0538575	0.895976	1
SENP3	-0.0495224	0.892999	1
HHLA3	-0.0348306	0.93111	1
LPAR3	-0.0299878	0.944674	1
IMPA2	-0.0288088	0.955172	1
DDHD1	-0.0248391	0.953107	1
MTO1	0.00427722	1	1
CORT	0.0792532	0.80813	1
USP30	0.109504	0.727051	1
DLEU1	0.202154	0.548435	1
RP11-176H8.1	0.30113	0.489159	1
BOLA3-AS1	0.310903	0.353847	1
CACNA2D1	0.57394	0.11166	1
PGM5	-0.498567	0.131926	1
PPP1R3C	-0.431034	0.200284	1
ANKRD13C	-0.404136	0.231811	1
PDK3	-0.164935	0.716599	1
PAPD4	-0.0905228	0.790243	1
MINK1	0.0112752	1	1
BAK1	0.0494022	0.909351	1
ZNF384	0.0761022	0.839394	1
MAST3	0.147908	0.671162	1
FAM76A	0.172103	0.625314	1
KCTD15	0.214024	0.524387	1
HDHD3	0.23587	0.495449	1
STOML1	0.239713	0.451525	1
SPA17	0.243383	0.482778	1
PHKA1	0.263114	0.407412	1
RNLS	0.274875	0.413296	1
MAP6	0.327609	0.410678	1
PI4K2B	0.410541	0.165636	1
CYP2R1	0.557344	0.0700936	1
CRELD1	0.566154	0.179477	1
GSDMB	0.660379	0.142954	1
LENG8	0.665938	0.111311	1
HDAC10	0.686694	0.0529421	1
FAM110B	-0.7665	0.0541888	1
PDCD1LG2	-0.26365	0.48223	1
PARG	-0.110747	0.742271	1
ZNF133	-0.107317	0.744781	1
TEAD3	-0.0592868	0.861047	1
ACAP3	-0.021927	0.962273	1
ZNF354C	0.01892	0.96781	1
RP11-658F2.8	0.228417	0.47598	1
DUS2L	0.306643	0.48249	1
ZNF497	0.350684	0.361069	1
WDR45	0.401606	0.233561	1
TMED7-TICAM2	0.406498	0.230592	1
TICAM2	0.406499	0.230524	1
GTPBP2	0.410593	0.193129	1
PITPNM2	0.431846	0.300828	1
SERGEF	0.450809	0.195899	1
IFI35	0.460034	0.16729	1
BDH2	0.641429	0.0610073	1
CTD-2003C8.1	0.658858	0.0311958	1
SPOCD1	1.24591	0.0972645	1
TADA1	-0.224788	0.575851	1
ZNF295	-0.071633	0.854951	1
RP11-545P7.4	-0.033756	0.925478	1
ZNF251	0.0570348	0.870876	1
UPRT	0.137233	0.67166	1
APOBEC3G	0.17119	0.619533	1
ABHD6	0.176238	0.560871	1
HLCS	0.200459	0.523464	1
C9orf40	0.216245	0.519761	1
SOD3	0.254174	0.522962	1
ROR2	0.272526	0.463139	1
TMCO6	0.344497	0.253415	1
ACBD5	-0.553449	0.127227	1
EPB41L5	-0.469344	0.144359	1
ZNF738	-0.305676	0.389099	1
MOCS1	-0.165103	0.620725	1
MON1A	-0.101375	0.751314	1
EDARADD	-0.0838705	0.794489	1
ZNF692	-0.0369836	0.92843	1
PTPRE	0.00450785	1	1
TFB2M	0.0627606	0.840203	1
GPN2	0.11772	0.718786	1
TBCEL	0.127154	0.731193	1
SLIT3	0.236833	0.511347	1
SLC27A1	0.284889	0.433757	1
NECAB3	0.315393	0.445011	1
CREB3L4	0.416977	0.177676	1
TRIM41	0.513639	0.1834	1
AC012146.7	0.526501	0.196872	1
KRT33B	-0.607776	0.0789047	1
MMP15	-0.223482	0.482714	1
B3GNTL1	-0.0703774	0.82629	1
SEC24B	0.0955601	0.766153	1
ETNK1	0.13934	0.699908	1
C9orf116	0.185933	0.555973	1
IGFBP5	0.219412	0.552989	1
F8	0.232305	0.449468	1
XXyac-R12DG2.2	0.310203	0.34759	1
CTNS	0.352335	0.437676	1
UBE2D1	0.409261	0.174148	1
ATPBD4	0.46916	0.247169	1
SCRN2	0.503505	0.111024	1
PGPEP1	0.580589	0.0796338	1
DUSP18	0.678631	0.0867984	1
SLC22A18	0.684549	0.0521166	1
SHPK	-0.434588	0.179939	1
PPP3CC	-0.372457	0.231572	1
C1orf55	-0.356166	0.340845	1
TRRAP	-0.210292	0.544143	1
KLHL7	-0.163358	0.606962	1
RP11-16P20.3	-0.119281	0.827442	1
PCTP	-0.0256689	0.944386	1
PRELID2	0.00734458	1	1
FAM203A	0.0145185	0.985853	1
RAD52	0.0686788	0.838331	1
HCG18	0.33072	0.283299	1
PTPRH	0.376346	0.272734	1
ZNF600	-0.502361	0.129257	1
FBXO34	-0.152798	0.631527	1
TMOD2	-0.147373	0.644688	1
ACBD6	-0.075384	0.883057	1
BRAP	0.067835	0.845747	1
AP4B1	0.158172	0.619593	1
HDAC6	0.162893	0.729308	1
METTL12	0.19038	0.598487	1
FBXL19	0.195484	0.54927	1
TMEM63A	0.326412	0.396223	1
PIGB	0.383251	0.225374	1
SFR1	0.439341	0.153151	1
VNN1	0.531075	0.100017	1
CYB5D1	-0.386693	0.310415	1
FAM122A	-0.370118	0.299457	1
WARS2	-0.252328	0.472111	1
ZNF45	-0.203918	0.631047	1
ANKRD13B	-0.175935	0.722356	1
LYSMD2	-0.141576	0.697509	1
RP3-341D10.4	-0.0397531	0.908699	1
EZH1	0.0368775	0.942685	1
TCTN1	0.0987291	0.756068	1
CTU1	0.108811	0.778159	1
JAG2	0.111849	0.777519	1
WDTC1	0.118225	0.703583	1
RP11-84A14.5	0.150637	0.627762	1
RP11-169K16.9	0.205118	0.505615	1
FYCO1	0.279726	0.419897	1
ZFP90	0.334023	0.288984	1
STEAP3	0.567402	0.098373	1
DCLRE1C	-0.175431	0.580676	1
ZBED3	-0.0142893	1	1
ZFYVE26	0.00986312	0.989178	1
SPNS1	0.0801909	0.844489	1
PTPN4	0.0848973	0.809943	1
MYSM1	0.0868512	0.819087	1
TOR2A	0.15458	0.616572	1
ATP8A2	0.175023	0.633577	1
RP11-152H18.3	0.180805	0.59271	1
EIF2C3	0.19042	0.566199	1
ECM1	0.21786	0.590402	1
ZNF720	0.334521	0.276309	1
MLF1	0.399312	0.192266	1
TMEM150A	0.526844	0.0756792	1
C21orf63	0.668967	0.0369549	1
ARID5A	0.822431	0.116167	1
SGK3	-0.219195	0.523652	1
GTPBP6	-0.0841825	0.824255	1
AC103681.1	0.00240536	1	1
CTD-2560E9.2	0.00240623	1	1
ERMP1	0.0933421	0.769901	1
ARMCX1	0.094001	0.798526	1
LRP5	0.274961	0.385178	1
TMCC3	0.566838	0.0587255	1
CTD-2562J17.7	0.627627	0.0546709	1
SNPH	0.904215	0.018726	1
FAM89A	-0.530187	0.174402	1
REC8	-0.351523	0.35088	1
FANCC	-0.0500298	0.915549	1
RGAG4	-0.0318386	0.937034	1
IQCB1	0.117017	0.733083	1
ZNF525	0.124283	0.707737	1
ARC	0.193491	0.52557	1
CAPN10	0.216725	0.479378	1
AC008759.1	0.242045	0.469311	1
SPHK2	0.248285	0.447887	1
CRMP1	0.284524	0.362774	1
HIVEP3	0.30579	0.400687	1
RHBDD2	0.316853	0.454007	1
LYPD6	-0.8719	0.00850097	1
TSEN2	-0.27366	0.38242	1
KIAA1468	-0.0884942	0.774419	1
CPT2	-0.0853477	0.788346	1
RBMXL1	-0.0691357	0.853208	1
CYB561D2	-0.0355	0.923507	1
SYT9	-0.0165444	0.965962	1
ZNF777	0.0284934	0.933026	1
STXBP2	0.0427136	0.923383	1
C1QTNF3	0.0594389	0.876612	1
ECE2	0.126792	0.767374	1
RP5-1198E17.1	0.129862	0.724887	1
FLYWCH2	0.19118	0.564603	1
RPS6KC1	0.242501	0.510803	1
AC093673.5	0.411222	0.158444	1
LRRC23	0.566297	0.140118	1
SHISA2	0.762879	0.0167584	1
NAT14	0.764893	0.0230872	1
S100A2	0.79301	0.0070064	1
NUAK2	-0.751245	0.0809108	1
C15orf41	-0.392204	0.266548	1
PGGT1B	-0.163783	0.605693	1
CRLF3	-0.148804	0.701023	1
NUDT11	-0.148179	0.686207	1
ZNF394	-0.139887	0.650829	1
LYRM1	-0.121805	0.702511	1
FBXO38	-0.0886931	0.769755	1
KIAA1522	-0.0871572	0.785053	1
PXMP4	-0.000594641	1	1
PRR5	0.00343117	1	1
TMEM60	0.0112667	0.971545	1
KPTN	0.0285386	0.932805	1
NFYA	0.13177	0.711819	1
DENND4C	0.143649	0.73722	1
DNAJC30	0.159624	0.716368	1
ZNF561	0.210794	0.485883	1
CLK4	0.236338	0.437439	1
C8orf83	0.347151	0.250872	1
KLF12	0.582419	0.0736813	1
HIP1R	-0.32104	0.323662	1
GNB4	-0.140435	0.671017	1
TFPT	-0.127279	0.71116	1
DCAF15	-0.0488042	0.893253	1
LRRK1	-0.00402276	1	1
FBXO28	-0.00371673	0.988592	1
TTC23	0.02422	0.94696	1
ZBTB5	0.0646269	0.856619	1
RNF144A	0.0796742	0.807912	1
LRP3	0.0916098	0.788979	1
AMACR	0.142701	0.667089	1
TARBP1	0.193956	0.526225	1
NXT2	0.287168	0.343651	1
TBKBP1	0.298199	0.460036	1
TMEM121	0.347786	0.255871	1
C11orf80	0.354568	0.290007	1
STK11IP	0.508675	0.118881	1
CCDC28B	0.842595	0.0842157	1
KCNQ5	-0.165711	0.613635	1
PPP1R13B	-0.020001	0.960614	1
RP11-571M6.6	0.135785	0.694181	1
TBL2	0.229606	0.444098	1
DYNLT3	0.395752	0.273571	1
USP35	-0.384337	0.229728	1
AC124789.1	-0.0402613	0.900757	1
INVS	0.0852936	0.795192	1
RINT1	0.10349	0.77825	1
HINFP	0.123869	0.713271	1
GANC	0.191314	0.546932	1
SLC43A1	0.334379	0.430026	1
XXbac-BPG300A18.13	0.337894	0.257748	1
DLG3	0.346475	0.25782	1
RP11-113K21.5	0.451241	0.218421	1
GLB1L	0.460736	0.22358	1
TMUB1	0.47421	0.310522	1
TSPAN10	0.829913	0.0170128	1
KTI12	-0.41517	0.189312	1
RP11-56B16.4	-0.216844	0.528993	1
STK33	-0.190691	0.54958	1
TBC1D16	-0.0252121	0.946943	1
SPPL2A	0.0606502	0.867843	1
CCHCR1	0.120135	0.704518	1
LMCD1	0.204121	0.529473	1
PRKACB	0.218346	0.519705	1
C6orf35	0.353494	0.324551	1
CELSR3	0.425271	0.205982	1
RAB9A	0.439003	0.184565	1
TMEM55A	0.672104	0.0244179	1
PORCN	0.79529	0.0716047	1
FAM86C1	-0.10317	0.766694	1
C9orf91	-0.0965512	0.757031	1
TRIM68	-0.078433	0.805834	1
STAMBPL1	-0.0770533	0.828081	1
VPS33B	-0.0395914	0.914756	1
AC069513.3	-0.0083829	0.985554	1
INTS1	0.0262605	0.967076	1
NFATC2	0.0677479	0.914064	1
ANKRD42	0.0834746	0.781927	1
PAOX	0.117855	0.727887	1
FAM176B	0.23059	0.565376	1
C9orf85	0.231145	0.478047	1
CRIPAK	0.243305	0.428627	1
DECR2	0.256905	0.421197	1
MAPK8IP3	0.374265	0.326969	1
KIFAP3	0.452923	0.135407	1
SRPX	0.486246	0.38927	1
SLC7A2	-0.666065	0.0605105	1
TOM1L2	-0.462126	0.128725	1
DHODH	-0.0115192	0.985478	1
GTF2B	-0.0102097	1	1
ZNF260	0.0432225	0.903059	1
ZNF197	0.167041	0.651566	1
PRR24	0.299739	0.402787	1
PARP16	0.304148	0.362514	1
ZBTB45	0.502333	0.309749	1
HVCN1	0.532248	0.0799128	1
LOC678655	0.552451	0.0866046	1
BTBD3	-0.696911	0.0406493	1
ALMS1-IT1	-0.458149	0.1526	1
FLVCR1	-0.311981	0.37221	1
CAMK4	-0.250596	0.452619	1
AC145207.1	-0.160062	0.671757	1
RAD51D	-0.0741068	0.807531	1
FAM118A	0.0327968	0.931228	1
ZNF766	0.0801801	0.818304	1
GDPD5	0.407862	0.293181	1
ISG15	0.498714	0.212743	1
LRRC1	-0.417002	0.191826	1
CDC7	-0.320736	0.432517	1
DNAH5	-0.307404	0.457191	1
RTN4IP1	-0.301729	0.323508	1
ABHD15	-0.11902	0.777224	1
ALDH4A1	-0.0999468	0.761273	1
AC005301.5	-0.0674349	0.831086	1
FGFR1OP	-0.0667904	0.839456	1
C1orf50	-0.0513337	0.868827	1
DPCD	-0.00506938	1	1
SLC31A2	0.00280994	1	1
ZFYVE19	0.0254688	0.956964	1
NDUFA4L2	0.0491687	0.908462	1
TRPM4	0.12806	0.716545	1
AKD1	0.172818	0.592399	1
TANK	0.225368	0.530194	1
ETAA1	0.271511	0.391586	1
LHPP	0.296753	0.357383	1
TXNL4B	0.311224	0.319125	1
KCTD1	0.342567	0.290036	1
SLC22A5	-0.419042	0.25919	1
RAB4A	-0.0664855	0.835957	1
RAB6B	-0.0400776	0.920503	1
HS3ST3B1	-0.0379447	0.949573	1
EIF4EBP3	0.200262	0.574122	1
VAMP4	0.217197	0.52075	1
CHKB-CPT1B	0.278437	0.442442	1
CPT1B	0.282547	0.436492	1
RP11-620J15.3	0.321295	0.292916	1
VAC14	0.409629	0.196556	1
LGALSL	-0.381501	0.249493	1
UPP1	-0.192137	0.640439	1
LRRC45	-0.0780972	0.830619	1
DEM1	-0.0249305	0.941312	1
ATF7	0.0435327	0.905266	1
AKIRIN2	0.150697	0.633964	1
RP11-151N17.2	0.255132	0.425606	1
SRPX2	0.296155	0.464031	1
PBX2	0.340498	0.260792	1
LTB4R	0.369644	0.337449	1
ATP6V0A4	-0.898834	0.0161052	1
AC022007.5	-0.339862	0.314343	1
KCTD12	-0.0922319	0.849242	1
ASAP3	-0.0813242	0.821193	1
CDKN2AIP	-0.0719375	0.86561	1
RP11-256P1.1	-0.0410645	0.901452	1
PCBD2	0.168333	0.625248	1
NMNAT1	0.200676	0.536211	1
IDH2	0.219016	0.573385	1
DBNDD1	0.28813	0.394424	1
SCG5	0.740663	0.0547368	1
GFPT2	0.942863	0.0787724	1
FARP2	-0.375877	0.210704	1
PLK4	-0.265652	0.538312	1
ZNF35	-0.245643	0.477416	1
ZNF48	-0.129869	0.681329	1
SLC25A12	-0.0789035	0.802534	1
IFI30	-0.032351	0.9238	1
RP11-35G22.1	0.0445491	0.924068	1
TDP2	0.152806	0.645809	1
NIT1	0.247752	0.441056	1
ZBED4	0.318133	0.433035	1
CACNA1C	0.322253	0.321401	1
SLC33A1	0.423925	0.152628	1
HBP1	0.579591	0.0524627	1
NHEJ1	-0.375792	0.234509	1
ADAMTSL4	-0.375408	0.25786	1
DIRC2	-0.157081	0.602698	1
IRAK3	-0.15507	0.625082	1
P2RX5	-0.117639	0.72719	1
LRFN3	-0.0727139	0.832464	1
PCCA	-0.0363713	0.919173	1
MTHFSD	0.0219701	0.95305	1
RP11-286H14.8	0.0640722	0.872155	1
IRF7	0.204412	0.570504	1
ELL3	0.266182	0.375386	1
CRY2	0.285676	0.350516	1
PLEKHG2	0.31231	0.364749	1
SLC38A6	0.389342	0.237321	1
PLBD1	0.416554	0.221145	1
OBFC1	0.472322	0.125241	1
FAM84A	0.614674	0.064824	1
LY96	0.688592	0.0544132	1
CD109	0.751817	0.0110777	1
SLC23A3	-0.334888	0.294657	1
ZNF202	-0.201029	0.506638	1
RLTPR	-0.119009	0.734866	1
C7orf49	-0.0901142	0.767434	1
TACC2	0.0061611	1	1
TBCK	0.0194086	0.963457	1
SLC12A9	0.0287275	0.939451	1
SLC22A17	0.091089	0.800754	1
C20orf7	0.131236	0.675339	1
TCTEX1D2	0.209203	0.576645	1
FAM76B	0.24884	0.46408	1
LIN7B	0.266303	0.363237	1
SLC35B3	0.27886	0.439778	1
APH1B	0.462058	0.12873	1
ZNF566	-0.277819	0.390819	1
R3HCC1	-0.1606	0.613056	1
C1orf159	-0.00312641	1	1
BRPF3	0.100732	0.775636	1
HOMER2	0.10118	0.740636	1
EDEM1	0.138985	0.670847	1
FAM13A	0.223515	0.456947	1
CCNJL	0.328949	0.426856	1
GNG4	0.510649	0.187983	1
CPEB1	0.66587	0.0441614	1
SYNPO	0.721737	0.156294	1
DDX20	-0.344125	0.346652	1
INTS2	-0.0204398	0.970748	1
LINS	0.00203468	1	1
NRF1	0.103776	0.734728	1
MYH7B	0.11479	0.722191	1
ADAM23	0.164836	0.595276	1
AL593851.1	0.180076	0.547542	1
RABGGTB	0.190484	0.592031	1
PARP10	0.212025	0.638697	1
MIR4763	0.222048	0.484937	1
PHF1	0.366066	0.243383	1
TGFB1	0.644955	0.206043	1
SCML1	-0.441132	0.178235	1
TTC28	-0.160692	0.662272	1
SPOPL	-0.142007	0.649613	1
DMWD	-0.114365	0.75238	1
PDE8A	-0.0744536	0.806403	1
KLHL18	-0.0270515	0.94769	1
FBLN7	-0.0221879	0.959698	1
AC068831.15	0.0788351	0.809575	1
ADAL	0.0897911	0.772293	1
DYM	0.196719	0.523721	1
MCART1	0.243502	0.420525	1
AIM1	0.291658	0.386774	1
MGAT2	0.380469	0.206076	1
RP11-649E7.5	0.38047	0.206006	1
BTBD11	0.550697	0.206405	1
MICAL3	-0.36822	0.27753	1
FAM169A	-0.364054	0.355156	1
C16orf91	-0.295302	0.393359	1
ZBTB1	-0.0864627	0.828095	1
ABHD13	-0.037247	0.909567	1
ZNF304	0.133435	0.651203	1
C19orf54	0.183844	0.66534	1
ACVR2A	0.196852	0.620778	1
RNF38	0.26725	0.379617	1
PDIA5	0.305048	0.419175	1
FLT3LG	0.365868	0.214436	1
DNAJC4	0.394711	0.316395	1
LBX2	0.425264	0.15537	1
RAVER2	-0.391076	0.286979	1
ZADH2	-0.27306	0.374145	1
ABCD4	-0.150328	0.646243	1
FECH	-0.140512	0.644802	1
ZNHIT2	0.000372586	1	1
AMZ2P1	0.224716	0.477088	1
PPP2R5B	0.225212	0.577587	1
CREM	0.401509	0.188471	1
ARSD	0.535485	0.332649	1
ZNF562	-0.661238	0.0720191	1
NSUN4	-0.392184	0.209157	1
C11orf82	-0.378222	0.302052	1
ZNF317	-0.314481	0.294399	1
ZNF808	-0.198399	0.516512	1
TRIM24	-0.154521	0.625937	1
PAFAH2	-0.00476608	0.990208	1
NCKAP5L	0.0583157	0.876326	1
TAS1R3	0.109548	0.787176	1
HOXB13	0.128892	0.6894	1
TNFAIP8L1	0.133799	0.713851	1
RP11-977G19.11	0.206398	0.524923	1
DSE	0.215259	0.473354	1
BCORL1	0.252696	0.392154	1
TK2	0.29256	0.338962	1
CTD-2517M22.16	0.478329	0.201325	1
RP11-1148L6.5	0.625425	0.0810244	1
OPCML	-0.418427	0.178897	1
FAM195A	-0.381611	0.23127	1
PAXIP1	-0.22346	0.51052	1
C18orf21	-0.153865	0.642111	1
AL669918.1	-0.104174	0.75746	1
SEC61A2	-0.0300682	0.938321	1
EEF2K	-0.000695268	1	1
SLC37A3	0.0491199	0.879796	1
DGCR6	0.0542399	0.891447	1
MED18	0.115045	0.710409	1
NHLRC3	0.122698	0.687769	1
FBXL15	0.180656	0.694069	1
DHRSX	0.188961	0.544434	1
MED23	0.190435	0.602157	1
GPATCH3	0.229819	0.50215	1
IPO13	0.265471	0.410373	1
BLOC1S3	0.269036	0.415407	1
C5orf41	0.416453	0.155517	1
STK38L	0.436669	0.170637	1
NID1	0.480137	0.188125	1
FAM155B	-0.589307	0.230762	1
DBF4B	-0.349107	0.261151	1
KAT8	-0.185105	0.542826	1
C12orf34	-0.141254	0.686211	1
EIF4ENIF1	-0.0297584	0.924407	1
SAMD14	-0.0225451	0.964248	1
IVNS1ABP	-0.00737646	0.99016	1
SHC2	0.112004	0.716374	1
RP11-890B15.3	0.124502	0.689912	1
AC108488.4	0.125742	0.678281	1
ZNF33B	0.145473	0.651332	1
FOXP4	0.194474	0.569011	1
SERINC4	0.288306	0.339516	1
NPEPL1	0.297362	0.356823	1
TTC39C	0.436259	0.170888	1
HOXC4	0.538173	0.103443	1
SCAND1	0.762957	0.159507	1
C5orf62	1.27791	0.0227141	1
HSH2D	-0.23785	0.460188	1
NTN1	-0.235191	0.495821	1
CP	-0.225562	0.472534	1
RFX5	-0.152891	0.702608	1
ATP6V0A2	-0.0137629	0.977074	1
PQLC2	0.0798144	0.85195	1
SETDB1	0.115723	0.734073	1
SNX29	0.38854	0.197711	1
NME3	0.532615	0.174382	1
MLK7-AS1	-0.726139	0.0263308	1
ACSL1	-0.105939	0.74345	1
C17orf42	-0.0767744	0.808231	1
COG7	-0.0426528	0.908707	1
FBXL3	-0.00418188	1	1
GPR125	0.0512473	0.884242	1
MRAS	0.0757442	0.81947	1
ZNF514	0.22611	0.453906	1
B3GAT2	0.309312	0.309647	1
IFT172	0.367488	0.221308	1
ROGDI	0.394895	0.281729	1
ADCY7	0.39972	0.188417	1
ZNF814	0.460771	0.283124	1
KIF9	0.487327	0.175042	1
SPSB2	0.536384	0.0713015	1
SFXN2	-0.331094	0.295843	1
TRIM35	-0.217537	0.463566	1
CASP6	0.00810686	0.990865	1
LRRC16A	0.0149935	0.979632	1
TARSL2	0.120322	0.69793	1
ZNF687	0.165617	0.58607	1
C9orf16	0.172845	0.595273	1
CNO	0.560476	0.129408	1
RP11-480D4.3	0.623803	0.114468	1
YOD1	-0.288573	0.348785	1
MED14	-0.25721	0.418297	1
F12	-0.251066	0.488054	1
CCDC94	-0.143152	0.636606	1
RMND1	-0.0137992	0.967705	1
CCDC102A	-0.012757	0.976115	1
GNPDA2	0.02134	0.950304	1
KBTBD6	0.0446475	0.899745	1
FKBP9	0.046789	0.88923	1
H2AFY2	0.0580944	0.865736	1
RIN3	0.121225	0.73805	1
BAG4	0.131674	0.691669	1
C1GALT1	0.145923	0.645727	1
DGAT2	0.152497	0.741782	1
POR	0.159384	0.605656	1
CLUAP1	0.182872	0.600216	1
TM7SF2	0.662685	0.0454655	1
TSPAN13	1.05817	0.0742364	1
CSGALNACT2	-0.355361	0.244823	1
ZNF500	-0.351095	0.301258	1
ZNF496	-0.207013	0.497379	1
PTPN14	-0.162067	0.673532	1
C17orf75	-0.107736	0.770991	1
ABCA5	-0.0712162	0.82691	1
RIC8B	-0.026841	0.943343	1
FAM120C	0.0212012	0.959126	1
ARAF	0.0522674	0.90031	1
POMT1	0.0628485	0.867883	1
CORO1A	0.109007	0.738393	1
TBPL1	0.114358	0.728925	1
ABHD14B	0.151272	0.756104	1
ARL6IP6	0.243619	0.480441	1
RP11-834C11.4	0.332879	0.271801	1
ST3GAL6	0.634455	0.0272426	1
WDR44	-0.254345	0.428478	1
ETV4	-0.22811	0.435312	1
ALKBH4	-0.185561	0.569733	1
RP11-109P14.10	-0.179689	0.641645	1
MIIP	-0.079667	0.840356	1
SLITRK5	-0.0355547	0.939513	1
AS3MT	0.0335307	0.936897	1
FOLR3	0.0781719	0.803208	1
NAGLU	0.109015	0.77753	1
PCBP1-AS1	0.12332	0.694659	1
TMEM218	0.170546	0.644926	1
PC	0.208057	0.531397	1
RECQL5	0.30336	0.424184	1
KNTC1	0.346595	0.363873	1
EXOG	0.363312	0.21067	1
MRPL50	0.405636	0.275649	1
CARD8	0.544943	0.0655544	1
KCNC4	0.67154	0.204869	1
ZNF574	-0.574001	0.0677075	1
TAF4	-0.407066	0.200033	1
RNF138	-0.202714	0.531703	1
ZDHHC14	-0.173818	0.581412	1
TBX2	-0.068961	0.871739	1
TRAF5	-0.0428848	0.905072	1
MNT	0.0187984	0.969908	1
DTX4	0.0546397	0.876276	1
TBCC	0.0577787	0.868128	1
MAN2A2	0.0872919	0.79426	1
PRKD2	0.111111	0.723016	1
NDUFAF1	0.297433	0.338526	1
C22orf32	0.360705	0.229429	1
ACSF2	0.4141	0.154539	1
KIRREL3	-0.602735	0.184091	1
FHL1	-0.320315	0.37045	1
SCYL3	-0.278553	0.387203	1
PLCL2	-0.188509	0.562129	1
SLC30A3	-0.0608267	0.847271	1
RAB3IL1	-0.0306892	0.931122	1
RASA2	-0.029134	0.941465	1
PARP9	0.0430445	0.897404	1
CYB5R2	0.0774107	0.848129	1
ZMYM2	0.0781566	0.803956	1
ZNF746	0.0844563	0.847493	1
PIGN	0.088505	0.800244	1
CUTC	0.129089	0.716342	1
LRRC40	0.160796	0.59335	1
HSD17B11	0.391893	0.185855	1
SEC14L2	0.567596	0.237439	1
PSRC1	-0.663347	0.0346909	1
C4orf46	-0.428885	0.254441	1
MPP3	-0.275947	0.375148	1
TBL3	-0.244246	0.411604	1
MPV17L2	-0.206893	0.508547	1
GCLC	-0.15692	0.626223	1
SLC4A11	-0.149086	0.611077	1
ZNF800	-0.130846	0.703008	1
SLC30A5	-0.0993946	0.768516	1
ALKBH6	-0.0517387	0.870248	1
LSM11	0.0706553	0.832456	1
SLC35A1	0.185208	0.569328	1
FARS2	0.261355	0.476299	1
SH3BP2	0.314357	0.319936	1
WIBG	0.343751	0.248192	1
GSTT1	0.361508	0.308628	1
AC159540.1	-0.0570621	0.860472	1
COX18	0.0626718	0.852277	1
MFAP3	0.125789	0.68171	1
SAMD8	0.142268	0.694588	1
CTPS2	0.158716	0.732286	1
GTF2E1	0.286404	0.323411	1
BET1	0.408072	0.170044	1
MANBA	0.682673	0.0328214	1
EHD3	0.698069	0.0655253	1
BORA	-0.0943622	0.756855	1
ZBTB17	-0.0636533	0.842953	1
RCHY1	-0.0412113	0.936726	1
MOCOS	-0.0199599	0.975202	1
PDE7A	-0.00712438	1	1
TMEM62	0.00484023	1	1
ZNF646	0.0121542	0.980963	1
PIGO	0.0215168	0.949472	1
ZNF689	0.0567802	0.860484	1
THBD	0.0760809	0.844121	1
TTC28-AS1	0.104193	0.761196	1
VAMP2	0.111838	0.73105	1
CDKN2D	0.119009	0.794799	1
RP11-360L9.7	0.146763	0.63263	1
SEC31B	0.156572	0.728363	1
GPR153	0.258797	0.461376	1
CCDC71	0.277547	0.369184	1
PNPLA8	0.372131	0.227114	1
PHTF1	0.387303	0.190581	1
PCMTD2	0.483076	0.181871	1
PUS7	-0.407734	0.438001	1
ZNF263	-0.396007	0.199256	1
S1PR1	-0.26708	0.408248	1
ZNF232	-0.164201	0.626906	1
MOB1B	-0.16002	0.624194	1
TREX1	-0.138536	0.662657	1
SETD4	-0.0767098	0.807417	1
GTPBP10	-0.0479714	0.90506	1
GRK5	-0.0388261	0.920489	1
LAMC2	-0.0129556	0.98504	1
ZNF319	0.0642223	0.835161	1
GCAT	0.0753583	0.813656	1
GMEB1	0.11085	0.721248	1
GATA6	0.186147	0.721369	1
AC022413.1	0.230198	0.606894	1
NFATC4	0.569144	0.184212	1
PRR5L	-0.559967	0.0923967	1
MRS2	-0.255884	0.437883	1
ST7	-0.156841	0.596077	1
ZBTB40	-0.115598	0.726445	1
SNUPN	-0.0417603	0.902074	1
KIF24	0.00502353	0.989907	1
RHBDD1	0.00661677	0.991101	1
ABHD11	0.131315	0.671385	1
DCTN6	0.146499	0.695624	1
TTC38	0.198449	0.503961	1
ZC3H3	0.252813	0.460283	1
ARID3A	0.257898	0.430555	1
PPIC	0.379474	0.26517	1
PAG1	0.519769	0.120903	1
TSC22D1	0.854689	0.00668202	1
U47924.25	-0.589318	0.0571759	1
C5orf28	-0.352273	0.240062	1
FBXO42	-0.345709	0.261413	1
HPS3	-0.158588	0.600367	1
OXNAD1	-0.110673	0.75318	1
PTGFRN	-0.0673034	0.847167	1
KB-1608C10.2	-0.0647415	0.826571	1
RAB40B	-0.0290564	0.926443	1
KATNAL1	-0.00299144	1	1
HAUS1	0.098198	0.742606	1
PSPH	0.203515	0.489008	1
B4GALNT1	0.243805	0.539291	1
C14orf133	0.281636	0.430197	1
STARD4	0.378069	0.277363	1
NLK	0.419912	0.152497	1
RIT1	0.435105	0.160933	1
NUDT14	0.497285	0.135879	1
ACVR1	0.536631	0.0661133	1
CARD16	0.767855	0.024001	1
CHIC2	-0.27105	0.410281	1
KIAA0146	-0.143283	0.694202	1
TOMM40L	0.0149092	0.9687	1
TRMT2B	0.0286971	0.942307	1
PIGQ	0.05209	0.883801	1
PSEN2	0.0555573	0.876228	1
C15orf61	0.0857091	0.790965	1
C11orf54	0.145788	0.696075	1
RNF170	0.418445	0.286074	1
C4orf49	-0.385923	0.346365	1
PPP2R3B	-0.172113	0.697122	1
RREB1	-0.126682	0.678744	1
C11orf61	-0.00506315	1	1
C16orf48	0.114233	0.712229	1
ACOT2	0.13234	0.64997	1
C14orf37	0.133392	0.702194	1
RSPO4	0.240202	0.449982	1
URGCP	0.243079	0.46385	1
TSPYL2	0.454203	0.249116	1
RP11-783K16.13	0.615914	0.160879	1
RP11-65F13.2	-0.402171	0.270666	1
C16orf59	-0.336349	0.251908	1
DPYD	-0.295849	0.558554	1
UBXN2B	-0.2132	0.49463	1
AC092171.4	-0.202877	0.510056	1
DLEU2	-0.14138	0.634062	1
INPP5B	-0.1192	0.760323	1
AC073641.2	-0.114255	0.704897	1
TNKS2	-0.0782145	0.831798	1
RAP2C	0.0440958	0.893213	1
DOCK4	0.0734387	0.819328	1
RC3H1	0.16691	0.661763	1
NT5M	0.175567	0.597427	1
TNFRSF21	0.203831	0.52628	1
TMEM175	0.251026	0.585573	1
TIMM17B	0.310717	0.521154	1
COL18A1	0.333943	0.399526	1
CCDC85B	0.630315	0.0373479	1
RP11-342M3.5	0.718257	0.0404095	1
LIMD1	-0.570581	0.191803	1
SMARCAL1	-0.313526	0.345588	1
AL136219.1	-0.143052	0.649059	1
SFI1	-0.103075	0.763365	1
TRIM66	-0.102458	0.746983	1
TUBGCP6	0.0287332	0.941928	1
PPAPDC1B	0.0550554	0.860666	1
FAHD2B	0.112714	0.712774	1
HSPA12A	0.160496	0.586673	1
RP11-618K13.2	0.182854	0.574253	1
C10orf88	0.20028	0.488943	1
KDM5C	0.257616	0.527107	1
KIRREL	-0.233968	0.518413	1
EXOC8	-0.231508	0.4626	1
AC026271.1	-0.217746	0.51144	1
IFIT3	-0.194924	0.658578	1
UBTD2	-0.166574	0.594229	1
ZC3HC1	-0.0832483	0.808899	1
PMS1	-0.0729734	0.85887	1
C17orf58	0.00399613	1	1
SMO	0.01958	0.963171	1
NR1I3	0.0349939	0.920314	1
HSCB	0.0704768	0.812746	1
ATP8B2	0.0826527	0.787685	1
GPRASP2	0.109026	0.727578	1
GKAP1	0.120803	0.682082	1
RBM4B	0.181702	0.564409	1
RP11-701B16.2	0.2838	0.322563	1
AGTRAP	0.421865	0.339919	1
PPIL3	0.521458	0.0819454	1
JOSD2	0.674384	0.235264	1
URB2	-0.583454	0.199159	1
RNF6	-0.173579	0.602678	1
ME2	-0.135609	0.690123	1
ZNF212	-0.0741161	0.818635	1
ACADSB	-0.0677002	0.835583	1
LHFP	-0.0196864	0.973098	1
PPARD	0.0301793	0.921928	1
POLRMT	0.0362312	0.916912	1
BIN1	0.0705299	0.854821	1
TMEM186	0.0790914	0.842825	1
TRAPPC6A	0.362535	0.407844	1
VIL1	0.365166	0.237827	1
IFT43	0.385705	0.255045	1
CTHRC1	1.117	0.0389087	1
RP11-229P13.22	-0.379107	0.270284	1
MAP3K1	-0.289031	0.32851	1
KLF2	-0.173863	0.617318	1
ZDHHC17	0.023003	0.965405	1
FAM120B	0.0339237	0.923288	1
RNF44	0.0419784	0.891975	1
GBP3	0.053094	0.86376	1
SOX15	0.109851	0.715136	1
VRK3	0.153735	0.685361	1
FAM125A	0.230862	0.462677	1
RP11-877E17.2	0.395766	0.186583	1
CTD-2263F21.1	0.470241	0.143429	1
IL11RA	0.552886	0.213058	1
ARMCX2	0.656127	0.024734	1
SLC36A4	-0.382399	0.424062	1
COX10	-0.348333	0.305731	1
ZNF672	-0.235679	0.510611	1
PCGF1	-0.110343	0.716603	1
DDHD2	-0.0287231	0.929632	1
MAD1L1	0.00412143	1	1
SLC35A5	0.0938845	0.77776	1
B4GALNT4	0.179596	0.625967	1
AGA	0.503951	0.104291	1
HKR1	-0.328918	0.287024	1
RP11-79P5.6	-0.166751	0.571338	1
C22orf29	-0.0990392	0.764533	1
HEATR7A	-0.0896521	0.769642	1
PRMT7	-0.0889265	0.771137	1
COMTD1	0.0588263	0.876232	1
RNF13	0.0843141	0.78311	1
ARHGAP27	0.0851316	0.789418	1
NQO2	0.117909	0.729695	1
ARNTL2	0.143774	0.658603	1
RALGAPA1	0.155172	0.619535	1
PRKAR2B	0.189587	0.634919	1
DNER	1.22269	0.0867315	1
ATP11B	-0.266521	0.381432	1
BRD1	-0.0493357	0.879326	1
C6orf136	0.0047715	1	1
ZNF772	0.227992	0.49694	1
BCL9	0.230992	0.463752	1
PTPN18	0.33371	0.365886	1
RP11-184D12.1	0.396318	0.259205	1
AC006276.1	0.513069	0.19655	1
PPP4R4	-0.525673	0.11449	1
RAB30	-0.429056	0.165861	1
NAGA	-0.228465	0.460076	1
C14orf126	-0.188251	0.600156	1
LATS1	-0.0686979	0.83218	1
RP11-977G19.5	-0.0134793	0.975632	1
INTS7	0.0305395	0.926994	1
EXTL2	0.0624561	0.895026	1
LSM6	0.0812764	0.844285	1
UNC13B	0.0997094	0.739307	1
HOXC10	0.112017	0.743704	1
TCP11L1	0.143291	0.659278	1
SIAH1	0.14509	0.637134	1
FAM158A	0.199243	0.532037	1
AC006547.13	0.212426	0.603203	1
CORO2A	0.408256	0.351941	1
KRTAP4-9	-0.730535	0.0157071	1
ARSJ	-0.395341	0.20474	1
C2CD3	-0.321238	0.318218	1
C1orf112	-0.312113	0.322337	1
RPP38	-0.222189	0.583834	1
TPMT	-0.0126847	0.976967	1
MACROD1	0.00217742	1	1
HAUS3	0.0651922	0.843767	1
RASSF4	0.075749	0.83512	1
PLEKHM1	0.100786	0.768243	1
PRPF40B	0.120118	0.692606	1
GRB10	0.141617	0.656248	1
PNPLA4	0.149171	0.741333	1
APITD1-CORT	0.169033	0.646203	1
RABL5	0.172247	0.57343	1
GGPS1	0.213765	0.487956	1
C16orf70	0.228032	0.428698	1
SIRT2	0.231998	0.543211	1
HMGN4	0.252606	0.378068	1
MPI	0.277237	0.341108	1
RABEP2	0.348696	0.331869	1
LGALS3	0.392606	0.169893	1
NUPR1	0.54068	0.109625	1
SUFU	0.546622	0.10244	1
PPP2R3B-AS1	0.806715	0.103501	1
ALKBH2	-0.174347	0.607798	1
SS18L1	-0.156243	0.617465	1
ERCC6L	-0.0766383	0.819862	1
STAC	-0.0481029	0.893896	1
TLCD1	0.0739502	0.811463	1
EVPL	0.0989827	0.767537	1
ALG13	0.101263	0.732209	1
MTCP1NB	0.113372	0.729691	1
MED12	0.177254	0.581941	1
MAGEF1	0.37226	0.211134	1
SNX33	0.463323	0.208964	1
AP1M2	-0.725822	0.0495807	1
APLN	-0.540654	0.106948	1
MOSPD2	-0.313497	0.316057	1
LRFN1	-0.160627	0.60038	1
DMXL2	-0.0894523	0.797849	1
SMG7	-0.0639611	0.85516	1
NUDT3	-0.011883	0.976937	1
KIAA1199	0.0543589	0.953592	1
ALG1	0.0637392	0.845763	1
RAB40C	0.0755232	0.87426	1
STAP2	0.0777626	0.8155	1
ABHD1	0.0822529	0.798253	1
CTD-2228K2.5	0.184007	0.553291	1
KLHL22	0.248668	0.43996	1
USP46	0.282083	0.33246	1
ELP4	0.333554	0.333306	1
RNF130	0.346614	0.245779	1
TMEM79	0.379595	0.405592	1
MLLT3	-0.140948	0.651747	1
MAP3K14	-0.113592	0.759802	1
ZNRD1	-0.00492591	1	1
ZBTB24	0.222362	0.450863	1
MTMR3	0.235822	0.47653	1
GJA9	0.244346	0.544571	1
ICAM3	0.30089	0.39585	1
ENGASE	0.35477	0.356509	1
USP20	0.455706	0.169508	1
SIRT3	0.537122	0.0899022	1
ATP8B1	-0.453393	0.122737	1
CLN8	-0.22453	0.465438	1
POLR3B	-0.191819	0.613057	1
PTPRU	0.0244789	0.95284	1
UCP2	0.0854754	0.815414	1
YPEL1	0.11557	0.692639	1
HOMER1	0.116278	0.70941	1
FBXW4	0.140467	0.729329	1
BACH1	0.316889	0.397659	1
SAMD10	-0.226387	0.511899	1
CLCN5	-0.208922	0.495554	1
C7orf26	-0.197334	0.500492	1
CRAMP1L	0.00878333	0.982767	1
ACACB	0.223769	0.433343	1
C3orf38	0.330213	0.262138	1
SPSB1	0.379686	0.2104	1
GCNT1	-0.386388	0.244838	1
C5orf25	-0.362878	0.214302	1
MCAT	-0.310376	0.339457	1
GCDH	-0.219291	0.528585	1
NAPB	-0.187523	0.537336	1
ASPSCR1	-0.101251	0.773166	1
ULK2	-0.0522836	0.883128	1
MBTPS2	-0.0115076	0.97909	1
AIG1	0.0365216	0.907712	1
CEP70	0.242459	0.412829	1
FAM103A1	0.269677	0.353853	1
RBM23	0.274789	0.555637	1
FAM168A	0.289013	0.339296	1
ATP13A2	0.474736	0.237527	1
NSG1	-0.419841	0.157038	1
RBP7	-0.398159	0.272391	1
RNF157	-0.115939	0.776285	1
PELI1	-0.100035	0.81225	1
NTHL1	-0.100024	0.778011	1
DRAM2	0.0159911	0.969376	1
ZNF668	0.0561744	0.854094	1
RP11-220I1.1	0.110033	0.745879	1
HUS1	0.110743	0.720465	1
ANKRD37	0.15284	0.629116	1
L1CAM	0.163036	0.571973	1
LARGE	0.226806	0.439638	1
HSD17B1	0.239019	0.445133	1
IQCE	0.374911	0.200312	1
MFAP2	0.4164	0.236113	1
HCN2	0.418456	0.218013	1
MIR17HG	-0.511227	0.0871084	1
PRKCA	-0.40069	0.28632	1
TGIF2	-0.288478	0.355427	1
PROSER1	-0.194882	0.560148	1
XRCC4	-0.167698	0.600353	1
MAP2K5	-0.12739	0.706438	1
PEX14	-0.0994366	0.739127	1
COG2	-0.0714312	0.820705	1
LETMD1	0.0230988	0.944091	1
PRKAR1B	0.0491564	0.897268	1
C14orf129	0.0664649	0.837076	1
BLZF1	0.111258	0.719145	1
UBR2	0.137607	0.684961	1
C20orf194	0.301436	0.33434	1
C19orf63	0.328232	0.6589	1
B3GAT3	0.396719	0.276121	1
POLM	0.567138	0.0706707	1
HTRA1	0.758559	0.11183	1
NPAS2	0.850136	0.017296	1
C7orf40	-0.463167	0.165087	1
WDR73	-0.140103	0.649604	1
PPAP2A	-0.123695	0.712727	1
NDOR1	-0.103129	0.76289	1
IGHMBP2	-0.0504404	0.875262	1
RBAK	-0.0426209	0.889713	1
GNAI1	0.0133996	0.967699	1
C14orf43	0.0522818	0.871265	1
APBA3	0.0653577	0.834822	1
FAM206A	0.08122	0.827302	1
ABHD8	0.0936503	0.818485	1
FGD6	0.0944361	0.766793	1
MTCP1	0.0945681	0.771189	1
ZNF302	0.220213	0.4711	1
IFT140	0.237323	0.473794	1
C17orf59	0.29559	0.441717	1
2002-03-01	0.355689	0.295656	1
DMAP1	0.360762	0.321872	1
C17orf90	0.450122	0.187628	1
SEMA4B	0.661163	0.0416536	1
SLC35A3	-0.170405	0.586126	1
TAB3	-0.162049	0.58919	1
KIF18A	-0.137911	0.701662	1
PDE12	-0.0460211	0.881943	1
ERCC6	0.0148813	0.971164	1
FASTKD3	0.200694	0.627699	1
RP11-148K1.12	0.239311	0.424704	1
POMGNT1	0.288072	0.426402	1
ZNF32-AS1	0.3371	0.322699	1
C21orf56	0.456753	0.139352	1
MEF2BNB	-0.525388	0.103291	1
PLK3	-0.243208	0.413472	1
METTL21A	-0.194355	0.514316	1
TRIM23	-0.149646	0.622036	1
BICC1	-0.11763	0.694129	1
WASF3	-0.0529969	0.854786	1
PLK1S1	-0.00608618	0.99018	1
FAM173B	0.0173203	0.955073	1
HS6ST1	0.0683203	0.839866	1
C19orf12	0.114016	0.71074	1
RHOF	0.14803	0.616019	1
P4HTM	0.233294	0.466805	1
FBXO16	0.412354	0.275046	1
DAGLB	-0.485641	0.103506	1
TAF5L	-0.318531	0.37616	1
GDF11	-0.289998	0.33598	1
DHRS13	-0.168888	0.640191	1
VAMP7	-0.158763	0.63466	1
CHMP7	-0.132512	0.657497	1
METTL22	-0.00994621	0.980467	1
DCUN1D2	0.00149765	1	1
SPATA18	0.134064	0.752696	1
PYGO1	0.157927	0.632514	1
STX7	0.169592	0.572325	1
SFT2D1	0.253577	0.51216	1
GAL3ST4	0.320601	0.28758	1
C1orf31	0.332903	0.285364	1
DDX11	-0.42637	0.150088	1
ZNF142	-0.341143	0.360057	1
CEP85	-0.301584	0.334067	1
RP11-156E6.1	-0.0557602	0.855106	1
LEPRE1	-0.0196915	0.960615	1
VPS33A	-0.00907101	0.980839	1
ATP6V0A1	-0.0060837	0.990466	1
APOO	0.114644	0.695386	1
RHOB	0.135004	0.770149	1
TRIM65	0.207116	0.55377	1
HEATR5B	0.212283	0.484212	1
SLC4A2	0.243072	0.417786	1
MAPK11	0.279054	0.460192	1
SIDT2	0.332961	0.300592	1
CPEB4	0.380573	0.185023	1
CLDN12	0.583597	0.0637573	1
OXCT2	-0.607932	0.0405738	1
ABCA3	-0.409673	0.191025	1
ARHGAP17	-0.151004	0.618923	1
TEX264	-0.134545	0.648369	1
STX18	-0.101145	0.752035	1
RNF111	-0.089676	0.766221	1
ALAS1	-0.0799968	0.84165	1
ABCC10	-0.0551524	0.874291	1
C1orf216	0.0171381	0.968429	1
ABCF3	0.0895587	0.770046	1
ARL4A	0.0921673	0.774292	1
AC022692.1	0.189722	0.52273	1
FITM2	0.256065	0.396032	1
SLC39A5	0.279644	0.474828	1
PPP1R21	0.281948	0.368513	1
SMUG1	0.285541	0.361994	1
C1orf85	0.408195	0.385954	1
C6orf130	0.410491	0.1951	1
CYP27A1	0.478732	0.118667	1
PRMT3	-0.797596	0.087665	1
SPG11	-0.208341	0.535608	1
BANP	-0.20403	0.588533	1
CEBPD	-0.172605	0.724093	1
LRP6	-0.141575	0.694953	1
SEC22A	-0.0451416	0.894586	1
WRNIP1	-0.0384328	0.916819	1
ERCC2	0.00636968	0.992536	1
CHCHD6	0.0197412	0.955426	1
RP3-402G11.5	0.0779979	0.836513	1
ST5	0.0821688	0.779393	1
AKTIP	0.168753	0.616499	1
KSR1	0.194412	0.507227	1
ST3GAL2	0.295879	0.371668	1
PTPRR	0.367279	0.295935	1
TUBG2	0.476025	0.116032	1
C10orf54	-0.511108	0.227492	1
PCDHA10	-0.210986	0.533356	1
PCDHA8	-0.210985	0.533427	1
PCDHAC1	-0.210985	0.533443	1
PCDHA6	-0.210984	0.533466	1
PCDHA7	-0.210984	0.533495	1
PCDHAC2	-0.210984	0.533502	1
PCDHA4	-0.210984	0.533517	1
PCDHA1	-0.210983	0.533531	1
PCDHA9	-0.206698	0.542952	1
PCDHA3	-0.202425	0.552526	1
PCDHA11	-0.197998	0.558693	1
ELK4	-0.164626	0.586812	1
PFKFB2	-0.133796	0.643942	1
VPS37A	-0.0836845	0.77864	1
TYW5	-0.0730153	0.805557	1
C3orf23	0.0815471	0.785116	1
PRR12	0.0889935	0.775467	1
EXOC2	0.0907638	0.806875	1
MPP2	0.100692	0.795385	1
NTNG1	0.218058	0.452561	1
ABCA2	0.227533	0.535967	1
C18orf32	0.372501	0.198558	1
RTKN	0.483985	0.107452	1
H6PD	0.656457	0.112452	1
ZNF473	-0.455038	0.13242	1
ELOVL2	-0.377766	0.283489	1
HIC1	-0.284759	0.428222	1
PCDHA5	-0.215001	0.526277	1
LGR4	-0.196645	0.555768	1
HMGCL	-0.110415	0.734759	1
ZNF532	-0.0581859	0.845997	1
MADD	-0.0236965	0.953362	1
COPG2	0.0149442	0.970932	1
SIRT1	0.102576	0.735577	1
LGMN	0.116152	0.724732	1
TLE3	0.141699	0.696256	1
SHISA4	0.294203	0.384094	1
BEX5	0.321861	0.335691	1
GPCPD1	0.460598	0.175795	1
PGM2L1	0.523887	0.284748	1
FAM69B	-0.235776	0.451076	1
ATAD3B	-0.204633	0.496792	1
ZNF805	-0.100533	0.779181	1
RNF31	-0.079086	0.8016	1
CXorf56	-0.071792	0.815538	1
DIS3L2	0.0101351	0.983115	1
RNF135	0.128862	0.684491	1
ACVR1B	0.153331	0.653307	1
HARS2	0.189176	0.544014	1
WDR13	0.204519	0.682449	1
UBA3	0.284453	0.335015	1
COMMD10	0.375171	0.223759	1
PCDHA2	-0.21067	0.533768	1
ZNF587	-0.20168	0.51902	1
POLR3C	-0.197662	0.515257	1
PARP12	-0.173748	0.564137	1
SOAT1	-0.100707	0.778078	1
PRCC	0.0643486	0.853186	1
MORC3	0.0768679	0.820096	1
SCMH1	0.0862397	0.796549	1
PTPRB	0.181135	0.542592	1
PIK3CA	0.261084	0.368646	1
ALKBH7	0.490992	0.136073	1
LAMA4	0.737949	0.0993554	1
SVEP1	-0.377997	0.213157	1
VCPIP1	-0.307255	0.324536	1
HCFC2	-0.300029	0.533422	1
DIEXF	-0.285878	0.363899	1
PCDHA13	-0.226998	0.504562	1
C18orf25	-0.104498	0.731385	1
LGI2	-0.0933267	0.786866	1
TMEM177	-0.0176612	0.957323	1
BRF2	0.00684366	0.991653	1
GPR124	0.0110874	0.983387	1
RAMP1	0.0943089	0.805438	1
FKBP11	0.104137	0.756459	1
SYNJ2BP	0.111261	0.765084	1
ERLIN2	0.112448	0.704282	1
MYD88	0.131959	0.648516	1
ZNF320	0.166409	0.574185	1
ELMOD3	0.27726	0.33332	1
ATP8B3	0.31201	0.484447	1
GPANK1	0.318811	0.380107	1
ARNT2	0.334921	0.278567	1
C16orf79	0.407523	0.25849	1
CHCHD5	0.423181	0.193731	1
MVD	0.456163	0.145106	1
TSC22D3	0.723933	0.0220187	1
SH2D5	-0.433861	0.154104	1
DNAJC14	-0.133592	0.674543	1
CLPB	-0.114208	0.707477	1
ANGEL2	-0.113848	0.722238	1
FAM110A	-0.0324444	0.932123	1
MND1	-0.0232081	0.959653	1
AVL9	-0.0176471	0.956784	1
CTSH	0.186872	0.66313	1
ADAMTS2	0.199573	0.641255	1
AC004410.1	0.207075	0.551788	1
ZNF83	0.239407	0.410402	1
ZFYVE1	0.267341	0.350361	1
PVRL1	0.342105	0.271096	1
ADAM12	0.432919	0.207313	1
HLA-DPB1	0.469832	0.117158	1
RASA1	0.483241	0.0964359	1
CLDN22	-0.623693	0.0484241	1
TTK	-0.408607	0.164755	1
CALML4	-0.375249	0.338756	1
MOCS3	-0.192186	0.524324	1
EPB41L4A	-0.18012	0.559449	1
C15orf42	-0.0768266	0.798003	1
TMEM184C	-0.0357768	0.946826	1
PHKA2	-0.0304116	0.949526	1
ATE1	-0.025411	0.946047	1
CBFA2T2	0.0119794	0.979124	1
RPUSD2	0.0158538	0.964866	1
TOB1	0.0204512	0.964866	1
MAD2L1BP	0.033711	0.928556	1
TIPIN	0.0354743	0.919366	1
FBXO10	0.121499	0.685057	1
ZNF579	0.175991	0.613685	1
RAB3D	0.20871	0.510315	1
SLC35A4	0.223045	0.433684	1
IFT27	0.371273	0.200109	1
C4orf52	0.483496	0.116496	1
MLLT11	0.647439	0.137573	1
C6orf120	-0.0178153	0.959968	1
STRADB	0.00472156	1	1
RRAGD	0.0335705	0.927045	1
BIN3	0.0637903	0.847533	1
TOM1L1	0.0802901	0.794985	1
ZNF267	0.081205	0.801329	1
MTMR14	0.10805	0.741979	1
MFSD11	0.114565	0.758077	1
LRSAM1	0.114965	0.700013	1
ZNF639	0.145205	0.683304	1
ANKRD50	0.49765	0.0806493	1
H2AFJ	0.552403	0.353668	1
RP11-706O15.1	-0.201937	0.55449	1
RP11-64K12.2	-0.193548	0.545098	1
CCDC77	-0.0335067	0.919014	1
CC2D2A	-0.01945	0.968382	1
SIKE1	-0.00120365	1	1
LRFN4	0.0269587	0.929604	1
FBXO41	0.188268	0.536202	1
TULP4	0.280156	0.345309	1
HDAC11	0.374507	0.289326	1
SLC45A4	0.3784	0.203856	1
C1S	0.457522	0.326011	1
CARD10	-0.181211	0.54349	1
POLL	-0.16192	0.578615	1
DUSP12	-0.137412	0.663401	1
RGS12	-0.0411533	0.910052	1
ATRIP	-0.0283188	0.924957	1
TMEM185B	-0.00238968	1	1
ANKRD54	0.0407996	0.908972	1
PGAP2	0.0458021	0.886713	1
TUT1	0.0759031	0.803563	1
CXXC5	0.105852	0.829464	1
ZSCAN18	0.112642	0.755207	1
C7orf41	0.236828	0.406268	1
CRNDE	0.25529	0.396053	1
CBLB	0.271147	0.358419	1
SECTM1	0.281255	0.397175	1
FUT8	0.457332	0.127641	1
MCCC1	-0.128459	0.671374	1
BNIP1	-0.0217936	0.948768	1
IFT52	0.0228746	0.942171	1
EMB	0.0766442	0.804923	1
PRKAB2	0.332101	0.348554	1
HSPB6	0.498994	0.224929	1
SLC35B2	0.560775	0.0757894	1
USP18	-0.314505	0.355253	1
RBMS2	-0.28718	0.356432	1
RBFA	-0.203737	0.50205	1
LANCL2	-0.181147	0.557797	1
CD302	-0.164131	0.612375	1
ME1	-0.125089	0.699478	1
PI4KA	-0.0614843	0.836489	1
C15orf40	-0.0333128	0.916886	1
WDR89	-0.00771715	0.99156	1
GSK3A	0.00312352	1	1
DOLK	0.0271836	0.940361	1
MED26	0.0534384	0.872161	1
FMNL1	0.123475	0.717714	1
MIER2	0.201248	0.579631	1
MOXD1	0.27398	0.400865	1
ANKRD13D	0.298607	0.311186	1
HAUS4	0.34192	0.271558	1
MAP6D1	-0.73872	0.0234766	1
NLE1	-0.690096	0.0257041	1
RHPN2	-0.341049	0.33018	1
ABHD5	-0.278668	0.424433	1
C9orf41	-0.264335	0.372503	1
DLK2	-0.247081	0.448216	1
TMEM194A	-0.181464	0.606782	1
DHRS2	-0.133755	0.844982	1
SNHG13	-0.0326331	0.91567	1
GEMIN7	0.0542977	0.861324	1
EVL	0.082097	0.805462	1
TMEM167B	0.180664	0.536239	1
SLC35A2	0.287269	0.5426	1
FAM3C	0.337401	0.373578	1
TPCN1	0.37957	0.242885	1
RP4-735C1.4	0.38195	0.303158	1
RNMTL1	-0.423954	0.180985	1
TMEM45A	-0.417149	0.239932	1
LRRC8E	-0.380445	0.200782	1
CORO7	-0.361058	0.261247	1
FEM1C	-0.181076	0.545483	1
CNOT3	-0.175868	0.565691	1
FAM59B	-0.129493	0.665745	1
KCNS3	-0.0452876	0.89555	1
ABCC1	0.107887	0.747942	1
TSC22D4	0.125725	0.758825	1
CLN3	0.198164	0.538691	1
CNTNAP1	0.256143	0.51242	1
DIP2C	0.302051	0.369899	1
ZNF518A	0.372149	0.367004	1
DIP2B	0.541856	0.0919186	1
FBXO31	-0.213077	0.460473	1
GATA4	-0.0832763	0.780602	1
ATG5	-0.066872	0.822901	1
ASH2L	0.0338403	0.917331	1
C10orf32	0.246791	0.399355	1
SNX7	0.302312	0.298403	1
SASH1	0.373802	0.213964	1
SPRYD4	0.402021	0.181005	1
COG5	0.407054	0.176354	1
C11orf68	1.01286	0.124556	1
C4orf36	-0.518601	0.0727745	1
NECAP1	-0.276829	0.414133	1
CNOT4	-0.237591	0.434275	1
STK32C	-0.0547518	0.855576	1
SAP30L	-0.053548	0.860861	1
PTPRK	-0.0317221	0.916386	1
TBCE	0.0112618	0.97976	1
RP11-159F24.1	0.0250592	0.952657	1
UBR3	0.0587481	0.873756	1
PPP6R2	0.0686771	0.850358	1
ARHGEF10L	0.150159	0.635383	1
VPS8	0.168231	0.589257	1
UNK	0.182981	0.538606	1
ARMC7	0.241463	0.394245	1
CCDC53	0.349633	0.291543	1
RBL2	0.352424	0.328961	1
FUCA1	0.478614	0.121403	1
AC010336.2	-0.381506	0.198352	1
CLASP2	-0.212193	0.46498	1
INTS5	-0.212046	0.539474	1
CNOT8	-0.203529	0.500912	1
STAT5B	-0.1867	0.599948	1
KLHDC4	-0.162378	0.57898	1
PIAS4	-0.157871	0.585755	1
STYX	-0.137156	0.650707	1
WDFY3	-0.119595	0.740905	1
NBPF1	-0.117604	0.707254	1
MX1	0.0220056	0.960127	1
GINS4	0.0459885	0.87908	1
SLFN11	0.0748112	0.808841	1
MKNK1	0.0809835	0.78275	1
NRBP2	0.1334	0.640507	1
DEDD2	0.231965	0.486308	1
CTC-435M10.3	0.239479	0.553654	1
ORC5	0.273794	0.35758	1
MRPL23	0.510644	0.160081	1
DLGAP5	-0.0737608	0.804804	1
NCOA2	-0.0573169	0.908416	1
TMEM170A	-0.0571821	0.857185	1
RP11-526L8.1	-0.0234728	0.946123	1
EIF2B3	-0.0171192	0.968488	1
SLC39A8	0.00994852	0.979701	1
TMEM115	0.117061	0.687701	1
MAPK8IP1	0.165694	0.596479	1
MFAP4	0.297621	0.328742	1
ABLIM3	0.559359	0.127983	1
TMEM164	0.664307	0.0597776	1
PDGFRA	1.24823	0.00680827	1
MBOAT1	-0.740752	0.0500542	1
ZNF581	-0.13919	0.628649	1
SHQ1	-0.127054	0.683643	1
APIP	-0.109965	0.729045	1
FBXL5	-0.0832271	0.779513	1
KBTBD4	-0.050447	0.867215	1
BAG2	0.0310333	0.922521	1
ZNF623	0.0497939	0.891181	1
PKN3	0.0794884	0.819941	1
FKBP14	0.0800811	0.837027	1
ARL10	0.195084	0.577289	1
NBPF20	0.282071	0.452611	1
HOXB8	0.600311	0.117241	1
MLPH	0.92497	0.0734093	1
TXNRD2	-0.339314	0.238814	1
UTP14C	-0.173787	0.598345	1
ZNF839	-0.160709	0.632292	1
RNF39	-0.153381	0.625135	1
TMCO7	-0.127013	0.677422	1
USP24	-0.0807284	0.806352	1
ZFYVE16	-0.0642956	0.830923	1
PIKFYVE	0.0147757	0.973302	1
ARRDC1	0.232262	0.533915	1
GOLPH3L	0.275541	0.33192	1
HSD17B4	0.50189	0.087404	1
XRCC2	-0.733723	0.144619	1
FNDC3A	-0.308906	0.435208	1
NVL	-0.160086	0.577851	1
SPSB3	-0.0262449	0.936697	1
KCNIP3	0.0401273	0.897982	1
RAB24	0.109935	0.759887	1
LRBA	0.156941	0.588844	1
ACAD10	0.225594	0.445595	1
DUSP22	0.260393	0.48936	1
DSCR3	0.264543	0.355487	1
LYSMD4	0.318241	0.274701	1
AC017048.3	0.426285	0.173143	1
HOTAIRM1	0.430351	0.143334	1
WDR12	-0.126397	0.769568	1
FAM173A	-0.0478881	0.867999	1
FLI1	-0.0286042	0.934299	1
C1orf52	-0.0128804	0.968286	1
ELP3	-0.0072711	0.985407	1
CDC25C	0.00238109	1	1
CTDP1	0.0199594	0.960288	1
FBXO27	0.223436	0.596044	1
CORO2B	0.285739	0.323815	1
HRH1	0.290224	0.313672	1
CCDC167	0.526629	0.0951751	1
RP11-783K16.5	0.572289	0.158516	1
LMBR1	-0.376568	0.228879	1
FAM166B	-0.141945	0.718147	1
KDM1A	-0.0777486	0.792122	1
CLEC16A	-0.0619082	0.843903	1
C9orf80	0.0423078	0.892167	1
PAK4	0.047953	0.885934	1
C17orf106	0.0920521	0.795187	1
[truncated: 7,144 more rows]

## Sheet: H226 EdgeR
Feature	TEADi-DMSO:logFC	AveExpr	P value	FDR
IGFBP3	-2.92678	6.47452	4.48246e-12	4.83075e-08
FAM101B	-3.21503	5.17979	3.01249e-11	1.62328e-07
SLC7A5	-2.8222	6.73837	4.61983e-11	1.6596e-07
NPPB	-5.33756	4.5297	1.39438e-10	2.50455e-07
PNRC1	2.0072	5.99898	1.16361e-10	2.50455e-07
FBXO32	3.42499	5.32559	1.13435e-10	2.50455e-07
INHBA	-2.50444	7.23911	1.9626e-10	3.02156e-07
ADM	-3.43441	6.77011	4.95027e-10	5.01787e-07
KCND3	-2.86597	4.15509	4.89193e-10	5.01787e-07
PLK2	-1.9187	6.80679	4.5498e-10	5.01787e-07
FHL2	-1.59932	7.69813	5.1217e-10	5.01787e-07
MUC16	3.8375	3.41565	5.85103e-10	5.25471e-07
ERBB3	-2.26163	4.72984	7.9956e-10	6.36197e-07
LYAR	-1.8328	5.82804	8.2646e-10	6.36197e-07
MGLL	-2.61713	3.96685	1.01652e-09	7.30336e-07
DAAM1	-1.53802	7.6365	1.57356e-09	9.80942e-07
LONRF2	2.42612	3.95373	1.63839e-09	9.80942e-07
TXNIP	2.95432	5.09566	1.63177e-09	9.80942e-07
KIRREL3-AS2	-2.88418	3.27129	2.22658e-09	1.15644e-06
TPM1	-1.46559	9.67003	2.25343e-09	1.15644e-06
SOX4	1.52648	7.69259	2.16861e-09	1.15644e-06
VAT1L	2.48082	4.70608	2.45544e-09	1.20283e-06
RP11-706J10.1	-3.04866	3.01311	2.80287e-09	1.21569e-06
RP11-244F12.2	-1.49496	9.17663	2.8201e-09	1.21569e-06
TUBB6	-1.45464	8.36083	2.71104e-09	1.21569e-06
CADM3	1.5555	6.41107	3.36093e-09	1.39311e-06
GPR44	-1.87806	5.09874	3.49093e-09	1.3934e-06
ZNF323	1.79839	5.06279	4.43379e-09	1.70654e-06
CA11	2.27136	5.34	5.47113e-09	1.96541e-06
ATP8A1	2.47723	4.01859	5.4554e-09	1.96541e-06
PTGES	3.10075	6.82572	5.8213e-09	2.02375e-06
CYR61	-2.12798	7.81205	7.40459e-09	2.41816e-06
UNC5B	1.35607	7.72658	7.29151e-09	2.41816e-06
SRM	-1.40008	6.84497	7.74714e-09	2.45562e-06
CCDC86	-1.78581	5.43944	9.11934e-09	2.59879e-06
TUBA4A	-1.64365	5.97125	8.70867e-09	2.59879e-06
FGF2	-1.49601	5.6811	9.1634e-09	2.59879e-06
HSP90AA1	-1.21892	10.9855	8.94699e-09	2.59879e-06
RP11-804A23.4	-1.78497	5.43486	1.00757e-08	2.74366e-06
SLC43A2	2.46037	4.77844	1.01834e-08	2.74366e-06
DKC1	-1.35824	7.37924	1.11068e-08	2.91948e-06
UAP1	-1.63594	6.7247	1.19415e-08	2.92486e-06
DDX21	-1.2269	8.70077	1.18554e-08	2.92486e-06
KANK4	1.71773	4.85243	1.18174e-08	2.92486e-06
CTGF	-3.05769	3.94223	1.363e-08	3.26424e-06
KIAA1199	-3.20757	5.0682	1.61282e-08	3.77855e-06
MAF	2.44176	4.58227	1.99898e-08	4.58363e-06
FKBP4	-1.29809	6.23782	2.16356e-08	4.85765e-06
RAB3B	-1.43714	5.6457	2.2109e-08	4.86263e-06
SSC5D	1.45393	6.84705	2.4617e-08	5.01371e-06
SYNPO	1.46668	5.54081	2.41747e-08	5.01371e-06
CFI	1.48465	6.58018	2.44905e-08	5.01371e-06
IL1R1	1.83225	6.32269	2.46568e-08	5.01371e-06
CYTH3	-1.34037	6.01205	2.67534e-08	5.33929e-06
TUFT1	-1.51539	6.3471	2.78609e-08	5.45921e-06
ABCA1	1.81969	4.98906	3.13412e-08	6.0315e-06
CRB2	1.11742	8.24191	3.4185e-08	6.46336e-06
FSTL1	-1.34111	9.03494	3.62188e-08	6.72982e-06
EBNA1BP2	-1.13499	7.74652	4.0205e-08	7.34388e-06
HBP1	1.42757	5.4309	4.15181e-08	7.45734e-06
TCOF1	-1.23932	6.60082	4.6657e-08	8.243e-06
DENND1A	1.08403	8.25595	4.75421e-08	8.2639e-06
FAM166A	-1.29776	7.16329	5.29107e-08	8.90967e-06
SCNN1A	1.78775	4.60142	5.28909e-08	8.90967e-06
PA2G4	-1.13893	9.62675	5.41594e-08	8.97962e-06
RP4-816N1.7	-1.32509	5.85069	5.67234e-08	9.14303e-06
MXD4	1.24907	6.1474	5.68417e-08	9.14303e-06
SRGN	-1.86827	4.03732	6.27144e-08	9.57575e-06
SFTA1P	-1.65997	4.83854	6.28626e-08	9.57575e-06
DDAH1	-1.44673	5.91007	6.3086e-08	9.57575e-06
XXbac-BPG116M5.17	1.57588	7.58863	6.06133e-08	9.57575e-06
SDC1	-1.71376	5.537	6.6843e-08	9.8217e-06
WDR69	-1.41457	4.80655	6.7897e-08	9.8217e-06
PBX1	1.01751	9.93224	6.60269e-08	9.8217e-06
CARNS1	2.78306	3.07043	6.83518e-08	9.8217e-06
TTLL7	1.50037	4.53111	7.16282e-08	1.01571e-05
UBE2S	-1.52575	7.36545	7.53783e-08	1.04163e-05
CFB	1.51545	7.9165	7.53897e-08	1.04163e-05
HSP90AB1	-1.08161	11.0241	7.78504e-08	1.05244e-05
CDC42EP4	1.07483	6.99561	7.81252e-08	1.05244e-05
RGS4	-2.62962	3.30212	7.9236e-08	1.05423e-05
PBXIP1	1.79849	4.16162	8.05425e-08	1.05854e-05
AURKA	-1.18349	6.67417	8.22873e-08	1.06845e-05
UBE2H	1.03463	8.38882	8.60375e-08	1.10384e-05
AMOTL2	-1.61693	6.69395	8.76205e-08	1.10585e-05
RRM2	-1.18372	6.97725	8.9358e-08	1.10585e-05
CCDC64	1.2659	6.37229	8.85434e-08	1.10585e-05
GFPT2	1.34485	5.95839	9.13247e-08	1.10585e-05
TP53INP1	1.9113	3.69308	9.04167e-08	1.10585e-05
F3	-2.68375	4.92873	9.68924e-08	1.15455e-05
KLK10	1.36853	5.89954	9.74889e-08	1.15455e-05
ARRB2	1.18196	8.62645	1.05355e-07	1.23314e-05
BTN3A2	1.24826	5.65165	1.06414e-07	1.23314e-05
TRIP13	-1.62849	4.38459	1.11925e-07	1.28321e-05
GADD45B	-1.5187	5.9223	1.15957e-07	1.31544e-05
C5orf32	1.31271	8.13233	1.18768e-07	1.33329e-05
CTPS	-1.49164	4.8797	1.24989e-07	1.36529e-05
RP11-603J24.9	-1.2704	8.12289	1.25419e-07	1.36529e-05
C1RL	1.83426	4.34316	1.24847e-07	1.36529e-05
SEMA4B	1.26365	5.13666	1.3386e-07	1.44261e-05
PLLP	1.20342	7.32393	1.35291e-07	1.4436e-05
AXL	-1.52756	5.19765	1.42462e-07	1.47627e-05
PVR	-1.2968	4.94144	1.41053e-07	1.47627e-05
C1S	1.04657	7.92317	1.41157e-07	1.47627e-05
CCT5	-1.0215	8.64486	1.44698e-07	1.48515e-05
RRS1	-1.55383	4.65328	1.48248e-07	1.50392e-05
GPATCH4	-1.12436	6.45653	1.49317e-07	1.50392e-05
CD82	1.10023	6.61405	1.51787e-07	1.51463e-05
HJURP	-1.30659	5.84339	1.55533e-07	1.53778e-05
RP11-603J24.17	-0.98737	7.76246	1.59996e-07	1.56752e-05
ATP2B4	1.31444	6.60343	1.67678e-07	1.62798e-05
ELF3	1.95275	3.70385	1.70308e-07	1.63876e-05
FAM83A	2.06199	4.35261	1.72574e-07	1.64587e-05
NMT2	-1.66054	3.90972	1.84356e-07	1.67135e-05
NOP16	-1.30241	5.55091	1.78018e-07	1.67135e-05
TUBB4B	-1.27245	7.53473	1.84551e-07	1.67135e-05
PRPS1	-1.25784	6.32002	1.82315e-07	1.67135e-05
PKP2	-1.22217	5.87337	1.84242e-07	1.67135e-05
MSRB2	1.35589	4.90069	1.81887e-07	1.67135e-05
MRTO4	-1.3719	6.14977	1.92306e-07	1.7128e-05
TM4SF1	1.35768	9.62205	1.90992e-07	1.7128e-05
MFAP5	-1.94317	6.32438	1.96439e-07	1.73126e-05
BCYRN1	-1.44662	10.0481	1.97592e-07	1.73126e-05
BIRC3	1.59553	5.78576	2.01165e-07	1.74835e-05
ALPK2	-1.27065	6.21548	2.13385e-07	1.83921e-05
PAICS	-0.986028	7.20176	2.16739e-07	1.83921e-05
TRANK1	2.16007	2.99411	2.15199e-07	1.83921e-05
BYSL	-1.66607	3.86429	2.29831e-07	1.89076e-05
HSPA8	-1.24012	9.92905	2.27827e-07	1.89076e-05
SSBP3	1.53775	4.54953	2.2642e-07	1.89076e-05
MGP	2.11838	2.85016	2.28996e-07	1.89076e-05
NCAPG	-1.13315	6.87195	2.36027e-07	1.92702e-05
RAB11FIP4	1.54246	4.76836	2.43068e-07	1.96958e-05
RP11-298P3.4	1.39361	4.80156	2.50967e-07	2.01841e-05
MTHFD2	-1.37027	6.41691	2.5545e-07	2.02425e-05
C3	1.0659	7.68262	2.55061e-07	2.02425e-05
DDIT4	1.24467	6.46054	2.66966e-07	2.09967e-05
ULK1	1.45866	4.51974	2.68864e-07	2.09967e-05
ALDH2	1.6614	4.25528	2.72235e-07	2.1107e-05
SLC35E2B	1.12609	6.88357	2.75982e-07	2.12447e-05
RHOQ	1.04154	6.66117	2.78938e-07	2.13199e-05
YPEL5	1.40289	5.19842	2.83617e-07	2.1525e-05
CLIC3	1.71646	3.66269	2.86075e-07	2.15597e-05
TYMS	-1.09429	6.98108	2.9311e-07	2.19364e-05
NDST1	-1.10084	6.38237	3.04129e-07	2.26041e-05
LIMA1	-1.26499	9.21278	3.2234e-07	2.37936e-05
COG5	1.20089	5.49826	3.34916e-07	2.42699e-05
JUP	1.4314	4.80801	3.31055e-07	2.42699e-05
BFSP1	2.11962	3.42764	3.3555e-07	2.42699e-05
STXBP6	-2.06477	3.88914	3.4056e-07	2.43238e-05
AC026271.1	1.15205	5.5053	3.40809e-07	2.43238e-05
LCORL	-1.00899	6.7604	3.45615e-07	2.45045e-05
ANXA4	1.1107	6.39016	3.49126e-07	2.45917e-05
NFE2L1	0.990241	7.23953	3.67001e-07	2.5683e-05
TRIM16L	1.14868	5.52029	3.69975e-07	2.5724e-05
PHLDB2	-1.30447	6.59344	3.72904e-07	2.57615e-05
RFX5	1.24276	4.83224	3.80815e-07	2.61404e-05
THOP1	-1.45997	4.81211	3.8952e-07	2.64016e-05
CCDC28A	1.4645	4.18525	3.88467e-07	2.64016e-05
STIP1	-1.24923	7.41474	4.02265e-07	2.70951e-05
PDLIM2	-1.2635	6.92685	4.07926e-07	2.71372e-05
NEU1	1.26065	6.25691	4.06407e-07	2.71372e-05
SCARA3	-1.19394	6.71161	4.19101e-07	2.73737e-05
PTPRH	1.48423	4.4383	4.14607e-07	2.73737e-05
EFNB3	1.67191	3.626	4.18062e-07	2.73737e-05
NOP56	-1.16168	6.56849	4.70895e-07	3.02074e-05
CLDN15	1.0385	7.16606	4.68418e-07	3.02074e-05
PION	1.69934	3.199	4.67139e-07	3.02074e-05
NOLC1	-1.06235	6.58821	4.77429e-07	3.04453e-05
ANLN	-1.12968	7.96601	4.84531e-07	3.07164e-05
HNRNPAB	-0.99968	7.03614	4.96586e-07	3.12965e-05
TTF2	-1.31871	5.04076	5.12155e-07	3.20901e-05
NME1	-1.16931	7.08491	5.19597e-07	3.23682e-05
ABL2	-1.09718	7.46957	5.35057e-07	3.28403e-05
KIAA1370	1.48775	4.64046	5.30452e-07	3.28403e-05
SMTNL2	2.03284	3.97487	5.36318e-07	3.28403e-05
SLCO3A1	1.00097	8.03126	5.45197e-07	3.31954e-05
SH2D4A	-1.11735	6.78628	5.53578e-07	3.33647e-05
MKI67IP	-1.08573	6.68435	5.5417e-07	3.33647e-05
THOC4	-1.02021	7.09659	5.61816e-07	3.36371e-05
SKP2	-1.25404	6.85956	5.74529e-07	3.42083e-05
GABARAPL1	0.916241	7.49284	5.89512e-07	3.49075e-05
FOSL1	-1.92962	3.81519	6.01295e-07	3.52618e-05
MMP16	1.49007	4.36116	6.02039e-07	3.52618e-05
GAS1	2.21663	2.78556	6.16128e-07	3.58919e-05
ORC6	-1.2297	5.04236	6.20414e-07	3.59473e-05
RP11-702F3.1	2.11338	2.42233	6.2572e-07	3.60609e-05
CCT2	-0.858671	8.69292	6.30454e-07	3.61405e-05
DCTPP1	-1.07246	5.81965	6.38464e-07	3.62143e-05
H6PD	1.13297	5.26983	6.37939e-07	3.62143e-05
C5orf41	1.61915	5.01759	6.51954e-07	3.67859e-05
POLR3G	-1.24081	4.66636	6.64786e-07	3.71212e-05
FSTL3	-1.10868	5.92266	6.63985e-07	3.71212e-05
CDCA5	-1.26886	4.93873	6.75647e-07	3.75332e-05
TOMM40	-1.04087	5.73459	6.8225e-07	3.77057e-05
TMX4	1.52987	5.81454	6.87716e-07	3.78139e-05
OXTR	-1.28768	5.71368	7.14426e-07	3.84944e-05
MAD2L1	-1.22148	5.29095	7.04829e-07	3.84944e-05
CCND1	-0.995173	7.01877	7.0941e-07	3.84944e-05
ZBTB7C	1.50452	3.96524	7.12774e-07	3.84944e-05
RHOU	1.66227	3.42046	7.17953e-07	3.84944e-05
MRPL18	-0.988059	6.72211	7.22775e-07	3.85611e-05
DKK1	-2.1479	3.795	7.29858e-07	3.87363e-05
TMEM106B	0.974961	7.94149	7.33247e-07	3.87363e-05
WSB1	1.23983	8.56109	7.38457e-07	3.87454e-05
ORAI3	1.8201	3.1118	7.4061e-07	3.87454e-05
ID2	1.10749	8.79831	7.52912e-07	3.91987e-05
PLCB1	1.3402	6.03308	7.59217e-07	3.9337e-05
SPRYD7	-1.34394	4.81209	7.85256e-07	3.95668e-05
UHRF1	-1.21515	5.66701	8.0771e-07	3.95668e-05
SNHG1	-1.04041	7.11312	7.83954e-07	3.95668e-05
CCNA2	-1.03682	6.52874	7.77663e-07	3.95668e-05
PYCR1	-0.999409	5.57317	7.92529e-07	3.95668e-05
SRSF7	-0.900248	7.65503	8.01228e-07	3.95668e-05
AC004080.12	1.01407	6.27448	7.99149e-07	3.95668e-05
ARL6IP5	1.20296	5.28973	7.76278e-07	3.95668e-05
GPRC5C	1.55051	4.88418	7.98062e-07	3.95668e-05
LRP1	1.56147	4.04437	8.07095e-07	3.95668e-05
CTSO	1.65466	3.82699	8.0408e-07	3.95668e-05
THRA	1.7698	3.68271	7.75743e-07	3.95668e-05
TNFAIP2	1.19107	7.95227	8.44223e-07	4.11683e-05
TRIM58	-2.0731	2.73351	8.53193e-07	4.14183e-05
DNAJC22	1.66868	4.05907	8.85331e-07	4.27857e-05
ADAMTS15	-1.82157	5.40832	9.19937e-07	4.36747e-05
CD3EAP	-1.25764	4.414	9.08185e-07	4.36747e-05
ABCE1	-1.03412	6.18477	9.12276e-07	4.36747e-05
KLHL31	1.3292	4.22179	9.17503e-07	4.36747e-05
NDRG4	2.90223	4.55371	9.31002e-07	4.40062e-05
NEO1	0.907135	7.14086	9.37126e-07	4.41022e-05
DNALI1	-0.93558	6.4248	9.57852e-07	4.48816e-05
RHOB	1.06251	6.31132	9.63254e-07	4.49393e-05
IDH1	0.948227	6.69115	9.70266e-07	4.50713e-05
CPEB4	1.22097	4.38541	1.01256e-06	4.68341e-05
CDKN1C	1.84045	3.82506	1.02518e-06	4.71519e-05
ARHGEF3	1.95958	2.879	1.02818e-06	4.71519e-05
EMP1	-1.07831	7.12582	1.03405e-06	4.72203e-05
RP11-353N4.1	2.26492	2.59252	1.0432e-06	4.74371e-05
C10orf47	-1.63968	3.76414	1.051e-06	4.75909e-05
NRXN3	-1.48812	3.95464	1.06924e-06	4.82143e-05
CDCA3	-1.42364	5.27587	1.07543e-06	4.82913e-05
ODC1	-1.05608	7.66364	1.08191e-06	4.83805e-05
C7orf40	-1.27137	4.69838	1.09322e-06	4.86845e-05
SCHIP1	-1.58689	4.13781	1.11904e-06	4.91767e-05
WDR77	-1.17327	5.16134	1.1166e-06	4.91767e-05
ZNF395	1.00709	7.25284	1.12709e-06	4.91767e-05
SULT1A1	1.05313	6.58169	1.11911e-06	4.91767e-05
RP11-126K1.8	1.26553	4.42447	1.12402e-06	4.91767e-05
ERV3-1	1.39869	3.90012	1.15035e-06	4.97885e-05
DARC	1.81547	4.15041	1.14715e-06	4.97885e-05
STC2	-2.04716	3.19986	1.17175e-06	4.99305e-05
RANGAP1	-1.20241	6.23115	1.16896e-06	4.99305e-05
AGXT2L2	-0.992778	6.81877	1.17188e-06	4.99305e-05
CCT6A	-0.831971	8.38536	1.17216e-06	4.99305e-05
GNL2	-0.815992	8.13404	1.20731e-06	5.11787e-05
GPR56	1.08045	5.33592	1.21097e-06	5.11787e-05
CAV1	-0.918092	7.81149	1.22684e-06	5.16473e-05
UPP1	-1.5425	3.33904	1.2504e-06	5.24278e-05
CDCA8	-1.30114	6.0219	1.25511e-06	5.24278e-05
MPHOSPH6	-1.06117	5.66662	1.27113e-06	5.28916e-05
FAM174B	-2.31311	3.44963	1.29516e-06	5.32746e-05
RAD18	-1.1856	4.84117	1.28798e-06	5.32746e-05
TUBG1	-0.924187	6.51285	1.29311e-06	5.32746e-05
CCDC165	-1.92974	2.50999	1.30684e-06	5.35507e-05
GEMIN4	-1.11352	4.85106	1.32549e-06	5.39047e-05
RP11-244H3.1	1.73628	3.44411	1.32293e-06	5.39047e-05
CDC25A	-1.72329	3.63282	1.34044e-06	5.4308e-05
GRPEL1	-1.13859	5.34439	1.35184e-06	5.43611e-05
IRF1	1.12297	5.20387	1.3483e-06	5.43611e-05
WDR43	-1.05629	7.15447	1.3711e-06	5.47273e-05
DLX2	1.56845	3.445	1.36642e-06	5.47273e-05
MCM10	-1.28822	4.09987	1.38984e-06	5.48655e-05
MARS	-0.832608	7.72927	1.38979e-06	5.48655e-05
ITM2B	0.863597	8.38761	1.3821e-06	5.48655e-05
UCK2	-1.09853	5.199	1.40675e-06	5.53304e-05
JUN	-1.01714	7.33341	1.42569e-06	5.58717e-05
GPRC5A	-0.775596	10.1033	1.43683e-06	5.59013e-05
MRC2	0.852004	6.60979	1.43641e-06	5.59013e-05
RP11-552M11.4	-1.33806	4.18035	1.44886e-06	5.59655e-05
CELF2	1.06431	6.15721	1.44823e-06	5.59655e-05
POLD2	-0.877636	6.68655	1.4876e-06	5.72567e-05
C1orf63	1.40379	6.51141	1.50906e-06	5.78758e-05
PCMTD1	1.08721	5.1526	1.543e-06	5.89678e-05
CDC6	-1.21263	5.8157	1.56579e-06	5.96271e-05
TNFRSF12A	-1.10319	6.78677	1.5737e-06	5.97174e-05
IQCJ-SCHIP1	-1.53134	4.02663	1.58247e-06	5.98395e-05
CDC20	-1.31329	6.76451	1.62009e-06	6.1048e-05
POP1	-1.14634	4.59773	1.65592e-06	6.21805e-05
ICA1	1.30167	4.18318	1.70027e-06	6.36243e-05
BCL3	0.972245	5.84209	1.7138e-06	6.39089e-05
JUNB	1.24808	5.41706	1.72062e-06	6.39417e-05
STAT6	0.90393	6.84909	1.73827e-06	6.43757e-05
DNASE2	0.892261	6.30936	1.74559e-06	6.44256e-05
HN1	-0.827085	7.29726	1.76649e-06	6.47911e-05
ZNF703	0.926304	6.81679	1.76752e-06	6.47911e-05
HOXA5	1.18368	5.1233	1.77717e-06	6.49241e-05
ALDH3B1	0.897523	7.12028	1.81859e-06	6.60071e-05
MTHFR	1.4513	3.50253	1.81907e-06	6.60071e-05
C12orf24	-1.15641	6.22085	1.82684e-06	6.60668e-05
HSPD1	-0.809585	9.34416	1.83456e-06	6.61238e-05
CACYBP	-0.917638	8.01138	1.86132e-06	6.68225e-05
KPNB1	-0.809645	9.55902	1.86802e-06	6.68225e-05
COL6A1	0.896844	7.2806	1.87254e-06	6.68225e-05
SLC5A6	-1.52117	4.10564	1.9468e-06	6.92432e-05
MYBL2	-1.02045	6.31437	2.02407e-06	7.15193e-05
LHX1	1.20726	4.57807	2.02355e-06	7.15193e-05
CORO1C	-0.825942	7.33087	2.04648e-06	7.20749e-05
FMR1	0.871145	6.67951	2.10021e-06	7.34867e-05
AC073479.1	1.74735	3.65686	2.0949e-06	7.34867e-05
LAMB1	0.873103	7.30616	2.1085e-06	7.35382e-05
MAP1B	-0.909805	9.0906	2.13579e-06	7.42497e-05
IRF2BPL	1.39619	5.63946	2.15938e-06	7.48284e-05
ZFP90	1.62497	3.19264	2.17781e-06	7.52253e-05
NBR1	0.904664	7.28472	2.20658e-06	7.59755e-05
VKORC1L1	-0.99422	5.65772	2.22992e-06	7.65345e-05
BTN3A3	1.33564	4.25653	2.25864e-06	7.72742e-05
STK38L	1.42323	3.8749	2.28686e-06	7.79922e-05
SLC29A1	-1.59583	4.23903	2.34905e-06	7.98602e-05
TIMP3	-1.20083	6.99628	2.37186e-06	8.03821e-05
NCEH1	-1.48281	4.37517	2.39741e-06	8.09934e-05
TNFRSF21	1.30962	5.13461	2.4089e-06	8.11274e-05
ARMC6	-1.3733	3.74866	2.44572e-06	8.21106e-05
WDR4	-1.4371	4.33849	2.55958e-06	8.56664e-05
PCDHGA10	1.05512	4.98488	2.56812e-06	8.56862e-05
RP4-717I23.3	1.23389	4.24371	2.5843e-06	8.596e-05
CCDC80	-1.28259	11.3019	2.59464e-06	8.60382e-05
NOL6	-1.62104	3.15257	2.65683e-06	8.72948e-05
CBS	-1.36773	3.9406	2.64736e-06	8.72948e-05
TJP3	1.88732	2.59512	2.65565e-06	8.72948e-05
CGNL1	1.6467	3.25141	2.68753e-06	8.80351e-05
GART	-0.950594	5.95069	2.70072e-06	8.81989e-05
AP4E1	-1.0267	4.73972	2.71098e-06	8.82665e-05
UPK1B	-0.849013	8.49079	2.74374e-06	8.87966e-05
CCNG2	2.28219	3.06365	2.74113e-06	8.87966e-05
SAA1	-2.41871	3.01141	2.78147e-06	8.94802e-05
NUDC	-0.812312	6.71605	2.77536e-06	8.94802e-05
SKAP2	0.80418	7.6748	2.79769e-06	8.97344e-05
SERPINB1	0.986299	5.09695	2.83938e-06	9.03693e-05
AC019206.1	2.04345	3.01255	2.84264e-06	9.03693e-05
C5orf4	2.05422	3.19196	2.83902e-06	9.03693e-05
CRIP1	0.931797	9.057	2.92585e-06	9.25798e-05
AL928654.7	0.932019	9.05597	2.92936e-06	9.25798e-05
SLC25A17	-1.23572	4.18294	2.95378e-06	9.30786e-05
CALB2	0.887263	9.05065	3.02869e-06	9.51608e-05
TMEM59	0.771393	7.4298	3.05023e-06	9.55591e-05
RP11-877E17.2	1.15371	4.43091	3.0765e-06	9.61027e-05
ACAT2	-0.781602	8.59426	3.11568e-06	9.70455e-05
DTYMK	-0.911331	6.36004	3.19387e-06	9.9194e-05
PPP1R39	0.894355	6.56496	3.25695e-06	0.000100863
LRRC59	-0.79914	7.37983	3.27778e-06	0.000101217
LYSMD2	1.38007	4.01169	3.29568e-06	0.000101393
PIK3R3	1.54501	3.53242	3.30231e-06	0.000101393
PTPRS	0.848436	5.70473	3.38445e-06	0.000103407
BMP1	0.912048	5.90736	3.38709e-06	0.000103407
NOP2	-1.03306	5.30134	3.41567e-06	0.000103636
CTSB	0.859123	8.00303	3.42345e-06	0.000103636
ZBTB20	1.15929	4.73952	3.41066e-06	0.000103636
SESN3	2.22558	2.87791	3.43316e-06	0.000103639
KIRREL3	-1.84408	2.97106	3.52799e-06	0.000105351
KAZN	-1.64472	3.39596	3.5173e-06	0.000105351
PAK1IP1	-0.984515	5.97972	3.53876e-06	0.000105351
DENND3	1.40267	3.40294	3.53137e-06	0.000105351
RP11-62F24.2	1.55465	3.88534	3.50766e-06	0.000105351
TFAP4	-1.40312	3.63978	3.62253e-06	0.000107548
RP11-386G11.10	-1.09863	11.557	3.65034e-06	0.00010778
TUBA1B	-1.09859	11.5577	3.64588e-06	0.00010778
SLC41A2	0.988353	4.94474	3.66543e-06	0.000107892
PHF21A	1.25417	3.82472	3.67416e-06	0.000107892
CTSD	0.9351	8.05437	3.711e-06	0.000108678
C1orf183	-1.49465	3.35127	3.80806e-06	0.000111218
PRC1	-1.02086	7.76839	3.82522e-06	0.000111329
AQP1	2.6906	3.53228	3.83251e-06	0.000111329
CHORDC1	-1.03281	5.35056	3.88853e-06	0.000112652
KPNA2	-1.02855	6.95139	3.93803e-06	0.000112802
ZWILCH	-1.0201	6.87906	3.91874e-06	0.000112802
POLE3	-0.82145	7.94521	3.92371e-06	0.000112802
CCT7	-0.791686	8.13638	3.94731e-06	0.000112802
MAST4	0.835125	6.18319	3.95651e-06	0.000112802
CDON	1.27323	3.68334	3.94048e-06	0.000112802
RPF2	-0.954872	6.55093	4.00692e-06	0.000113767
TCP1	-0.761243	8.78002	4.022e-06	0.000113767
ADAMTS2	0.918573	5.44102	4.01215e-06	0.000113767
HYI	-0.785196	7.08884	4.03433e-06	0.000113817
GSN	1.46602	4.15439	4.05004e-06	0.000113962
EXOSC9	-0.860647	6.23958	4.06861e-06	0.000114186
RUVBL1	-0.88131	5.42887	4.08969e-06	0.000114367
AC100791.3	1.46004	4.36632	4.09629e-06	0.000114367
MYBL1	-1.85168	3.09881	4.24775e-06	0.000117681
AC012146.7	-0.99838	5.21146	4.23747e-06	0.000117681
CTD-2003C8.1	1.57369	3.16741	4.24436e-06	0.000117681
NUPL1	-1.22398	4.46661	4.27684e-06	0.000118183
PDE4DIP	0.997182	5.65443	4.29731e-06	0.000118445
MKNK2	0.836664	7.15214	4.32701e-06	0.00011896
BDNF	-1.36588	5.04631	4.34963e-06	0.000119277
PSAT1	-1.16728	6.78569	4.43802e-06	0.000120933
SARM1	0.924195	6.3434	4.44303e-06	0.000120933
RP11-166D19.1	1.54537	3.21107	4.44367e-06	0.000120933
SLC1A5	-0.884801	5.89003	4.46103e-06	0.0001211
PDCD2L	-1.59013	3.23869	4.49447e-06	0.000121701
GPT2	-1.1894	3.99392	4.53126e-06	0.000122151
EPB41L1	1.02812	4.43132	4.53378e-06	0.000122151
PPARGC1B	1.10693	4.79522	4.5694e-06	0.000122804
TAPBPL	1.16787	5.15626	4.5826e-06	0.000122852
PTPRF	-0.872213	10.3799	4.59529e-06	0.000122887
TSPAN18	0.9535	5.31195	4.64258e-06	0.000123844
ACOT7	-1.22684	4.86565	4.75013e-06	0.0001264
SMPD3	1.45459	3.49738	4.85537e-06	0.000128882
C11orf24	-1.18771	3.86363	4.89668e-06	0.000129026
C13orf27	-1.14908	4.54832	4.87836e-06	0.000129026
CCNB1	-1.09899	6.3224	4.89104e-06	0.000129026
GAA	1.11777	4.63753	4.96632e-06	0.000130506
SCXA	1.46071	3.77168	4.97707e-06	0.000130506
GXYLT2	1.40117	5.82425	5.02192e-06	0.000131362
NAT14	0.763265	6.61286	5.03683e-06	0.000131433
GINS1	-1.03852	4.82551	5.07339e-06	0.000132068
CENPN	-1.13894	5.58529	5.19319e-06	0.00013486
ARHGAP10	-1.26655	4.73336	5.36338e-06	0.000138945
PTTG1	-0.895092	7.16217	5.44682e-06	0.000140768
DDX20	-1.34278	4.41345	5.47212e-06	0.000141084
EME1	-0.787008	7.10961	5.55973e-06	0.000143
HSPE1	-0.917115	8.81435	5.60547e-06	0.000143152
MAGOHB	-0.884223	6.09744	5.60063e-06	0.000143152
SSRP1	-0.733915	8.19735	5.60347e-06	0.000143152
AMD1	-0.765822	6.92125	5.66458e-06	0.000143641
IFI6	0.998354	6.40953	5.65777e-06	0.000143641
BCO2	1.10895	6.01469	5.64208e-06	0.000143641
LETM2	-1.40829	3.30629	5.72075e-06	0.000144577
ASF1B	-0.993862	6.78868	5.73175e-06	0.000144577
SNX18	1.76089	2.53724	5.74174e-06	0.000144577
SULT1A3	1.00012	5.23878	5.7854e-06	0.000145336
SLIT3	0.792416	6.70815	5.83956e-06	0.000146356
ST3GAL5	1.32506	5.05428	5.85973e-06	0.00014652
PPP2R3B-AS1	1.16113	4.32385	5.97573e-06	0.000149075
ZC3H6	1.09507	4.29383	6.00771e-06	0.000149527
NFKBIA	0.98261	7.29985	6.04085e-06	0.000150005
EDIL3	0.834803	7.37882	6.07255e-06	0.000150446
ANKRD52	-0.936056	5.36268	6.11028e-06	0.000151033
BZW2	-0.930074	6.00442	6.18183e-06	0.000151561
ZNF503	0.725771	7.11724	6.16398e-06	0.000151561
C1R	0.850059	7.87421	6.18787e-06	0.000151561
NBL1	0.890848	7.28279	6.16052e-06	0.000151561
CNN1	-1.88143	2.96922	6.27873e-06	0.000152748
POLA2	-1.24217	4.41477	6.30791e-06	0.000152748
SLC25A19	-1.22366	3.95914	6.30096e-06	0.000152748
AURKB	-1.01329	5.77288	6.31898e-06	0.000152748
HSPH1	-0.962787	7.37063	6.3214e-06	0.000152748
PSMD2	-0.714205	8.29785	6.29707e-06	0.000152748
GADD45G	1.46585	3.49281	6.33724e-06	0.000152788
TENC1	1.20758	4.59987	6.36252e-06	0.000153055
SLC1A3	-0.992863	6.68232	6.42856e-06	0.0001543
FBL	-0.818504	7.57392	6.53621e-06	0.000156188
SEZ6L2	1.25126	4.78935	6.53308e-06	0.000156188
EIF4E	-0.801142	6.34564	6.62345e-06	0.000157574
TNFSF14	1.85631	2.969	6.61423e-06	0.000157574
PRSS23	-0.938981	8.35761	6.79723e-06	0.000161352
BTN3A1	1.0509	5.03913	6.81996e-06	0.000161536
PPM1G	-0.807922	6.27047	6.84976e-06	0.000161886
RAPGEF2	-1.23948	4.15091	6.886e-06	0.000162138
CASC4	0.778422	6.12554	6.89053e-06	0.000162138
ARHGEF10L	1.33616	4.15445	6.91122e-06	0.000162271
MND1	-1.12468	4.0602	6.97089e-06	0.000162624
CSE1L	-0.909021	6.65341	6.97063e-06	0.000162624
P2RX6	1.93587	2.82575	6.97156e-06	0.000162624
RRP12	-1.14774	3.9939	7.02117e-06	0.000163428
MAGOH	-0.80131	7.43748	7.04548e-06	0.00016364
THSD4	-0.964121	5.37839	7.08094e-06	0.00016411
KLK7	1.91615	3.85867	7.11053e-06	0.000164442
RARA	1.00325	4.90699	7.26088e-06	0.00016756
RP11-177A2.4	-0.979375	6.00741	7.30464e-06	0.000167607
TMPO	-0.776238	6.88971	7.28422e-06	0.000167607
GSPT1	-0.72564	7.11503	7.30958e-06	0.000167607
LAMB2	1.00307	4.48169	7.39812e-06	0.000169277
PUS1	-1.07793	4.24132	7.43379e-06	0.000169733
HCFC1R1	0.834677	6.54207	7.46974e-06	0.000170193
KLF2	1.22779	4.07525	7.56314e-06	0.000171875
C4orf34	1.33431	3.66783	7.57547e-06	0.000171875
MANBA	1.29219	3.61132	7.59227e-06	0.000171895
PLEKHG3	0.900366	5.2213	7.67246e-06	0.000172984
DUSP6	1.6452	2.67472	7.66939e-06	0.000172984
C1orf198	-1.55521	3.43643	7.70276e-06	0.000173304
CTB-131B5.2	1.39854	3.81266	7.75283e-06	0.000174067
CCT3	-0.74493	8.43531	7.82615e-06	0.000175348
CCNF	-1.04718	4.42788	7.98011e-06	0.000177689
MCM4	-0.926878	7.11808	7.97858e-06	0.000177689
ACTN1	-0.698442	7.71172	7.95731e-06	0.000177689
PSMG1	-0.954837	5.08334	8.0526e-06	0.000178934
NDUFAF2	-1.17134	4.41239	8.11751e-06	0.000180005
ATAD3A	-1.00423	4.94417	8.13756e-06	0.000180079
IL11	-1.84067	3.37684	8.34915e-06	0.000184383
PSMC3IP	-1.15337	4.62177	8.38595e-06	0.000184817
IQGAP3	-1.26325	3.74403	8.4398e-06	0.000185246
AC093734.11	1.37957	3.80365	8.4343e-06	0.000185246
LMBRD1	1.14234	4.97736	8.46122e-06	0.000185339
DIAPH3	-1.61954	6.69669	8.56108e-06	0.000186039
ADAMTS12	-1.58985	3.1847	8.56226e-06	0.000186039
DAXX	0.943956	6.08064	8.53174e-06	0.000186039
WBP1	1.03365	4.60391	8.53136e-06	0.000186039
KIF20B	-1.24964	7.27044	8.67676e-06	0.000187394
OGFOD1	-0.9038	5.13414	8.67472e-06	0.000187394
CKAP2L	-0.899569	6.51873	8.6445e-06	0.000187394
DAGLB	-0.817753	5.41399	8.7142e-06	0.000187826
RGS3	0.928295	5.57847	8.74444e-06	0.000188102
SLC3A2	-0.788698	7.77943	8.80397e-06	0.000189005
CAD	-1.03692	4.95728	8.83345e-06	0.000189261
UBA7	1.31447	3.2968	8.95413e-06	0.000191466
ADARB1	-1.78833	2.76559	9.02348e-06	0.000191626
SMC2	-1.15676	8.38678	9.01131e-06	0.000191626
MIS18A	-0.985958	4.7244	9.03275e-06	0.000191626
RIC8A	-0.768369	7.18647	9.01876e-06	0.000191626
NOP14	-0.784416	6.18056	9.08886e-06	0.000191946
TPP1	0.848062	5.32194	9.10129e-06	0.000191946
IFNGR1	1.159	4.83073	9.08733e-06	0.000191946
PDCD4	0.880746	5.66714	9.14719e-06	0.000192162
PTK2B	0.960387	6.12115	9.13361e-06	0.000192162
GMNN	-0.91229	5.74612	9.32531e-06	0.000195523
CENPM	-1.17506	4.26648	9.43723e-06	0.000196852
SLC43A3	-0.80728	7.0865	9.44348e-06	0.000196852
TBX3	1.28847	4.22225	9.41144e-06	0.000196852
CEP55	-1.11224	5.87332	9.51631e-06	0.000197606
FOXN3	1.06149	4.48616	9.50379e-06	0.000197606
PCYOX1	0.917201	5.0295	9.54623e-06	0.000197846
LXN	1.10604	4.18389	9.59361e-06	0.000198446
SLC2A1	-1.3465	3.27344	9.72472e-06	0.000200389
TTLL12	-1.31069	3.58942	9.71728e-06	0.000200389
SLC38A1	-0.857375	5.23235	9.94277e-06	0.000204491
INO80B	0.997534	4.79243	9.99282e-06	0.000205129
TSR1	-0.801001	5.85464	1.01586e-05	0.000208136
CDC42EP3	-1.23584	4.63678	1.02037e-05	0.000208662
CHAF1A	-0.945745	5.62114	1.03102e-05	0.000210442
DDX39A	-0.884538	5.67098	1.03952e-05	0.000210935
B4GALT2	-0.84708	7.03341	1.04127e-05	0.000210935
TRAP1	-0.796664	6.34434	1.03877e-05	0.000210935
SLC45A4	0.890882	5.12399	1.03693e-05	0.000210935
DIAPH1	-0.855067	6.07895	1.05819e-05	0.00021396
IP6K2	0.827679	5.62679	1.06186e-05	0.000214302
CDK1	-0.836392	6.77127	1.07227e-05	0.000215998
LEPREL1	-1.13189	4.43765	1.07708e-05	0.000216149
RECQL4	-1.04951	4.78837	1.08104e-05	0.000216149
NOP58	-0.797385	7.57813	1.07828e-05	0.000216149
CDV3	-0.735761	7.53862	1.08055e-05	0.000216149
RACGAP1	-0.939754	5.93297	1.09076e-05	0.000217688
IMP4	-0.940407	5.30901	1.09376e-05	0.000217883
TMEM129	0.964621	4.8658	1.09989e-05	0.0002187
KLF10	0.997827	4.96812	1.10945e-05	0.000220193
GNPNAT1	-1.12173	4.97167	1.13073e-05	0.000222957
TAPBP	0.696549	8.1337	1.1276e-05	0.000222957
STAT3	0.707165	7.38342	1.13164e-05	0.000222957
EPB41L4A-AS1	0.785331	6.6151	1.12626e-05	0.000222957
ETS1	-1.23828	5.42134	1.14544e-05	0.000225262
TBC1D2	-1.03244	5.19397	1.14752e-05	0.000225262
BBS2	0.931512	4.88988	1.15036e-05	0.000225408
STMN1	-0.87975	6.99598	1.15984e-05	0.000226853
CIRH1A	-0.786164	6.7927	1.17119e-05	0.000228659
DLC1	-0.718339	7.42404	1.18314e-05	0.000230498
SZT2	-0.709391	7.24092	1.1849e-05	0.000230498
PCDHGB7	1.00063	4.80942	1.18782e-05	0.000230651
MEF2C	1.711	2.14372	1.19256e-05	0.000231154
AIMP2	-0.79067	6.50391	1.2052e-05	0.000233186
MCC	0.848696	5.09442	1.21212e-05	0.000234105
KIF14	-1.2169	5.66891	1.22188e-05	0.000235567
ARHGAP18	1.08568	5.00243	1.22568e-05	0.000235878
HIGD2A	0.747971	6.20276	1.22971e-05	0.000236231
SDC2	-1.27472	3.35611	1.23393e-05	0.000236621
FAM102A	0.854447	6.18687	1.24114e-05	0.000237581
ATXN1	0.955429	4.45765	1.25102e-05	0.000239047
VAMP1	1.02945	4.48778	1.25677e-05	0.000239721
ASS1	0.865937	6.05107	1.27222e-05	0.00024224
SEH1L	-1.02705	4.15953	1.28214e-05	0.00024284
HOTAIRM1	0.877176	5.58357	1.27929e-05	0.00024284
RUNX1T1	1.57745	2.5175	1.27993e-05	0.00024284
SOCS5	0.920716	4.91471	1.28639e-05	0.000243218
PPRC1	-1.00482	4.26414	1.29372e-05	0.000243323
MTSS1	1.75602	2.39643	1.29027e-05	0.000243323
BHLHE41	1.79165	3.65272	1.29283e-05	0.000243323
MID1	-1.22448	3.90053	1.3016e-05	0.00024387
PFAS	-1.10159	4.04932	1.30794e-05	0.00024387
SS18L2	-0.857175	5.44344	1.30675e-05	0.00024387
NCOA4	0.837672	8.07344	1.30703e-05	0.00024387
ACACB	1.58656	3.26859	1.29977e-05	0.00024387
RP11-322M19.1	-0.975542	4.48461	1.31705e-05	0.000245143
AP003419.11	0.883843	5.33996	1.34128e-05	0.000249223
ORAOV1	-0.81569	6.6122	1.34476e-05	0.000249441
GOT2	-0.713743	6.8291	1.36481e-05	0.000251297
DPYSL2	0.696481	6.4592	1.36711e-05	0.000251297
ATP1B1	0.740264	9.50674	1.37287e-05	0.000251297
EFNA5	0.799121	8.39967	1.37237e-05	0.000251297
PCDHGB6	0.997462	4.80784	1.35966e-05	0.000251297
SLC16A5	1.04129	4.612	1.37343e-05	0.000251297
RP5-997D24.5	1.15771	3.83199	1.36128e-05	0.000251297
KIAA1407	1.43567	3.44176	1.3693e-05	0.000251297
ASNS	-0.879827	5.25471	1.38891e-05	0.0002537
TNFAIP3	1.08037	4.09652	1.39598e-05	0.00025456
CEBPB	0.765602	7.82945	1.39864e-05	0.000254614
PACS1	-0.978139	5.41335	1.40952e-05	0.000256162
SDPR	-1.10738	6.73527	1.44084e-05	0.000256479
CCND3	-0.912922	5.28025	1.42921e-05	0.000256479
SLC38A10	0.734132	6.35449	1.41866e-05	0.000256479
CTSH	0.948701	4.51752	1.4541e-05	0.000256479
PCDHGB2	0.988032	4.80312	1.45349e-05	0.000256479
PCDHGA1	0.993301	4.80039	1.44578e-05	0.000256479
PCDHGA2	0.993301	4.80039	1.44578e-05	0.000256479
PCDHGA3	0.993301	4.80039	1.44578e-05	0.000256479
PCDHGB1	0.993301	4.80039	1.44578e-05	0.000256479
PCDHGA5	0.993301	4.80039	1.44578e-05	0.000256479
PCDHGA7	0.993301	4.80039	1.44578e-05	0.000256479
PCDHGB4	0.993301	4.80039	1.44578e-05	0.000256479
PCDHGA8	0.993301	4.80039	1.44578e-05	0.000256479
PCDHGC4	0.993301	4.80039	1.44578e-05	0.000256479
PCDHGC5	0.993301	4.80039	1.44578e-05	0.000256479
PCDHGC3	0.995518	4.80149	1.43709e-05	0.000256479
TMEM2	1.28321	6.34574	1.45017e-05	0.000256479
AMY2B	1.49506	2.49737	1.45093e-05	0.000256479
IFIT1	1.23267	3.73491	1.45949e-05	0.000257008
RAN	-0.787839	9.83962	1.46335e-05	0.000257269
JDP2	-0.907926	5.03152	1.46714e-05	0.000257514
GFOD1	0.716993	7.29617	1.4697e-05	0.000257544
POLR2D	-0.960583	4.68253	1.47657e-05	0.000258119
KRT19	0.739508	11.4536	1.48017e-05	0.000258119
C10orf32	1.1144	3.97465	1.47822e-05	0.000258119
RP11-203M5.8	-1.59909	2.43378	1.48634e-05	0.000258777
SMURF2	-1.2532	4.73999	1.48986e-05	0.000258972
PARD6B	1.32416	5.15803	1.50168e-05	0.000260606
LDHA	-0.765102	10.2594	1.50988e-05	0.000261608
IRF9	0.909681	4.54382	1.51565e-05	0.000262186
C3orf45	-0.986586	4.50627	1.52016e-05	0.000262544
HLA-A	0.714923	8.8612	1.52846e-05	0.000263341
PCDHGA12	0.976915	4.81876	1.53211e-05	0.000263341
CDH11	1.04856	6.97834	1.53192e-05	0.000263341
TM2D1	0.762562	6.46922	1.54094e-05	0.000264439
VARS	-0.897021	5.38315	1.55079e-05	0.000265284
FOXO6	0.927888	5.12517	1.54836e-05	0.000265284
FA2H	1.23598	3.43499	1.55433e-05	0.000265468
DMD	-1.50828	2.65622	1.5723e-05	0.000268112
PHF5A	-1.02684	5.39271	1.58689e-05	0.000270173
CMIP	-0.654573	7.73524	1.60346e-05	0.000272563
TK1	-1.0766	5.48289	1.61126e-05	0.000273458
RARRES3	1.9697	2.44877	1.61907e-05	0.00027435
PKDCC	0.908762	6.23234	1.63011e-05	0.000275787
TWISTNB	-0.724595	6.1823	1.6343e-05	0.000276064
SIPA1L3	-1.0538	4.07108	1.67002e-05	0.000280234
PCNA	-0.997156	6.2428	1.66164e-05	0.000280234
ACTB	-0.655719	11.1327	1.66599e-05	0.000280234
NME7	0.672065	8.12523	1.67429e-05	0.000280234
RNF10	0.689742	7.56466	1.67459e-05	0.000280234
FBXO25	1.12055	4.09176	1.67089e-05	0.000280234
RANBP1	-0.902694	7.06029	1.6784e-05	0.000280435
BRD3	0.680184	7.06901	1.68237e-05	0.000280664
ELAC2	-0.775874	6.34378	1.7024e-05	0.000282693
B4GALT1	0.686186	7.61318	1.70201e-05	0.000282693
PCDHGA6	0.985914	4.80374	1.69901e-05	0.000282693
DHRS3	0.688166	8.84071	1.70909e-05	0.000283368
TMEM48	-0.78795	6.21661	1.72615e-05	0.000285318
PTBP1	-0.692544	7.93519	1.72475e-05	0.000285318
C3orf26	-1.38848	3.68465	1.75311e-05	0.00028933
YRDC	-0.995075	4.42263	1.76338e-05	0.000290581
SPC25	-1.19541	4.78456	1.76963e-05	0.000291165
LIG1	-0.949779	4.94502	1.77995e-05	0.000292416
ENOPH1	-0.79393	5.19487	1.79632e-05	0.000294209
SORL1	1.44353	3.30811	1.79561e-05	0.000294209
VPS13D	0.871506	4.9617	1.82188e-05	0.000297943
PSME3	-0.762458	6.66444	1.84557e-05	0.000301359
ISG20	1.13403	4.0184	1.85307e-05	0.000302126
PCSK7	-0.793355	6.37147	1.90247e-05	0.000309712
ZWINT	-0.935833	6.44374	1.92071e-05	0.00031221
FAM57A	-1.23529	4.18823	1.93344e-05	0.000313805
SLC9A3R1	0.756311	7.02609	1.94809e-05	0.000315707
NUP210	-0.931066	5.50756	1.95891e-05	0.000316985
DPH2	-1.06018	4.4488	1.96937e-05	0.000317313
KIAA0430	0.884499	4.96561	1.96938e-05	0.000317313
RNF170	0.921241	4.87627	1.96977e-05	0.000317313
ALAD	0.778335	6.08148	1.97911e-05	0.000318341
MAGI2-AS3	-0.793687	5.10006	1.99929e-05	0.00032063
AC016722.2	1.57598	2.04297	1.99757e-05	0.00032063
PAQR4	-1.18035	4.28596	2.00396e-05	0.000320902
GALNS	0.788007	5.56543	2.0082e-05	0.000321104
MTHFD1	-0.781516	5.88614	2.02323e-05	0.000322653
SH3BGRL	1.29174	3.90008	2.02388e-05	0.000322653
FYN	-0.880229	6.90916	2.0366e-05	0.000324201
FARSB	-1.00096	5.34395	2.04456e-05	0.000324851
TMCC3	1.645	2.391	2.04671e-05	0.000324851
PRPF19	-0.716409	6.49798	2.08111e-05	0.000329825
DEPDC1	-0.981155	5.81965	2.08586e-05	0.000330093
RRP1B	-0.926805	5.08024	2.11547e-05	0.000334288
LRRC8E	-1.5513	2.16679	2.12195e-05	0.000334821
RHBDL2	1.58328	3.1614	2.13028e-05	0.000335643
ZMYM6NB	0.940783	5.38494	2.14077e-05	0.000336805
RNASEH2A	-0.951113	4.92486	2.17668e-05	0.000341954
FOXM1	-0.983837	5.62504	2.18322e-05	0.000342483
DHX37	-1.08529	3.52467	2.1937e-05	0.000343128
IFRD2	-0.94299	4.54704	2.19078e-05	0.000343128
STARD13	-1.44899	3.95731	2.20672e-05	0.000343152
TIPIN	-1.11749	3.87912	2.19842e-05	0.000343152
CLN6	-0.992619	4.08667	2.21296e-05	0.000343152
NIP7	-0.838894	5.1022	2.20517e-05	0.000343152
ING4	1.00525	3.98268	2.20274e-05	0.000343152
MOB3C	1.22352	4.22431	2.21114e-05	0.000343152
BRIX1	-0.794189	5.87346	2.21922e-05	0.000343628
TUBB	-0.9082	10.3787	2.24694e-05	0.000346428
C16orf61	-0.795619	5.22831	2.24488e-05	0.000346428
WNT10A	0.884253	4.97334	2.24621e-05	0.000346428
METTL11A	-0.83674	4.70056	2.25684e-05	0.000347456
RNF44	0.842937	5.04535	2.26515e-05	0.000348238
TAGLN	-1.40437	5.42353	2.2721e-05	0.000348638
CDKN2B	0.87312	5.62107	2.27422e-05	0.000348638
METTL1	-1.13657	3.92581	2.27863e-05	0.000348818
GDF5	0.652266	7.27657	2.31192e-05	0.000352912
TP53I11	0.839179	5.46374	2.30927e-05	0.000352912
PFKP	-0.939892	5.70603	2.33119e-05	0.000354847
KIAA1217	1.15468	3.98737	2.33059e-05	0.000354847
IKBKE	1.37378	2.80535	2.34396e-05	0.000356288
SKA3	-1.21066	4.39753	2.37351e-05	0.000360273
SNHG12	-0.765819	5.7128	2.41063e-05	0.000365392
RP11-492E3.1	0.758469	5.8907	2.44749e-05	0.000370458
RRP15	-0.872715	4.54485	2.46266e-05	0.000372232
PHF19	-0.930634	5.94116	2.46984e-05	0.000372794
DNASE1	-0.899936	5.33585	2.47663e-05	0.000373295
KIF2C	-0.969572	5.15544	2.49534e-05	0.000375067
N4BP2L2	0.761226	6.75104	2.4929e-05	0.000375067
NAT10	-0.819525	6.42279	2.51034e-05	0.000376566
XPOT	-0.786133	5.9168	2.51494e-05	0.000376566
POLD4	0.832409	5.65277	2.5158e-05	0.000376566
LHFPL2	0.785222	7.04458	2.52856e-05	0.000377951
MOK	-1.22161	3.55188	2.54286e-05	0.000379038
ATIC	-0.809906	5.47104	2.54039e-05	0.000379038
HOXA4	0.89676	4.905	2.55144e-05	0.000379267
INADL	1.18532	3.92482	2.54804e-05	0.000379267
TRMT6	-0.809251	5.13733	2.55923e-05	0.000379901
MCM3	-1.00117	6.37645	2.57115e-05	0.000381146
CDH4	-0.977961	5.135	2.57911e-05	0.000381716
ALDH3A2	0.709582	6.58402	2.58208e-05	0.000381716
ERN2	-1.06013	5.88293	2.60488e-05	0.000384559
RABL2A	1.57232	3.75836	2.61255e-05	0.000385164
LSM2	-0.700308	5.98204	2.65125e-05	0.000390335
PRPF4	-0.819701	4.8519	2.66785e-05	0.000391709
FTH1	0.935935	10.0742	2.66566e-05	0.000391709
AEN	-0.871125	6.16499	2.68294e-05	0.000393213
BEST1	0.93496	10.0746	2.6854e-05	0.000393213
TXNL4A	-0.654171	7.0063	2.69145e-05	0.000393565
PNP	-1.48658	2.68911	2.70475e-05	0.00039444
PTPRJ	0.806671	6.38771	2.70222e-05	0.00039444
C15orf42	-1.07812	4.15771	2.72505e-05	0.000396863
WNT5A	1.48644	3.37015	2.73115e-05	0.000397214
S100A6	0.943817	11.0414	2.73877e-05	0.00039757
COL16A1	1.00493	3.93454	2.74375e-05	0.00039757
ZNF467	1.10014	4.01583	2.74466e-05	0.00039757
STMN3	0.647139	8.49378	2.78297e-05	0.000402577
TMEM201	-1.03335	3.74517	2.79567e-05	0.000403873
ANXA1	-0.620041	8.97578	2.8116e-05	0.00040563
KRT7	-0.647286	11.4458	2.81666e-05	0.000405818
SETD8	-0.806381	6.28169	2.83448e-05	0.00040784
EIF4A1	-0.626483	9.0792	2.84002e-05	0.000408091
FAR1	-0.82396	5.56713	2.85299e-05	0.000409215
RP11-203J24.8	0.842604	5.7023	2.85543e-05	0.000409215
NUP188	-0.87708	5.62642	2.87055e-05	0.000409747
TM7SF2	0.770763	5.46391	2.86855e-05	0.000409747
QPRT	1.46215	2.30162	2.86597e-05	0.000409747
KLHL5	0.744103	8.15681	2.89464e-05	0.000412095
SHOX2	0.91235	4.4554	2.89136e-05	0.000412095
MAK16	-0.884379	5.17259	2.91256e-05	0.000414099
FASN	-0.762511	7.14996	2.92135e-05	0.000414801
KIF23	-1.27229	6.29488	2.93775e-05	0.000416324
PNO1	-0.869943	4.71497	2.9398e-05	0.000416324
ZMYM6	0.850098	5.8258	2.96325e-05	0.000419093
SPAG5	-1.08472	5.06861	3.02191e-05	0.00042683
SYDE1	-1.43369	3.58855	3.05039e-05	0.000430288
FAM58A	-0.95771	4.86306	3.12279e-05	0.000438351
H2AFZ	-0.935938	9.70716	3.12515e-05	0.000438351
LMNB1	-0.907335	6.29846	3.12788e-05	0.000438351
TANC1	0.739216	5.71942	3.12736e-05	0.000438351
PLA2G12A	0.812287	4.9993	3.1244e-05	0.000438351
MELK	-1.19023	3.94599	3.16543e-05	0.000443037
ZNF238	-0.849861	5.0445	3.17502e-05	0.000443803
GADD45A	-0.966945	7.45654	3.20573e-05	0.000447515
MVP	0.862819	6.23502	3.2335e-05	0.000450807
KDM5B	1.20055	4.11677	3.25752e-05	0.00045357
ALDH1B1	-1.59445	2.92848	3.26312e-05	0.000453764
SDF2L1	-0.954983	4.65511	3.28358e-05	0.00045602
CDCA7	-1.26229	4.57287	3.29644e-05	0.000457217
RERE	0.765534	6.05178	3.31247e-05	0.000458849
CBX7	1.00277	5.03509	3.34089e-05	0.000462193
PACSIN3	-1.08665	4.11133	3.35702e-05	0.000463828
TTK	-0.989969	4.82026	3.39618e-05	0.000468039
DDX60	1.20009	3.98816	3.39344e-05	0.000468039
CTDSP2	0.764817	6.40764	3.40856e-05	0.000469145
MLX	-0.784174	5.23681	3.41291e-05	0.000469145
IVNS1ABP	-0.711356	6.23281	3.42419e-05	0.000470095
AC090186.1	1.07631	3.99995	3.44403e-05	0.000471785
CAT	1.4689	3.56471	3.44525e-05	0.000471785
DNAJB2	0.91913	4.18759	3.50985e-05	0.000480021
MCM5	-1.07223	4.42795	3.52244e-05	0.000481132
PSAP	0.682066	10.4241	3.55448e-05	0.000484894
KDM4A	0.714008	5.82517	3.56942e-05	0.000486316
PLK1	-1.02693	6.65119	3.57872e-05	0.000486354
ATP7A	1.41281	2.47027	3.57712e-05	0.000486354
DEK	-0.817941	9.16067	3.59117e-05	0.000487432
MAP7D3	-0.867173	6.23182	3.59658e-05	0.000487552
GARS	-0.637093	7.02225	3.61536e-05	0.000489481
AHSA1	-0.622297	6.77687	3.62328e-05	0.000489938
MZT1	-0.741019	5.65683	3.64283e-05	0.000491307
AC091588.1	0.803263	5.13004	3.64634e-05	0.000491307
TRIB2	1.57811	2.11201	3.64708e-05	0.000491307
MALT1	-0.863381	4.95604	3.68667e-05	0.00049602
C15orf23	-1.10311	3.94992	3.71442e-05	0.000497712
PFDN1	-0.680648	6.55272	3.71771e-05	0.000497712
DUSP14	-0.666659	6.36485	3.71469e-05	0.000497712
ZER1	1.13463	3.43595	3.70523e-05	0.000497712
PIP5K1A	-0.74254	6.34261	3.73125e-05	0.000498904
DDR1	0.709666	6.8466	3.75181e-05	0.000501031
C10orf2	-1.14375	3.8043	3.76517e-05	0.000501097
TMEM37	0.825481	6.18719	3.76625e-05	0.000501097
RP4-811H24.6	1.5392	2.28073	3.76295e-05	0.000501097
ZSCAN30	1.49931	2.51371	3.78032e-05	0.000502349
METAP1	-0.706572	5.86317	3.81226e-05	0.000505347
CRISPLD1	0.99632	4.19915	3.81068e-05	0.000505347
RAC2	1.08577	4.31766	3.82255e-05	0.000506088
PSRC1	-1.16789	3.6288	3.84682e-05	0.000507694
LAMA5	0.611282	7.54033	3.84819e-05	0.000507694
CHMP1B	0.840758	4.59525	3.84881e-05	0.000507694
PGAM5	-0.925944	4.52888	3.85655e-05	0.000508093
KIAA0020	-0.981975	7.27943	3.88212e-05	0.000510838
SNRPD1	-0.82532	8.08833	3.88907e-05	0.000510948
VPS13C	0.869824	6.0152	3.89244e-05	0.000510948
FBN1	0.885057	5.46955	3.90948e-05	0.000512561
PPP1R13L	-1.18959	3.67193	3.9151e-05	0.000512674
RP11-506O24.1	1.57301	3.75074	3.96999e-05	0.00051923
FAM111B	-1.042	6.43558	3.98081e-05	0.000519672
SRR	-0.794208	5.138	3.98301e-05	0.000519672
C20orf27	-1.17994	3.27043	4.00085e-05	0.000521368
AC010336.2	-1.42571	2.24237	4.00961e-05	0.000521878
PINX1	-1.22853	3.63958	4.01939e-05	0.000522521
MIIP	-1.23488	3.11265	4.04718e-05	0.000525499
IFITM3	0.664572	9.1666	4.06304e-05	0.000526925
ANAPC1	-0.745909	5.10101	4.12941e-05	0.000534602
TUBA1A	1.7367	3.39081	4.13216e-05	0.000534602
LATS2	-0.795831	5.53913	4.15554e-05	0.000536982
TOMM34	-0.782231	6.17483	4.20533e-05	0.000542765
SRRT	-0.683646	6.57034	4.24242e-05	0.000545744
METTL20	1.06244	3.49754	4.23735e-05	0.000545744
SOD2	1.59435	9.179	4.2436e-05	0.000545744
XRCC2	-1.16298	3.99529	4.27922e-05	0.000548788
RRP7A	-0.918202	5.11291	4.27488e-05	0.000548788
TPBG	0.861051	5.72642	4.28255e-05	0.000548788
POLR3K	-0.903159	5.09275	4.32797e-05	0.00055395
ACVR1B	0.902414	4.0203	4.38737e-05	0.000560885
ANKRD13B	1.00094	3.60062	4.39342e-05	0.000560993
TNFRSF10A	-1.42846	3.08494	4.44132e-05	0.000565101
R3HDM2	0.881332	5.5825	4.4394e-05	0.000565101
CCL2	0.941353	7.21404	4.43965e-05	0.000565101
TRIM28	-0.675145	8.08791	4.46863e-05	0.000567906
CREG1	1.11098	4.02582	4.48775e-05	0.000569664
CENPI	-1.25507	3.52853	4.49864e-05	0.000570375
NCLN	-0.841386	5.34359	4.55274e-05	0.000575879
GPR115	1.82947	2.88223	4.55217e-05	0.000575879
CLN5	0.702778	5.44985	4.55826e-05	0.000575901
CKS2	-0.636614	6.09822	4.65962e-05	0.000587548
SNRPC	-0.607574	7.75069	4.66135e-05	0.000587548
ZMIZ1	0.808339	5.56291	4.6763e-05	0.000588744
TFAM	-0.698309	6.62032	4.69607e-05	0.000590366
CHMP2B	-0.588045	7.59072	4.70014e-05	0.000590366
RIN2	-0.76251	6.53375	4.73654e-05	0.000594245
SLC2A6	0.986771	5.88039	4.8056e-05	0.000602209
CDK19	0.849057	5.27982	4.83222e-05	0.000604841
RASAL2	-0.901229	5.28475	4.91684e-05	0.000613508
MCM7	-0.867442	5.93647	4.90735e-05	0.000613508
SMS	-0.729184	6.88965	4.91854e-05	0.000613508
C1orf85	0.817695	4.98268	4.98103e-05	0.000620584
RNPC3	0.918498	5.47233	4.99813e-05	0.000621996
TPM3	-0.588719	8.45554	5.03679e-05	0.000626084
PTGES3	-0.569104	9.44744	5.0578e-05	0.000627728
IGBP1	0.671835	6.58392	5.06166e-05	0.000627728
HIST1H4C	-1.42903	6.72077	5.08721e-05	0.000628445
NXT1	-0.965829	4.38584	5.09077e-05	0.000628445
CNN2	-0.649675	7.27782	5.07518e-05	0.000628445
LMO4	-0.605483	7.81265	5.08427e-05	0.000628445
PPAT	-0.99283	4.08859	5.10679e-05	0.000628982
MICB	-0.899332	4.44242	5.10209e-05	0.000628982
RFC2	-0.90835	4.71559	5.12287e-05	0.000630241
NCL	-0.757433	9.81431	5.15882e-05	0.000633941
NUB1	0.815153	5.41695	5.17587e-05	0.000635311
CDH6	-0.852528	5.07055	5.20792e-05	0.000637792
EIF2S2	-0.576815	8.91391	5.20538e-05	0.000637792
TRAPPC6A	1.12258	3.59875	5.22341e-05	0.000638964
RAB15	-1.03774	3.51045	5.24408e-05	0.000640765
EFHC1	1.0347	4.14546	5.27505e-05	0.000643819
KDM6B	1.00616	3.67495	5.299e-05	0.00064601
KIFC1	-1.17101	4.71567	5.32142e-05	0.000648011
ANKRD10	0.624594	6.92135	5.38786e-05	0.000654961
ROGDI	0.767358	5.25082	5.39065e-05	0.000654961
SAT2	0.865335	4.72294	5.40198e-05	0.000655599
TRIM69	1.0474	3.30163	5.44658e-05	0.000660268
TIMP2	0.559929	9.94187	5.4544e-05	0.000660472
LRR1	-0.769401	4.7227	5.4652e-05	0.000661037
ABCF2	-0.876752	4.72181	5.49738e-05	0.000664184
RNASEH1	-0.640641	6.49184	5.57888e-05	0.000673276
MDGA1	1.75425	2.27024	5.60162e-05	0.000675265
GINS2	-1.2242	4.24322	5.62517e-05	0.000676904
IPO11	-0.976969	4.13342	5.62778e-05	0.000676904
SUMF1	0.759486	4.99202	5.6604e-05	0.000680068
REEP4	-0.769414	6.07178	5.67044e-05	0.000680516
AC107081.5	-0.602666	8.03118	5.76739e-05	0.000690613
PARP9	0.784747	4.89037	5.76372e-05	0.000690613
HPRT1	-0.82806	4.68511	5.84745e-05	0.000699423
DSCC1	-1.23252	3.22555	5.89016e-05	0.000702338
UTP20	-0.829019	5.28732	5.89138e-05	0.000702338
BASP1	-0.645986	8.37341	5.88709e-05	0.000702338
STAT2	0.738436	5.21362	5.9021e-05	0.000702839
LRRC8A	0.806681	6.23206	5.9544e-05	0.000708284
HNRNPD	-0.578402	8.05289	5.97377e-05	0.000709805
GATAD2A	-0.694181	5.46226	6.01187e-05	0.000712761
PPAPDC1B	0.723395	6.0754	6.00665e-05	0.000712761
BTBD3	-1.62053	2.14368	6.04166e-05	0.000713936
S100A4	1.30078	2.55063	6.03417e-05	0.000713936
KIAA0247	1.42708	3.48601	6.03628e-05	0.000713936
TMPRSS3	1.06892	3.70118	6.0493e-05	0.000714056
GLO1	-0.92324	5.0088	6.07222e-05	0.00071563
SH3GLB1	0.702213	6.84642	6.07592e-05	0.00071563
ID1	0.595886	9.31225	6.08792e-05	0.000716261
EIF3J	-0.666395	7.52252	6.0992e-05	0.000716805
MSTO1	-1.15511	3.1779	6.14821e-05	0.000721778
IGF2R	1.01161	5.69404	6.16421e-05	0.000722083
TBCK	1.12977	3.21793	6.16385e-05	0.000722083
BAIAP2L2	-1.21594	3.71156	6.18367e-05	0.000723576
AC114730.3	1.11746	3.26288	6.21048e-05	0.000725926
BBS1	1.07816	3.93913	6.37775e-05	0.00074467
SFMBT1	-1.01937	3.72679	6.40502e-05	0.000745431
RND3	-0.9877	5.886	6.39292e-05	0.000745431
RP11-468E2.4	0.724216	4.9353	6.40133e-05	0.000745431
PNPT1	-1.02716	4.798	6.42901e-05	0.000747173
NUP88	-0.71644	5.44127	6.43385e-05	0.000747173
WDR5B	1.29897	2.69677	6.56718e-05	0.000761835
PGP	-0.78954	4.88792	6.61145e-05	0.000766147
AC012652.1	0.685927	5.81673	6.62538e-05	0.000766935
FCHO1	0.94998	3.71202	6.66338e-05	0.000770507
ZMYND8	0.577744	8.3575	6.70049e-05	0.000773968
GRK6	-1.03557	3.73266	6.72258e-05	0.000775687
ARHGAP29	-1.15489	4.12999	6.75993e-05	0.000779163
DNAJC9	-0.783466	5.40435	6.78943e-05	0.000780893
RP11-467L20.6	-0.781813	7.05965	6.78821e-05	0.000780893
UBE2N	-0.621451	6.16899	6.80017e-05	0.000781295
AC013461.1	-0.613908	6.30188	6.87294e-05	0.000788814
IL10RB	0.659452	6.62523	6.89963e-05	0.000790194
TSGA10	1.11369	3.11942	6.89822e-05	0.000790194
POC1A	-1.05571	4.50151	6.92923e-05	0.000792742
CCT4	-0.586573	8.14638	6.96842e-05	0.000795575
ERMAP	1.35995	2.18047	6.96876e-05	0.000795575
RP4-564F22.2	-0.841962	4.84311	6.97768e-05	0.000795751
CTD-3074O7.11	1.13709	3.758	6.99669e-05	0.000797075
LDHB	-0.545357	8.92214	7.01915e-05	0.00079879
FAM117A	1.04174	4.36283	7.11248e-05	0.000808557
DNAJC19	0.556085	8.35099	7.13116e-05	0.000809826
RRP9	-1.12183	3.17423	7.20539e-05	0.000817395
TPX2	-0.987704	7.04514	7.22882e-05	0.00081919
SHCBP1	-0.876992	5.45764	7.2375e-05	0.000819312
PHACTR1	0.988189	4.66176	7.26364e-05	0.000821409
ADAMTS10	1.40882	2.11867	7.27714e-05	0.000822072
HSPA9	-0.566551	7.00818	7.29355e-05	0.000823064
FEN1	-0.769939	7.12259	7.32598e-05	0.000824464
MRPL3	-0.621825	6.60187	7.32891e-05	0.000824464
LRP10	0.685341	6.13029	7.32531e-05	0.000824464
HAUS7	-1.02627	4.19027	7.35866e-05	0.000826947
FBXO16	0.82486	6.03869	7.39275e-05	0.000829914
EEF1E1	-0.987329	5.28382	7.40421e-05	0.000830335
GNAZ	-1.4736	3.04082	7.44045e-05	0.000833532
AHCYL1	0.641851	9.35793	7.44827e-05	0.000833541
HNRNPH2	0.670312	6.25067	7.46924e-05	0.00083502
NUP62	-0.614548	6.47128	7.48088e-05	0.000835456
ECT2	-1.03037	5.77752	7.52127e-05	0.000838229
FAM162A	0.659886	5.40883	7.51927e-05	0.000838229
PRRT3	1.46511	2.1521	7.53641e-05	0.000839049
ERAP2	0.779567	5.21023	7.55139e-05	0.000839848
WDR3	-0.813732	4.82566	7.5847e-05	0.000842683
EXOSC5	-0.838693	4.4888	7.67081e-05	0.000850497
CBX1	-0.597253	7.27974	7.67016e-05	0.000850497
NLRP1	0.699231	5.09883	7.69405e-05	0.000851824
MSLN	0.966674	4.44905	7.69859e-05	0.000851824
SHMT2	-0.581053	7.50248	7.74146e-05	0.00085569
P4HTM	0.669899	5.75984	7.76747e-05	0.000857685
C11orf54	0.878798	5.02978	7.79542e-05	0.00085989
EPG5	-0.855491	4.31611	7.82245e-05	0.0008606
CHD1L	-0.791813	4.5059	7.8338e-05	0.0008606
BUB3	-0.607559	7.43928	7.83162e-05	0.0008606
ZMYM3	0.72529	5.23396	7.82685e-05	0.0008606
CASP1	1.09017	3.31247	7.8582e-05	0.000862401
GNS	0.639571	7.44124	7.91868e-05	0.000868155
TFEB	1.62665	2.06517	7.94486e-05	0.000870139
MYLIP	1.19759	3.04337	7.96747e-05	0.00087173
MMS22L	-1.08415	4.19602	8.06677e-05	0.0008817
ZNF117	1.41072	2.50403	8.0927e-05	0.000883637
ACAD10	0.816699	4.48843	8.11117e-05	0.000884758
EXOSC8	-0.662856	6.37189	8.1215e-05	0.000884989
PON2	0.604197	6.43735	8.15344e-05	0.000887572
FJX1	-1.70087	2.84521	8.19371e-05	0.00088958
CHRNA5	-1.2016	3.06464	8.19665e-05	0.00088958
TNFRSF9	1.20292	5.40237	8.19625e-05	0.00088958
TOMM5	-0.584954	7.34515	8.26609e-05	0.000896214
ZBTB10	0.993332	3.84555	8.339e-05	0.00090321
SFXN1	-0.815082	5.45301	8.35654e-05	0.000904202
RAD1	-0.720272	5.16428	8.37369e-05	0.000904408
CTNND1	0.634411	7.40454	8.37859e-05	0.000904408
DYX1C1-CCPG1	0.734346	5.49801	8.39202e-05	0.000904408
KCNH5	1.35962	2.49904	8.39195e-05	0.000904408
SLC39A8	0.826042	6.60803	8.43398e-05	0.000908022
PGAP3	1.34624	2.13475	8.44648e-05	0.00090846
CPNE7	-0.813862	4.88053	8.46993e-05	0.000909167
SAMD9L	1.3763	2.22349	8.46931e-05	0.000909167
TRIM38	1.05431	4.49496	8.47847e-05	0.000909179
NOC3L	-0.823088	5.15797	8.49748e-05	0.000910312
RP4-537K17.2	1.39206	2.18547	8.52683e-05	0.000912548
NEGR1	-0.983965	4.31197	8.5413e-05	0.00091319
VAMP8	0.696188	4.95832	8.55162e-05	0.000913388
CASP9	1.11065	3.1338	8.56651e-05	0.000914072
FAM149B1	-0.776858	5.80623	8.67053e-05	0.000922431
RP11-613M10.9	-0.581752	7.33279	8.65675e-05	0.000922431
MN1	0.776221	4.60911	8.66441e-05	0.000922431
TEAD4	-1.00004	4.08851	8.68123e-05	0.000922659
SUV420H1	0.666462	5.33566	8.69844e-05	0.000922722
C7orf60	1.44427	3.06639	8.69894e-05	0.000922722
GPR37	1.20598	3.66054	8.72311e-05	0.000924375
SLC16A9	-0.732561	5.00694	8.74407e-05	0.000925686
ITFG2	-0.759651	5.98898	8.76614e-05	0.000927112
RP11-15K19.2	-0.85343	4.15623	8.78187e-05	0.000927865
ASPM	-1.37434	7.40908	8.86443e-05	0.000934895
ITPRIP	0.701605	4.90803	8.86576e-05	0.000934895
GPN3	-1.01196	4.57071	8.90388e-05	0.000937997
ADCY3	-1.22193	3.28104	8.91746e-05	0.000938511
ROD1	-0.581486	7.13789	9.00237e-05	0.000946522
TNKS1BP1	0.624295	6.47036	9.06916e-05	0.000952213
RNF103	0.75207	4.75259	9.07416e-05	0.000952213
SIGIRR	0.797297	4.87495	9.12049e-05	0.000956143
IRF7	1.11075	3.87132	9.16626e-05	0.000960008
RBM8A	-0.648905	6.97037	9.19516e-05	0.0009621
RAPGEF3	1.08199	3.09941	9.27912e-05	0.000969943
EXT1	-0.615636	6.13573	9.31102e-05	0.000972334
TSPAN3	0.51862	10.4083	9.37069e-05	0.000977618
PGM2	-0.686353	5.11239	9.39787e-05	0.000979506
SQSTM1	0.762719	10.3725	9.42985e-05	0.000981889
GSTT1	0.853041	4.59259	9.45834e-05	0.000983904
MAEA	-0.692202	6.85275	9.48279e-05	0.000985496
BSDC1	0.792175	4.70272	9.51878e-05	0.000987363
SLC39A11	0.912572	5.65397	9.51907e-05	0.000987363
PCGF3	0.699692	5.3827	9.53475e-05	0.000988039
KARS	-0.559642	7.96168	9.55567e-05	0.000989255
NDC80	-0.92891	6.10607	9.57442e-05	0.000989295
EIF3B	-0.589223	7.86939	9.56703e-05	0.000989295
DCAF13	-0.652716	5.85946	9.64488e-05	0.000995621
SLC7A1	-0.69873	6.1582	9.66883e-05	0.000997139
STEAP3	-1.30128	2.26389	9.71239e-05	0.000999718
LINC00094	1.00774	3.46322	9.70761e-05	0.000999718
EPHX2	1.0641	3.22868	9.73855e-05	0.00100145
HEBP1	-0.683942	5.30615	9.79128e-05	0.00100592
HMGCS1	-0.661883	7.89233	9.83278e-05	0.0010091
OPTN	0.678213	6.72541	9.84102e-05	0.0010091
CKAP2	-0.987746	5.7439	9.93276e-05	0.00101602
CCDC99	-0.971753	5.4843	9.93681e-05	0.00101602
LETM1	-0.740211	5.1061	9.92103e-05	0.00101602
PUS7	-1.15025	2.83717	9.94811e-05	0.00101622
AGPAT5	-0.991313	4.43041	9.96902e-05	0.00101724
LINGO1	0.870169	3.92049	9.97705e-05	0.00101724
SVIP	-0.661448	6.04877	0.000100247	0.00102113
SFN	-1.08276	4.47083	0.000101153	0.00102939
GBAS	0.755577	4.8456	0.000101759	0.00103361
SLC26A11	1.07598	2.97361	0.000101747	0.00103361
SLC4A5	-1.06474	3.14325	0.000101918	0.00103425
ATAD2	-0.961237	6.37771	0.000102389	0.00103805
NAA15	-0.731743	6.36795	0.000102667	0.00103989
NCAPG2	-0.731879	5.26673	0.000102829	0.00104055
C6orf145	-0.952195	4.30363	0.000103162	0.00104295
BIRC5	-0.895726	6.84454	0.000103346	0.00104383
B2M	0.551792	11.2854	0.00010478	0.00105534
YIPF3	0.785902	4.89607	0.000104693	0.00105534
PPP2R2B	1.66487	6.22672	0.000104636	0.00105534
G2E3	-0.751009	4.77931	0.000105415	0.00106075
C4orf10	-0.639714	5.64389	0.000105969	0.00106532
UMPS	-0.84939	4.24812	0.000106244	0.00106709
RAB13	0.599125	6.95707	0.000106363	0.00106729
ERCC5	0.630103	6.61361	0.000106572	0.00106839
FARSA	-0.655127	6.25198	0.000106953	0.00107121
AC124789.1	1.0014	3.80639	0.000107359	0.00107329
RSPH3	1.06171	3.3252	0.000107337	0.00107329
EVI5	0.734832	5.68365	0.000107786	0.00107656
NPM1	-0.524376	11.0461	0.000108086	0.00107856
TMEM164	0.737309	4.72386	0.000108846	0.00108514
VHL	0.784136	5.23773	0.00010948	0.00109044
NUDT7	1.37137	2.91679	0.000109837	0.00109299
SCRIB	-0.787898	5.29905	0.000110271	0.00109529
ADAM9	0.801004	7.75187	0.000110211	0.00109529
GRWD1	-0.909865	4.46211	0.000110796	0.00109862
DHX33	-0.795732	5.48556	0.000110856	0.00109862
ACOT2	1.14306	2.63508	0.000110912	0.00109862
U2AF2	-0.610985	7.05595	0.00011156	0.001102
BCL2L13	0.60853	6.41361	0.000111492	0.001102
KIAA1109	0.870158	4.65456	0.000111522	0.001102
CDKN3	-0.874301	4.08533	0.000112353	0.00110882
RAB35	-0.639784	5.48122	0.000112752	0.00111173
FAM207A	-1.19331	2.65537	0.000113112	0.00111325
DYNC1LI1	-0.783246	4.63391	0.000113023	0.00111325
HMGN3	0.545515	7.04845	0.000113565	0.00111669
NANS	-0.673939	6.07017	0.000113739	0.00111738
DDX18	-0.543296	7.98104	0.000113966	0.00111859
PRAGMIN	-1.0236	5.01911	0.000114185	0.00111972
RP11-24J19.1	1.20778	2.71107	0.000114315	0.00111998
CCNB2	-0.843233	6.12445	0.00011488	0.00112346
DHFRL1	1.06404	3.47247	0.000114877	0.00112346
ANP32E	-0.684957	5.84224	0.000116097	0.00113434
FDFT1	-0.553142	6.93967	0.000116507	0.00113731
SERINC1	0.587354	6.61892	0.000116982	0.00114092
OTUD1	-1.19069	2.54581	0.000117902	0.00114876
DDIT3	-0.684498	6.8018	0.000117999	0.00114876
LTV1	-0.62249	6.40564	0.000119165	0.00115906
PARP2	-0.971007	3.2759	0.00011929	0.00115923
MOSPD3	0.963369	4.02225	0.000120021	0.0011643
FBXL20	1.00418	3.67098	0.000120027	0.0011643
CNKSR2	-1.33244	2.53329	0.00012052	0.00116698
CREB5	0.969283	4.08568	0.000120446	0.00116698
SLC25A32	-0.73018	4.98867	0.000120703	0.00116744
HOXA2	0.776821	5.13407	0.000120784	0.00116744
STK24	0.609119	7.1255	0.000121396	0.0011723
SLC22A23	0.784041	4.46764	0.0001219	0.00117612
PRMT1	-0.67906	7.46452	0.000122146	0.00117743
IFITM2	0.609923	7.18382	0.000122915	0.00118378
C15orf52	0.93687	4.25141	0.000123671	0.00119
CDK2	-0.741884	7.07887	0.000124179	0.00119382
ADAM8	1.2745	2.3554	0.000125278	0.00120332
KIF4A	-0.853059	5.66654	0.000126116	0.00121029
MAN2B2	0.66347	5.77329	0.000126284	0.00121082
DIMT1	-0.601792	6.35145	0.000126915	0.00121363
ARSD	0.957959	3.32751	0.000126693	0.00121363
MSC	1.2576	2.64423	0.000126843	0.00121363
SKA1	-0.888424	3.96181	0.000127041	0.00121364
DNAJB6	-0.564265	7.82183	0.000127141	0.00121364
SPTB	0.979371	4.2974	0.000127978	0.00122055
FGFBP1	-0.865839	6.94631	0.00012811	0.00122073
PBK	-1.14893	4.30867	0.000128435	0.00122274
C10orf11	1.18016	2.63381	0.000128785	0.00122499
CALM1	-0.526911	8.1073	0.00012963	0.00123194
SCN9A	-0.939242	4.66671	0.000129835	0.0012328
IDS	0.709901	5.19348	0.000130146	0.00123358
SLC16A2	0.964693	4.26196	0.000130033	0.00123358
EZH2	-0.773768	6.07248	0.000131059	0.00124115
MTERFD1	-1.22719	2.91632	0.000131236	0.00124166
PWP2	-0.847587	3.78102	0.000131343	0.00124166
CDT1	-0.919374	5.15268	0.000132234	0.00124866
NACC1	-0.617025	5.88335	0.000132316	0.00124866
BARD1	-0.882418	4.51998	0.000132776	0.0012519
PAN2	0.855036	3.87716	0.000133291	0.00125552
C12orf76	0.957552	3.40405	0.000133393	0.00125552
CTSA	0.651807	6.14674	0.000133713	0.00125744
BNIP3L	0.57584	6.1284	0.000134086	0.00125985
CDC45	-1.25822	3.85234	0.000134868	0.00126436
PPIF	-0.661336	6.44092	0.000134796	0.00126436
ZNF503-AS2	1.07146	2.95054	0.000134918	0.00126436
ACLY	-0.631465	6.76787	0.000135252	0.00126639
UTP18	-0.826862	4.35036	0.000135554	0.00126701
CHD3	0.588242	7.48222	0.000135476	0.00126701
PTRF	-0.575041	9.88083	0.000135785	0.00126808
UGCG	-0.767088	8.22687	0.000136798	0.00127643
PRKCI	0.747027	7.71515	0.000137022	0.00127741
XPO5	-0.666545	5.25812	0.000138113	0.00128536
AMN1	1.01777	3.25455	0.000138045	0.00128536
CMPK2	1.57809	2.66489	0.000138807	0.0012907
TMEM97	-0.835737	5.8573	0.000139365	0.00129252
TTYH3	0.696219	7.38006	0.00013947	0.00129252
IFT80	0.888294	3.9877	0.000139466	0.00129252
ACVR1	0.902921	4.32083	0.000139483	0.00129252
GTPBP4	-0.759061	5.59198	0.000139792	0.00129302
EPHX1	1.04934	3.14133	0.000139896	0.00129302
ANKRA2	1.09428	4.35215	0.000139884	0.00129302
PPME1	-0.798529	6.9999	0.000140072	0.00129354
CENPW	-0.710045	5.84542	0.000140538	0.00129673
RNF214	0.539789	7.06311	0.000140977	0.00129967
RUSC1-AS1	-0.555631	7.00479	0.000141678	0.00130502
NUF2	-0.81058	5.72582	0.000142695	0.00131326
EXO1	-1.24487	2.21916	0.000143217	0.00131694
CALCOCO1	1.69947	2.55448	0.000144059	0.00132355
TUBB2A	-0.837997	5.11352	0.000144736	0.00132864
GJC1	-0.898245	4.63516	0.000145102	0.00133087
POP7	-0.728364	6.20883	0.000145273	0.00133129
EXOC6B	0.793869	4.93628	0.000147428	0.00134862
MGAT4B	0.847922	7.88632	0.000147538	0.00134862
INPP1	0.943207	3.42097	0.000147366	0.00134862
HLA-E	0.592694	7.36551	0.000147838	0.00135021
TSC22D1	0.76538	4.99914	0.000148306	0.00135334
NUDCD1	-0.948856	4.23839	0.000148813	0.00135682
EIF2S1	-0.594084	5.83245	0.000149775	0.00136444
ANP32B	-0.681662	8.23023	0.000150788	0.0013725
PPAPDC1A	0.93168	3.56768	0.000151272	0.00137574
TIMM50	-0.896135	4.57682	0.000152624	0.00138687
TMEM56	-1.0552	3.77765	0.000153019	0.00138797
PIGU	-0.835324	3.85206	0.000153319	0.00138797
RP11-702L15.2	0.869319	3.99847	0.000153283	0.00138797
CCNDBP1	0.922283	3.85523	0.000153389	0.00138797
TTLL3	1.05386	3.24405	0.000152983	0.00138797
TRAF3IP2	0.766009	4.14302	0.000154221	0.00139433
MGST3	0.930807	5.1892	0.000154576	0.00139637
UBE2G2	-0.622457	6.24251	0.000155501	0.00140355
STON2	0.927454	4.94322	0.000156165	0.00140836
HCCS	-0.744567	5.06336	0.000156653	0.00141158
TRIM59	-0.545741	6.98056	0.000156911	0.00141272
BUB1	-1.33752	4.39974	0.000157449	0.00141638
C7orf50	-0.547499	7.02909	0.00015805	0.0014206
SLC44A1	0.684513	6.81319	0.000158244	0.00142117
CCDC59	-0.618245	7.0037	0.000158459	0.00142191
SRSF3	-0.584588	8.13563	0.000160273	0.00143699
ILF2	-0.73969	6.83108	0.000161462	0.00144525
DLG1	-0.576992	7.42803	0.00016141	0.00144525
TMEM219	0.595193	5.84483	0.000161637	0.00144561
SERINC3	0.535894	7.0946	0.00016244	0.00145159
GJA1	-0.651794	5.36873	0.000163691	0.00146155
CRY1	-0.70997	4.73393	0.000164344	0.00146617
CENPV	-1.0597	3.77829	0.000166403	0.00148331
YEATS4	-0.809426	5.93028	0.000166616	0.00148398
MAPT	0.806793	4.33687	0.000167328	0.00148909
SLC39A5	-1.00896	3.84416	0.000168229	0.00149358
RAVER1	-0.859357	4.00937	0.000168258	0.00149358
CELSR1	0.79428	4.4845	0.000168386	0.00149358
DLG4	0.994925	4.35357	0.000168362	0.00149358
AL132780.10	-0.771524	5.17876	0.000168989	0.00149769
PRMT5	-0.759973	5.18453	0.000170603	0.00151075
FAM70A	-1.35319	2.91178	0.000172008	0.00152112
FDPS	-0.546559	7.03836	0.000172056	0.00152112
PYCARD	0.553578	7.16584	0.000172616	0.00152357
BIVM	0.731044	7.54747	0.000172606	0.00152357
TRMT1	-0.895184	4.08913	0.000173285	0.00152823
MPRIP	-0.735609	5.07573	0.000174326	0.00153615
PPCS	0.648419	6.62093	0.000174613	0.00153742
PLCB4	-1.65324	2.68753	0.000175011	0.00153967
DCLRE1B	-1.2407	2.78852	0.000175613	0.00154119
HMGN2	-0.566072	10.4664	0.000175612	0.00154119
SLC16A1	0.524331	9.40798	0.00017534	0.00154119
DMXL2	0.804941	4.27608	0.000176639	0.00154893
NLN	-0.948577	4.0965	0.000176878	0.00154977
ST3GAL1	0.582111	5.63834	0.000177442	0.00155345
KATNB1	-0.924008	3.70831	0.000178275	0.00155947
GPN1	-0.602126	5.76447	0.000179015	0.00156468
KHSRP	-0.5335	8.71237	0.00017937	0.00156634
KSR1	1.13815	2.98389	0.000179496	0.00156634
NCAPD3	-0.905903	4.27865	0.000179707	0.00156691
ATP6AP2	0.571603	6.23323	0.000179961	0.00156786
NHP2	-0.745773	5.93949	0.000180806	0.00157395
KIFC3	-0.726099	5.90965	0.000181021	0.00157455
TCF4	0.862266	3.62473	0.000183666	0.00159627
FUS	-0.592157	7.97388	0.000186086	0.00161599
EDEM2	0.875502	4.54849	0.00018661	0.00161924
SH3RF1	-0.659524	5.10956	0.000186949	0.00162087
LMNB2	-0.894722	6.84115	0.000188689	0.00163465
MYO3A	0.864034	4.12444	0.000188852	0.00163475
MTUS1	0.776224	4.98954	0.000189017	0.00163486
CSAD	0.884931	4.08602	0.000189436	0.00163717
MYBBP1A	-0.759635	4.61598	0.000189936	0.00163755
RMND5B	-0.72729	6.00291	0.00018989	0.00163755
GRPEL2	-0.714189	4.74291	0.000189934	0.00163755
EPB41L2	-0.552037	6.90606	0.000190471	0.00164085
SACS	-0.807196	4.24535	0.000192632	0.00165814
ZNF367	-0.957558	5.19329	0.00019295	0.00165887
WDR44	0.763195	4.58746	0.000193024	0.00165887
AP1M2	-0.851921	5.3255	0.00019398	0.00166575
PES1	-0.703035	4.62462	0.000194476	0.00166868
RDH10	-0.542371	9.26934	0.00019607	0.00168103
KIAA1522	0.62677	6.41403	0.000196514	0.00168349
DNAJA1	-0.609726	7.16116	0.000197038	0.00168372
MRPL24	-0.584011	6.8102	0.000197055	0.00168372
HEXA	0.625263	6.23378	0.000197166	0.00168372
IL4R	0.701362	4.67843	0.000196868	0.00168372
SDCBP	1.1099	7.27454	0.000198074	0.00169014
C1QTNF6	1.1014	3.39527	0.000198501	0.00169244
PLEKHA7	-1.0527	2.74279	0.000200441	0.00170686
ACADS	0.875637	3.61353	0.000200509	0.00170686
TMTC1	0.696908	4.83523	0.000201857	0.00171698
POLR1E	-1.28715	3.71303	0.000202522	0.00171886
ITGB4	0.598132	7.97194	0.000202557	0.00171886
FAM179B	0.901097	3.87714	0.000202256	0.00171886
UBE2C	-0.923711	6.20457	0.00020367	0.00172695
CLDN22	-0.765438	4.61755	0.00020397	0.00172813
HSPA1A	-0.86717	6.13652	0.000204511	0.00173136
GAR1	-0.687281	5.6417	0.000204807	0.0017325
SGOL2	-0.913882	4.12026	0.000205308	0.00173538
SNRPA1	-0.706232	7.22954	0.000206537	0.0017444
TEX2	-1.12244	3.31849	0.0002069	0.00174609
CNDP2	-0.648235	4.87159	0.000208007	0.00175406
MCM6	-0.824736	5.2427	0.000208545	0.00175722
SNRPD3	-0.609564	6.48576	0.000209164	0.00176106
SNX24	-0.599764	6.24862	0.000210621	0.00177194
RNPS1	-0.584853	6.49203	0.000211785	0.00178035
SIGMAR1	-0.661939	5.00219	0.000212456	0.0017846
SLC22A18	0.864399	4.54703	0.000212738	0.00178557
MCM8	-1.04692	3.84953	0.000213151	0.00178765
RNPEP	0.576136	7.0132	0.000214689	0.00179915
TNFRSF6B	0.888156	6.21037	0.000215056	0.00180082
POLR1B	-0.927147	4.49421	0.000215915	0.00180521
CARD9	-0.861045	4.35108	0.000215826	0.00180521
FAM83H	-0.564148	6.48163	0.000217206	0.00181459
AC005971.3	-1.01613	3.51414	0.000219596	0.00183314
SCG2	1.34216	3.66409	0.000220023	0.00183528
DNER	1.15744	3.26343	0.000220323	0.00183636
BLVRA	-0.831172	4.20937	0.000220757	0.00183828
WDR34	-0.628367	5.64068	0.000220894	0.00183828
FANCD2	-0.720956	6.05503	0.000222209	0.0018478
OGT	0.676097	5.47696	0.000222802	0.0018513
RUVBL2	-0.790999	4.39726	0.000223957	0.00185946
KLK11	0.558591	6.76847	0.000226002	0.001875
VRK1	-0.804789	4.40357	0.00022699	0.00188109
APBB3	1.33391	2.03768	0.000227085	0.00188109
RAB3D	0.861871	3.80238	0.000227967	0.00188695
BRI3BP	-0.777273	5.32541	0.000229175	0.00189403
EIF1AX	-0.558888	6.8476	0.000229095	0.00189403
POGK	-0.660132	4.72859	0.000229897	0.00189709
APOBEC3C	0.702711	5.2494	0.000229754	0.00189709
C5orf45	0.778133	9.9687	0.00023081	0.00190317
MARVELD2	-0.915181	4.04387	0.000232992	0.00191969
TRIM4	0.620888	5.27134	0.000233975	0.00192632
YARS	-0.565957	6.96382	0.000234698	0.0019308
RBM14	-0.914793	3.76058	0.000235551	0.00193633
UBE2T	-0.847528	5.23998	0.000236205	0.00193958
NINJ1	0.52737	6.62112	0.000236305	0.00193958
GALNT12	0.71953	5.09997	0.000237043	0.00194281
SIDT2	0.996777	3.34889	0.000237059	0.00194281
NUP98	-0.828774	4.02634	0.00023756	0.00194543
PLEKHA4	1.31346	2.26602	0.000239118	0.0019567
NHP2L1	-0.556822	7.72274	0.000240106	0.00196321
CBX4	0.576117	7.19068	0.000240278	0.00196321
SERPINE1	-0.797147	9.71746	0.00024086	0.00196533
GGCT	-0.652762	6.64923	0.000240902	0.00196533
POLR1A	-1.29657	1.89783	0.00024248	0.00197671
RXRA	0.571894	5.53802	0.000243144	0.00198062
NAB2	0.687168	4.89294	0.000243938	0.00198559
CENPO	-0.954566	3.63305	0.000244514	0.00198698
PCMTD2	0.919444	3.60616	0.000244662	0.00198698
LRRC23	1.27553	2.36216	0.000244495	0.00198698
NCAPD2	-0.753429	6.44333	0.000245372	0.00199125
ANKRD13A	-0.640635	5.57037	0.000247415	0.00200632
CLPP	-0.646583	5.52772	0.000248108	0.00201042
GTF2F2	-0.503869	7.64484	0.000248452	0.00201132
PLXNA2	1.01477	3.3126	0.000248592	0.00201132
TBL3	-1.27888	1.8715	0.000248969	0.00201286
DOHH	-0.982683	3.67932	0.000252879	0.00204189
FAM98A	-0.585917	5.93664	0.000252939	0.00204189
ROR1	-0.884254	3.90025	0.000253484	0.00204476
MYO19	-0.664171	5.75929	0.000254413	0.00204791
PVRL2	0.583575	6.0391	0.000254618	0.00204791
ARHGEF25	0.822098	4.00689	0.000254635	0.00204791
TFDP2	0.877832	3.79158	0.000254411	0.00204791
HECA	0.937388	3.72761	0.000254962	0.00204901
POLR3GL	0.630132	5.42707	0.000255896	0.00205499
AL139035.1	1.1995	2.13658	0.000256569	0.00205886
STON1	1.09087	3.06995	0.000257025	0.00206098
MFHAS1	-0.546957	5.9139	0.000257528	0.00206348
APP	0.541539	8.5272	0.000257723	0.00206351
EXOSC2	-0.896181	4.18498	0.000258268	0.00206633
CCNYL1	-0.770949	7.6457	0.000260131	0.00207815
GPER	1.00701	3.89104	0.000260037	0.00207815
OXCT1	-0.842699	4.1641	0.000260413	0.00207887
CRTC1	1.37847	2.1772	0.00026294	0.00209749
UCHL3	-0.571936	6.31939	0.000265019	0.00211251
RFC3	-1.17007	4.01398	0.000265456	0.00211443
POLR3E	-0.733622	4.50692	0.000265968	0.00211694
AC103810.2	-0.979035	3.75639	0.000267331	0.00212231
DHRS13	-0.944726	3.35348	0.000267555	0.00212231
TOP2A	-0.848487	9.92319	0.000267131	0.00212231
CPD	0.672596	5.08688	0.000267534	0.00212231
ST6GAL1	0.930789	3.47715	0.000267627	0.00212231
XPO6	-0.697031	6.81446	0.000268432	0.00212713
TMEM80	0.722688	4.3454	0.000271685	0.00215132
LSM3	-0.522944	7.41429	0.00027268	0.00215761
PDCD11	-0.724907	4.98764	0.000273236	0.00215885
LRRC28	0.951163	3.63879	0.000273198	0.00215885
SET	-0.488215	10.0394	0.000273462	0.00215905
BTG1	0.716465	4.94723	0.000273694	0.00215929
CKS1B	-0.714097	8.01348	0.000274468	0.00216382
C8orf58	-0.98173	2.96818	0.000275763	0.00216927
C17orf84	-0.803092	4.07492	0.000275566	0.00216927
ICMT	-0.54231	7.28229	0.00027546	0.00216927
LSM5	-0.698776	6.88861	0.000276601	0.00217271
GRN	0.768836	6.85958	0.000276604	0.00217271
MKI67	-0.898824	8.46017	0.00027729	0.00217652
FBXO3	0.688914	4.44041	0.000277959	0.00217942
C6orf64	1.16013	2.98009	0.000278065	0.00217942
CDCA7L	-0.669362	5.85676	0.000278972	0.00218336
ANTXR1	-0.649815	7.90672	0.000278876	0.00218336
SLC44A2	-0.711832	7.04491	0.000282521	0.00220952
GNL3	-0.616205	5.55242	0.000283516	0.0022157
FAM54A	-1.16766	3.16928	0.000286174	0.00223317
PREP	-0.794005	4.50001	0.00028658	0.00223317
ADAM17	0.637809	8.03875	0.00028635	0.00223317
IRF2BP2	0.779104	5.60181	0.000286495	0.00223317
NAE1	-0.576121	6.70039	0.000287239	0.00223669
CHAF1B	-0.928059	3.62852	0.000288185	0.0022392
EBP	-0.609245	5.56297	0.000288101	0.0022392
C5orf15	0.751688	7.27461	0.000288095	0.0022392
BIRC2	0.584623	5.97303	0.00028843	0.00223949
ID3	0.782106	8.77323	0.000290561	0.00225441
SAAL1	-0.745737	4.61723	0.00029188	0.00225994
SCP2	0.567782	6.66746	0.000291896	0.00225994
PYROXD2	1.00733	2.7999	0.000291903	0.00225994
SF3B3	-0.531442	6.1259	0.000292396	0.00226066
RP11-571M6.7	0.551112	6.55115	0.000292415	0.00226066
MLF1IP	-0.85761	5.02088	0.000292708	0.0022613
JUB	-0.836015	4.85181	0.000294491	0.00227345
DEGS1	-0.869353	3.70258	0.000296073	0.00227984
MRGPRF	-0.599176	5.41953	0.000296165	0.00227984
PPP1R16A	0.784668	4.17514	0.000295996	0.00227984
STIM1	0.906279	4.59297	0.000296149	0.00227984
WDR5	-0.58124	6.05564	0.000296483	0.00228066
DUSP1	-0.594342	6.90932	0.000297462	0.00228656
PLEKHH3	1.02788	3.3231	0.000297836	0.00228779
C1GALT1C1	0.819738	4.3173	0.000299285	0.00229729
DNMT1	-0.631607	7.70074	0.000299524	0.00229749
NCAPH	-1.12014	3.69005	0.000300614	0.00230421
TTC17	0.582743	5.77452	0.000303961	0.00232821
RNF138	-0.729861	4.19125	0.000306246	0.00234404
CSTF2	-0.704619	4.47433	0.000307803	0.00235429
TRAFD1	0.858163	5.22236	0.000308143	0.00235522
ACCS	1.01781	2.61415	0.000308505	0.00235631
PAM16	-0.900123	3.32437	0.000309604	0.00236304
TNRC6B	0.851959	6.46551	0.000310049	0.00236333
ZDHHC23	1.06498	2.3819	0.000310082	0.00236333
TMEM173	1.1754	2.35692	0.000310626	0.00236581
SH3GL1	-0.508463	7.29886	0.000310905	0.00236626
APLP1	1.0196	3.87021	0.000312339	0.0023755
FAM155A	1.34281	3.03799	0.000312723	0.00237674
WDR81	1.182	2.74287	0.000313168	0.00237844
ARPC5L	-0.666266	5.78433	0.000313775	0.00238137
AUTS2	0.809523	3.93026	0.000315027	0.00238919
PRR11	-1.36514	4.53501	0.000316857	0.00240015
MRPS17	-0.679787	4.97067	0.000316917	0.00240015
ZNF185	-0.872316	4.41295	0.000317368	0.00240107
KIAA0182	0.593453	6.26286	0.000317707	0.00240107
CTSL1	0.788223	5.39618	0.000317637	0.00240107
NOM1	-0.817839	4.91599	0.000319715	0.00241287
CDR2L	0.870845	4.57619	0.00031969	0.00241287
RTEL1	0.83164	6.29055	0.000320133	0.00241433
ZMYND19	-0.963976	3.38111	0.000320623	0.00241633
DOLPP1	-0.744891	4.65576	0.000321245	0.0024176
PHB	-0.544943	7.20939	0.000321464	0.0024176
ARNT	0.701708	4.74922	0.000321411	0.0024176
HADHB	0.594415	5.83021	0.000322857	0.00242638
IDH3A	-0.685651	5.82063	0.000324092	0.00243397
PTP4A1	-0.475548	7.75388	0.000324342	0.00243415
FAM8A1	1.00058	3.73899	0.000324797	0.00243587
SLC35F2	-0.703136	5.05308	0.000327482	0.00245371
DNASE1L1	0.807516	3.7149	0.000327632	0.00245371
HLA-B	0.523971	8.65007	0.000328648	0.00245961
PINK1	0.990745	4.05009	0.000329014	0.00246064
WHSC1	-0.638889	6.48087	0.000330574	0.00246868
PSMD14	-0.542342	7.16368	0.000330776	0.00246868
DSC3	0.670684	5.99574	0.000330371	0.00246868
HOXB3	0.866531	4.05812	0.000331079	0.00246923
HS2ST1	0.534828	5.98415	0.000331619	0.00247155
SORCS2	1.26296	2.60968	0.000332414	0.00247576
HMGB3	-0.654866	5.26917	0.000333361	0.0024811
BGN	0.694122	4.28248	0.000334178	0.00248546
C19orf48	-0.828669	4.49494	0.000334729	0.00248785
ATXN7L3B	0.589444	5.33644	0.000336289	0.00249771
PKMYT1	-0.773944	4.60873	0.000338064	0.00250917
SP100	0.550415	7.55688	0.000340628	0.00252646
MAP6D1	-1.14162	2.26675	0.000341198	0.00252895
TNNT1	0.547358	7.8032	0.000344016	0.00254808
NSUN5	-0.676391	4.96796	0.000344826	0.00255232
LPIN3	0.736874	3.85827	0.000345247	0.00255369
VSIG10	-0.622557	4.96589	0.000346131	0.00255847
DHRS12	0.960666	3.23595	0.000346623	0.00256036
NLE1	-1.17447	2.48839	0.000346906	0.00256069
DIS3L	-0.712362	4.48597	0.000347975	0.00256331
SMC4	-0.695827	8.69717	0.000347838	0.00256331
ARRDC3	1.07324	4.20648	0.000347573	0.00256331
PIF1	-0.944878	4.6335	0.000348932	0.00256861
RAB9A	0.799164	3.5096	0.000350758	0.00258028
DPYSL3	0.611051	7.6592	0.000353252	0.00259686
SAR1A	-0.521336	6.75194	0.000354101	0.00260133
SNHG13	-1.18009	3.02979	0.00035458	0.00260307
KIAA0319L	0.543126	6.0778	0.000355503	0.0026063
STAP2	0.812143	4.79313	0.000355467	0.0026063
CLSPN	-0.852655	7.17214	0.000357272	0.00261749
NCK1	0.716415	4.62574	0.000358169	0.00262227
SLC48A1	0.614558	5.7183	0.000359673	0.0026315
MCM2	-0.816876	6.18369	0.000359947	0.00263172
GNL1	0.648465	5.15333	0.000360215	0.00263189
PLEKHO1	-0.870742	3.51669	0.00036322	0.00265205
MAP3K13	0.661657	4.55446	0.000367118	0.0026773
CLIP3	1.24377	1.95783	0.000367175	0.0026773
GINS4	-0.943036	3.55249	0.000370065	0.00269655
DYNC2H1	1.01236	4.20602	0.000372138	0.00270982
EMILIN3	0.729077	3.8617	0.000374481	0.00272504
TMSB4X	1.24526	5.16037	0.000374806	0.00272556
GTSE1	-0.737869	4.93129	0.000376481	0.0027306
RP11-1079K10.4	-0.531638	7.10151	0.000376512	0.0027306
LAMP1	0.467342	8.69989	0.000376487	0.0027306
STK36	1.14651	2.93146	0.000376202	0.0027306
C12orf5	-0.874969	3.58888	0.000376813	0.00273095
CEBPG	-1.11189	3.74982	0.000377144	0.00273151
NDUFB5	0.492859	7.25514	0.000378234	0.00273756
TCHP	-0.581712	5.3632	0.000378522	0.00273781
KCNQ1OT1	0.712893	5.11477	0.000378957	0.00273912
HNRPDL	-0.500499	9.0876	0.000380293	0.00274075
PITPNB	-0.494566	6.79937	0.00037993	0.00274075
ETF1	-0.490893	7.13486	0.000380328	0.00274075
TCF7L2	0.518217	7.4145	0.000380431	0.00274075
LACC1	1.28792	4.34899	0.000380455	0.00274075
C5orf56	0.915747	3.68419	0.000382014	0.00275014
SLC39A10	-0.915508	5.91369	0.00038384	0.0027596
LAPTM4A	0.509514	8.92546	0.000383683	0.0027596
SGK1	-0.707904	6.95386	0.000384588	0.00276314
F11R	0.515108	6.75097	0.000385318	0.00276654
CENPH	-0.70513	4.77271	0.000387225	0.00277837
PFDN6	-0.712618	4.60582	0.000390519	0.00280005
BCL6	0.682329	5.04276	0.000390765	0.00280005
EIF4EBP1	-0.77576	4.70712	0.000391095	0.00280055
SCFD2	-1.05304	2.98089	0.000393776	0.00281788
GTF2A2	-0.513742	6.65211	0.000394518	0.00282131
RP11-282O18.3	-0.466104	8.0713	0.000395094	0.00282356
CARD16	1.00099	3.27636	0.000396193	0.00282953
PODXL	0.638374	6.10366	0.000397558	0.00283741
HSPA14	-0.695703	4.4799	0.000399784	0.00285141
ZNF33B	0.896413	4.34326	0.000400081	0.00285164
FAM176A	-1.05432	2.3299	0.000400545	0.00285306
TREX2	-1.05265	3.3636	0.000402348	0.002864
AC068491.1	-0.573416	6.35651	0.000403863	0.0028729
KAT2A	-0.684651	4.55764	0.000407026	0.00289348
NEBL	0.73676	4.24984	0.000407521	0.00289509
CDK2AP1	-0.463498	8.07417	0.000408926	0.00289962
MAN1B1	0.578041	5.16551	0.000408716	0.00289962
BTG2	1.12756	4.064	0.000408966	0.00289962
UNG	-0.526086	6.01177	0.000409607	0.0029008
LGMN	1.03118	3.57268	0.00040967	0.0029008
CENPE	-0.858174	6.89945	0.000411173	0.00290888
MVK	-0.644783	4.93764	0.000411351	0.00290888
WDR52	1.23449	3.10877	0.000412052	0.00291193
UPK3B	0.499947	8.34186	0.000413872	0.00292287
SNRPF	-0.727518	7.96333	0.000415367	0.00293025
WIPI1	1.13227	2.1604	0.000415462	0.00293025
RP11-253E3.3	-0.841333	4.11183	0.000416864	0.00293822
TMEM38B	-0.822167	3.45438	0.000417222	0.00293883
KRT80	-0.49902	7.26576	0.000417694	0.00294023
TRMU	-0.839162	3.99868	0.000421089	0.0029564
RP11-613M10.8	-0.800679	3.98597	0.000420435	0.0029564
DNMT3A	0.739034	4.42035	0.000420654	0.0029564
ZNF671	1.15421	2.7059	0.000420992	0.0029564
NOL11	-0.575197	6.43817	0.000423388	0.00297024
TUBG2	1.04436	2.95077	0.000423612	0.00297024
PKP4	-0.610528	6.69232	0.000424321	0.00297328
TARS	-0.514522	7.937	0.000425553	0.0029786
RAD23B	-0.484654	8.00968	0.000425909	0.0029786
SLC11A2	0.538416	6.62752	0.000425899	0.0029786
IDI1	-0.628838	5.10316	0.000426533	0.00297915
PAWR	-0.546107	8.09305	0.000426541	0.00297915
SLC2A11	0.946813	3.3293	0.00042873	0.0029925
ACER3	-0.667598	4.97003	0.000429655	0.00299702
EPB41	0.515257	5.91041	0.000430459	0.00300012
HMGN5	1.27901	2.36031	0.000430657	0.00300012
ATP8B1	-1.14169	2.32378	0.000431207	0.00300202
CTD-3094K11.2	0.665804	5.24372	0.000431673	0.00300332
PPIL1	-0.534553	6.07882	0.000431999	0.00300365
ARHGAP12	0.855468	4.29062	0.000433188	0.00300997
MEF2D	0.964062	4.29121	0.000434421	0.0030166
FBXO2	0.476656	8.06906	0.000439411	0.0030467
CD99	0.52274	6.26378	0.000439439	0.0030467
PIGB	0.568774	5.0986	0.000439604	0.0030467
DYNC2LI1	0.916579	3.93299	0.000443207	0.00306969
OIP5	-0.846446	4.67757	0.000446121	0.00308591
C4orf14	0.640503	4.57516	0.000445922	0.00308591
RP11-360L9.7	-1.1395	3.04602	0.00044752	0.0030936
SARS	-0.5318	6.80902	0.000447837	0.00309381
CD244	1.23279	2.43546	0.000449431	0.00310283
KATNAL1	-0.968245	2.91539	0.000450147	0.00310578
E2F1	-0.793097	4.14373	0.000450754	0.00310798
RAB7L1	0.606106	5.93668	0.000451558	0.0031097
GNPTG	0.668654	5.52661	0.00045158	0.0031097
RP11-112J3.15	0.849742	3.47026	0.000455709	0.00313613
C1orf135	-1.38099	2.5384	0.000458205	0.00314553
GSTCD	-1.10908	2.11694	0.000458243	0.00314553
IPPK	-0.672455	4.69796	0.000457801	0.00314553
ACBD4	1.04274	2.98669	0.00045803	0.00314553
TBCD	-0.739524	5.32771	0.000461383	0.00316507
ATP6V0A2	-0.957998	3.14215	0.000462186	0.00316577
CCT8	-0.516122	7.85763	0.000462119	0.00316577
HDAC11	1.02756	2.40258	0.000462366	0.00316577
KLHL29	-0.990891	3.33419	0.000462838	0.00316699
CTAGE5	0.745225	4.39383	0.000463773	0.00317137
DNLZ	-0.684638	4.83806	0.00046736	0.00319387
ZBTB22	1.11156	2.91978	0.000468979	0.00320291
C15orf63	-0.563836	6.05586	0.000469381	0.00320362
BCL2L12	-0.695234	4.89386	0.000470213	0.00320492
PCDHA9	1.12926	2.43186	0.000470463	0.00320492
PCDHAC2	1.12926	2.43186	0.000470463	0.00320492
NMT1	-0.468739	8.14671	0.000472183	0.0032146
TMEM200B	0.510966	5.76006	0.000472898	0.00321744
FAM171A1	-1.06315	2.12646	0.000473447	0.00321914
ZNF259	-0.582264	5.53757	0.000475191	0.00322693
PHF12	0.669416	4.67704	0.000475111	0.00322693
CARKD	0.691164	4.58963	0.000478226	0.00324345
AC104654.2	0.838132	3.92385	0.00047817	0.00324345
SNRPB	-0.558822	6.86344	0.000481672	0.00326272
C17orf61	0.598967	4.74242	0.000481409	0.00326272
MFGE8	-0.601382	5.13964	0.000482664	0.00326738
SRPRB	-0.528169	7.09949	0.000484791	0.00327972
RP11-727F15.9	-0.884352	3.33616	0.000488305	0.00330142
LGI4	1.21297	2.42852	0.00048894	0.00330364
GALNTL4	0.825747	3.99879	0.00049226	0.00332399
PLTP	0.607544	5.5059	0.000492601	0.00332421
DCBLD2	0.724717	6.9519	0.000493658	0.00332926
GLI3	0.874578	4.19873	0.00049413	0.00333035
BBIP1	0.517848	5.74223	0.000494604	0.00333147
PRELID1	-0.51712	7.59282	0.000495205	0.00333343
LSM6	-0.7361	4.36907	0.000497073	0.00334392
NEAT1	0.88791	8.99469	0.000498972	0.0033546
FTSJ2	-0.496516	6.10358	0.000499305	0.00335474
NCOA1	0.636232	4.59526	0.000500545	0.00336098
RIOK1	-0.560837	5.23073	0.000501254	0.00336364
ACOT13	0.479459	6.98807	0.00050349	0.00337655
RBFA	-0.940097	3.02316	0.000507466	0.00339886
NT5C2	-0.550036	5.61154	0.000507794	0.00339886
AK2	-0.500264	7.36429	0.000508079	0.00339886
KIAA0556	0.757308	3.85128	0.000507528	0.00339886
PHLPP1	-0.716473	4.52003	0.00050998	0.00340946
SAE1	-0.562044	6.98738	0.000510992	0.00341411
UAP1L1	1.01696	2.57369	0.000515672	0.00344324
RNF24	0.849402	3.99488	0.0005167	0.00344797
ROM1	1.06051	3.336	0.00051735	0.00345018
UTY	1.04309	2.86885	0.00051843	0.00345524
ERRFI1	0.777115	5.55141	0.000518764	0.00345533
TIMM8A	-0.920728	3.53079	0.000519607	0.0034588
LRRC8D	-0.553679	5.61155	0.000521744	0.00347088
NDUFA4L2	-0.922139	3.83076	0.000523822	0.00348041
SAMD8	0.934128	3.30655	0.000523725	0.00348041
TTC14	0.60972	6.71739	0.000525829	0.0034916
ARHGAP11A	-0.900114	4.89168	0.000528715	0.0035086
ZCCHC24	0.920361	3.50673	0.0005314	0.00352424
GTPBP3	-0.739111	4.00652	0.00053188	0.00352526
HAUS8	-0.932074	3.98639	0.000535483	0.00354696
TACC1	-0.563125	6.21099	0.000537016	0.00355493
CCDC137	-0.585166	5.05054	0.000537975	0.00355909
TCERG1	-0.572186	7.44329	0.000542648	0.0035878
TIA1	0.574003	5.14189	0.000544417	0.00359729
DONSON	-0.752063	5.01836	0.000544767	0.0035974
CENPP	-0.654248	4.84583	0.000551926	0.00364244
LHX4	-0.9829	2.76171	0.00055391	0.00365106
GOLPH3L	0.507975	6.19022	0.000553835	0.00365106
FURIN	0.654552	5.27712	0.000554615	0.00365347
IFT43	0.823865	3.3253	0.000556626	0.00366448
ESYT2	0.486764	6.34695	0.000558439	0.00367418
BLM	-0.840062	3.80749	0.000560773	0.00368268
MADD	0.768375	3.80104	0.000561048	0.00368268
CYP1B1	1.06924	7.94166	0.000561098	0.00368268
PCDHA12	1.14445	2.46307	0.000560488	0.00368268
PALM	0.838659	5.15293	0.000561704	0.00368441
C12orf75	-0.52584	7.0986	0.000568641	0.00369867
GPX4	0.584286	7.22012	0.000564909	0.00369867
SLC35F5	0.655453	4.26743	0.000566572	0.00369867
PCDHA1	1.11553	2.42499	0.000569027	0.00369867
PCDHA2	1.11553	2.42499	0.000569027	0.00369867
PCDHA3	1.11553	2.42499	0.000569027	0.00369867
PCDHA4	1.11553	2.42499	0.000569027	0.00369867
PCDHA5	1.11553	2.42499	0.000569027	0.00369867
PCDHA6	1.11553	2.42499	0.000569027	0.00369867
PCDHA7	1.11553	2.42499	0.000569027	0.00369867
PCDHA8	1.11553	2.42499	0.000569027	0.00369867
PCDHA10	1.11553	2.42499	0.000569027	0.00369867
PCDHA11	1.11553	2.42499	0.000569027	0.00369867
PCDHA13	1.11553	2.42499	0.000569027	0.00369867
PCDHAC1	1.11553	2.42499	0.000569027	0.00369867
DNAJC2	-0.543344	6.7789	0.000570954	0.00370896
MRPS12	-0.616436	5.42176	0.000571512	0.00371035
POLE	-0.906588	4.45226	0.000572458	0.00371202
HOXB2	0.676949	4.12658	0.000572149	0.00371202
RP11-27I1.2	1.34746	2.17406	0.00057326	0.00371499
EIF5A2	-1.28346	2.12515	0.000575582	0.00372556
RGS5	0.929101	3.17936	0.000575433	0.00372556
PIGT	0.459176	7.13062	0.000576128	0.00372685
LLGL2	0.7394	4.62019	0.000578826	0.00373981
ABAT	0.818031	3.67112	0.000578559	0.00373981
BET1	0.758621	4.42977	0.000580722	0.00374982
TROAP	-0.702436	4.26532	0.000582057	0.00375619
TOE1	-0.818776	4.02647	0.000584041	0.00376673
ROBO1	0.638591	5.33358	0.000588114	0.00379073
ESCO2	-1.04114	4.25993	0.00058847	0.00379076
C12orf57	0.535909	7.28253	0.000590476	0.00380141
PSMD1	-0.455144	8.15144	0.000592874	0.00381457
SDAD1	-0.590765	5.76291	0.000594504	0.00382278
AC108488.3	-0.840311	3.92686	0.000594925	0.0038232
XRCC6	-0.477515	7.7279	0.000595697	0.00382588
GJC2	0.943593	3.31682	0.000596166	0.00382661
VTN	0.781322	4.70871	0.000597365	0.00383202
STIL	-0.778996	4.45119	0.000598621	0.0038378
SNRPE	-0.550237	7.38318	0.000599272	0.00383969
ZNHIT6	-0.640197	4.35606	0.000600321	0.00384412
MED27	-0.654626	5.54361	0.0006017	0.00385067
TRERF1	1.07754	2.57904	0.000605542	0.00387295
FAM108C1	-0.905883	5.17794	0.000611582	0.00390927
BRWD3	1.04299	2.63455	0.000616112	0.00393589
KBTBD7	0.765269	3.46942	0.000619336	0.00395414
WDR60	0.966882	4.32218	0.000621258	0.00396406
MICALL1	-0.684251	4.78957	0.00062301	0.00396502
NUFIP1	-0.667321	4.33121	0.000622766	0.00396502
SLMO2	-0.546785	5.80776	0.000622022	0.00396502
SAT1	0.661676	5.85718	0.000623248	0.00396502
MEGF6	0.668567	4.9727	0.000622703	0.00396502
C17orf51	-1.02304	2.844	0.000623965	0.00396724
HN1L	-0.494002	7.43018	0.000625434	0.00397189
TDRD7	1.14682	2.97932	0.000625193	0.00397189
PITHD1	-0.557721	5.17231	0.000628221	0.00398724
NETO2	-0.601149	5.53767	0.000630885	0.00400179
RNASEL	0.958444	3.41747	0.000631869	0.00400568
IAH1	0.551335	8.16314	0.00063406	0.0040172
GNB5	-0.639657	4.56103	0.000636194	0.00402835
C1GALT1	0.516071	5.86759	0.000636985	0.004031
LPCAT3	0.582885	5.16002	0.00063779	0.00403372
DLGAP5	-0.916317	4.06177	0.000638216	0.00403405
TMTC4	0.774135	3.73102	0.000641034	0.00404948
RCC1	-0.655324	5.92333	0.00064195	0.0040529
DNAJC16	0.71207	4.63895	0.000642904	0.00405654
ENTPD4	-0.556057	5.18312	0.000649796	0.00409763
DCUN1D3	0.748705	3.76654	0.000650239	0.00409803
LMBR1L	0.939512	2.65502	0.000651905	0.00410612
ABCD4	0.974959	2.77298	0.000652665	0.00410851
SEPHS1	-0.574022	5.39992	0.000653285	0.00411001
ZBTB44	0.472772	6.48833	0.00065403	0.0041123
PPIH	-0.729977	5.41141	0.000658464	0.00413536
MLLT4	0.455205	9.25424	0.000658377	0.00413536
PSMA7	-0.452266	9.74137	0.00065971	0.00413719
SYNJ2	0.729829	5.81437	0.000659907	0.00413719
ZADH2	1.07427	3.3803	0.000659903	0.00413719
MAK	0.909556	2.85591	0.000664296	0.00416228
ADH5	-0.456899	7.33028	0.000665006	0.0041643
NAV3	-1.31678	2.63595	0.00066714	0.00416798
NAA50	-0.493468	6.87755	0.000666619	0.00416798
SDF4	0.426479	8.18163	0.000667082	0.00416798
ERMP1	0.552526	5.35893	0.000666081	0.00416798
SH2D5	-1.25613	1.80785	0.000670292	0.00418525
HNRNPA2B1	-0.490422	9.86014	0.000671235	0.00418871
ICOSLG	0.739723	4.05694	0.000673038	0.00419753
PRKAR1A	0.462416	7.46756	0.000674326	0.00420313
TCF3	-0.510942	6.49565	0.000675844	0.00421016
CCDC57	1.01847	2.60974	0.000676448	0.00421107
EPHB6	1.18468	2.99905	0.000676772	0.00421107
IARS	-0.484391	7.38448	0.000678703	0.00422065
TPCN1	0.938847	2.50002	0.000681045	0.00423277
MED8	-0.558724	5.50923	0.000688099	0.00427414
AC131971.3	-0.499481	7.08615	0.000698962	0.00433912
IL15RA	1.11321	2.3879	0.000701833	0.00435444
NEK9	0.656566	4.74114	0.000705038	0.0043718
HPS1	0.599723	5.84603	0.000709462	0.00439671
SURF1	0.600842	5.08385	0.000710274	0.00439921
LZTS2	0.840822	3.59073	0.000713929	0.0044193
RAB40B	1.20686	2.26372	0.000715403	0.00442589
TAF8	0.76064	4.39108	0.000717224	0.00443461
SLC25A20	1.195	2.50893	0.00071768	0.00443489
NEXN	-0.775196	3.57978	0.000721717	0.00445728
WNT7B	-0.777366	3.78219	0.000722432	0.00445914
TIMELESS	-0.556048	5.56635	0.000724215	0.00446491
G3BP1	-0.515205	7.68914	0.000724451	0.00446491
NUP50	-0.48836	6.49221	0.00072461	0.00446491
RHOBTB3	-0.830942	4.17512	0.000725869	0.00446835
UBA2	-0.507595	5.9965	0.000725998	0.00446835
ACSBG1	-0.673447	5.70156	0.000727817	0.00447699
FBN2	-0.588585	5.58058	0.000730387	0.00449023
SASH1	0.817726	4.10874	0.000730988	0.00449137
ZFAND3	0.626412	7.1452	0.000731454	0.00449167
LAMP2	0.525616	6.22727	0.00073209	0.00449302
SURF2	-0.588107	4.72314	0.000741751	0.00454972
SLBP	-0.540046	5.23134	0.000753001	0.00461609
PSMG3	-0.555257	7.86992	0.000754245	0.00462109
CTIF	-0.692253	4.54053	0.000755932	0.00462879
DLAT	-0.566163	4.94492	0.000756726	0.00463103
WWC2	-0.738405	6.85434	0.000763256	0.00466834
TRNP1	0.487731	6.16682	0.000765574	0.00467986
ADSS	-0.683565	4.88695	0.000769343	0.00470023
SFPQ	-0.437879	8.47963	0.000770942	0.00470733
C9orf114	-0.510059	6.11783	0.000772089	0.00471167
GJB2	0.930282	2.65984	0.000775023	0.0047269
CRLS1	0.502262	5.8383	0.000776529	0.0047334
CHST12	0.576469	4.93663	0.000778255	0.00474124
TMUB2	0.67552	4.21002	0.000779371	0.00474536
UBE2K	-0.479872	6.45484	0.000783658	0.00476876
CLN3	0.682696	4.46988	0.000791016	0.00481082
C14orf93	1.01924	2.49592	0.000792043	0.00481435
SETD7	-0.566367	4.89957	0.000793166	0.00481626
BCOR	0.721501	3.85416	0.00079325	0.00481626
LPCAT1	-0.916317	3.51654	0.000794493	0.00481909
SIRT5	0.652799	4.90213	0.000794611	0.00481909
SLC25A10	-0.615226	5.07776	0.000796997	0.00482839
SERBP1	-0.534567	9.21648	0.000797041	0.00482839
WDR19	1.08126	2.05968	0.000798025	0.00483164
CDCA4	-0.824193	4.22886	0.000803074	0.00485162
MSH2	-0.67159	5.39053	0.000802953	0.00485162
LONP1	-0.520874	5.91873	0.000803126	0.00485162
PSMD6	-0.476759	6.03723	0.000803057	0.00485162
MRPL15	-0.532158	5.78215	0.000808405	0.00488078
KIF11	-1.10268	4.52195	0.000817673	0.00492869
NFYB	-0.468974	6.39519	0.000817714	0.00492869
PLEKHG5	1.28751	2.35018	0.000817688	0.00492869
CAMK4	-0.761948	3.36103	0.000819354	0.00493487
RNF217	0.779727	4.44044	0.000819654	0.00493487
NSDHL	-0.62046	5.10587	0.000820474	0.00493705
C11orf82	-0.958673	2.72609	0.000823574	0.00495293
WWP2	-0.532831	5.21877	0.000827139	0.0049716
TDG	-0.51531	5.62237	0.000829575	0.00498069
THAP8	1.08718	1.80147	0.000829178	0.00498069
RPP40	-0.98469	2.72973	0.000830393	0.00498282
GRB7	0.580869	5.1505	0.000832767	0.00499429
ATP6V0A1	0.610649	5.42655	0.000839682	0.00503296
UBE2M	-0.567193	6.33063	0.000840766	0.00503665
POLG	-0.619266	5.54791	0.000842214	0.00504252
RGP1	0.734188	3.96708	0.000847838	0.00507337
AC024270.1	-0.534182	5.79812	0.000851979	0.00509533
RAB27B	0.974486	2.5923	0.000853929	0.00510416
NUP205	-0.860527	3.20667	0.000856209	0.00510645
PEA15	-0.57102	8.65881	0.000855828	0.00510645
DHX58	0.702023	3.73373	0.000855515	0.00510645
EFNB1	0.817599	4.58904	0.000855527	0.00510645
PALM2-AKAP2	-0.630644	7.23341	0.000858392	0.00510817
AKAP2	-0.630644	7.23341	0.000858392	0.00510817
ALCAM	0.520274	7.53097	0.000857815	0.00510817
LETMD1	0.617542	5.31034	0.00085727	0.00510817
ANP32A	-0.453638	6.65635	0.000861053	0.00512117
HMGB1	-0.539498	7.81902	0.000862565	0.00512734
PLK1S1	1.07362	2.54366	0.000863446	0.00512974
RAET1E	0.972116	3.08863	0.000865976	0.00514194
C5orf13	0.647206	4.12441	0.000868481	0.00515398
RP11-589M4.1	-0.960329	3.72736	0.000870358	0.00516227
SRPK1	-0.539756	5.17078	0.000871088	0.00516376
OS9	0.494351	7.96617	0.000872129	0.00516709
NOX1	-0.703765	4.85789	0.000875171	0.00518053
HSD17B4	0.605319	5.17046	0.00087536	0.00518053
NHLRC3	0.576056	5.08746	0.000876522	0.00518457
AL593851.1	0.707454	5.22923	0.000877256	0.00518606
IFI16	0.635749	5.99621	0.000878546	0.00519074
WT1-AS	0.76485	3.96767	0.000879012	0.00519074
TRIP4	0.512659	5.36493	0.000880374	0.00519594
ZNF814	0.64711	5.89528	0.000881604	0.00520035
NAV1	-1.04386	3.09266	0.000882777	0.00520442
USP39	-0.563995	5.24434	0.000883393	0.00520521
TIMM23	-0.482676	6.60717	0.000886505	0.00522069
FAH	0.816432	3.59065	0.000889058	0.00523286
BCL2L1	-0.62839	4.47592	0.000895415	0.00526453
DCAF6	0.56851	5.95779	0.000894938	0.00526453
S100PBP	0.531377	5.45386	0.000899431	0.00528526
KCNMA1	-0.514268	5.61721	0.000904406	0.00530871
TNK2	0.482282	6.14412	0.000903973	0.00530871
SLIRP	-0.545796	8.1947	0.000905348	0.00531134
MARVELD1	0.506655	6.01098	0.000907977	0.00532387
SRSF2	-0.514943	7.8263	0.000909532	0.00533009
PNISR	0.459928	8.63449	0.000913857	0.00535106
KDM5D	0.837908	3.10624	0.000914105	0.00535106
RIF1	-0.648737	7.74144	0.000915294	0.00535512
UBE3C	-0.466937	6.21145	0.000916074	0.00535677
FRMD4B	1.29345	3.29873	0.000918998	0.00537095
N4BP2L1	1.0991	2.70354	0.000924608	0.00540082
BAG2	-0.685503	4.55743	0.000926356	0.00540224
TMEM79	0.692723	4.55815	0.000925742	0.00540224
BBC3	0.723832	6.13744	0.000926182	0.00540224
TMCO3	0.679781	5.37949	0.000929211	0.00541596
IPO7	-0.442456	7.43774	0.000931492	0.00542339
KIF3B	0.502458	6.11879	0.000931253	0.00542339
STK16	-0.449503	6.17511	0.000932321	0.00542528
CBFA2T2	0.769031	3.29532	0.000934759	0.00543653
BTBD19	1.09262	2.70198	0.000935904	0.00544026
TM7SF3	0.56015	5.99295	0.000940208	0.00546233
GALNT9	0.525653	6.2755	0.000940953	0.00546371
HES4	-0.903953	3.00241	0.000942749	0.00546531
CASZ1	-0.767411	3.67263	0.000942391	0.00546531
KRT18	-0.43547	12.2647	0.000941831	0.00546531
CTSC	0.505636	5.75354	0.000945738	0.00547969
UBQLN4	-0.788407	3.61163	0.000946858	0.00548028
FANCF	0.949121	3.58031	0.000946732	0.00548028
RRP36	-0.540669	5.25414	0.000950583	0.00549851
MED11	0.535799	5.12697	0.000951027	0.00549851
TLE4	0.696974	6.21068	0.000952956	0.00550671
RP11-37B2.1	1.29374	2.68766	0.000954235	0.00551114
HAUS1	-0.64379	4.64112	0.000956034	0.00551857
SELRC1	-1.05679	2.11255	0.000964235	0.00556294
NUP85	-0.514793	5.73357	0.00096652	0.00557313
RSL1D1	-0.415962	7.76818	0.000967788	0.00557746
SYNCRIP	-0.457582	8.40986	0.000972023	0.00559887
TPRKB	-0.522022	6.07878	0.000974816	0.00561196
PPPDE2	-0.627605	5.25469	0.00097628	0.00561446
APLP2	0.473245	9.48932	0.000976292	0.00561446
SNX8	-0.651921	4.91685	0.000977885	0.00562062
C12orf26	0.758501	3.36823	0.00098717	0.00567097
AC004017.1	-0.644567	4.92223	0.000989186	0.00567656
MFI2	0.545615	8.37167	0.000989198	0.00567656
CASC5	-0.925426	4.26734	0.000993724	0.0056995
RFT1	-0.642274	4.11893	0.00100025	0.00573388
KLHL36	0.552748	5.09257	0.00100185	0.00574002
CBY1	0.581314	4.80275	0.0010053	0.00575673
SAMD11	0.523643	6.49276	0.00100921	0.00577603
SESTD1	-0.676537	4.7072	0.00101054	0.00578059
DTX3	0.969297	2.43879	0.00101122	0.00578141
TPT1	0.48549	11.973	0.00101858	0.00582037
PARP3	0.694548	4.64985	0.00102996	0.00588227
FAM20C	-0.553987	5.07635	0.00103479	0.00590363
AGBL2	1.44488	2.05578	0.00103471	0.00590363
EPM2AIP1	0.459008	6.19462	0.00103572	0.00590578
SLC7A11	-0.569267	6.03163	0.00103981	0.00592286
SOX15	-0.549764	4.7352	0.00103963	0.00592286
BMS1	-0.512631	6.32747	0.00104144	0.00592898
AC068831.8	-0.809	3.84895	0.00104411	0.00594109
SNRNP40	-0.737916	4.33505	0.00104512	0.0059437
FAM48A	-0.506638	6.35237	0.0010464	0.00594781
GCN1L1	-0.501357	6.25125	0.00105085	0.00596999
ZFAND6	0.439914	6.58252	0.00105511	0.00599101
PMS1	-0.640926	4.58737	0.00105695	0.0059983
SH3BP1	-0.960301	2.32855	0.00105877	0.00600545
FAM174A	1.19146	1.93162	0.00105964	0.00600721
PLSCR4	0.895137	3.41486	0.00106324	0.00602447
PCID2	-0.53179	5.8098	0.00106558	0.00603456
DDX56	-0.577272	5.41608	0.00106655	0.00603615
MRPL17	-0.470601	5.96085	0.00106698	0.00603615
THUMPD2	-0.791875	3.20063	0.00106852	0.00604166
MTFR1	-0.7605	3.63904	0.00107196	0.00605796
SDCCAG3	-0.594555	4.74026	0.00108107	0.00610623
ARGLU1	0.498952	7.97408	0.00108223	0.00610959
SLC26A2	0.70129	4.29075	0.00108524	0.00612339
LOXL2	-0.528774	7.91007	0.00108717	0.0061307
HERC4	0.519484	5.25513	0.00108768	0.0061307
NAP1L4	-0.473658	7.43727	0.00110339	0.0062156
NUPR1	0.57758	7.89933	0.00110389	0.0062156
CCDC72	-0.436968	8.63303	0.00110447	0.00621561
GABPA	0.768407	3.77058	0.00111106	0.00624942
RP11-526L8.1	0.666261	4.48825	0.0011137	0.00626101
NUP155	-0.594221	4.52756	0.00111884	0.00628665
ANTXR2	1.044	3.45109	0.00112115	0.0062963
CBR1	-0.504246	5.50316	0.00112375	0.00630764
TMEM106C	-0.532609	7.24068	0.00112914	0.00633459
PTRH2	-0.565422	5.27458	0.00113244	0.00634981
C12orf47	0.619854	4.20881	0.00113627	0.00636793
ERP44	0.497248	7.15696	0.00113726	0.0063702
NT5DC2	-0.933412	2.72335	0.00114666	0.00641952
NRP1	1.08292	2.4461	0.00114858	0.00642691
C11orf84	-1.2797	2.78275	0.00115269	0.00644657
SH3KBP1	0.416587	8.61458	0.00115539	0.00645832
TRIB3	-0.663836	3.84198	0.00115624	0.00645974
UBE2V2	-0.448801	7.21912	0.00115932	0.00647358
SNRNP25	-0.691404	4.30634	0.00116276	0.00648944
MDC1	-0.666757	4.73697	0.00116345	0.00648991
EIF2AK4	-0.579081	4.84172	0.00116629	0.00650163
DCTD	-0.565791	4.99639	0.00116687	0.00650163
ITFG3	0.488366	5.65608	0.00116736	0.00650163
TRA2B	-0.430368	7.82417	0.00116841	0.00650183
PIK3R1	0.984193	3.54225	0.0011686	0.00650183
PBX3	-0.65776	5.15679	0.00117117	0.0065094
BNC2	0.604002	7.18433	0.00117065	0.0065094
TNFRSF10D	-0.780777	3.94477	0.00117661	0.00653291
OTUD6B	-0.720916	4.02484	0.00117616	0.00653291
OCLN	-0.774022	3.99585	0.00117878	0.00653969
YKT6	-0.486482	7.68264	0.00117905	0.00653969
UHRF1BP1	-0.591583	5.23597	0.00118108	0.00654626
IGIP	0.807708	3.08521	0.00118145	0.00654626
IQCE	0.488635	5.67046	0.00118456	0.0065562
CES2	0.508495	5.84227	0.00118416	0.0065562
SH3PXD2B	0.808578	2.91405	0.00118507	0.0065562
C18orf19	-0.597109	4.82975	0.00118697	0.00656336
C11orf9	0.431407	8.39422	0.00118775	0.00656432
SGOL1	-0.782466	5.84458	0.00118907	0.00656822
CSF1	1.09396	4.16792	0.00118974	0.00656859
GTF3C6	-0.458448	6.48631	0.00119325	0.00658458
CEP85	-0.914209	2.59624	0.00119604	0.00659199
CBX3	-0.414597	9.99033	0.00119765	0.00659199
HEXIM1	0.493973	6.13511	0.00119758	0.00659199
RP11-622K12.1	0.500521	6.8415	0.00119638	0.00659199
MT-CO2	0.610113	12.6566	0.00119661	0.00659199
RILP	0.954087	2.49643	0.00120708	0.00664046
ZW10	-0.555524	4.90842	0.0012137	0.00667009
PARP14	0.567193	6.80919	0.0012132	0.00667009
CD46	0.464742	6.2282	0.00121465	0.00667193
MAT2A	-0.427688	6.82269	0.00121529	0.00667201
FANCI	-0.648499	6.90283	0.00121684	0.00667374
OCIAD1	0.563416	8.02052	0.00121645	0.00667374
WDR46	-0.688986	4.88587	0.00122011	0.00668393
ATF4	-0.407763	8.93257	0.00122051	0.00668393
MAPRE2	0.561422	5.42327	0.00122056	0.00668393
C1orf21	-1.14788	2.40679	0.00122461	0.0067027
ECHDC2	0.609524	4.89761	0.00122923	0.0067246
MAL2	-0.548924	5.24154	0.00123465	0.00675081
DLEU1	-0.859537	3.02556	0.00123948	0.0067705
HOMER1	-0.695454	4.35096	0.00124073	0.0067705
SUOX	0.656971	3.82938	0.00124077	0.0067705
CCDC115	0.801701	4.67645	0.00123981	0.0067705
NASP	-0.507873	7.40396	0.00124742	0.00679992
PDK2	1.00944	2.5899	0.00124732	0.00679992
TIMM13	-0.524476	7.13243	0.00125182	0.00682044
LPHN3	0.769467	4.47425	0.00125323	0.00682468
UNK	0.686607	3.64309	0.00125425	0.0068268
RP11-357H14.12	0.603627	4.19068	0.00125943	0.00685154
C2orf69	-0.695266	3.91843	0.00126335	0.00686937
SLC25A6	0.447183	8.47428	0.00126466	0.00687305
NAA10	-0.508182	5.68445	0.00126668	0.00688058
INCENP	-0.749726	4.43056	0.00126859	0.00688546
KCNAB2	0.588862	5.57233	0.00126886	0.00688546
CKB	0.95967	2.91384	0.00126952	0.00688558
RRAS	0.756212	5.18781	0.00127064	0.0068882
AVEN	-0.847312	3.36318	0.00129115	0.00698884
ANAPC7	-0.549111	5.20642	0.00129014	0.00698884
MT1X	-0.495619	5.95694	0.00129094	0.00698884
GLUD1	-0.55153	5.9084	0.00129519	0.00700714
DHX9	-0.43945	6.45173	0.00129658	0.00701117
RNF126	-0.523944	6.61065	0.00130282	0.00703806
SURF6	-0.480458	5.97746	0.00130286	0.00703806
PRRC2A	-0.947544	4.57538	0.00130413	0.00703844
NEK2	-0.945775	3.48137	0.00130424	0.00703844
DGKD	-0.631966	4.10676	0.00130882	0.00705608
SUPT16H	-0.551207	6.60704	0.00130852	0.00705608
[truncated: 8,778 more rows]
