# Supplementary material for: Identification of resistance mechanisms to small-molecule inhibition of TEAD-regulated transcription
Source: EMBO Rep. 2024 Aug 5;25(9):14. doi: 10.1038/s44319-024-00217-3 (PMC11387499; doi:10.1038/s44319-024-00217-3)
Supplement: Supplementary file 3 — Dataset EV2 [file 44319_2024_217_MOESM3_ESM.xlsx]

## Sheet: Dataset EV2 Legend
Dataset EV2. Proteomics analyses of H2052 cells treated with TEADi (VT107) compared to DMSO, and a comparison of VT107-induced RNA and protein changes.

## Sheet: Proteomics
PG.ProteinGroups	PG.ProteinAccessions	PG.Genes	PG.ProteinDescriptions	Log(TEADi-1h / DMSO)	Log(TEADi-4h / DMSO)	Log(TEADi-24h / DMSO)	ANOVA q-value	Student's T-test q-value (TEADi-1h / DMSO)	Student's T-test q-value (TEADi-4h / DMSO)	Student's T-test q-value (TEADi-24h / DMSO)	ANOVA Significant	Student's T-test Significant (TEADi-1h / DMSO)	Student's T-test Significant (TEADi-4h / DMSO)	Student's T-test Significant (TEADi-24h / DMSO)	DMSO-1	DMSO-2	DMSO-3	DMSO-4	DMSO-5	TEADi-1h-1	TEADi-1h-2	TEADi-1h-3	TEADi-1h-4	TEADi-1h-5	TEADi-4h-1	TEADi-4h-2	TEADi-4h-3	TEADi-4h-4	TEADi-4h-5	TEADi-24h-1	TEADi-24h-2	TEADi-24h-3	TEADi-24h-4	TEADi-24h-5	Student's T-test Significant (TEADi-1h / DMSO)	Student's T-test Significant (TEADi-4h / DMSO)	Student's T-test Significant (TEADi-24h / DMSO)	GOBP name	GOMF name	GOCC name	KEGG name	Keywords	PG.Qvalue	PG.Cscore	[1] 2100315_Exploris3_BenP_1883_TEAD_Total_A4.raw.PG.NrOfPrecursorsIdentified	[2] 2100315_Exploris3_BenP_1883_TEAD_Total_A5.raw.PG.NrOfPrecursorsIdentified	[3] 2100315_Exploris3_BenP_1883_TEAD_Total_A6.raw.PG.NrOfPrecursorsIdentified	[4] 2100315_Exploris3_BenP_1883_TEAD_Total_B4.raw.PG.NrOfPrecursorsIdentified	[5] 2100315_Exploris3_BenP_1883_TEAD_Total_B5.raw.PG.NrOfPrecursorsIdentified
A6XND0;A6XND1;B3KWK7;H0Y485;H0Y5K2;P17936;P17936-2	A6XND0;A6XND1;B3KWK7;H0Y485;H0Y5K2;P17936;P17936-2	IGFBP3	Isoform of P17936, Insulin-like growth factor-binding protein 3;Isoform of P17936, Insulin-like growth factor-binding protein 3;Isoform of P17936, Thyroglobulin type-1 domain-containing protein;Isoform of P17936, Thyroglobulin type-1 domain-containing protein (Fragment);Isoform of P17936, Thyroglobulin type-1 domain-containing protein (Fragment);Insulin-like growth factor-binding protein 3;Isofor…	0.155933	0.100788	-2.24504	0	0.544207	0.449243	0.00491011	+			+	15.4367	15.1878	15.357	15.2819	15.4075	15.6332	15.5299	15.4069	15.5704	15.31	15.5162	15.3556	15.4233	15.4287	15.4511	13.4185	13.0547	13.9435	13.0575	11.9714			+	apoptosis;biological regulation;cell death;cell differentiation;cell proliferation;cellular developmental process;cellular macromolecule metabolic process;cellular metabolic process;cellular process;cellular protein metabolic process;death;developmental process;macromolecule metabolic process;macromolecule modification;metabolic process;negative regulation of biological process;negative regulatio…	binding;cation binding;enzyme activator activity;enzyme regulator activity;fibronectin binding;growth factor binding;insulin-like growth factor binding;insulin-like growth factor I binding;insulin-like growth factor II binding;ion binding;metal ion binding;phosphatase activator activity;phosphatase regulator activity;protein binding;protein phosphatase activator activity;protein phosphatase regul…	cell part;extracellular membrane-bounded organelle;extracellular organelle;extracellular region;extracellular region part;extracellular space;extracellular vesicular exosome;insulin-like growth factor binding protein complex;intracellular membrane-bounded organelle;intracellular organelle;intracellular part;macromolecular complex;membrane-bounded organelle;membrane-bounded vesicle;nucleus;organel…	p53 signaling pathway	Alternativesplicing;Apoptosis;Completeproteome;Directproteinsequencing;Disulfidebond;Glycoprotein;Growthfactorbinding;Phosphoprotein;Polymorphism;Proteomicsidentification;Referenceproteome;Secreted;Signal	7.78e-10	0.895235	1	1	1	1	1
A0A087WW58;Q9C0D9	A0A087WW58;Q9C0D9	SELENOI	Isoform of Q9C0D9, Ethanolaminephosphotransferase 1;Ethanolaminephosphotransferase 1	-0.714446	-1.0364	-2.21037	0.0054162	0.399995	0.160487	0.04207	+			+	14.4361	15.2159	14.7276	14.8389	14.3496	13.8774	13.578	14.299	14.3999	13.8416	13.4988	13.5816	14.1973	12.9459	14.1625	12.8138	13.2815	10.287	13.1732	12.9608			+	alcohol metabolic process;amine biosynthetic process;amine metabolic process;biosynthetic process;cellular amine metabolic process;cellular biogenic amine biosynthetic process;cellular biogenic amine metabolic process;cellular biosynthetic process;cellular lipid metabolic process;cellular metabolic process;cellular nitrogen compound biosynthetic process;cellular nitrogen compound metabolic proces…	binding;catalytic activity;cation binding;CDP-alcohol phosphatidyltransferase activity;ethanolaminephosphotransferase activity;ion binding;metal ion binding;phosphotransferase activity, for other substituted phosphate groups;transferase activity;transferase activity, transferring phosphorus-containing groups	cell part;cytoplasmic part;endoplasmic reticulum membrane;endoplasmic reticulum part;integral to membrane;intracellular organelle part;intracellular part;intrinsic to membrane;membrane;membrane part;organelle membrane;organelle part	Ether lipid metabolism;Glycerophospholipid metabolism;Phosphonate and phosphinate metabolism	Acetylation;Completeproteome;Lipidbiosynthesis;Lipidmetabolism;Magnesium;Manganese;Membrane;Metal-binding;Phospholipidbiosynthesis;Phospholipidmetabolism;Proteomicsidentification;Referenceproteome;Selenocysteine;Transferase;Transmembrane;Transmembranehelix	2.87e-06	0.856363	1	1	1	1	1
P61073;P61073-2	P61073;P61073-2	CXCR4	C-X-C chemokine receptor type 4;Isoform of P61073, Isoform 2 of C-X-C chemokine receptor type 4	-0.0118271	0.0137852	-1.58147	0	0.981521	0.975543	0.00309739	+			+	13.4673	14.0386	14.2141	13.7801	13.513	13.8869	13.9121	13.7341	13.7813	13.6394	13.8777	13.6717	13.8778	13.8276	13.8271	12.7062	12.2339	12.2705	12.075	11.8199			+	activation of MAPK activity;ameboidal cell migration;anatomical structure development;anatomical structure morphogenesis;apoptosis;axon guidance;biological regulation;brain development;branching morphogenesis of a tube;calcium ion homeostasis;calcium-mediated signaling;cation homeostasis;cell activation;cell chemotaxis;cell death;cell development;cell migration;cell motility;cell proliferation;ce…	actin binding;binding;chemokine binding;chemokine receptor activity;coreceptor activity;C-X-C chemokine binding;C-X-C chemokine receptor activity;cytokine binding;cytoskeletal protein binding;enzyme binding;G-protein chemoattractant receptor activity;G-protein coupled receptor activity;molecular transducer activity;myosin binding;myosin light chain binding;peptide binding;peptide receptor activit…	cell junction;cell leading edge;cell part;cell projection part;cell surface;cell-cell junction;cytoplasm;cytoplasmic membrane-bounded vesicle;cytoplasmic part;cytoplasmic vesicle;early endosome;endosome;external side of plasma membrane;extracellular membrane-bounded organelle;extracellular organelle;extracellular region part;extracellular vesicular exosome;growth cone;integral to membrane;intrace…	Axon guidance;Chemokine signaling pathway;Cytokine-cytokine receptor interaction;Endocytosis;Intestinal immune network for IgA production;Leukocyte transendothelial migration	3D-structure;Alternativesplicing;Celljunction;Cellmembrane;Completeproteome;Disulfidebond;Endosome;Glycoprotein;G-proteincoupledreceptor;Hostcellreceptorforvirusentry;Host-virusinteraction;Lysosome;Membrane;Phosphoprotein;Proteoglycan;Receptor;Referenceproteome;Sulfation;Transducer;Transmembrane;Transmembranehelix;Ublconjugation	5.9e-21	0.950878	1	1	1	1	1
Q9H3Z4;Q9H3Z4-2	Q9H3Z4;Q9H3Z4-2	DNAJC5	DnaJ homolog subfamily C member 5;Isoform of Q9H3Z4, Isoform 2 of DnaJ homolog subfamily C member 5	-0.404234	-0.983434	-1.51569	0.0022069	0.710839	0.0875853	0.0154503	+			+	13.9955	14.1693	13.7961	13.8759	13.1781	12.7612	12.9375	14.0809	13.9849	13.2292	12.9285	12.9987	12.6925	12.9985	12.4795	12.989	12.5576	12.372	11.907	11.6108			+	biological regulation;cell communication;cell-cell signaling;cellular process;establishment of localization;establishment of localization in cell;exocytosis;negative regulation of apoptosis;negative regulation of biological process;negative regulation of cell death;negative regulation of cellular process;negative regulation of neuron apoptosis;negative regulation of programmed cell death;neurotra…		cell part;clathrin coated vesicle membrane;clathrin sculpted gamma-aminobutyric acid transport vesicle membrane;clathrin-coated vesicle;coated vesicle;coated vesicle membrane;cytoplasmic membrane-bounded vesicle;cytoplasmic part;cytoplasmic vesicle;cytoplasmic vesicle membrane;cytoplasmic vesicle part;extracellular membrane-bounded organelle;extracellular organelle;extracellular region part;extra…	Protein processing in endoplasmic reticulum	Acetylation;Alternativesplicing;Cellmembrane;Chaperone;Completeproteome;Diseasemutation;Lipoprotein;Membrane;Neurodegeneration;Neuronalceroidlipofuscinosis;Palmitate;Phosphoprotein;Referenceproteome	1.66e-34	0.998709	2	2	2	2	2
A0A087X0K9	A0A087X0K9	TJP1	Isoform of Q07157, Tight junction protein ZO-1	-0.102842	-0.568805	-1.24485	0	0.814542	0.0666743	0.00374869	+			+	15.1583	15.4002	15.3222	15.4951	14.9837	14.9092	14.956	15.3377	15.3632	15.2792	14.724	14.6988	14.5708	14.6644	14.8575	14.5384	13.7537	14.1083	13.7953	13.9395			+			cell junction;cell-cell junction;occluding junction;tight junction		Completeproteome;Proteomicsidentification;Referenceproteome;SH3domain	4.3e-24	0.963325	2	2	2	2	2
E9PKY4;Q03167;Q03167-2	E9PKY4;Q03167;Q03167-2	TGFBR3	Isoform of Q03167, Transforming growth factor beta receptor type 3;Transforming growth factor beta receptor type 3;Isoform of Q03167, Isoform 2 of Transforming growth factor beta receptor type 3	-0.0560097	0.026671	-1.08667	0	0.865349	0.938752	0.00297489	+			+	13.6112	13.5597	13.4457	13.344	13.3335	13.2216	13.6633	13.2992	13.374	13.4559	13.8331	13.5511	13.1974	13.4533	13.3926	12.6156	12.2569	12.0523	12.7251	12.2108			+	anatomical structure development;anatomical structure formation involved in morphogenesis;anatomical structure morphogenesis;biological regulation;blastocyst development;blood vessel development;BMP signaling pathway;cardiac epithelial to mesenchymal transition;cardiac muscle cell proliferation;cardiac muscle tissue morphogenesis;cell differentiation;cell growth;cell migration;cell morphogenesis;…	binding;carbohydrate binding;catalytic activity;coreceptor activity;cytokine binding;cytokine receptor binding;glycosaminoglycan binding;growth factor binding;heparin binding;kinase activity;molecular transducer activity;pattern binding;PDZ domain binding;phosphotransferase activity, alcohol group as acceptor;polysaccharide binding;protein binding;protein domain specific binding;protein kinase ac…	cell part;cell surface;cytoplasmic part;endoplasmic reticulum;external side of plasma membrane;extracellular matrix;extracellular membrane-bounded organelle;extracellular organelle;extracellular region part;extracellular space;extracellular vesicular exosome;inhibin-betaglycan-ActRII complex;integral to membrane;integral to plasma membrane;intracellular membrane-bounded organelle;intracellular or…		Alternativesplicing;Cellmembrane;Completeproteome;Disulfidebond;Glycoprotein;Membrane;Polymorphism;Proteoglycan;Proteomicsidentification;Receptor;Referenceproteome;Secreted;Signal;Transmembrane;Transmembranehelix	1.49e-19	0.944866	1	1	1	1	1
Q53HL2	Q53HL2	CDCA8	Borealin	-0.0410986	-0.30189	-1.01806	4.87805e-05	0.923425	0.200246	0.00478022	+			+	15.346	15.4218	15.4129	15.7546	15.3386	15.297	15.2026	15.5319	15.7086	15.3282	15.1283	15.2439	14.9843	15.1482	15.2597	14.7895	14.6307	14.2788	14.0864	14.3981			+	biological regulation;cell cycle;cell cycle process;cell division;cellular component organization;cellular component organization at cellular level;cellular component organization or biogenesis;cellular component organization or biogenesis at cellular level;cellular process;cellular response to stimulus;chromosome organization;establishment of chromosome localization;establishment of localization…		cell part;chromocenter;chromosomal part;chromosome passenger complex;chromosome, centromeric region;cytoplasmic part;cytoskeletal part;cytosol;extracellular region part;intercellular bridge;intracellular membrane-bounded organelle;intracellular non-membrane-bounded organelle;intracellular organelle;intracellular organelle part;intracellular part;macromolecular complex;membrane-bounded organelle;m…		3D-structure;Cellcycle;Celldivision;Centromere;Chromosome;Completeproteome;Cytoplasm;Cytoskeleton;Mitosis;Nucleus;Phosphoprotein;Polymorphism;Referenceproteome;Ublconjugation	3.26e-21	0.951949	2	2	2	2	2
H0YET9;P49407;P49407-2	H0YET9;P49407;P49407-2	ARRB1	Isoform of P49407, Arrestin_C domain-containing protein (Fragment);Beta-arrestin-1;Isoform of P49407, Isoform 1B of Beta-arrestin-1	-0.492345	-0.652349	-0.901183	0.00590545	0.45167	0.0805679	0.022665	+			+	15.4935	15.8349	15.5212	15.6628	15.3496	14.6972	14.9856	15.5118	15.3839	14.8218	15.1677	14.7643	15.0999	14.9182	14.6503	15.0295	15.005	14.8213	14.2367	14.2637			+	actin cytoskeleton organization;actin filament bundle assembly;actin filament organization;actin filament-based process;biological regulation;biosynthetic process;blood coagulation;catabolic process;cell activation;cell surface receptor linked signaling pathway;cellular biosynthetic process;cellular catabolic process;cellular component assembly;cellular component assembly at cellular level;cellul…	angiotensin receptor binding;binding;caspase inhibitor activity;caspase regulator activity;cysteine-type endopeptidase inhibitor activity;DNA binding;endopeptidase inhibitor activity;endopeptidase regulator activity;enzyme activator activity;enzyme binding;enzyme inhibitor activity;enzyme regulator activity;G-protein-coupled receptor binding;GTPase activator activity;GTPase regulator activity;ins…	cell part;cell projection;chromatin;chromosomal part;coated pit;cytoplasm;cytoplasmic part;cytoplasmic vesicle;cytoplasmic vesicle membrane;cytoplasmic vesicle part;cytosol;Golgi apparatus part;Golgi membrane;intracellular membrane-bounded organelle;intracellular organelle;intracellular organelle part;intracellular part;lysosomal membrane;membrane;membrane part;membrane-bounded organelle;nuclear …	Chemokine signaling pathway;Endocytosis;MAPK signaling pathway;Phototransduction	3D-structure;Alternativesplicing;Cellmembrane;Cellprojection;Coatedpit;Completeproteome;Cytoplasm;Cytoplasmicvesicle;Membrane;Nucleus;Phosphoprotein;Proteintransport;Proteomicsidentification;Referenceproteome;Signaltransductioninhibitor;Transcription;Transcriptionregulation;Transport;Ublconjugation	1.34e-30	0.986159	2	2	2	2	2
P61586	P61586	RHOA	Transforming protein RhoA	-0.132978	-0.230708	-0.874502	0.000571429	0.789936	0.445682	0.00946722	+			+	16.768	16.3937	16.3665	16.8233	16.7314	16.3765	16.1129	16.688	16.7164	16.5243	16.5515	16.3973	16.156	16.4554	16.3691	16.0916	15.9034	15.6274	15.577	15.5109			+	actin cytoskeleton organization;actin filament-based process;anatomical structure development;anatomical structure morphogenesis;apical junction assembly;apolipoprotein A-I-mediated signaling pathway;axon guidance;biological regulation;blood coagulation;cell activation;cell cycle process;cell junction assembly;cell junction organization;cell migration;cell motility;cell surface receptor linked si…	binding;catalytic activity;cytoskeletal protein binding;GTP binding;GTPase activity;guanyl nucleotide binding;guanyl ribonucleotide binding;hydrolase activity;hydrolase activity, acting on acid anhydrides;hydrolase activity, acting on acid anhydrides, in phosphorus-containing anhydrides;myosin binding;nucleoside-triphosphatase activity;nucleotide binding;protein binding;purine nucleotide binding;…	adherens junction;anchoring junction;apical junction complex;cell cortex;cell division site part;cell junction;cell part;cell projection;cell-cell junction;cell-substrate adherens junction;cell-substrate junction;cleavage furrow;cytoplasmic part;cytoskeleton;cytosol;endoplasmic reticulum membrane;endoplasmic reticulum part;endosome;extracellular membrane-bounded organelle;extracellular organelle;…	Adherens junction;Axon guidance;Bacterial invasion of epithelial cells;Chemokine signaling pathway;Colorectal cancer;Endocytosis;Focal adhesion;ko05152;Leukocyte transendothelial migration;Neurotrophin signaling pathway;Pancreatic secretion;Pathogenic Escherichia coli infection;Pathways in cancer;Regulation of actin cytoskeleton;T cell receptor signaling pathway;TGF-beta signaling pathway;Tight j…	3D-structure;ADP-ribosylation;Cellcycle;Celldivision;Cellmembrane;Cellprojection;Completeproteome;Cytoplasm;Cytoskeleton;Directproteinsequencing;GTP-binding;Host-virusinteraction;Lipoprotein;Magnesium;Membrane;Methylation;Nucleotide-binding;Phosphoprotein;Prenylation;Proto-oncogene;Referenceproteome;Ublconjugation	6.35e-41	1.01879	2	2	2	2	2
Q9Y2J4;Q9Y2J4-2;Q9Y2J4-3;Q9Y2J4-4	Q9Y2J4;Q9Y2J4-2;Q9Y2J4-3;Q9Y2J4-4	AMOTL2	Angiomotin-like protein 2;Isoform of Q9Y2J4, Isoform 2 of Angiomotin-like protein 2;Isoform of Q9Y2J4, Isoform 3 of Angiomotin-like protein 2;Isoform of Q9Y2J4, Isoform 4 of Angiomotin-like protein 2	-0.0634663	-0.257318	-0.867766	0	0.615403	0.0529175	0.000540706	+			+	15.1641	15.1896	15.1856	15.2253	15.1483	15.1346	15.0915	15.0855	15.0456	15.2384	15.047	14.9288	14.9434	14.8996	14.8075	14.4832	14.2166	14.5044	14.2145	14.1553			+	biological regulation;cell surface receptor linked signaling pathway;cellular process;cellular response to stimulus;hippo signaling cascade;intracellular signal transduction;regulation of biological process;regulation of cellular process;response to stimulus;signal transduction;Wnt receptor signaling pathway		apical plasma membrane;cell junction;cell part;cell-cell junction;cytoplasmic part;cytoplasmic vesicle;cytosol;endosome;intracellular membrane-bounded organelle;intracellular organelle;intracellular part;membrane part;membrane-bounded organelle;occluding junction;organelle;plasma membrane part;recycling endosome;tight junction;vesicle		Alternativesplicing;Coiledcoil;Completeproteome;Endosome;Phosphoprotein;Polymorphism;Referenceproteome;Wntsignalingpathway	6.39e-37	1.00629	3	3	3	3	3
Q5UIP0;Q5UIP0-2	Q5UIP0;Q5UIP0-2	RIF1	Telomere-associated protein RIF1;Isoform of Q5UIP0, Isoform 2 of Telomere-associated protein RIF1	0.000176239	-0.187737	-0.863745	4.3956e-05	0.998898	0.17586	0.0123051	+			+	16.391	16.5989	16.3819	16.4406	16.3165	16.4383	16.3936	16.4766	16.4435	16.3779	16.2895	16.2097	16.2368	16.1665	16.2877	16.0527	15.3388	15.7771	15.3126	15.329			+	biological regulation;cell cycle;cellular process;cellular response to stimulus;cellular response to stress;developmental process;negative regulation of biological process;negative regulation of cell differentiation;negative regulation of cellular process;negative regulation of developmental process;regulation of biological process;regulation of cell differentiation;regulation of cellular process…		cell part;chromosomal part;chromosome, telomeric region;cytoplasm;cytoskeletal part;female pronucleus;intracellular membrane-bounded organelle;intracellular non-membrane-bounded organelle;intracellular organelle;intracellular organelle part;intracellular part;male pronucleus;membrane;membrane-bounded organelle;non-membrane-bounded organelle;nucleus;organelle;organelle part;plasma membrane;pronucl…		Alternativesplicing;Cellcycle;Chromosome;Completeproteome;Cytoplasm;Cytoskeleton;DNAdamage;Nucleus;Phosphoprotein;Polymorphism;Referenceproteome;Telomere	8.73e-33	0.99324	12	12	12	12	12
A0A0A0MTL5;Q13309;Q13309-2	A0A0A0MTL5;Q13309;Q13309-2	SKP2	Isoform of Q13309, F-box domain-containing protein;S-phase kinase-associated protein 2;Isoform of Q13309, Isoform 2 of S-phase kinase-associated protein 2	-0.0295815	-0.0651897	-0.825536	0	0.768181	0.158667	1.73634e-05	+			+	17.539	17.5848	17.6288	17.5874	17.6094	17.6258	17.5972	17.5662	17.5247	17.4877	17.5318	17.5084	17.5197	17.5086	17.5549	16.6589	16.7422	16.7849	16.8377	16.7982			+	anaphase-promoting complex-dependent proteasomal ubiquitin-dependent protein catabolic process;biological regulation;catabolic process;cell communication;cell cycle;cell cycle process;cell proliferation;cellular catabolic process;cellular macromolecule catabolic process;cellular macromolecule metabolic process;cellular metabolic process;cellular process;cellular protein metabolic process;cellular…	acid-amino acid ligase activity;binding;catalytic activity;identical protein binding;ligase activity;ligase activity, forming carbon-nitrogen bonds;protein binding;small conjugating protein ligase activity;ubiquitin-protein ligase activity	aggresome;cell part;cullin-RING ubiquitin ligase complex;cytoplasm;cytoplasmic part;cytosol;inclusion body;intracellular membrane-bounded organelle;intracellular non-membrane-bounded organelle;intracellular organelle;intracellular organelle part;intracellular part;macromolecular complex;membrane-bounded organelle;non-membrane-bounded organelle;nuclear part;nucleolus;nucleoplasm;nucleus;organelle;…	Cell cycle;Pathways in cancer;Small cell lung cancer;Ubiquitin mediated proteolysis	3D-structure;Acetylation;Alternativesplicing;Completeproteome;Cytoplasm;Directproteinsequencing;Leucine-richrepeat;Nucleus;Phosphoprotein;Polymorphism;Proteomicsidentification;Referenceproteome;Repeat;Ublconjugation;Ublconjugationpathway	3.69e-40	1.01642	5	5	5	5	5
Q9NZV1	Q9NZV1	CRIM1	Cysteine-rich motor neuron 1 protein	-0.181205	-0.0627623	-0.821446	0	0.341311	0.232136	0.00140344	+			+	15.6271	15.6462	15.6138	15.6103	15.6215	15.427	15.5493	15.3256	15.3514	15.5595	15.6128	15.5208	15.5171	15.5541	15.6002	14.9003	15.0936	14.657	14.7224	14.6383			+	anatomical structure development;biological regulation;cell surface receptor linked signaling pathway;cellular process;cellular response to stimulus;developmental process;enzyme linked receptor protein signaling pathway;insulin-like growth factor receptor signaling pathway;nervous system development;regulation of biological process;regulation of cell growth;regulation of cellular component organi…	binding;catalytic activity;endopeptidase inhibitor activity;endopeptidase regulator activity;enzyme inhibitor activity;enzyme regulator activity;insulin-like growth factor-activated receptor activity;kinase activity;molecular transducer activity;PDZ domain binding;peptidase inhibitor activity;peptidase regulator activity;phosphotransferase activity, alcohol group as acceptor;protein binding;prote…	cell part;extracellular membrane-bounded organelle;extracellular organelle;extracellular region part;extracellular vesicular exosome;integral to membrane;intrinsic to membrane;membrane;membrane part;membrane-bounded organelle;membrane-bounded vesicle;organelle;plasma membrane;vesicle		Cellmembrane;Completeproteome;Directproteinsequencing;Glycoprotein;Membrane;Phosphoprotein;Polymorphism;Referenceproteome;Repeat;Secreted;Signal;Transmembrane;Transmembranehelix	4.28e-29	0.981156	2	2	2	2	2
Q03405-2	Q03405-2	PLAUR	Isoform of Q03405, Isoform 2 of Urokinase plasminogen activator surface receptor	-0.24236	-0.158489	-0.780071	0.019094	0.730461	0.66507	0.0434772	+			+	14.8461	14.3211	14.6463	14.7485	14.4175	14.5896	13.7677	14.3489	14.7879	14.2736	14.1628	14.5156	14.7598	14.4405	14.3084	14.0564	14.3353	13.4841	13.8563	13.3472			+	attachment of GPI anchor to protein;biological regulation;blood coagulation;cellular component movement;cellular macromolecule metabolic process;cellular metabolic process;cellular process;cellular protein metabolic process;cellular response to stimulus;chemotaxis;coagulation;C-terminal protein amino acid modification;C-terminal protein lipidation;fibrinolysis;hemostasis;locomotion;macromolecule …	binding;enzyme binding;molecular transducer activity;protein binding;protein domain specific binding;receptor activity;receptor binding;signal transducer activity;signaling receptor activity;U-plasminogen activator receptor activity	adherens junction;anchored to membrane;anchoring junction;cell junction;cell part;cell projection membrane;cell projection part;cell-substrate adherens junction;cell-substrate junction;cytoplasmic part;endoplasmic reticulum lumen;endoplasmic reticulum membrane;endoplasmic reticulum part;extracellular membrane-bounded organelle;extracellular organelle;extracellular region part;extracellular vesicu…	Complement and coagulation cascades	3D-structure;Alternativesplicing;Celljunction;Cellmembrane;Cellprojection;Completeproteome;Directproteinsequencing;Disulfidebond;Glycoprotein;GPI-anchor;Lipoprotein;Membrane;Polymorphism;Receptor;Referenceproteome;Repeat;Secreted;Signal	9.81e-08	0.880591	1	1	1	1	1
Q7L1W4	Q7L1W4	LRRC8D	Volume-regulated anion channel subunit LRRC8D	0.204459	-0.171108	-0.779376	0.000162602	0.590164	0.445682	0.0118994	+			+	13.1958	13.4762	13.2935	13.3678	13.4329	13.4362	13.7265	13.5654	13.2713	13.789	13.2673	13.3949	12.9788	13.1787	13.0908	12.5585	12.5367	12.2174	12.5179	13.0387			+	establishment of localization;ion transport;transport		cell part;cytoplasmic part;endoplasmic reticulum membrane;endoplasmic reticulum part;integral to membrane;intracellular organelle part;intracellular part;intrinsic to membrane;membrane;membrane part;organelle membrane;organelle part;plasma membrane		Cellmembrane;Completeproteome;Endoplasmicreticulum;Ionchannel;Iontransport;Leucine-richrepeat;Membrane;Phosphoprotein;Polymorphism;Referenceproteome;Repeat;Transmembrane;Transmembranehelix;Transport	8.76e-06	0.819608	1	1	1	1	1
O75362	O75362	ZNF217	Zinc finger protein 217	-0.128461	-0.262681	-0.772839	0	0.513803	0.0748942	0.000732098	+			+	14.3058	14.4967	14.4214	14.5026	14.5329	14.2724	14.2923	14.2802	14.3095	14.4626	14.2163	14.1625	14.1691	14.1166	14.2816	13.6004	13.8167	13.8063	13.5273	13.6445			+	biological regulation;biosynthetic process;cellular biosynthetic process;cellular macromolecule biosynthetic process;cellular macromolecule metabolic process;cellular metabolic process;cellular nitrogen compound metabolic process;cellular process;macromolecule biosynthetic process;macromolecule metabolic process;metabolic process;negative regulation of biological process;negative regulation of bi…	binding;cation binding;core promoter proximal region DNA binding;core promoter proximal region sequence-specific DNA binding;DNA binding;ion binding;metal ion binding;nucleic acid binding;nucleic acid binding transcription factor activity;regulatory region DNA binding;regulatory region nucleic acid binding;RNA polymerase II core promoter proximal region sequence-specific DNA binding;RNA polymeras…	cell part;chromatin remodeling complex;histone deacetylase complex;intracellular organelle part;intracellular part;macromolecular complex;nuclear part;nucleoplasm;nucleoplasm part;organelle part;protein complex		3D-structure;Completeproteome;DNA-binding;Metal-binding;Nucleus;Phosphoprotein;Polymorphism;Referenceproteome;Repeat;Repressor;Transcription;Transcriptionregulation;Zinc;Zinc-finger	2.63e-32	0.991703	2	2	2	2	2
O75061;O75061-2;O75061-4	O75061;O75061-2;O75061-4	DNAJC6	Putative tyrosine-protein phosphatase auxilin;Isoform of O75061, Isoform 2 of Putative tyrosine-protein phosphatase auxilin;Isoform of O75061, Isoform 4 of Putative tyrosine-protein phosphatase auxilin	-0.0909149	-0.232819	-0.754058	0.0454941	0.787989	0.774467	0.0147014	+			+	13.8994	13.9684	13.5564	13.7784	13.561	13.7503	13.488	13.6819	13.7805	13.6085	13.8977	12.3393	13.8236	13.8328	13.7062	12.7558	13.0357	13.4322	12.8606	12.909			+	biological regulation;cellular component disassembly;cellular component disassembly at cellular level;cellular component organization;cellular component organization at cellular level;cellular component organization or biogenesis;cellular component organization or biogenesis at cellular level;cellular macromolecular complex disassembly;cellular macromolecular complex subunit organization;cellular…	catalytic activity;hydrolase activity;hydrolase activity, acting on ester bonds;phosphatase activity;phosphoprotein phosphatase activity;phosphoric ester hydrolase activity;protein tyrosine phosphatase activity	cell part;cytoplasmic part;cytosol;intracellular part;synapse	Endocytosis	Acetylation;Alternativesplicing;Chaperone;Completeproteome;Hydrolase;Neurodegeneration;Parkinsondisease;Parkinsonism;Phosphoprotein;Polymorphism;Proteinphosphatase;Referenceproteome;Repeat;SH3-binding	8.07e-24	0.962287	3	3	3	3	3
Q9NSV4;Q9NSV4-4;Q9NSV4-5;Q9NSV4-7	Q9NSV4;Q9NSV4-4;Q9NSV4-5;Q9NSV4-7	DIAPH3	Protein diaphanous homolog 3;Isoform of Q9NSV4, Isoform 4 of Protein diaphanous homolog 3;Isoform of Q9NSV4, Isoform 5 of Protein diaphanous homolog 3;Isoform of Q9NSV4, Isoform 7 of Protein diaphanous homolog 3	-0.185047	-0.30431	-0.72149	0.00035443	0.654552	0.314613	0.0143568	+			+	14.2544	14.6481	14.4447	14.4649	13.9836	14.2768	14.0917	14.1685	14.133	14.2006	14.1587	13.9523	14.0298	14.0459	14.0875	13.718	13.3873	13.8692	13.6306	13.5831			+	actin cytoskeleton organization;actin filament-based process;biological regulation;cellular component organization;cellular component organization at cellular level;cellular component organization or biogenesis;cellular component organization or biogenesis at cellular level;cellular process;cellular response to stimulus;cytoskeleton organization;gamete generation;intracellular signal transduction…		cell part;cytoplasmic part;cytosol;intracellular membrane-bounded organelle;intracellular organelle;intracellular part;membrane-bounded organelle;nucleus;organelle	Regulation of actin cytoskeleton	Alternativesplicing;Coiledcoil;Completeproteome;Cytoplasm;Deafness;Isopeptidebond;Neuropathy;Non-syndromicdeafness;Phosphoprotein;Polymorphism;Referenceproteome;Repeat;Ublconjugation	1.33e-18	0.94062	3	3	3	3	3
Q8NFX7;Q8NFX7-2	Q8NFX7;Q8NFX7-2	STXBP6	Syntaxin-binding protein 6;Isoform of Q8NFX7, Isoform 2 of Syntaxin-binding protein 6	-0.0169247	-0.0343288	-0.713436	0	0.900136	0.789061	7.64022e-05	+			+	17.5233	17.3328	17.3283	17.364	17.4074	17.3957	17.3455	17.3684	17.4076	17.3541	17.473	17.3158	17.3714	17.3392	17.2849	16.7227	16.7284	16.6484	16.5974	16.6919			+	biological regulation;cellular localization;cellular macromolecule localization;cellular process;cellular protein complex localization;cellular protein localization;establishment of localization;establishment of localization in cell;exocyst localization;Golgi to plasma membrane transport;Golgi vesicle transport;intracellular transport;localization;macromolecule localization;negative regulation of…	binding;enzyme binding;GTPase binding;GTP-Rho binding;lipid binding;phosphatidylinositol binding;phosphatidylinositol-4,5-bisphosphate binding;phospholipid binding;protein binding;Ras GTPase binding;Rho GTPase binding;small GTPase binding	cell cortex part;cell part;cytoplasmic part;exocyst;integral to membrane;intracellular part;intrinsic to membrane;macromolecular complex;membrane;membrane part;plasma membrane;protein complex		Acetylation;Alternativesplicing;Coiledcoil;Completeproteome;Cytoplasm;Membrane;Referenceproteome	1.23e-40	1.0179	10	10	10	10	10
P56159-2	P56159-2	GFRA1	Isoform of P56159, Isoform 2 of GDNF family receptor alpha-1	0.0797226	-0.0435793	-0.707876	0.000190476	0.815341	0.895386	0.00489544	+			+	13.8487	14.0874	13.7448	14.1253	13.9312	14.0361	13.8038	13.9204	14.1929	14.1829	14.0689	14.1669	13.7924	13.6469	13.8444	13.1222	13.245	13.5094	13.0933	13.2282			+	axon guidance;biological regulation;cell surface receptor linked signaling pathway;cellular process;cellular response to stimulus;chemotaxis;enzyme linked receptor protein signaling pathway;glial cell-derived neurotrophic factor receptor signaling pathway;locomotion;regulation of biological process;regulation of cellular process;response to chemical stimulus;response to external stimulus;response…	binding;cytokine binding;cytokine receptor activity;glial cell-derived neurotrophic factor receptor activity;molecular transducer activity;protein binding;receptor activity;receptor binding;signal transducer activity;signaling receptor activity;transmembrane signaling receptor activity	anchored to membrane;cell part;extracellular membrane-bounded organelle;extracellular organelle;extracellular region part;extracellular vesicular exosome;extrinsic to membrane;intrinsic to membrane;membrane;membrane part;membrane-bounded organelle;membrane-bounded vesicle;organelle;plasma membrane;vesicle		Alternativesplicing;Cellmembrane;Completeproteome;Disulfidebond;Glycoprotein;GPI-anchor;Lipoprotein;Membrane;Polymorphism;Receptor;Referenceproteome;Repeat;Signal	6.61e-10	0.895627	2	2	2	2	2
P0C0S5;Q71UI9	P0C0S5;Q71UI9	H2AZ1;H2AZ2	Histone H2A.Z;Histone H2A.V	-0.218035	-0.404343	-0.68411	0.000684685	0.450648	0.0666743	0.0129821	+			+	19.0434	19.1549	18.9497	18.9932	18.8927	18.6095	18.6872	18.9133	18.9488	18.7851	18.7049	18.6129	18.3944	18.7123	18.5877	18.7253	18.436	18.2476	18.0477	18.1569			+	biological regulation;cellular process;cellular response to chemical stimulus;cellular response to endogenous stimulus;cellular response to estradiol stimulus;cellular response to estrogen stimulus;cellular response to hormone stimulus;cellular response to organic substance;cellular response to steroid hormone stimulus;cellular response to stimulus;positive regulation of biological process;positi…	binding;chromatin binding;chromatin DNA binding;core promoter binding;core promoter proximal region DNA binding;core promoter proximal region sequence-specific DNA binding;core promoter sequence-specific DNA binding;DNA binding;enhancer binding;enhancer sequence-specific DNA binding;nucleic acid binding;nucleosomal DNA binding;nucleosome binding;regulatory region DNA binding;regulatory region nuc…	cell part;chromatin;chromosomal part;euchromatin;extracellular membrane-bounded organelle;extracellular organelle;extracellular region part;extracellular vesicular exosome;heterochromatin;intracellular membrane-bounded organelle;intracellular organelle;intracellular organelle part;intracellular part;macromolecular complex;membrane-bounded organelle;membrane-bounded vesicle;nuclear chromatin;nucle…	Systemic lupus erythematosus	3D-structure;Acetylation;Alternativesplicing;Chromosome;Completeproteome;DNA-binding;Isopeptidebond;Nucleosomecore;Nucleus;Polymorphism;Referenceproteome;Ublconjugation	7.62e-52	1.05158	3	3	3	3	3
P82909	P82909	MRPS36	28S ribosomal protein S36, mitochondrial	-0.0341955	-0.379567	-0.676149	0.000469274	0.925143	0.0748942	0.0124505	+			+	14.8735	14.882	14.7249	14.7816	14.5831	14.5543	14.5236	14.9361	14.9	14.7602	14.3856	14.2205	14.4021	14.4883	14.4508	14.417	14.2223	14.1296	13.7925	13.9031			+	biosynthetic process;cellular biosynthetic process;cellular component disassembly;cellular component disassembly at cellular level;cellular component organization;cellular component organization at cellular level;cellular component organization or biogenesis;cellular component organization or biogenesis at cellular level;cellular macromolecular complex disassembly;cellular macromolecular complex …	structural constituent of ribosome;structural molecule activity	cell part;cytoplasmic part;intracellular membrane-bounded organelle;intracellular organelle;intracellular organelle part;intracellular part;macromolecular complex;membrane;membrane-bounded organelle;mitochondrial inner membrane;mitochondrial membrane;mitochondrial part;mitochondrial small ribosomal subunit;mitochondrion;organellar small ribosomal subunit;organelle;organelle inner membrane;organel…		Acetylation;Completeproteome;Mitochondrion;Phosphoprotein;Referenceproteome;Ribonucleoprotein;Ribosomalprotein	7.51e-32	0.990243	2	2	2	2	2
A0A087WUU7;Q96GX5;Q96GX5-2;Q96GX5-3	A0A087WUU7;Q96GX5;Q96GX5-2;Q96GX5-3	MASTL	Isoform of Q96GX5, AGC-kinase C-terminal domain-containing protein (Fragment);Serine/threonine-protein kinase greatwall;Isoform of Q96GX5, Isoform 2 of Serine/threonine-protein kinase greatwall;Isoform of Q96GX5, Isoform 3 of Serine/threonine-protein kinase greatwall	0.11839	-0.0519783	-0.675227	0.00128428	0.782447	0.872397	0.0256966	+			+	12.1299	12.3787	12.0096	12.0461	11.9876	11.9331	12.0632	12.4249	12.3075	12.4152	11.7137	12.1363	12.0214	12.3036	12.117	11.6038	11.4793	11.7434	10.9651	11.3842			+	biological regulation;cell cycle;cell cycle phase;cell cycle process;cell division;cellular component organization;cellular component organization at cellular level;cellular component organization or biogenesis;cellular component organization or biogenesis at cellular level;cellular process;cellular response to stimulus;cellular response to stress;G2/M transition of mitotic cell cycle;mitosis;mit…	adenyl nucleotide binding;adenyl ribonucleotide binding;ATP binding;binding;catalytic activity;enzyme binding;kinase activity;nucleotide binding;phosphatase binding;phosphotransferase activity, alcohol group as acceptor;protein binding;protein kinase activity;protein phosphatase 2A binding;protein phosphatase binding;protein serine/threonine kinase activity;purine nucleotide binding;purine ribonu…	cell division site part;cell part;centrosome;cleavage furrow;cytoplasm;cytoplasmic part;cytoskeletal part;intracellular membrane-bounded organelle;intracellular non-membrane-bounded organelle;intracellular organelle;intracellular organelle part;intracellular part;membrane-bounded organelle;microtubule organizing center;non-membrane-bounded organelle;nuclear part;nucleoplasm;nucleus;organelle;orga…		Acetylation;Alternativesplicing;ATP-binding;Cellcycle;Celldivision;Completeproteome;Cytoplasm;Cytoskeleton;Diseasemutation;Kinase;Mitosis;Nucleotide-binding;Nucleus;Phosphoprotein;Polymorphism;Proteomicsidentification;Referenceproteome;Serine/threonine-proteinkinase;Transferase	1.46e-17	0.935754	1	1	1	1	1
Q7L2H7	Q7L2H7	EIF3M	Eukaryotic translation initiation factor 3 subunit M	0.0197895	-0.343533	-0.674308	0.00121799	0.969561	0.231457	0.0320629	+			+	19.0573	18.8567	18.7009	18.988	18.4906	18.7535	18.6097	18.8945	19.0993	18.8355	18.405	18.6094	18.3284	18.5138	18.5192	18.5826	18.1966	18.1143	17.8316	17.9969			+	biological regulation;cellular component assembly;cellular component assembly at cellular level;cellular component organization;cellular component organization at cellular level;cellular component organization or biogenesis;cellular component organization or biogenesis at cellular level;cellular macromolecular complex assembly;cellular macromolecular complex subunit organization;cellular process;…	binding;nucleic acid binding;RNA binding;translation factor activity, nucleic acid binding;translation initiation factor activity	cell part;cytoplasmic part;eukaryotic 43S preinitiation complex;eukaryotic 48S preinitiation complex;eukaryotic translation initiation factor 3 complex;eukaryotic translation initiation factor 3 complex, eIF3m;intracellular part;macromolecular complex;protein complex;ribonucleoprotein complex;translation preinitiation complex		3D-structure;Acetylation;Alternativesplicing;Completeproteome;Cytoplasm;Directproteinsequencing;Initiationfactor;Phosphoprotein;Polymorphism;Proteinbiosynthesis;Referenceproteome	6.19e-45	1.03112	12	12	12	12	12
Q9Y5V3;Q9Y5V3-2	Q9Y5V3;Q9Y5V3-2	MAGED1	Melanoma-associated antigen D1;Isoform of Q9Y5V3, Isoform 2 of Melanoma-associated antigen D1	-0.153215	-0.220091	-0.670563	0.00152439	0.472435	0.188304	0.0267084	+			+	14.3125	14.4107	14.2985	14.2486	14.3348	14.2851	14.0385	14.2848	14.0765	14.154	14.1266	14.2803	13.9246	14.0365	14.1365	13.9569	13.8188	13.6978	13.0851	13.6936			+	apoptosis;biological regulation;cell death;cell surface receptor linked signaling pathway;cellular process;cellular response to stimulus;circadian regulation of gene expression;circadian rhythm;death;enzyme linked receptor protein signaling pathway;negative regulation of biological process;negative regulation of biosynthetic process;negative regulation of cell proliferation;negative regulation of…	protein binding transcription factor activity;transcription coactivator activity;transcription cofactor activity;transcription factor binding transcription factor activity	cell part;chromatin;chromosomal part;cytoplasm;intracellular membrane-bounded organelle;intracellular organelle;intracellular organelle part;intracellular part;macromolecular complex;membrane;membrane-bounded organelle;nucleus;organelle;organelle part;plasma membrane;protein complex	Neurotrophin signaling pathway	Alternativesplicing;Biologicalrhythms;Cellmembrane;Completeproteome;Cytoplasm;Membrane;Nucleus;Phosphoprotein;Polymorphism;Referenceproteome;Repeat;Tumorantigen;Ublconjugationpathway	1.3e-21	0.953585	2	2	2	2	2
P83916	P83916	CBX1	Chromobox protein homolog 1	-0.0829868	-0.337107	-0.65456	0	0.652047	0.0529175	0.00374869	+			+	16.9684	16.975	16.819	16.9422	16.8184	16.731	16.7704	16.9149	16.9085	16.7833	16.6126	16.6329	16.398	16.5912	16.6028	16.5004	16.2677	16.1903	15.9978	16.2941			+	biological regulation;negative regulation of biological process;negative regulation of biosynthetic process;negative regulation of cellular biosynthetic process;negative regulation of cellular macromolecule biosynthetic process;negative regulation of cellular metabolic process;negative regulation of cellular process;negative regulation of gene expression;negative regulation of macromolecule biosy…	binding;chromatin binding;enzyme binding;protein binding	cell part;centromeric heterochromatin;chromatin;chromocenter;chromosomal part;chromosome, centromeric region;cytoskeletal part;female pronucleus;heterochromatin;intracellular membrane-bounded organelle;intracellular non-membrane-bounded organelle;intracellular organelle;intracellular organelle part;intracellular part;male pronucleus;membrane-bounded organelle;non-membrane-bounded organelle;nuclea…		3D-structure;Completeproteome;Directproteinsequencing;Nucleus;Phosphoprotein;Referenceproteome;Repeat;Ublconjugation	1.53e-40	1.0176	3	3	3	3	3
P82664	P82664	MRPS10	28S ribosomal protein S10, mitochondrial	-0.341171	-0.676039	-0.646267	0.206326	0.53297	0.533341	0.0109831				+	14.315	14.5106	14.7641	14.6872	14.3604	14.0047	14.0998	14.378	13.8802	14.5688	12.3148	13.6702	14.2757	14.741	14.2556	14.0177	13.786	14.0963	13.7339	13.7721			+	biological regulation;biosynthetic process;cellular biosynthetic process;cellular component disassembly;cellular component disassembly at cellular level;cellular component organization;cellular component organization at cellular level;cellular component organization or biogenesis;cellular component organization or biogenesis at cellular level;cellular macromolecular complex disassembly;cellular m…		cell part;cytoplasmic part;intracellular non-membrane-bounded organelle;intracellular organelle;intracellular organelle part;intracellular part;macromolecular complex;membrane;mitochondrial inner membrane;mitochondrial membrane;mitochondrial part;non-membrane-bounded organelle;organelle;organelle inner membrane;organelle membrane;organelle part;ribonucleoprotein complex;ribosome		Completeproteome;Mitochondrion;Referenceproteome;Ribonucleoprotein;Ribosomalprotein	5.45e-13	0.911529	1	1	1	1	1
Q86W26	Q86W26	NLRP10	NACHT, LRR and PYD domains-containing protein 10	0.0136147	0.0310646	-0.643163	0	0.915036	0.651579	3.56307e-05	+			+	17.0435	17.0889	16.9899	17.0128	17.0598	17.1186	17.1144	17.0263	16.945	17.0587	17.09	17.0868	16.9897	17.0891	17.0946	16.4077	16.2842	16.4537	16.4176	16.4158			+	biological regulation;defense response;defense response to bacterium;defense response to fungus;defense response to Gram-negative bacterium;helper T cell enhancement of adaptive immune response;immune response;immune system process;innate immune response;multi-organism process;positive regulation of adaptive immune response;positive regulation of adaptive immune response based on somatic recombin…	adenyl nucleotide binding;adenyl ribonucleotide binding;ATP binding;binding;nucleotide binding;purine nucleotide binding;purine ribonucleoside triphosphate binding;purine ribonucleotide binding;ribonucleotide binding	cell part;cytoplasm;extrinsic to membrane;extrinsic to plasma membrane;intracellular part;membrane part;plasma membrane part		3D-structure;Adaptiveimmunity;ATP-binding;Cellmembrane;Completeproteome;Cytoplasm;Immunity;Innateimmunity;Membrane;Nucleotide-binding;Referenceproteome	8.82e-43	1.02451	5	5	5	5	5
C9J7E8;Q9UL63;Q9UL63-2	C9J7E8;Q9UL63;Q9UL63-2	MKLN1	Isoform of Q9UL63, Muskelin;Muskelin;Isoform of Q9UL63, Isoform 2 of Muskelin	-0.0545818	-0.232147	-0.635534	0.00326364	0.915036	0.449831	0.00194672	+			+	14.3336	14.3976	14.6214	14.5669	14.3897	14.491	14.7505	14.5845	14.2477	13.9624	14.6058	14.1928	13.9701	14.2698	14.1099	13.7533	13.7653	13.7594	13.8769	13.9766			+	actin cytoskeleton organization;actin cytoskeleton reorganization;actin filament-based process;biological adhesion;biological regulation;cell adhesion;cell-matrix adhesion;cell-substrate adhesion;cellular component organization;cellular component organization at cellular level;cellular component organization or biogenesis;cellular component organization or biogenesis at cellular level;cellular pr…		cell cortex;cell part;cell projection;cytoplasmic part;cytosol;intracellular part;ruffle		Acetylation;Alternativesplicing;Cellprojection;Completeproteome;Cytoplasm;Kelchrepeat;Polymorphism;Proteomicsidentification;Referenceproteome;Repeat	3.2e-11	0.902429	1	1	1	1	1
Q8NCN4	Q8NCN4	RNF169	E3 ubiquitin-protein ligase RNF169	-0.0342279	-0.0879004	-0.634867	0.00183754	0.921387	0.783348	0.00968673	+			+	14.5546	14.603	14.4564	14.6454	14.5276	14.7735	14.6518	14.4506	14.503	14.237	14.4352	14.6587	14.2026	14.7997	14.2513	14.1151	13.6838	14.1917	13.7114	13.9107			+	biological regulation;cellular macromolecule metabolic process;cellular metabolic process;cellular process;cellular protein metabolic process;cellular response to stimulus;cellular response to stress;macromolecule metabolic process;macromolecule modification;metabolic process;negative regulation of biological process;negative regulation of cellular metabolic process;negative regulation of cellula…	binding;catalytic activity;cation binding;chromatin binding;ion binding;K63-linked polyubiquitin binding;ligase activity;metal ion binding;nucleosome binding;polyubiquitin binding;protein binding;small conjugating protein binding;transition metal ion binding;ubiquitin binding;zinc ion binding	cell part;chromosomal part;intracellular membrane-bounded organelle;intracellular organelle;intracellular organelle part;intracellular part;membrane-bounded organelle;nuclear part;nucleoplasm;nucleus;organelle;organelle part;site of double-strand break		Completeproteome;DNAdamage;Ligase;Metal-binding;Nucleus;Phosphoprotein;Referenceproteome;Ublconjugationpathway;Zinc;Zinc-finger	6.67e-34	0.996801	2	2	2	2	2
Q9UK39	Q9UK39	NOCT	Nocturnin	-0.0975895	-0.071389	-0.634371	0.000635514	0.798344	0.796187	0.0185596	+			+	14.8139	15.0882	15.002	14.6433	14.6168	14.6361	14.8115	14.8911	14.5345	14.8031	14.8457	14.6554	14.8277	14.6302	14.8482	14.2027	13.8802	14.4011	14.3217	14.1866			+	biological regulation;biosynthetic process;catabolic process;cellular biosynthetic process;cellular catabolic process;cellular component assembly;cellular component assembly at cellular level;cellular component organization;cellular component organization at cellular level;cellular component organization or biogenesis;cellular component organization or biogenesis at cellular level;cellular macrom…	3'-5' exonuclease activity;3'-5'-exoribonuclease activity;binding;catalytic activity;cation binding;exonuclease activity;exonuclease activity, active with either ribo- or deoxyribonucleic acids and producing 5'-phosphomonoesters;exoribonuclease activity;exoribonuclease activity, producing 5'-phosphomonoesters;hydrolase activity;hydrolase activity, acting on ester bonds;ion binding;metal ion bindi…	cell part;cytoplasm;cytoplasmic mRNA processing body;cytoplasmic part;intracellular membrane-bounded organelle;intracellular non-membrane-bounded organelle;intracellular organelle;intracellular organelle part;intracellular part;macromolecular complex;membrane-bounded organelle;non-membrane-bounded organelle;nuclear part;nucleoplasm;nucleus;organelle;organelle part;perinuclear region of cytoplasm;…		Biologicalrhythms;Completeproteome;Cytoplasm;Exonuclease;Hydrolase;Magnesium;Metal-binding;mRNAprocessing;Nuclease;Nucleus;Polymorphism;Referenceproteome;RNA-binding	3.49e-30	0.984789	1	1	1	1	1
E9PS44;Q01628	E9PS44;Q01628	IFITM3	Isoform of Q01628, Interferon-induced transmembrane protein 3;Interferon-induced transmembrane protein 3	0.116569	-0.341027	-0.598511	0.000217054	0.644235	0.186199	0.0189582	+			+	15.5428	15.3595	15.1152	15.3364	15.3787	15.5203	15.4531	15.4655	15.4811	15.3955	14.797	15.1979	14.9027	15.1173	15.0127	15.0545	14.857	14.6718	14.4394	14.7175			+	biological regulation;cell surface receptor linked signaling pathway;cellular process;cellular response to chemical stimulus;cellular response to cytokine stimulus;cellular response to organic substance;cellular response to stimulus;cellular response to type I interferon;cytokine-mediated signaling pathway;defense response;defense response to virus;immune effector process;immune response;immune s…		cell part;cytoplasmic part;endosomal part;endosome membrane;extracellular membrane-bounded organelle;extracellular organelle;extracellular region part;extracellular vesicular exosome;integral to membrane;intracellular organelle part;intracellular part;intrinsic to membrane;late endosome membrane;lysosomal membrane;membrane;membrane part;membrane-bounded organelle;membrane-bounded vesicle;organell…		Antiviraldefense;Cellmembrane;Completeproteome;Endosome;Immunity;Innateimmunity;Isopeptidebond;Lipoprotein;Lysosome;Membrane;Palmitate;Polymorphism;Proteomicsidentification;Referenceproteome;Signal-anchor;Transmembrane;Transmembranehelix;Ublconjugation	1.1e-20	0.94974	3	3	3	3	3
I3L0Y6;I3L3I6;I3L543;Q9HBL8	I3L0Y6;I3L3I6;I3L543;Q9HBL8	NMRAL1	Isoform of Q9HBL8, NmrA domain-containing protein (Fragment);Isoform of Q9HBL8, NmrA domain-containing protein (Fragment);Isoform of Q9HBL8, NmrA domain-containing protein (Fragment);NmrA-like family domain-containing protein 1	0.010541	-0.384984	-0.577995	0.000927757	0.972856	0.263457	0.0119206	+			+	14.9003	14.9347	14.7525	14.7674	14.5601	14.6337	14.8583	14.8221	14.8074	14.8462	14.4902	14.4055	14.5616	14.5846	13.9482	14.4417	14.2545	13.9366	14.1741	14.2181			+			cell part;cytoplasm;cytoplasmic part;intracellular membrane-bounded organelle;intracellular organelle;intracellular part;membrane-bounded organelle;nucleus;organelle;perinuclear region of cytoplasm		3D-structure;Completeproteome;Cytoplasm;NADP;Nucleus;Polymorphism;Proteomicsidentification;Referenceproteome	2.16e-06	0.864216	1	1	1	1	1
F8VNQ3;G3V106;Q9NT68;Q9NT68-2	F8VNQ3;G3V106;Q9NT68;Q9NT68-2	TENM2	Isoform of Q9NT68, Teneurin-2;Isoform of Q9NT68, HCG38403, isoform CRA_b;Teneurin-2;Isoform of Q9NT68, Isoform 2 of Teneurin-2	0.0459873	-0.075473	-0.574714	4.30108e-05	0.786994	0.627658	0.0103738	+			+	14.9166	14.7648	14.773	14.6758	14.7141	14.7324	14.8385	14.9018	14.8292	14.7722	14.5766	14.8057	14.7651	14.6153	14.7042	14.192	14.4166	14.2167	13.8668	14.2785			+	axon guidance;biological adhesion;biological regulation;biosynthetic process;calcium-mediated signaling;calcium-mediated signaling using intracellular calcium source;cell adhesion;cell-cell adhesion;cellular biosynthetic process;cellular macromolecule biosynthetic process;cellular macromolecule metabolic process;cellular metabolic process;cellular nitrogen compound metabolic process;cellular proc…	binding;cell adhesion molecule binding;identical protein binding;protein binding;protein dimerization activity;protein heterodimerization activity;protein homodimerization activity;receptor binding	cell junction;cell part;cell projection;cell projection part;cell-cell junction;cytoplasmic part;dendrite;dendritic spine;endoplasmic reticulum;filopodium;Golgi apparatus;growth cone;integral to membrane;integral to plasma membrane;intracellular membrane-bounded organelle;intracellular organelle;intracellular organelle part;intracellular part;intrinsic to membrane;intrinsic to plasma membrane;mem…		Alternativesplicing;Celladhesion;Celljunction;Cellmembrane;Cellprojection;Cleavageonpairofbasicresidues;Completeproteome;Disulfidebond;EGF-likedomain;Endoplasmicreticulum;Glycoprotein;Golgiapparatus;Membrane;Nucleus;Polymorphism;Postsynapticcellmembrane;Proteomicsidentification;Referenceproteome;Repeat;Repressor;Signal-anchor;Synapse;Synaptosome;Transcription;Transcriptionregulation;Transmembrane…	2.57e-22	0.956431	2	2	2	2	2
Q9NQS7;Q9NQS7-2	Q9NQS7;Q9NQS7-2	INCENP	Inner centromere protein;Isoform of Q9NQS7, Isoform 2 of Inner centromere protein	0.00938187	-0.166183	-0.564804	0.00309346	0.973195	0.404282	0.0454921	+			+	15.4834	15.6126	15.62	15.5521	15.3876	15.4506	15.5894	15.6368	15.6591	15.3669	15.2621	15.3821	15.4604	15.5361	15.1842	15.194	15.3907	14.9296	14.6724	14.6452			+	biological regulation;cell cycle;cell cycle phase;cell cycle process;cellular component organization;cellular component organization at cellular level;cellular component organization or biogenesis;cellular component organization or biogenesis at cellular level;cellular process;cellular response to stimulus;chromosome segregation;cytokinesis;intracellular signal transduction;mitosis;mitotic cell c…		cell part;central element;centromeric heterochromatin;chromatin;chromocenter;chromosomal part;chromosome, centromeric region;condensed chromosome kinetochore;cytoplasmic part;cytoskeletal part;cytosol;heterochromatin;intracellular non-membrane-bounded organelle;intracellular organelle;intracellular organelle part;intracellular part;kinetochore;lateral element;macromolecular complex;microtubule;mi…		3D-structure;Alternativesplicing;Cellcycle;Celldivision;Centromere;Chromosome;Chromosomepartition;Coiledcoil;Completeproteome;Cytoplasm;Cytoskeleton;Kinetochore;Microtubule;Mitosis;Nucleus;Phosphoprotein;Polymorphism;Referenceproteome	1.35e-24	0.965224	3	3	3	3	3
A0A1B0GVY1;Q96PU5;Q96PU5-4;Q96PU5-5;Q96PU5-6;Q96PU5-7;Q96PU5-9	A0A1B0GVY1;Q96PU5;Q96PU5-4;Q96PU5-5;Q96PU5-6;Q96PU5-7;Q96PU5-9	NEDD4L	Isoform of Q96PU5, HECT-type E3 ubiquitin transferase;E3 ubiquitin-protein ligase NEDD4-like;Isoform of Q96PU5, Isoform 4 of E3 ubiquitin-protein ligase NEDD4-like;Isoform of Q96PU5, Isoform 5 of E3 ubiquitin-protein ligase NEDD4-like;Isoform of Q96PU5, Isoform 6 of E3 ubiquitin-protein ligase NEDD4-like;Isoform of Q96PU5, Isoform 7 of E3 ubiquitin-protein ligase NEDD4-like;Isoform of Q96PU5, Iso…	-0.0311577	-0.0189369	-0.556482	0	0.904024	0.923883	0.00309739	+			+	17.3523	17.6805	17.7399	17.6433	17.6869	17.519	17.6534	17.5781	17.5922	17.6045	17.5847	17.5779	17.624	17.6255	17.5962	17.0658	17.0269	17.1123	17.1089	17.0067			+	biological regulation;biosynthetic process;catabolic process;cation homeostasis;cation transport;cell surface receptor linked signaling pathway;cellular biosynthetic process;cellular catabolic process;cellular cation homeostasis;cellular chemical homeostasis;cellular homeostasis;cellular ion homeostasis;cellular macromolecule biosynthetic process;cellular macromolecule catabolic process;cellular …	acid-amino acid ligase activity;binding;catalytic activity;channel inhibitor activity;channel regulator activity;ion channel binding;ion channel inhibitor activity;ligase activity;ligase activity, forming carbon-nitrogen bonds;potassium channel inhibitor activity;potassium channel regulator activity;protein binding;small conjugating protein ligase activity;sodium channel inhibitor activity;sodium…	cell part;cytoplasm;cytoplasmic part;cytosol;extracellular membrane-bounded organelle;extracellular organelle;extracellular region part;extracellular vesicular exosome;intracellular;intracellular membrane-bounded organelle;intracellular organelle;intracellular organelle part;intracellular part;membrane-bounded organelle;membrane-bounded vesicle;nuclear part;nucleoplasm;nucleus;organelle;organelle…	Aldosterone-regulated sodium reabsorption;Endocytosis;Ubiquitin mediated proteolysis	3D-structure;Acetylation;Alternativesplicing;Completeproteome;Cytoplasm;Directproteinsequencing;Host-virusinteraction;Ligase;Phosphoprotein;Polymorphism;Referenceproteome;Repeat;Ublconjugation;Ublconjugationpathway	3.65e-35	1.00078	9	9	9	9	9
Q96CF2	Q96CF2	CHMP4C	Charged multivesicular body protein 4c	-0.108401	-0.366051	-0.553932	0.00699659	0.783572	0.384578	0.0181456	+			+	15.6168	16.1487	16.1586	16.0469	15.9315	15.7889	16.0565	15.76	15.9468	15.8084	15.8042	15.6943	15.4705	15.1828	15.9206	15.3333	15.399	15.5884	15.4904	15.3217			+	abscission;biological regulation;cell cycle process;cellular component organization;cellular component organization at cellular level;cellular component organization or biogenesis;cellular component organization or biogenesis at cellular level;cellular process;cytokinetic cell separation;cytokinetic process;developmental process;endosome transport;establishment of chromosome localization;establis…	binding;identical protein binding;protein binding;protein dimerization activity;protein homodimerization activity	cell part;cytoplasmic part;cytosol;endosomal part;endosome membrane;extracellular membrane-bounded organelle;extracellular organelle;extracellular region part;extracellular vesicular exosome;intracellular organelle part;intracellular part;late endosome membrane;membrane;membrane-bounded organelle;membrane-bounded vesicle;midbody;organelle;organelle membrane;organelle part;vesicle	Endocytosis	3D-structure;Coiledcoil;Completeproteome;Cytoplasm;Endosome;Membrane;Phosphoprotein;Polymorphism;Proteintransport;Referenceproteome;Transport	4.77e-26	0.970541	1	1	1	1	1
Q96SB3	Q96SB3	PPP1R9B	Neurabin-2	-0.197929	-0.213347	-0.548578	0.0376499	0.733611	0.502099	0.0181545	+			+	14.0123	14.243	13.9265	13.9752	13.8746	14.0829	13.8929	13.7112	13.2715	14.0834	13.3889	13.8373	13.9407	13.7742	14.0238	13.7383	13.3838	13.4673	13.1795	13.5197			+	anatomical structure development;biological regulation;cell cycle arrest;cell cycle process;cell differentiation;cell migration;cell motility;cell projection assembly;cell projection organization;cellular component assembly;cellular component assembly at cellular level;cellular component movement;cellular component organization;cellular component organization at cellular level;cellular component …	binding;enzyme binding;enzyme inhibitor activity;enzyme regulator activity;phosphatase binding;phosphatase inhibitor activity;phosphatase regulator activity;protein binding;protein phosphatase 1 binding;protein phosphatase binding;protein phosphatase inhibitor activity;protein phosphatase regulator activity	adherens junction;anchoring junction;cell junction;cell part;cell projection;cell projection membrane;cell projection part;cytoplasm;cytoplasmic part;cytoskeleton;dendritic spine;filopodium;intracellular non-membrane-bounded organelle;intracellular organelle;intracellular organelle part;intracellular part;lamellipodium;leading edge membrane;macromolecular complex;membrane;membrane part;neuron pro…		Actin-binding;Celljunction;Cellmembrane;Cellprojection;Coiledcoil;Completeproteome;Cytoplasm;Cytoskeleton;Developmentalprotein;Differentiation;Membrane;Neurogenesis;Nucleus;Phosphoprotein;Polymorphism;Referenceproteome;Synapse	1.09e-06	0.874069	1	1	1	1	1
C9JK83;O95630;O95630-2	C9JK83;O95630;O95630-2	STAMBP	Isoform of O95630, MPN domain-containing protein (Fragment);STAM-binding protein;Isoform of O95630, Isoform 2 of STAM-binding protein	-0.100978	-0.211219	-0.545434	0	0.512109	0.214426	0.00125795	+			+	16.0354	16.0709	16.0028	16.174	16.0062	15.9741	15.9351	16.0171	15.9948	15.8634	15.7595	15.7892	15.8545	15.7581	16.072	15.6394	15.5577	15.5263	15.4725	15.3661			+	biological regulation;cell cycle cytokinesis;cell cycle process;cellular macromolecule metabolic process;cellular metabolic process;cellular process;cellular protein metabolic process;cellular response to stimulus;cytokinesis;cytokinesis after mitosis;intracellular protein kinase cascade;intracellular signal transduction;JAK-STAT cascade;macromolecule metabolic process;macromolecule modification;…	binding;catalytic activity;cation binding;cysteine-type peptidase activity;hydrolase activity;ion binding;metal ion binding;metallopeptidase activity;peptidase activity;peptidase activity, acting on L-amino acid peptides;protein binding;protein domain specific binding;small conjugating protein-specific protease activity;ubiquitin-specific protease activity	cell division site part;cell part;cleavage furrow;cytoplasm;cytoplasmic part;early endosome;endosome;extracellular membrane-bounded organelle;extracellular organelle;extracellular region part;extracellular vesicular exosome;intracellular membrane-bounded organelle;intracellular organelle;intracellular organelle part;intracellular part;membrane;membrane-bounded organelle;membrane-bounded vesicle;n…	Endocytosis	3D-structure;Alternativesplicing;Completeproteome;Cytoplasm;Diseasemutation;Endosome;Hydrolase;Membrane;Metal-binding;Metalloprotease;Nucleus;Phosphoprotein;Protease;Proteomicsidentification;Referenceproteome;Ublconjugation;Ublconjugationpathway;Zinc	9.31e-40	1.01516	4	4	4	4	4
A6NMH8;E9PIF1;E9PJK1;E9PRJ8;H0YDJ9;H0YDL9;P60033	A6NMH8;E9PIF1;E9PJK1;E9PRJ8;H0YDJ9;H0YDL9;P60033	CD81	Isoform of P60033, Tetraspanin;Isoform of P60033, Tetraspanin;Isoform of P60033, Tetraspanin;Isoform of P60033, Tetraspanin (Fragment);Isoform of P60033, Tetraspanin (Fragment);Isoform of P60033, Tetraspanin (Fragment);CD81 antigen	-0.164697	-0.128414	-0.542941	5.33333e-05	0.345335	0.264393	0.00374869	+			+	18.989	19.056	19.0623	18.8941	19.0287	18.9116	18.857	18.7852	18.7428	18.91	18.889	18.994	18.8728	18.8163	18.8159	18.5816	18.2425	18.5008	18.6028	18.3875			+	activation of MAPK activity;biological regulation;biosynthetic process;cell proliferation;cellular biosynthetic process;cellular lipid metabolic process;cellular macromolecule metabolic process;cellular metabolic process;cellular process;cellular protein metabolic process;entry into cell of other organism involved in symbiotic interaction;entry into host;entry into host cell;entry into other orga…	antigen binding;binding;MHC class II protein complex binding;MHC protein complex binding	adherens junction;anchoring junction;cell junction;cell part;cell-substrate adherens junction;cell-substrate junction;extracellular membrane-bounded organelle;extracellular organelle;extracellular region part;extracellular vesicular exosome;focal adhesion;immunological synapse;integral to membrane;integral to plasma membrane;intrinsic to membrane;intrinsic to plasma membrane;membrane;membrane par…	B cell receptor signaling pathway;Hepatitis C;Malaria	3D-structure;Completeproteome;Disulfidebond;Host-virusinteraction;Membrane;Proteomicsidentification;Referenceproteome;Transmembrane;Transmembranehelix	4.72e-45	1.03147	1	1	1	1	1
Q9Y385	Q9Y385	UBE2J1	Ubiquitin-conjugating enzyme E2 J1	0.0674349	-0.0351261	-0.532863	0.000356688	0.756676	0.890132	0.0136863	+			+	14.6907	14.8343	14.929	14.8363	14.6548	14.8107	14.7852	14.8502	14.9849	14.8513	14.6594	14.8662	14.9056	14.8376	14.5006	14.2548	14.4272	14.4641	14.0137	14.1209			+	carbohydrate metabolic process;catabolic process;cellular carbohydrate metabolic process;cellular catabolic process;cellular macromolecule catabolic process;cellular macromolecule metabolic process;cellular metabolic process;cellular process;cellular protein metabolic process;ER-associated protein catabolic process;glycosylation;macromolecule catabolic process;macromolecule glycosylation;macromol…	acid-amino acid ligase activity;adenyl nucleotide binding;adenyl ribonucleotide binding;ATP binding;binding;catalytic activity;enzyme binding;ligase activity;ligase activity, forming carbon-nitrogen bonds;nucleotide binding;protein binding;purine nucleotide binding;purine ribonucleoside triphosphate binding;purine ribonucleotide binding;ribonucleotide binding;small conjugating protein ligase acti…	cell part;cytoplasm;cytoplasmic part;endoplasmic reticulum membrane;endoplasmic reticulum part;integral to membrane;intracellular organelle part;intracellular part;intrinsic to membrane;membrane;membrane part;organelle membrane;organelle part	Parkinson's disease;Protein processing in endoplasmic reticulum;Ubiquitin mediated proteolysis	ATP-binding;Completeproteome;Endoplasmicreticulum;Ligase;Membrane;Nucleotide-binding;Phosphoprotein;Polymorphism;Referenceproteome;Transmembrane;Transmembranehelix;Ublconjugationpathway	1.17e-30	0.986357	3	3	3	3	3
Q9NYZ3	Q9NYZ3	GTSE1	G2 and S phase-expressed protein 1	-0.113675	-0.102357	-0.523842	0.00122648	0.706947	0.674444	0.0247325	+			+	15.663	16.0361	15.902	15.5964	15.7609	15.7617	15.7299	15.5516	15.7209	15.626	15.7672	15.8179	15.5569	15.5764	15.7283	15.2473	15.2186	15.5459	15.2957	15.0318			+	biological regulation;cellular process;cellular response to stimulus;cellular response to stress;DNA damage response, signal transduction by p53 class mediator;DNA damage response, signal transduction by p53 class mediator resulting in cell cycle arrest;intracellular signal transduction;microtubule-based process;positive regulation of biological process;positive regulation of cell cycle arrest;po…		cell part;cytoplasmic microtubule;cytoplasmic part;cytoskeletal part;intracellular organelle part;intracellular part;macromolecular complex;membrane;microtubule;organelle part;protein complex	p53 signaling pathway	Completeproteome;Cytoplasm;Cytoskeleton;Microtubule;Phosphoprotein;Polymorphism;Referenceproteome	6.3e-18	0.937482	1	1	1	1	1
Q12834	Q12834	CDC20	Cell division cycle protein 20 homolog	0.0130749	-0.0585434	-0.520192	0	0.943872	0.607082	0.00260839	+			+	15.2483	15.413	15.399	15.3421	15.2499	15.3627	15.4106	15.3151	15.3957	15.2336	15.2948	15.2719	15.3155	15.1729	15.3044	14.9172	14.9286	14.7359	14.8212	14.6484			+	activation of anaphase-promoting complex activity;anaphase-promoting complex-dependent proteasomal ubiquitin-dependent protein catabolic process;biological regulation;catabolic process;cell cycle;cell cycle checkpoint;cell cycle phase;cell cycle process;cell division;cellular catabolic process;cellular component organization;cellular component organization at cellular level;cellular component org…	binding;enzyme binding;protein binding;protein C-terminus binding	cell part;centrosome;cytoplasm;cytoplasmic part;cytoskeletal part;cytosol;intracellular membrane-bounded organelle;intracellular non-membrane-bounded organelle;intracellular organelle;intracellular organelle part;intracellular part;macromolecular complex;membrane-bounded organelle;microtubule organizing center;non-membrane-bounded organelle;nuclear part;nucleoplasm;nucleus;organelle;organelle par…	Cell cycle;Cell cycle - yeast;Meiosis - yeast;Oocyte meiosis;Ubiquitin mediated proteolysis	3D-structure;Acetylation;Cellcycle;Celldivision;Completeproteome;Cytoplasm;Cytoskeleton;Differentiation;Isopeptidebond;Mitosis;Neurogenesis;Phosphoprotein;Polymorphism;Referenceproteome;Repeat;Ublconjugation;Ublconjugationpathway;WDrepeat	1.15e-36	1.00549	8	8	8	8	8
A0A590UJI5;A0A590UJN2;B7ZLQ8;E5RFP2;E5RJM0;Q17RY0;Q17RY0-2;Q17RY0-3	A0A590UJI5;A0A590UJN2;B7ZLQ8;E5RFP2;E5RJM0;Q17RY0;Q17RY0-2;Q17RY0-3	CPEB4	Isoform of Q17RY0, Cytoplasmic polyadenylation element-binding protein 4;Isoform of Q17RY0, Cytoplasmic polyadenylation element-binding protein 4 (Fragment);Isoform of Q17RY0, CPEB4 protein;Isoform of Q17RY0, Cytoplasmic polyadenylation element-binding protein 4;Isoform of Q17RY0, Cytoplasmic polyadenylation element-binding protein 4;Cytoplasmic polyadenylation element-binding protein 4;Isoform o…	0.0237667	-0.148517	-0.516091	0.000842105	0.94643	0.547861	0.00955224	+			+	13.0493	13.0852	13.0863	13.0381	12.7769	12.8921	12.9825	13.2142	13.1826	12.8832	12.7147	12.7372	13.149	12.8399	12.8525	12.5601	12.2769	12.5225	12.6621	12.4336			+	biological regulation;cell communication;cell surface receptor linked signaling pathway;cellular process;cellular response to acid;cellular response to amine stimulus;cellular response to amino acid stimulus;cellular response to chemical stimulus;cellular response to endogenous stimulus;cellular response to external stimulus;cellular response to extracellular stimulus;cellular response to glucose…	binding;nucleic acid binding;nucleotide binding	cell part;cell projection;cytoplasm;cytoplasmic part;cytoskeletal part;dendrite;endoplasmic reticulum;intracellular membrane-bounded organelle;intracellular organelle;intracellular organelle part;intracellular part;membrane-bounded organelle;neuron projection;nucleus;organelle;organelle part;postsynaptic density;synapse part		3D-structure;Alternativesplicing;Completeproteome;Phosphoprotein;Proteomicsidentification;Referenceproteome;Repeat;RNA-binding	1.83e-12	0.90871	1	1	1	1	1
F8WE49;Q9NS91	F8WE49;Q9NS91	RAD18	Isoform of Q9NS91, RING-type E3 ubiquitin transferase RAD18;E3 ubiquitin-protein ligase RAD18	0.0149273	-0.0657194	-0.511508	0	0.943872	0.652768	0.00215687	+			+	15.4363	15.5976	15.4907	15.3685	15.4765	15.4579	15.6013	15.5347	15.3597	15.4906	15.4186	15.3672	15.2703	15.4787	15.5062	15.0178	15.0893	14.986	14.8746	14.8443			+	biological regulation;biosynthetic process;cellular biosynthetic process;cellular macromolecule biosynthetic process;cellular macromolecule metabolic process;cellular metabolic process;cellular nitrogen compound metabolic process;cellular process;cellular protein metabolic process;cellular response to stimulus;cellular response to stress;detection of stimulus;DNA biosynthetic process;DNA damage r…	ATPase activity;ATPase activity, coupled;binding;catalytic activity;cation binding;damaged DNA binding;DNA binding;DNA secondary structure binding;DNA-dependent ATPase activity;enzyme binding;hydrolase activity;hydrolase activity, acting on acid anhydrides;hydrolase activity, acting on acid anhydrides, in phosphorus-containing anhydrides;ion binding;ligase activity;metal ion binding;nucleic acid …	cell part;chromatin;chromosomal part;chromosome;intracellular membrane-bounded organelle;intracellular non-membrane-bounded organelle;intracellular organelle;intracellular organelle part;intracellular part;membrane-bounded organelle;non-membrane-bounded organelle;nuclear part;nucleoplasm;nucleus;organelle;organelle part;replication fork;sex chromosome;XY body		3D-structure;Acetylation;Completeproteome;DNA-binding;DNAdamage;DNArepair;Ligase;Metal-binding;Nucleus;Phosphoprotein;Polymorphism;Proteomicsidentification;Referenceproteome;Ublconjugationpathway;Zinc;Zinc-finger	1.58e-40	1.01756	3	3	3	3	3
P42574	P42574	CASP3	Caspase-3	-0.15706	-0.096978	-0.510626	0.000452381	0.633246	0.314613	0.00122272	+			+	17.5456	17.4867	17.5531	17.5975	17.6128	17.3196	17.1014	17.5869	17.582	17.4206	17.4373	17.4751	17.5353	17.5035	17.3597	17.1956	17.074	16.9148	17.0112	17.047			+	activation of caspase activity;activation of caspase activity by cytochrome c;anatomical structure development;anatomical structure formation involved in morphogenesis;apoptosis;apoptotic mitochondrial changes;B cell homeostasis;biological regulation;catabolic process;cell death;cell differentiation;cell fate commitment;cell surface receptor linked signaling pathway;cellular catabolic process;cel…	aspartic-type endopeptidase activity;aspartic-type peptidase activity;catalytic activity;cyclin-dependent protein kinase inhibitor activity;cyclin-dependent protein kinase regulator activity;cysteine-type endopeptidase activity;cysteine-type endopeptidase activity involved in apoptotic process;cysteine-type peptidase activity;endopeptidase activity;enzyme inhibitor activity;enzyme regulator activ…	cell part;cytoplasmic part;cytosol;intracellular membrane-bounded organelle;intracellular organelle;intracellular organelle part;intracellular part;membrane;membrane-bounded organelle;nuclear part;nucleoplasm;nucleus;organelle;organelle part;plasma membrane	Alzheimer's disease;Amoebiasis;Amyotrophic lateral sclerosis (ALS);Apoptosis;Colorectal cancer;Epithelial cell signaling in Helicobacter pylori infection;Huntington's disease;ko05152;MAPK signaling pathway;Natural killer cell mediated cytotoxicity;p53 signaling pathway;Parkinson's disease;Pathways in cancer;Toxoplasmosis;Viral myocarditis	3D-structure;Acetylation;Apoptosis;Completeproteome;Cytoplasm;Directproteinsequencing;Hydrolase;Phosphoprotein;Polymorphism;Protease;Referenceproteome;S-nitrosylation;Thiolprotease;Zymogen	8.48e-44	1.02764	4	4	4	4	4
Q9H939;Q9H939-2	Q9H939;Q9H939-2	PSTPIP2	Proline-serine-threonine phosphatase-interacting protein 2;Isoform of Q9H939, Isoform 2 of Proline-serine-threonine phosphatase-interacting protein 2	-0.0416031	-0.143362	-0.509665	0.00114286	0.839898	0.476033	0.0210717	+			+	14.211	13.9413	13.9947	14.1146	14.0506	14.0272	13.8755	14.0565	14.0488	14.0962	14.1282	13.9559	13.8025	13.7573	13.9515	13.7802	13.7112	13.6149	13.2721	13.3855			+	cellular component organization;cellular component organization at cellular level;cellular component organization or biogenesis;cellular component organization or biogenesis at cellular level;cellular process;cytoskeleton organization;organelle organization		cell part;cytoplasmic part;cytoskeleton;cytosol;intracellular non-membrane-bounded organelle;intracellular organelle;intracellular part;membrane;non-membrane-bounded organelle;organelle		Alternativesplicing;Coiledcoil;Completeproteome;Cytoplasm;Membrane;Phosphoprotein;Polymorphism;Referenceproteome	2.19e-27	0.975291	3	3	3	3	3
D6RGG3;Q99715;Q99715-4	D6RGG3;Q99715;Q99715-4	COL12A1	Isoform of Q99715, Collagen alpha-1(XII) chain;Collagen alpha-1(XII) chain;Isoform of Q99715, Isoform 4 of Collagen alpha-1(XII) chain	0.120647	0.0765236	-0.509407	0	0.513803	0.566178	0.000529902	+			+	15.342	15.2531	15.2015	15.3414	15.1482	15.4439	15.4149	15.4025	15.2531	15.3749	15.2583	15.2982	15.3739	15.2824	15.456	14.792	14.7698	14.7558	14.7486	14.673			+	anatomical structure development;biological adhesion;cell adhesion;cell differentiation;cellular component disassembly;cellular component disassembly at cellular level;cellular component organization;cellular component organization at cellular level;cellular component organization or biogenesis;cellular component organization or biogenesis at cellular level;cellular developmental process;cellular…	extracellular matrix structural constituent;extracellular matrix structural constituent conferring tensile strength;structural molecule activity	anchoring collagen;cell part;collagen;collagen type XII;cytoplasmic part;endoplasmic reticulum lumen;endoplasmic reticulum part;extracellular matrix;extracellular matrix part;extracellular membrane-bounded organelle;extracellular organelle;extracellular region;extracellular region part;extracellular space;extracellular vesicular exosome;FACIT collagen;intracellular organelle lumen;intracellular o…	Protein digestion and absorption	Alternativesplicing;Celladhesion;Collagen;Completeproteome;Directproteinsequencing;Disulfidebond;Extracellularmatrix;Glycoprotein;Hydroxylation;Polymorphism;Proteomicsidentification;Referenceproteome;Repeat;Secreted;Signal	1.6e-39	1.01443	3	3	3	3	3
A0A0C4DGW0;A0A3B3IRK3;B4DGY6;H7C5F7;Q9NV92	A0A0C4DGW0;A0A3B3IRK3;B4DGY6;H7C5F7;Q9NV92	NDFIP2	Isoform of Q9NV92, NEDD4 family-interacting protein 2;Isoform of Q9NV92, NEDD4 family-interacting protein 2;Isoform of Q9NV92, NEDD4 family-interacting protein 2;Isoform of Q9NV92, NEDD4 family-interacting protein 2;NEDD4 family-interacting protein 2	0.0102747	-0.0419891	-0.509348	0.000116505	0.950174	0.763944	0.0139296	+			+	16.0351	15.8442	15.8246	15.816	15.9308	15.9184	15.916	15.8817	15.9454	15.8405	15.8411	15.9036	15.9091	15.8583	15.7287	15.5996	15.4137	15.3197	15.0849	15.486			+	biological regulation;cellular process;cellular response to stimulus;negative regulation of biological process;negative regulation of gene expression;negative regulation of macromolecule metabolic process;negative regulation of metabolic process;negative regulation of molecular function;negative regulation of protein transport;negative regulation of transport;negative regulation of transporter ac…	binding;molecular transducer activity;protein binding;protein domain specific binding;signal transducer activity;WW domain binding	cell part;cytoplasm;cytoplasmic part;endoplasmic reticulum;endosomal part;endosome membrane;Golgi apparatus;Golgi apparatus part;Golgi membrane;integral to membrane;intracellular membrane-bounded organelle;intracellular organelle;intracellular organelle part;intracellular part;intrinsic to membrane;late endosome membrane;membrane;membrane part;membrane-bounded organelle;mitochondrion;multivesicul…		Completeproteome;Endosome;Golgiapparatus;Membrane;Phosphoprotein;Polymorphism;Proteomicsidentification;Referenceproteome;Repeat;Transmembrane;Transmembranehelix;Ublconjugation	7.85e-14	0.916227	1	1	1	1	1
P14550	P14550	AKR1A1	Aldo-keto reductase family 1 member A1	-0.056188	-0.332404	-0.506021	0.00249616	0.850674	0.254571	0.0329136	+			+	15.9572	16.0742	16.2543	16.0603	15.7656	16.0182	15.9461	15.868	15.957	16.0414	15.9083	15.5635	15.4876	15.8411	15.6491	15.6744	15.259	15.5992	15.7165	15.3324			+	alcohol metabolic process;aldehyde catabolic process;biosynthetic process;carbohydrate catabolic process;carbohydrate metabolic process;carboxylic acid biosynthetic process;carboxylic acid catabolic process;carboxylic acid metabolic process;catabolic process;cellular aldehyde metabolic process;cellular biosynthetic process;cellular carbohydrate metabolic process;cellular catabolic process;cellula…	alcohol dehydrogenase (NADP+) activity;alditol:NADP+ 1-oxidoreductase activity;aldo-keto reductase (NADP) activity;catalytic activity;electron carrier activity;L-glucuronate reductase activity;oxidoreductase activity;oxidoreductase activity, acting on CH-OH group of donors;oxidoreductase activity, acting on the CH-OH group of donors, NAD or NADP as acceptor	apical plasma membrane;cell part;cytoplasmic part;cytosol;extracellular membrane-bounded organelle;extracellular organelle;extracellular region part;extracellular space;extracellular vesicular exosome;intracellular part;membrane part;membrane-bounded organelle;membrane-bounded vesicle;organelle;plasma membrane part;vesicle	Caprolactam degradation;Glycerolipid metabolism;Glycolysis / Gluconeogenesis	3D-structure;Acetylation;Completeproteome;Directproteinsequencing;NADP;Oxidoreductase;Phosphoprotein;Polymorphism;Referenceproteome	3.12e-17	0.934168	2	2	2	2	2
Q14574;Q14574-2	Q14574;Q14574-2	DSC3	Desmocollin-3;Isoform of Q14574, Isoform 3B of Desmocollin-3	-0.140571	-0.0445976	-0.498715	0.0140534	0.778326	0.903874	0.0231989	+			+	14.3508	14.2879	14.0443	14.2169	13.8671	14.2381	14.0043	14.1544	13.5936	14.0738	14.2859	13.9902	13.9076	13.9732	14.3872	13.7128	13.8262	13.5945	13.6867	13.4532			+	biological adhesion;biological regulation;cell adhesion;cell-cell adhesion;cellular process;chordate embryonic development;developmental process;embryo development;embryo development ending in birth or egg hatching;homophilic cell adhesion;in utero embryonic development;posttranscriptional regulation of gene expression;protein stabilization;regulation of biological process;regulation of biologica…	binding;calcium ion binding;cation binding;gamma-catenin binding;ion binding;metal ion binding;protein binding	anchoring junction;cell junction;cell part;cell-cell junction;cytoplasm;desmosome;extracellular region;integral to membrane;intracellular part;intrinsic to membrane;membrane;membrane part;plasma membrane		Alternativesplicing;Calcium;Celladhesion;Celljunction;Cellmembrane;Cleavageonpairofbasicresidues;Completeproteome;Directproteinsequencing;Glycoprotein;Hypotrichosis;Membrane;Metal-binding;Polymorphism;Referenceproteome;Repeat;Signal;Transmembrane;Transmembranehelix	3.39e-10	0.897196	2	2	2	2	2
P26583	P26583	HMGB2	High mobility group protein B2	0.144339	-0.238414	-0.49217	0.00122105	0.709134	0.502099	0.0343483	+			+	18.8549	18.6762	18.2918	18.7689	18.4325	18.6476	18.6588	18.8036	18.8583	18.7778	18.2347	18.5982	18.1734	18.5935	18.2326	18.3134	18.1789	18.0423	17.979	18.0498			+	anatomical structure development;apoptosis;base-excision repair, DNA ligation;biological regulation;catabolic process;cell chemotaxis;cell death;cell migration;cell motility;cellular catabolic process;cellular component assembly;cellular component assembly at cellular level;cellular component disassembly;cellular component disassembly at cellular level;cellular component disassembly involved in a…	binding;chemoattractant activity;chromatin binding;damaged DNA binding;DNA bending activity;DNA binding;double-stranded DNA binding;nucleic acid binding;nucleic acid binding transcription factor activity;protein binding;RAGE receptor binding;receptor binding;regulatory region DNA binding;regulatory region nucleic acid binding;sequence-specific DNA binding transcription factor activity;single-stra…	cell part;chromosome;condensed chromosome;cytoplasm;cytoplasmic part;extracellular region part;extracellular space;intracellular membrane-bounded organelle;intracellular non-membrane-bounded organelle;intracellular organelle;intracellular organelle part;intracellular part;macromolecular complex;membrane-bounded organelle;non-membrane-bounded organelle;nuclear part;nucleoplasm;nucleus;organelle;or…		Acetylation;Chromosome;Completeproteome;DNA-binding;Nucleus;Referenceproteome;Repeat	4.69e-53	1.05496	7	7	7	7	7
A0A2R8Y653;Q9BZX2	A0A2R8Y653;Q9BZX2	UCK2	Isoform of Q9BZX2, Uridine kinase;Uridine-cytidine kinase 2	0.0673157	-0.0485229	-0.491344	5.40541e-05	0.654552	0.566178	0.00981817	+			+	15.9864	16.0044	16.0659	15.9373	15.9529	16.048	15.9779	16.1931	16.0239	16.0406	15.8833	15.9694	15.8853	16.0083	15.9581	15.6369	15.6058	15.6239	15.3965	15.2271			+	behavior;biosynthetic process;cellular aromatic compound metabolic process;cellular biosynthetic process;cellular metabolic compound salvage;cellular metabolic process;cellular nitrogen compound biosynthetic process;cellular nitrogen compound metabolic process;cellular process;cellular response to chemical stimulus;cellular response to oxygen levels;cellular response to stimulus;CMP biosynthetic …	adenyl nucleotide binding;adenyl ribonucleotide binding;ATP binding;binding;catalytic activity;kinase activity;nucleobase-containing compound kinase activity;nucleoside kinase activity;nucleotide binding;purine nucleotide binding;purine ribonucleoside triphosphate binding;purine ribonucleotide binding;ribonucleotide binding;transferase activity;transferase activity, transferring phosphorus-contai…	cell part;cytoplasmic part;cytosol;intracellular membrane-bounded organelle;intracellular organelle;intracellular part;membrane-bounded organelle;organelle	Drug metabolism - other enzymes;Pyrimidine metabolism	3D-structure;Acetylation;Alternativesplicing;ATP-binding;Completeproteome;Kinase;Nucleotide-binding;Phosphoprotein;Referenceproteome;Transferase	7.53e-35	0.999789	2	2	2	2	2
Q9NY27;Q9NY27-3	Q9NY27;Q9NY27-3	PPP4R2	Serine/threonine-protein phosphatase 4 regulatory subunit 2;Isoform of Q9NY27, Isoform 3 of Serine/threonine-protein phosphatase 4 regulatory subunit 2	-0.131877	-0.319526	-0.487364	0.000553191	0.640797	0.0793216	0.00421303	+			+	16.1039	16.281	16.1665	16.1226	16.0368	15.9134	15.9358	16.1926	16.1545	15.8551	15.7683	15.9049	15.6968	15.9541	15.7891	15.7991	15.7735	15.5927	15.5302	15.5784			+	biological regulation;cell differentiation;cellular developmental process;cellular macromolecule metabolic process;cellular metabolic process;cellular nitrogen compound metabolic process;cellular process;cellular protein metabolic process;developmental process;hemopoietic progenitor cell differentiation;macromolecule metabolic process;macromolecule modification;metabolic process;mRNA metabolic pr…	binding;binding, bridging;enzyme regulator activity;phosphatase regulator activity;protein binding;protein binding, bridging;protein phosphatase regulator activity;protein phosphatase type 4 regulator activity	cell part;centrosome;cytoplasm;cytoplasmic part;cytoskeletal part;intracellular membrane-bounded organelle;intracellular non-membrane-bounded organelle;intracellular organelle;intracellular organelle part;intracellular part;macromolecular complex;membrane-bounded organelle;microtubule organizing center;non-membrane-bounded organelle;nuclear part;nucleoplasm;nucleus;organelle;organelle part;protei…		Alternativesplicing;Completeproteome;Cytoplasm;Cytoskeleton;mRNAprocessing;mRNAsplicing;Nucleus;Phosphoprotein;Polymorphism;Referenceproteome	3.6e-40	1.01645	3	3	3	3	3
C9J3R8;E7ETS9;O60513	C9J3R8;E7ETS9;O60513	B4GALT4	Isoform of O60513, Beta-1,4-galactosyltransferase 4;Isoform of O60513, Glyco_transf_7N domain-containing protein;Beta-1,4-galactosyltransferase 4	-0.0725588	-0.0131165	-0.48275	0.00264662	0.845819	0.962933	0.0303289	+			+	15.2051	15.3692	15.6443	15.5038	15.1998	15.3337	15.4924	15.3505	15.291	15.0919	15.2377	15.4056	15.4789	15.21	15.5244	15.055	14.9736	14.8543	14.6337	14.9919			+	amine metabolic process;aminoglycan biosynthetic process;aminoglycan metabolic process;biosynthetic process;carbohydrate biosynthetic process;carbohydrate metabolic process;cellular biosynthetic process;cellular carbohydrate metabolic process;cellular lipid metabolic process;cellular macromolecule metabolic process;cellular metabolic process;cellular process;cellular protein metabolic process;gly…	binding;catalytic activity;cation binding;galactosyltransferase activity;ion binding;metal ion binding;N-acetyllactosamine synthase activity;transferase activity;transferase activity, transferring glycosyl groups;transferase activity, transferring hexosyl groups;UDP-galactosyltransferase activity;UDP-glycosyltransferase activity	cell part;cytoplasmic part;Golgi apparatus part;Golgi cisterna membrane;Golgi membrane;integral to membrane;intracellular organelle part;intracellular part;intrinsic to membrane;membrane;membrane part;organelle membrane;organelle part	Glycosaminoglycan biosynthesis - keratan sulfate;Glycosphingolipid biosynthesis - lacto and neolacto series	Completeproteome;Disulfidebond;Glycoprotein;Glycosyltransferase;Golgiapparatus;Manganese;Membrane;Metal-binding;Polymorphism;Proteomicsidentification;Referenceproteome;Signal-anchor;Transferase;Transmembrane;Transmembranehelix	6.74e-22	0.95475	2	2	2	2	2
G3V1S4;G3V5S9;Q9Y324	G3V1S4;G3V5S9;Q9Y324	FCF1	Isoform of Q9Y324, PINc domain-containing protein;Isoform of Q9Y324, PINc domain-containing protein;rRNA-processing protein FCF1 homolog	-0.0991362	-0.27282	-0.468337	0.000518919	0.736243	0.0933005	0.00745821	+			+	16.1479	16.1599	16.2957	16.3047	16.0372	16.0359	15.9107	16.1649	16.2975	16.0406	15.8763	16.0182	15.8925	15.9066	15.8877	15.8331	15.8084	15.7888	15.5672	15.6062			+	cellular macromolecule metabolic process;cellular metabolic process;cellular nitrogen compound metabolic process;cellular process;macromolecule metabolic process;maturation of SSU-rRNA;maturation of SSU-rRNA from tricistronic rRNA transcript (SSU-rRNA, 5.8S rRNA, LSU-rRNA);metabolic process;ncRNA metabolic process;ncRNA processing;nitrogen compound metabolic process;nucleic acid metabolic process…		cell part;intracellular non-membrane-bounded organelle;intracellular organelle;intracellular organelle part;intracellular part;macromolecular complex;non-membrane-bounded organelle;nuclear part;nucleolus;organelle;organelle part;preribosome;ribonucleoprotein complex;small-subunit processome	Ribosome biogenesis in eukaryotes	Completeproteome;Nucleus;Proteomicsidentification;Referenceproteome;Ribosomebiogenesis;rRNAprocessing	1.19e-34	0.999169	1	1	1	1	1
Q6SJ93;Q6SJ93-2	Q6SJ93;Q6SJ93-2	FAM111B	Protein FAM111B;Isoform of Q6SJ93, Isoform 2 of Protein FAM111B	-0.189497	-0.301672	-0.467025	0.00329888	0.541167	0.223155	0.00330901	+			+	16.249	16.0956	16.386	16.2167	16.2612	15.9293	16.2642	16.0921	16.1281	15.8473	16.0904	16.1354	15.683	15.9837	15.8076	15.7515	15.789	15.7598	15.9102	15.6629			+		catalytic activity			Acetylation;Alternativesplicing;Completeproteome;Diseasemutation;Polymorphism;Referenceproteome	3.26e-09	0.89161	2	2	2	2	2
A6PW57;Q99755;Q99755-2;Q99755-3;Q99755-4	A6PW57;Q99755;Q99755-2;Q99755-3;Q99755-4	PIP5K1A	Isoform of Q99755, PIPK domain-containing protein;Phosphatidylinositol 4-phosphate 5-kinase type-1 alpha;Isoform of Q99755, Isoform 2 of Phosphatidylinositol 4-phosphate 5-kinase type-1 alpha;Isoform of Q99755, Isoform 3 of Phosphatidylinositol 4-phosphate 5-kinase type-1 alpha;Isoform of Q99755, Isoform 4 of Phosphatidylinositol 4-phosphate 5-kinase type-1 alpha	-0.0717468	-0.124972	-0.4584	0	0.572847	0.158667	0.00125795	+			+	15.9578	16.0723	16.1073	16.0135	15.9805	15.965	15.9426	15.8877	16.0302	15.9472	15.8488	15.9105	15.9044	15.8865	15.9562	15.5009	15.5866	15.6784	15.4712	15.6023			+	actin cytoskeleton organization;actin cytoskeleton reorganization;actin filament-based process;ameboidal cell migration;biological regulation;biosynthetic process;cell chemotaxis;cell differentiation;cell junction assembly;cell junction organization;cell migration;cell motility;cell-substrate junction assembly;cellular biosynthetic process;cellular component assembly;cellular component assembly a…	1-phosphatidylinositol-4-phosphate 5-kinase activity;adenyl nucleotide binding;adenyl ribonucleotide binding;ATP binding;binding;catalytic activity;enzyme binding;inositol or phosphatidylinositol kinase activity;kinase activity;kinase binding;lipid kinase activity;nucleotide binding;phosphatidylinositol phosphate kinase activity;phosphotransferase activity, alcohol group as acceptor;protein bindi…	adherens junction;anchoring junction;cell junction;cell part;cell projection;cell projection membrane;cell projection part;cell-substrate adherens junction;cell-substrate junction;cytoplasm;cytoplasmic part;cytosol;focal adhesion;intracellular membrane-bounded organelle;intracellular organelle;intracellular organelle part;intracellular part;lamellipodium;leading edge membrane;membrane;membrane pa…	Endocytosis;Fc gamma R-mediated phagocytosis;Inositol phosphate metabolism;Phosphatidylinositol signaling system;Regulation of actin cytoskeleton	Alternativesplicing;ATP-binding;Cellmembrane;Cellprojection;Completeproteome;Cytoplasm;Isopeptidebond;Kinase;Membrane;Nucleotide-binding;Nucleus;Proteomicsidentification;Referenceproteome;Transferase;Ublconjugation	4.7e-37	1.00671	4	4	4	4	4
Q9UHI8	Q9UHI8	ADAMTS1	A disintegrin and metalloproteinase with thrombospondin motifs 1	-0.0707033	-0.0799313	-0.45722	0.000722467	0.78559	0.473762	0.0117935	+			+	15.3628	15.4503	15.4335	15.3352	15.2642	15.458	15.3475	15.4051	15.1779	15.1039	15.3306	15.3096	15.2395	15.2103	15.3564	15.0336	14.7374	14.8349	14.8139	15.1401			+	anatomical structure development;anatomical structure formation involved in morphogenesis;biological regulation;cell surface receptor linked signaling pathway;cellular process;cellular response to stimulus;developmental process;heart trabecula formation;integrin-mediated signaling pathway;kidney development;multicellular organismal process;multicellular organismal reproductive process;negative re…	binding;carbohydrate binding;catalytic activity;cation binding;endopeptidase activity;glycosaminoglycan binding;heparin binding;hydrolase activity;ion binding;metal ion binding;metalloendopeptidase activity;metallopeptidase activity;pattern binding;peptidase activity;peptidase activity, acting on L-amino acid peptides;polysaccharide binding;transition metal ion binding;zinc ion binding	basement membrane;cell part;cytoplasm;cytoplasmic part;cytoplasmic vesicle;extracellular matrix part;extracellular region part;intracellular organelle;intracellular part;organelle;vesicle		3D-structure;Calcium;Cleavageonpairofbasicresidues;Completeproteome;Disulfidebond;Extracellularmatrix;Glycoprotein;Heparin-binding;Hydrolase;Metal-binding;Metalloprotease;Polymorphism;Protease;Referenceproteome;Repeat;Secreted;Signal;Zinc;Zymogen	3.53e-36	1.00397	2	2	2	2	2
Q9UHG0	Q9UHG0	DCDC2	Doublecortin domain-containing protein 2	-0.00973225	0.130135	-0.453098	0.00245128	0.985246	0.666882	0.0384971	+			+	14.8061	14.21	14.4096	14.6099	14.2832	14.4491	14.4109	14.1408	14.7887	14.4807	14.6083	14.7294	14.5639	14.588	14.4798	14.0838	13.9762	13.9075	13.9757	14.1102			+	anatomical structure morphogenesis;associative learning;behavior;biological regulation;cell migration;cell motility;cell part morphogenesis;cell projection morphogenesis;cell projection organization;cellular component morphogenesis;cellular component movement;cellular component organization;cellular component organization at cellular level;cellular component organization or biogenesis;cellular co…		axoneme;cell part;cell projection;cell projection part;cilium;cytoplasm;intracellular part;organelle part;primary cilium		3D-structure;Alternativesplicing;Cellprojection;Ciliopathy;Completeproteome;Cytoplasm;Cytoskeleton;Nephronophthisis;Neurogenesis;Polymorphism;Referenceproteome;Repeat	5.84e-26	0.970222	2	2	2	2	2
A0A0G2JLR5;A0A0G2JMW4;H0YEI0;Q02833;Q02833-2;Q02833-3	A0A0G2JLR5;A0A0G2JMW4;H0YEI0;Q02833;Q02833-2;Q02833-3	RASSF7	Isoform of Q02833, Ras-associating domain-containing protein;Isoform of Q02833, Ras-associating domain-containing protein;Isoform of Q02833, Ras association domain-containing protein 7 (Fragment);Ras association domain-containing protein 7;Isoform of Q02833, Isoform 2 of Ras association domain-containing protein 7;Isoform of Q02833, Isoform 3 of Ras association domain-containing protein 7	0.0277515	-0.213734	-0.449693	0.00949925	0.942994	0.417254	0.0400403	+			+	14.5411	14.5534	14.463	14.2884	14.3463	14.3372	14.2088	14.5679	14.5482	14.6686	14.316	14.4605	13.9277	14.2286	14.1907	14.3034	14.112	13.7612	13.7693	13.9978			+	apoptosis;biological regulation;cell death;cellular process;cellular response to stimulus;death;programmed cell death;regulation of biological process;regulation of cellular process;response to stimulus;signal transduction		cell part;cytoplasm;cytoplasmic part;cytoskeletal part;intracellular organelle part;intracellular part;microtubule organizing center;organelle part		Alternativesplicing;Apoptosis;Coiledcoil;Completeproteome;Cytoplasm;Cytoskeleton;Polymorphism;Proteomicsidentification;Referenceproteome;Ublconjugation	4.18e-16	0.928562	1	1	1	1	1
Q92543;Q92543-2	Q92543;Q92543-2	SNX19	Sorting nexin-19;Isoform of Q92543, Isoform 2 of Sorting nexin-19	0.00534534	-0.170445	-0.449464	0.00253061	0.987972	0.453837	0.0310345	+			+	12.9206	12.7032	12.5564	12.479	12.5497	12.6637	12.4318	12.8722	12.6106	12.6573	12.5673	12.3533	12.4058	12.5565	12.4739	12.3551	12.2537	12.2529	11.9274	12.1725			+	biological regulation;cell differentiation;cellular developmental process;cellular process;chondrocyte differentiation;developmental process;establishment of localization;establishment of localization in cell;hormone secretion;hormone transport;insulin secretion;peptide hormone secretion;peptide secretion;peptide transport;regulation of biological quality;regulation of hormone levels;secretion;se…	binding;lipid binding;phosphatidylinositol binding;phospholipid binding	cell part;cytoplasm;cytoplasmic part;cytoplasmic vesicle membrane;cytoplasmic vesicle part;intracellular organelle part;intracellular part;membrane;organelle membrane;organelle part;vesicle membrane		Alternativesplicing;Completeproteome;Cytoplasmicvesicle;Lipid-binding;Membrane;Polymorphism;Proteintransport;Referenceproteome;Transport	4.02e-09	0.891051	3	3	3	3	3
O60293;O60293-2	O60293;O60293-2	ZFC3H1	Zinc finger C3H1 domain-containing protein;Isoform of O60293, Isoform 2 of Zinc finger C3H1 domain-containing protein	-0.0676912	-0.38082	-0.448192	0.00883821	0.858741	0.214247	0.0361187	+			+	14.1413	14.0444	14.0397	13.8141	13.7492	13.6715	13.9804	13.88	13.7792	14.1391	13.5847	13.6776	13.6116	13.2284	13.7822	13.5093	13.6399	13.2004	13.6732	13.525			+	cellular macromolecule metabolic process;cellular metabolic process;cellular nitrogen compound metabolic process;cellular process;macromolecule metabolic process;metabolic process;nitrogen compound metabolic process;nucleic acid metabolic process;nucleobase-containing compound metabolic process;primary metabolic process;RNA metabolic process;RNA processing	binding;cation binding;ion binding;metal ion binding	cell part;extracellular region part;extracellular space;intracellular		Acetylation;Alternativesplicing;Coiledcoil;Completeproteome;Metal-binding;Phosphoprotein;Polymorphism;Referenceproteome;Repeat;TPRrepeat;Zinc;Zinc-finger	2.21e-05	0.785244	1	1	1	1	1
Q00534	Q00534	CDK6	Cyclin-dependent kinase 6	0.00756378	-0.111902	-0.442007	0	0.951644	0.333435	0.00129598	+			+	16.0443	15.9762	15.9848	16.0129	16.1595	16.0073	16.0444	16.0871	16.0551	16.0217	15.8966	15.9317	15.837	16.0269	15.926	15.5486	15.6223	15.5894	15.5138	15.6935			+	anatomical structure development;astrocyte development;biological regulation;cell activation;cell cycle;cell cycle arrest;cell cycle process;cell dedifferentiation;cell development;cell differentiation;cell division;cell surface receptor linked signaling pathway;cellular developmental process;cellular macromolecule metabolic process;cellular metabolic process;cellular process;cellular protein met…	adenyl nucleotide binding;adenyl ribonucleotide binding;ATP binding;binding;catalytic activity;cyclin binding;cyclin-dependent protein kinase activity;kinase activity;nucleotide binding;phosphotransferase activity, alcohol group as acceptor;protein binding;protein kinase activity;protein serine/threonine kinase activity;purine nucleotide binding;purine ribonucleoside triphosphate binding;purine r…	cell part;cell projection;centrosome;cyclin-dependent protein kinase holoenzyme complex;cytoplasm;cytoplasmic part;cytoskeletal part;cytosol;intracellular membrane-bounded organelle;intracellular non-membrane-bounded organelle;intracellular organelle;intracellular organelle part;intracellular part;macromolecular complex;membrane-bounded organelle;microtubule organizing center;non-membrane-bounded…	Cell cycle;Chronic myeloid leukemia;Glioma;Measles;Melanoma;Non-small cell lung cancer;p53 signaling pathway;Pancreatic cancer;Pathways in cancer;Small cell lung cancer	3D-structure;Acetylation;ATP-binding;Cellcycle;Celldivision;Cellprojection;Completeproteome;Cytoplasm;Cytoskeleton;Differentiation;Diseasemutation;Kinase;Nucleotide-binding;Nucleus;Phosphoprotein;Polymorphism;Primarymicrocephaly;Referenceproteome;Serine/threonine-proteinkinase;Transferase	5.92e-37	1.00639	7	7	7	7	7
P13726	P13726	F3	Tissue factor	-0.00159359	0.0619347	-0.440637	0	0.992041	0.623298	0.00135523	+			+	15.6594	15.5676	15.7017	15.5928	15.723	15.6961	15.7156	15.5468	15.5313	15.7467	15.688	15.6658	15.8399	15.7438	15.6166	15.1048	15.175	15.2559	15.3058	15.1999			+	activation of blood coagulation via clotting cascade;activation of caspase activity;activation of plasma proteins involved in acute inflammatory response;biological regulation;blood coagulation;blood coagulation, extrinsic pathway;cell surface receptor linked signaling pathway;cellular process;cellular response to chemical stimulus;cellular response to cytokine stimulus;cellular response to organ…	binding;cytokine binding;cytokine receptor activity;enzyme binding;lipid binding;molecular transducer activity;phospholipid binding;protease binding;protein binding;receptor activity;signal transducer activity;signaling receptor activity;transmembrane signaling receptor activity	cell part;cell surface;extracellular matrix;extracellular membrane-bounded organelle;extracellular organelle;extracellular region part;extracellular space;extracellular vesicular exosome;integral to membrane;intrinsic to external side of plasma membrane;intrinsic to membrane;intrinsic to plasma membrane;membrane;membrane part;membrane-bounded organelle;membrane-bounded vesicle;organelle;plasma me…	Complement and coagulation cascades	3D-structure;Alternativesplicing;Bloodcoagulation;Completeproteome;Disulfidebond;Glycoprotein;Hemostasis;Lipoprotein;Membrane;Palmitate;Polymorphism;Referenceproteome;Secreted;Signal;Transmembrane;Transmembranehelix	3.22e-43	1.02586	2	2	2	2	2
O95810	O95810	CAVIN2	Caveolae-associated protein 2	-0.0554775	-0.0647629	-0.44025	0	0.513803	0.158667	1.73634e-05	+			+	19.2479	19.2107	19.2043	19.2164	19.2679	19.2152	19.1938	19.1079	19.1518	19.2011	19.1894	19.1521	19.1389	19.1479	19.1951	18.7991	18.7542	18.7809	18.8346	18.7771			+		binding;enzyme binding;kinase binding;lipid binding;phosphatidylserine binding;phospholipid binding;protein binding;protein kinase binding;protein kinase C binding	caveola;cell part;cytoplasm;cytoplasmic part;cytosol;intracellular part;membrane part;membrane raft;plasma membrane part		Acetylation;Coiledcoil;Completeproteome;Cytoplasm;Directproteinsequencing;Lipid-binding;Membrane;Phosphoprotein;Polymorphism;Referenceproteome	5.28e-49	1.04334	11	11	11	11	11
O00339;O00339-2;O00339-3	O00339;O00339-2;O00339-3	MATN2	Matrilin-2;Isoform of O00339, Isoform 2 of Matrilin-2;Isoform of O00339, Isoform 3 of Matrilin-2	-0.214001	-0.373362	-0.437072	0.000188976	0.434586	0.0272724	0.00297489	+		+	+	16.3534	16.2575	16.2916	16.2484	16.4434	16.1738	15.9237	16.143	16.2654	16.0184	15.9939	15.9955	15.9021	15.8966	15.9395	15.9349	15.8805	15.998	15.7425	15.8532		+	+	anatomical structure morphogenesis;axon guidance;cell migration;cell motility;cell part morphogenesis;cell projection morphogenesis;cell projection organization;cellular component morphogenesis;cellular component movement;cellular component organization;cellular component organization at cellular level;cellular component organization or biogenesis;cellular component organization or biogenesis at …	binding;calcium ion binding;cation binding;ion binding;metal ion binding	basement membrane;extracellular matrix;extracellular matrix part;extracellular region part;proteinaceous extracellular matrix		Alternativesplicing;Coiledcoil;Completeproteome;Disulfidebond;EGF-likedomain;Glycoprotein;Polymorphism;Referenceproteome;Repeat;Secreted;Signal	5.21e-27	0.97397	4	4	4	4	4
Q16763	Q16763	UBE2S	Ubiquitin-conjugating enzyme E2 S	-0.0478207	-0.0264843	-0.436574	0	0.685857	0.724944	0.000529902	+			+	17.4576	17.6161	17.4983	17.4748	17.5472	17.4645	17.5398	17.4735	17.4272	17.4499	17.509	17.4839	17.495	17.4749	17.4986	17.0769	17.0367	17.1097	17.1563	17.0315			+	activation of anaphase-promoting complex activity;anaphase-promoting complex-dependent proteasomal ubiquitin-dependent protein catabolic process;biological regulation;catabolic process;cell cycle process;cell division;cellular catabolic process;cellular component assembly;cellular component assembly at cellular level;cellular component organization;cellular component organization at cellular leve…	acid-amino acid ligase activity;adenyl nucleotide binding;adenyl ribonucleotide binding;ATP binding;binding;catalytic activity;enzyme binding;ligase activity;ligase activity, forming carbon-nitrogen bonds;nucleotide binding;protein binding;purine nucleotide binding;purine ribonucleoside triphosphate binding;purine ribonucleotide binding;ribonucleotide binding;small conjugating protein ligase acti…	anaphase-promoting complex;cell part;cullin-RING ubiquitin ligase complex;cytoplasm;intracellular organelle part;intracellular part;macromolecular complex;nuclear part;nuclear ubiquitin ligase complex;organelle part;protein complex;ubiquitin ligase complex	Ubiquitin mediated proteolysis	3D-structure;Acetylation;ATP-binding;Cellcycle;Celldivision;Completeproteome;Ligase;Nucleotide-binding;Referenceproteome;Ublconjugation;Ublconjugationpathway	7.55e-50	1.04581	3	3	3	3	3
Q9NUQ6;Q9NUQ6-3;Q9NUQ6-4	Q9NUQ6;Q9NUQ6-3;Q9NUQ6-4	SPATS2L	SPATS2-like protein;Isoform of Q9NUQ6, Isoform 3 of SPATS2-like protein;Isoform of Q9NUQ6, Isoform 4 of SPATS2-like protein	-0.200405	-0.177848	-0.43064	8.16327e-05	0.339577	0.17586	0.0027406	+			+	16.5148	16.6783	16.4723	16.5518	16.4561	16.3038	16.2606	16.411	16.4163	16.2795	16.4265	16.3778	16.2765	16.4096	16.2935	16.2011	16.1649	16.0151	16.1088	16.0301			+			cell part;cytoplasm;intracellular membrane-bounded organelle;intracellular non-membrane-bounded organelle;intracellular organelle;intracellular organelle part;intracellular part;macromolecular complex;membrane-bounded organelle;non-membrane-bounded organelle;nuclear part;nucleolus;nucleus;organelle;organelle part;protein complex		Acetylation;Alternativesplicing;Coiledcoil;Completeproteome;Cytoplasm;Nucleus;Phosphoprotein;Referenceproteome	5.09e-38	1.00973	11	11	11	11	11
P17026	P17026	ZNF22	Zinc finger protein 22	0.0593954	-0.318486	-0.424806	0.000454545	0.79338	0.21469	0.0156256	+			+	13.676	13.8199	13.846	13.6448	13.4935	13.7059	13.8138	13.7267	13.8018	13.7289	13.3442	13.283	13.4574	13.1722	13.6309	13.4431	13.1693	13.2687	13.3203	13.1547			+	anatomical structure morphogenesis;biological regulation;biosynthetic process;cellular biosynthetic process;cellular macromolecule biosynthetic process;cellular macromolecule metabolic process;cellular metabolic process;cellular nitrogen compound metabolic process;cellular process;developmental process;macromolecule biosynthetic process;macromolecule metabolic process;metabolic process;nitrogen c…	binding;cation binding;DNA binding;ion binding;metal ion binding;nucleic acid binding;transition metal ion binding;zinc ion binding	cell part;intracellular membrane-bounded organelle;intracellular organelle;intracellular organelle part;intracellular part;membrane-bounded organelle;nuclear part;nucleoplasm;nucleus;organelle;organelle part		Acetylation;Completeproteome;DNA-binding;Metal-binding;Nucleus;Phosphoprotein;Polymorphism;Referenceproteome;Repeat;Transcription;Transcriptionregulation;Zinc;Zinc-finger	8.04e-24	0.962295	2	2	2	2	2
A0A3B3ITT1;Q6IQ22	A0A3B3ITT1;Q6IQ22	RAB12	Isoform of Q6IQ22, Ras-related protein Rab-12;Ras-related protein Rab-12	-0.0622841	-0.0784359	-0.423439	0.000417178	0.756393	0.60851	0.00605371	+			+	16.072	15.9817	16.0964	16.1637	16.1615	16.134	15.9853	16.1082	16.0514	15.885	15.9199	16.1094	15.8895	16.1274	16.0369	15.6571	15.8674	15.692	15.5565	15.5851			+	autophagy;biological regulation;catabolic process;cellular catabolic process;cellular component organization;cellular component organization or biogenesis;cellular localization;cellular macromolecule catabolic process;cellular macromolecule localization;cellular macromolecule metabolic process;cellular membrane organization;cellular metabolic process;cellular process;cellular protein catabolic pr…	binding;catalytic activity;GDP binding;GTP binding;GTPase activity;guanyl nucleotide binding;guanyl ribonucleotide binding;hydrolase activity;hydrolase activity, acting on acid anhydrides;hydrolase activity, acting on acid anhydrides, in phosphorus-containing anhydrides;nucleoside-triphosphatase activity;nucleotide binding;purine nucleotide binding;purine ribonucleoside triphosphate binding;purin…	autophagic vacuole;cell part;cytoplasmic membrane-bounded vesicle;cytoplasmic part;cytoplasmic vesicle;endosomal part;endosome membrane;Golgi apparatus;Golgi apparatus part;Golgi membrane;intracellular membrane-bounded organelle;intracellular organelle;intracellular organelle part;intracellular part;lysosomal membrane;lysosome;lytic vacuole;membrane;membrane-bounded organelle;membrane-bounded ves…		3D-structure;Acetylation;Autophagy;Completeproteome;Cytoplasmicvesicle;Endosome;Golgiapparatus;GTP-binding;Lipoprotein;Lysosome;Membrane;Nucleotide-binding;Phosphoprotein;Prenylation;Proteintransport;Referenceproteome;Transport	7.7e-34	0.996604	3	3	3	3	3
H0YD48;H0YE97;H0YEF7;H0YEH1;H0YEY8	H0YD48;H0YE97;H0YEF7;H0YEH1;H0YEY8	PICALM	Isoform of Q13492, Phosphatidylinositol-binding clathrin assembly protein (Fragment);Isoform of Q13492, Phosphatidylinositol-binding clathrin assembly protein (Fragment);Isoform of Q13492, Phosphatidylinositol-binding clathrin assembly protein (Fragment);Isoform of Q13492, Phosphatidylinositol-binding clathrin assembly protein (Fragment);Isoform of Q13492, Phosphatidylinositol-binding clathrin as…	0.0358547	-0.136258	-0.42214	0.000502732	0.879307	0.469577	0.0194732	+			+	17.8092	18.0949	18.1307	18.1011	18.0343	18.0699	18.0715	18.1389	18.1267	17.9425	17.9015	17.9012	17.869	17.7695	18.0478	17.7751	17.6313	17.7207	17.4996	17.4329			+	cellular component assembly;cellular component assembly at cellular level;cellular component organization;cellular component organization at cellular level;cellular component organization or biogenesis;cellular component organization or biogenesis at cellular level;cellular macromolecular complex assembly;cellular macromolecular complex subunit organization;cellular membrane organization;cellular…	1-phosphatidylinositol binding;binding;lipid binding;phosphatidylinositol binding;phospholipid binding	cell part;clathrin-coated vesicle;coated vesicle;cytoplasmic membrane-bounded vesicle;cytoplasmic part;cytoplasmic vesicle;intracellular membrane-bounded organelle;intracellular organelle;intracellular part;membrane-bounded organelle;membrane-bounded vesicle;organelle;vesicle		Completeproteome;Proteomicsidentification;Referenceproteome	5.12e-39	1.01285	1	1	1	1	1
K7EIU8;Q13485	K7EIU8;Q13485	SMAD4	Isoform of Q13485, Mothers against decapentaplegic homolog;Mothers against decapentaplegic homolog 4	-0.0995869	-0.0922009	-0.418145	0.0035817	0.654552	0.666882	0.0147014	+			+	15.1207	15.0144	15.0095	15.1973	15.0239	15.1089	14.9764	14.9682	15.0255	14.7887	14.8575	15.0479	14.759	15.0975	15.1428	14.7952	14.7216	14.3835	14.7141	14.6606			+	anatomical structure development;anatomical structure formation involved in morphogenesis;anatomical structure morphogenesis;anterior/posterior axis specification;atrioventricular valve formation;axis specification;axon guidance;biological regulation;biosynthetic process;BMP signaling pathway;brainstem development;branching involved in ureteric bud morphogenesis;branching morphogenesis of a tube;…	binding;cation binding;chromatin binding;core promoter proximal region DNA binding;core promoter proximal region sequence-specific DNA binding;DNA binding;identical protein binding;ion binding;I-SMAD binding;metal ion binding;molecular transducer activity;nucleic acid binding;nucleic acid binding transcription factor activity;protein binding;protein binding transcription factor activity;protein d…	activin responsive factor complex;cell part;centrosome;chromatin;chromosomal part;cytoplasm;cytoplasmic part;cytoskeletal part;cytosol;intracellular membrane-bounded organelle;intracellular non-membrane-bounded organelle;intracellular organelle;intracellular organelle part;intracellular part;macromolecular complex;membrane-bounded organelle;microtubule organizing center;non-membrane-bounded organ…	Adherens junction;Cell cycle;Chronic myeloid leukemia;Colorectal cancer;Pancreatic cancer;Pathways in cancer;TGF-beta signaling pathway;Wnt signaling pathway	3D-structure;Acetylation;Completeproteome;Cytoplasm;Diseasemutation;DNA-binding;Isopeptidebond;Metal-binding;Nucleus;Phosphoprotein;Polymorphism;Proteomicsidentification;Referenceproteome;Transcription;Transcriptionregulation;Ublconjugation;Zinc	4.53e-42	1.02233	1	1	1	1	1
P05412	P05412	JUN	Transcription factor AP-1	-0.104961	-0.183759	-0.411139	0.000414634	0.651223	0.0272724	0.00295741	+		+	+	16	15.9651	15.9895	16.0217	16.0412	15.8403	15.7288	16.1014	15.9754	15.8467	15.8436	15.8337	15.8083	15.8508	15.7622	15.748	15.6608	15.4613	15.5295	15.5622		+	+	activation of immune response;activation of innate immune response;aging;anatomical structure development;anatomical structure formation involved in morphogenesis;anatomical structure morphogenesis;angiogenesis;apoptotic mitochondrial changes;axon regeneration;axonogenesis;behavior;biological regulation;cell activation;cell communication;cell differentiation;cell part morphogenesis;cell projectio…	activating transcription factor binding;binding;cAMP response element binding;core promoter proximal region DNA binding;core promoter proximal region sequence-specific DNA binding;DNA binding;double-stranded DNA binding;enhancer binding;enhancer sequence-specific DNA binding;enzyme activator activity;enzyme binding;enzyme regulator activity;GTPase activator activity;GTPase regulator activity;nucl…	cell part;chromatin;chromosomal part;chromosome;cytoplasmic part;cytosol;euchromatin;intracellular membrane-bounded organelle;intracellular non-membrane-bounded organelle;intracellular organelle;intracellular organelle part;intracellular part;macromolecular complex;membrane-bounded organelle;non-membrane-bounded organelle;nuclear chromatin;nuclear chromosome;nuclear chromosome part;nuclear euchro…	B cell receptor signaling pathway;Chagas disease (American trypanosomiasis);Colorectal cancer;Epithelial cell signaling in Helicobacter pylori infection;ErbB signaling pathway;Focal adhesion;GnRH signaling pathway;Leishmaniasis;MAPK signaling pathway;Neurotrophin signaling pathway;Osteoclast differentiation;Pathways in cancer;Renal cell carcinoma;Rheumatoid arthritis;T cell receptor signaling pat…	3D-structure;Acetylation;Completeproteome;Directproteinsequencing;DNA-binding;Nucleus;Phosphoprotein;Polymorphism;Proto-oncogene;Referenceproteome;Transcription;Transcriptionregulation;Ublconjugation	7.59e-42	1.02165	6	6	6	6	6
A6NMQ1;P09884	A6NMQ1;P09884	POLA1	Isoform of P09884, DNA polymerase;DNA polymerase alpha catalytic subunit	-0.0387178	-0.112058	-0.406314	0.000588235	0.834672	0.533341	0.00989109	+			+	15.1026	15.0884	15.2828	15.1217	15.0208	15.0571	14.9766	15.0884	15.145	15.1555	15.0945	14.9216	14.8611	15.1696	15.0092	14.9022	14.6165	14.7763	14.6664	14.6234			+	anatomical structure homeostasis;biological regulation;biosynthetic process;cell cycle;cell cycle process;cell proliferation;cellular biosynthetic process;cellular component organization;cellular component organization at cellular level;cellular component organization or biogenesis;cellular component organization or biogenesis at cellular level;cellular macromolecule biosynthetic process;cellular…	3'-5' exonuclease activity;4 iron, 4 sulfur cluster binding;binding;catalytic activity;cation binding;chromatin binding;DNA binding;DNA polymerase activity;DNA-directed DNA polymerase activity;enzyme binding;exonuclease activity;hydrolase activity;hydrolase activity, acting on ester bonds;ion binding;iron-sulfur cluster binding;kinase binding;metal cluster binding;metal ion binding;nuclease activ…	alpha DNA polymerase:primase complex;cell part;chromosomal part;cytoplasm;envelope;intracellular membrane-bounded organelle;intracellular non-membrane-bounded organelle;intracellular organelle;intracellular organelle part;intracellular part;macromolecular complex;membrane-bounded organelle;non-membrane-bounded organelle;nuclear chromosome part;nuclear envelope;nuclear matrix;nuclear part;nucleolu…	DNA replication;Purine metabolism;Pyrimidine metabolism	3D-structure;4Fe-4S;Acetylation;Completeproteome;Directproteinsequencing;DNA-binding;DNA-directedDNApolymerase;DNAreplication;Host-virusinteraction;Iron;Iron-sulfur;Metal-binding;Nucleotidyltransferase;Nucleus;Phosphoprotein;Polymorphism;Proteomicsidentification;Referenceproteome;Transferase;Zinc;Zinc-finger	3.14e-37	1.00726	6	6	6	6	6
Q99959-2	Q99959-2	PKP2	Isoform of Q99959, Isoform 1 of Plakophilin-2	-0.0180077	0.0686916	-0.403376	0	0.886536	0.34382	0.00262795	+			+	16.408	16.3672	16.3982	16.309	16.3385	16.2611	16.4236	16.339	16.3019	16.4053	16.3559	16.4192	16.4583	16.4506	16.4803	15.8767	15.8288	16.0409	15.9908	16.0669			+	adherens junction maintenance;adherens junction organization;anatomical structure development;anatomical structure morphogenesis;biological adhesion;biological regulation;cardiac muscle tissue morphogenesis;cell adhesion;cell junction assembly;cell junction maintenance;cell junction organization;cell-cell adhesion;cell-cell junction assembly;cell-cell junction organization;cellular component asse…	alpha-catenin binding;binding;channel regulator activity;enzyme binding;intermediate filament binding;ion channel binding;kinase binding;protein binding;protein complex binding;protein complex scaffold;protein kinase binding;protein kinase C binding;sodium channel regulator activity;structural molecule activity	adherens junction;anchoring junction;cell junction;cell part;cell-cell contact zone;cell-cell junction;cytoskeletal part;desmosome;integral to membrane;intercalated disc;intermediate filament;intracellular membrane-bounded organelle;intracellular organelle;intracellular organelle part;intracellular part;intrinsic to membrane;macromolecular complex;membrane;membrane part;membrane-bounded organelle…	Arrhythmogenic right ventricular cardiomyopathy (ARVC)	3D-structure;Alternativesplicing;Cardiomyopathy;Celladhesion;Celljunction;Completeproteome;Diseasemutation;Nucleus;Phosphoprotein;Polymorphism;Referenceproteome;Repeat	1.18e-43	1.02721	6	6	6	6	6
Q9Y320	Q9Y320	TMX2	Thioredoxin-related transmembrane protein 2	-0.015918	-0.0674038	-0.39841	0.00292494	0.971449	0.827016	0.0475071	+			+	16.8549	16.9897	16.73	16.6575	16.3545	16.7571	16.7325	16.5996	16.7157	16.7021	16.5334	16.6483	16.5828	16.6971	16.788	16.3368	16.3652	16.2559	16.3405	16.2961			+	biological regulation;cell redox homeostasis;cellular homeostasis;cellular process;homeostatic process;regulation of biological process;regulation of biological quality;regulation of cellular process		cell part;integral to membrane;intrinsic to membrane;membrane part		3D-structure;Alternativesplicing;Completeproteome;Membrane;Phosphoprotein;Referenceproteome;Signal;Transmembrane;Transmembranehelix	2.16e-43	1.0264	3	3	3	3	3
Q7Z7H8;Q7Z7H8-2	Q7Z7H8;Q7Z7H8-2	MRPL10	39S ribosomal protein L10, mitochondrial;Isoform of Q7Z7H8, Isoform 2 of 39S ribosomal protein L10, mitochondrial	-0.0056078	-0.196258	-0.396918	0.00138019	0.985851	0.384389	0.0330607	+			+	15.1571	15.1472	15.0575	15.2469	14.7722	14.9463	15.0509	15.2033	15.1132	15.0391	14.8604	14.9977	14.8367	14.8939	14.811	14.719	14.7574	14.7559	14.4833	14.6807			+	biosynthetic process;cellular biosynthetic process;cellular component biogenesis;cellular component biogenesis at cellular level;cellular component disassembly;cellular component disassembly at cellular level;cellular component organization;cellular component organization at cellular level;cellular component organization or biogenesis;cellular component organization or biogenesis at cellular leve…	structural constituent of ribosome;structural molecule activity	cell part;cytoplasmic part;intracellular membrane-bounded organelle;intracellular organelle;intracellular organelle part;intracellular part;large ribosomal subunit;macromolecular complex;membrane;membrane-bounded organelle;mitochondrial inner membrane;mitochondrial large ribosomal subunit;mitochondrial membrane;mitochondrial part;mitochondrion;nuclear part;nucleoplasm;organellar large ribosomal s…		3D-structure;Alternativesplicing;Completeproteome;Mitochondrion;Polymorphism;Referenceproteome;Ribonucleoprotein;Ribosomalprotein;Transitpeptide	7.71e-31	0.98695	4	4	4	4	4
A0A0A0MRP0;Q8IWC1;Q8IWC1-2;Q8IWC1-3;Q8IWC1-4	A0A0A0MRP0;Q8IWC1;Q8IWC1-2;Q8IWC1-3;Q8IWC1-4	MAP7D3	Isoform of Q8IWC1, MAP7 domain-containing protein 3 (Fragment);MAP7 domain-containing protein 3;Isoform of Q8IWC1, Isoform 2 of MAP7 domain-containing protein 3;Isoform of Q8IWC1, Isoform 3 of MAP7 domain-containing protein 3;Isoform of Q8IWC1, Isoform 4 of MAP7 domain-containing protein 3	-0.0286469	-0.23471	-0.396502	0.00106569	0.901251	0.282754	0.0164668	+			+	14.4916	14.3489	14.1756	14.2872	14.2002	14.2237	14.178	14.2929	14.3357	14.33	14.2554	14.0063	13.8728	14.103	14.0924	14.0457	13.9277	13.7449	13.8225	13.9801			+	cellular component assembly;cellular component assembly at cellular level;cellular component organization;cellular component organization at cellular level;cellular component organization or biogenesis;cellular component organization or biogenesis at cellular level;cellular macromolecular complex assembly;cellular macromolecular complex subunit organization;cellular process;cellular protein compl…	binding;cytoskeletal protein binding;microtubule binding;protein binding;structural molecule activity;tubulin binding	actin cytoskeleton;cell part;centrosome;cytoplasm;cytoplasmic part;cytoskeletal part;cytoskeleton;intracellular membrane-bounded organelle;intracellular non-membrane-bounded organelle;intracellular organelle;intracellular organelle part;intracellular part;macromolecular complex;membrane;membrane-bounded organelle;microtubule;microtubule organizing center;non-membrane-bounded organelle;nuclear par…		Acetylation;Alternativesplicing;Coiledcoil;Completeproteome;Cytoplasm;Cytoskeleton;Phosphoprotein;Polymorphism;Proteomicsidentification;Referenceproteome	1.84e-08	0.886595	2	2	2	2	2
A0A0G2JRM9;D6REX0;P58397;P58397-2;P58397-3	A0A0G2JRM9;D6REX0;P58397;P58397-2;P58397-3	ADAMTS12	Isoform of P58397, Pep_M12B_propep domain-containing protein (Fragment);Isoform of P58397, Pep_M12B_propep domain-containing protein;A disintegrin and metalloproteinase with thrombospondin motifs 12;Isoform of P58397, Isoform 2 of A disintegrin and metalloproteinase with thrombospondin motifs 12;Isoform of P58397, Isoform 3 of A disintegrin and metalloproteinase with thrombospondin motifs 12	0.00436363	-0.0730835	-0.394148	0	0.975781	0.448004	0.0068228	+			+	15.6219	15.7444	15.7572	15.6426	15.5905	15.7254	15.6963	15.6456	15.661	15.6502	15.6089	15.5784	15.5664	15.6598	15.5778	15.2696	15.1592	15.4335	15.3478	15.1758			+	biological adhesion;biological regulation;catabolic process;cell adhesion;cell migration;cell motility;cell-matrix adhesion;cell-substrate adhesion;cellular component movement;cellular macromolecule metabolic process;cellular metabolic process;cellular process;cellular response to BMP stimulus;cellular response to chemical stimulus;cellular response to cytokine stimulus;cellular response to endog…	binding;catalytic activity;cation binding;endopeptidase activity;hydrolase activity;ion binding;metal ion binding;metalloendopeptidase activity;metallopeptidase activity;peptidase activity;peptidase activity, acting on L-amino acid peptides;transition metal ion binding;zinc ion binding	extracellular matrix;extracellular region part;proteinaceous extracellular matrix		Alternativesplicing;Cleavageonpairofbasicresidues;Completeproteome;Disulfidebond;Extracellularmatrix;Glycoprotein;Hydrolase;Metal-binding;Metalloprotease;Polymorphism;Protease;Proteomicsidentification;Referenceproteome;Repeat;Secreted;Signal;Zinc;Zymogen	4.08e-33	0.994293	4	4	4	4	4
Q9NPD8	Q9NPD8	UBE2T	Ubiquitin-conjugating enzyme E2 T	0.0332039	-0.0307278	-0.393217	0	0.654552	0.475287	3.40512e-05	+			+	16.4709	16.511	16.51	16.4964	16.4817	16.4844	16.5429	16.5603	16.5739	16.4743	16.447	16.4883	16.4147	16.4988	16.4676	16.1663	16.071	16.0986	16.1025	16.0655			+	cellular macromolecule metabolic process;cellular metabolic process;cellular nitrogen compound metabolic process;cellular process;cellular protein metabolic process;cellular response to stimulus;cellular response to stress;DNA metabolic process;DNA repair;macromolecule metabolic process;macromolecule modification;metabolic process;nitrogen compound metabolic process;nucleic acid metabolic process…	acid-amino acid ligase activity;adenyl nucleotide binding;adenyl ribonucleotide binding;ATP binding;binding;catalytic activity;chromatin binding;enzyme binding;ligase activity;ligase activity, forming carbon-nitrogen bonds;nucleotide binding;protein binding;purine nucleotide binding;purine ribonucleoside triphosphate binding;purine ribonucleotide binding;ribonucleotide binding;small conjugating p…	cell part;cytoplasm;intracellular membrane-bounded organelle;intracellular organelle;intracellular organelle part;intracellular part;membrane-bounded organelle;nuclear part;nucleoplasm;nucleus;organelle;organelle part		3D-structure;ATP-binding;Completeproteome;DNAdamage;DNArepair;Isopeptidebond;Ligase;Nucleotide-binding;Nucleus;Referenceproteome;Ublconjugation;Ublconjugationpathway	1.7e-37	1.0081	3	3	3	3	3
A0A087X0P0;Q02224;Q02224-3	A0A087X0P0;Q02224;Q02224-3	CENPE	Isoform of Q02224, Kinesin motor domain-containing protein;Centromere-associated protein E;Isoform of Q02224, Isoform 3 of Centromere-associated protein E	-0.0364611	0.0626713	-0.383055	0.00598919	0.938012	0.726188	0.0109308	+			+	14.3211	14.4259	14.1849	14.2801	14.1538	13.9055	14.6042	14.3122	14.2293	14.1324	14.3838	14.3426	14.1434	14.3973	14.4121	13.8758	13.785	13.8327	13.8959	14.0612			+	antigen processing and presentation;antigen processing and presentation of exogenous antigen;antigen processing and presentation of exogenous peptide antigen;antigen processing and presentation of exogenous peptide antigen via MHC class II;antigen processing and presentation of peptide antigen;antigen processing and presentation of peptide antigen via MHC class II;antigen processing and presentat…	adenyl nucleotide binding;adenyl ribonucleotide binding;ATP binding;ATPase activity;binding;catalytic activity;hydrolase activity;hydrolase activity, acting on acid anhydrides;hydrolase activity, acting on acid anhydrides, in phosphorus-containing anhydrides;kinetochore binding;microtubule motor activity;motor activity;nucleoside-triphosphatase activity;nucleotide binding;purine nucleotide bindin…	cell part;chromosomal part;chromosome;chromosome, centromeric region;condensed chromosome kinetochore;condensed chromosome outer kinetochore;condensed chromosome, centromeric region;condensed nuclear chromosome kinetochore;cytoplasm;cytoplasmic part;cytoskeletal part;cytoskeleton;cytosol;intracellular membrane-bounded organelle;intracellular non-membrane-bounded organelle;intracellular organelle;…		3D-structure;Alternativesplicing;ATP-binding;Cellcycle;Celldivision;Centromere;Chromosome;Coiledcoil;Completeproteome;Cytoplasm;Cytoskeleton;Developmentalprotein;Directproteinsequencing;Diseasemutation;Isopeptidebond;Kinetochore;Lipoprotein;Methylation;Microtubule;Mitosis;Motorprotein;Nucleotide-binding;Phosphoprotein;Polymorphism;Prenylation;Primarymicrocephaly;Proteomicsidentification;Reference…	1.68e-13	0.91436	2	2	2	2	2
Q6PL18	Q6PL18	ATAD2	ATPase family AAA domain-containing protein 2	0.130815	-0.0515862	-0.380681	0	0.450016	0.680485	0.0142429	+			+	15.3681	15.2102	15.4726	15.4257	15.3544	15.4534	15.5396	15.4856	15.5001	15.5062	15.3399	15.3141	15.2997	15.3726	15.2467	15.1141	14.7792	14.9846	15.0676	14.9821			+	biological regulation;biosynthetic process;cellular biosynthetic process;cellular macromolecule biosynthetic process;cellular macromolecule metabolic process;cellular metabolic process;cellular nitrogen compound metabolic process;cellular process;macromolecule biosynthetic process;macromolecule metabolic process;metabolic process;negative regulation of biological process;negative regulation of ce…	adenyl nucleotide binding;adenyl ribonucleotide binding;ATP binding;ATPase activity;binding;catalytic activity;chromatin binding;histone binding;hydrolase activity;hydrolase activity, acting on acid anhydrides;hydrolase activity, acting on acid anhydrides, in phosphorus-containing anhydrides;nucleoside-triphosphatase activity;nucleotide binding;protein binding;purine nucleotide binding;purine rib…	cell part;extracellular membrane-bounded organelle;extracellular organelle;extracellular region part;extracellular vesicular exosome;intracellular organelle part;intracellular part;membrane-bounded organelle;membrane-bounded vesicle;nuclear part;nucleoplasm;organelle;organelle part;vesicle		3D-structure;Activator;Alternativesplicing;ATP-binding;Bromodomain;Coiledcoil;Completeproteome;Hydrolase;Nucleotide-binding;Nucleus;Phosphoprotein;Polymorphism;Referenceproteome;Transcription;Transcriptionregulation	1.22e-33	0.995962	7	7	7	7	7
Q5SY16	Q5SY16	NOL9	Polynucleotide 5'-hydroxyl-kinase NOL9	0.0962967	-0.126577	-0.375131	0.00151385	0.773377	0.629501	0.0343483	+			+	17.0519	17.4084	16.9933	17.2777	17.0145	17.1798	17.132	17.4135	17.294	17.2081	16.8409	17.0686	17.026	16.9725	17.2049	16.7371	16.8822	16.8379	16.6413	16.7718			+	cellular macromolecule metabolic process;cellular metabolic process;cellular nitrogen compound metabolic process;cellular process;cleavage in ITS2 between 5.8S rRNA and LSU-rRNA of tricistronic rRNA transcript (SSU-rRNA, 5.8S rRNA, LSU-rRNA);cleavage involved in rRNA processing;endonucleolytic cleavage involved in rRNA processing;endonucleolytic cleavage of tricistronic rRNA transcript (SSU-rRNA,…	adenyl nucleotide binding;adenyl ribonucleotide binding;ATP binding;binding;catalytic activity;kinase activity;nucleic acid binding;nucleobase-containing compound kinase activity;nucleotide binding;phosphotransferase activity, alcohol group as acceptor;polynucleotide 5'-hydroxyl-kinase activity;purine nucleotide binding;purine ribonucleoside triphosphate binding;purine ribonucleotide binding;ribo…	cell part;intracellular non-membrane-bounded organelle;intracellular organelle;intracellular organelle part;intracellular part;membrane;non-membrane-bounded organelle;nuclear part;nucleolus;organelle;organelle part		Acetylation;ATP-binding;Completeproteome;Kinase;Nucleotide-binding;Nucleus;Phosphoprotein;Polymorphism;Referenceproteome;RNA-binding;rRNAprocessing;Transferase	9.71e-41	1.01822	6	6	6	6	6
Q86SQ0;Q86SQ0-2;Q86SQ0-3	Q86SQ0;Q86SQ0-2;Q86SQ0-3	PHLDB2	Pleckstrin homology-like domain family B member 2;Isoform of Q86SQ0, Isoform 2 of Pleckstrin homology-like domain family B member 2;Isoform of Q86SQ0, Isoform 3 of Pleckstrin homology-like domain family B member 2	-0.116915	-0.163692	-0.372742	0.00795491	0.472435	0.308949	0.0320376	+			+	15.5333	15.4791	15.533	15.5754	15.5689	15.4117	15.3074	15.3643	15.5166	15.5051	15.1572	15.3758	15.484	15.4833	15.3709	15.3953	15.353	15.0697	14.9574	15.0505			+			cell part;cytoplasm;cytoskeleton;intermediate filament cytoskeleton;intracellular non-membrane-bounded organelle;intracellular organelle;intracellular part;membrane;non-membrane-bounded organelle;organelle;plasma membrane		Alternativesplicing;Coiledcoil;Completeproteome;Cytoplasm;Membrane;Phosphoprotein;Polymorphism;Referenceproteome	1.97e-25	0.968301	4	4	4	4	4
O60353;O60353-2	O60353;O60353-2	FZD6	Frizzled-6;Isoform of O60353, Isoform 2 of Frizzled-6	-0.096295	-0.14462	-0.367745	0.0169589	0.652047	0.532707	0.0392306	+			+	14.5641	14.6364	14.7429	14.6543	14.8189	14.6081	14.4639	14.7164	14.5605	14.5863	14.6679	14.5408	14.4363	14.3021	14.7465	14.5347	14.0793	14.4459	14.1837	14.3343			+	anatomical structure development;anatomical structure formation involved in morphogenesis;anatomical structure morphogenesis;biological regulation;cell activation;cell proliferation;cell proliferation in midbrain;cell surface receptor linked signaling pathway;cellular process;cellular response to stimulus;developmental process;embryonic morphogenesis;embryonic nail plate morphogenesis;epidermis d…	binding;enzyme binding;G-protein coupled receptor activity;molecular transducer activity;protein binding;receptor activity;signal transducer activity;signaling receptor activity;transmembrane signaling receptor activity;ubiquitin protein ligase binding;Wnt-activated receptor activity;Wnt-protein binding	apical plasma membrane;apicolateral plasma membrane;cell part;cell surface;cytoplasmic part;cytoplasmic vesicle membrane;cytoplasmic vesicle part;integral to membrane;integral to plasma membrane;intracellular organelle part;intracellular part;intrinsic to membrane;intrinsic to plasma membrane;membrane;membrane part;organelle membrane;organelle part;plasma membrane;plasma membrane part;vesicle mem…	Basal cell carcinoma;Melanogenesis;Pathways in cancer;Wnt signaling pathway	Alternativesplicing;Cellmembrane;Completeproteome;Cytoplasmicvesicle;Developmentalprotein;Diseasemutation;Disulfidebond;Glycoprotein;G-proteincoupledreceptor;Membrane;Polymorphism;Receptor;Referenceproteome;Signal;Transducer;Transmembrane;Transmembranehelix;Ublconjugation;Wntsignalingpathway	2.45e-34	0.998178	1	1	1	1	1
P42575	P42575	CASP2	Caspase-2	0.079402	0.00458927	-0.367352	0.000632558	0.628664	0.980134	0.0411289	+			+	14.6528	14.3861	14.4809	14.4314	14.4894	14.5724	14.5538	14.5485	14.6085	14.5545	14.375	14.4193	14.5904	14.5095	14.5693	14.1212	14.4264	14.0422	14.1017	13.9123			+	activation of caspase activity;aging;anatomical structure development;apoptosis;biological regulation;brain development;cell death;cell surface receptor linked signaling pathway;cellular developmental process;cellular process;cellular process involved in reproduction;cellular response to abiotic stimulus;cellular response to external stimulus;cellular response to mechanical stimulus;cellular resp…	binding;catalytic activity;cysteine-type endopeptidase activity;cysteine-type peptidase activity;endopeptidase activity;enzyme binding;hydrolase activity;peptidase activity;peptidase activity, acting on L-amino acid peptides;protein binding;protein domain specific binding	cell part;cytoplasm;cytoplasmic part;cytosol;intracellular membrane-bounded organelle;intracellular organelle;intracellular part;membrane;membrane-bounded organelle;mitochondrion;nucleus;organelle		3D-structure;Acetylation;Alternativesplicing;Apoptosis;Completeproteome;Hydrolase;Phosphoprotein;Polymorphism;Protease;Referenceproteome;Thiolprotease;Zymogen	1.62e-15	0.925486	3	3	3	3	3
P14921	P14921	ETS1	Protein C-ets-1	0.0128481	-0.0760925	-0.366368	0	0.942994	0.443255	0.00332523	+			+	14.7514	14.7768	14.8242	14.7756	14.6085	14.6669	14.7712	14.739	14.7969	14.8268	14.6919	14.6656	14.6667	14.6329	14.6989	14.3991	14.4372	14.4438	14.3498	14.2748			+	anatomical structure development;anatomical structure formation involved in morphogenesis;angiogenesis;angiogenesis involved in wound healing;biological regulation;biosynthetic process;cell motility;cellular biosynthetic process;cellular component movement;cellular component organization;cellular component organization at cellular level;cellular component organization or biogenesis;cellular compo…	binding;DNA binding;nucleic acid binding;nucleic acid binding transcription factor activity;protein binding;sequence-specific DNA binding;sequence-specific DNA binding RNA polymerase II transcription factor activity;sequence-specific DNA binding transcription factor activity;transcription factor binding	cell part;cytoplasm;extracellular region part;intercellular bridge;intracellular membrane-bounded organelle;intracellular organelle;intracellular organelle part;intracellular part;macromolecular complex;membrane-bounded organelle;nuclear part;nucleoplasm;nucleoplasm part;nucleus;organelle;organelle part;protein complex;transcription factor complex	Dorso-ventral axis formation;MAPK signaling pathway - fly	3D-structure;Acetylation;Alternativesplicing;Completeproteome;Cytoplasm;DNA-binding;Immunity;Isopeptidebond;Nucleus;Phosphoprotein;Proto-oncogene;Referenceproteome;Transcription;Transcriptionregulation;Ublconjugation	1.24e-34	0.999114	7	7	7	7	7
Q9NSI2;Q9NSI2-2	Q9NSI2;Q9NSI2-2	FAM207A	Protein FAM207A;Isoform of Q9NSI2, Isoform B of Protein FAM207A	0.0606724	-0.0786152	-0.36249	5.19481e-05	0.654552	0.631455	0.000414114	+			+	17.2338	17.262	17.3917	17.2913	17.2753	17.3706	17.4107	17.348	17.2483	17.3799	17.2785	17.2786	17.2691	16.983	17.2518	16.9046	16.9393	16.9519	16.9	16.9458			+					Alternativesplicing;Completeproteome;Phosphoprotein;Polymorphism;Referenceproteome	6.95e-43	1.02483	4	4	4	4	4
Q9H425	Q9H425	C1orf198	Uncharacterized protein C1orf198	0.0295443	-0.0692337	-0.36123	0.000163934	0.791673	0.254893	0.0164668	+			+	15.4309	15.3947	15.4981	15.3895	15.4343	15.458	15.5086	15.4806	15.3565	15.4914	15.3658	15.3917	15.344	15.3163	15.3834	15.1768	15.1366	15.1807	14.8141	15.0331			+			cell part;cytoplasm;intracellular part		Acetylation;Alternativesplicing;Completeproteome;Cytoplasm;Directproteinsequencing;Phosphoprotein;Polymorphism;Referenceproteome	2.91e-25	0.967686	2	2	2	2	2
P04818;P04818-2	P04818;P04818-2	TYMS	Thymidylate synthase;Isoform of P04818, Isoform 2 of Thymidylate synthase	0.00312805	-0.0193047	-0.360983	4.44444e-05	0.986565	0.847674	0.00260839	+			+	18.4578	18.441	18.5945	18.5025	18.4551	18.5063	18.5221	18.5491	18.5743	18.3149	18.4272	18.467	18.4856	18.5616	18.413	18.1793	18.1709	18.1927	18.0924	18.0108			+	2'-deoxyribonucleotide biosynthetic process;2'-deoxyribonucleotide metabolic process;aging;anatomical structure development;anatomical structure morphogenesis;biological regulation;biosynthetic process;cartilage development;cell cycle;cell cycle process;cell maturation;cellular aromatic compound metabolic process;cellular biosynthetic process;cellular developmental process;cellular metabolic proc…	5,10-methylenetetrahydrofolate-dependent methyltransferase activity;amine binding;amino acid binding;binding;carboxylic acid binding;catalytic activity;cofactor binding;drug binding;folic acid binding;methyltransferase activity;mRNA binding;nucleic acid binding;nucleotide binding;RNA binding;thymidylate synthase activity;transferase activity;transferase activity, transferring one-carbon groups;vi…	cell part;cytoplasm;cytoplasmic part;cytosol;intracellular membrane-bounded organelle;intracellular non-membrane-bounded organelle;intracellular organelle;intracellular organelle lumen;intracellular organelle part;intracellular part;membrane;membrane-bounded organelle;membrane-enclosed lumen;mitochondrial inner membrane;mitochondrial matrix;mitochondrial membrane;mitochondrial part;mitochondrion;…	One carbon pool by folate;Pyrimidine metabolism	3D-structure;Alternativesplicing;Completeproteome;Cytoplasm;Directproteinsequencing;Membrane;Methyltransferase;Mitochondrion;Mitochondrioninnermembrane;Nucleotidebiosynthesis;Nucleus;Phosphoprotein;Referenceproteome;Transferase	1.43e-48	1.04206	4	4	4	4	4
Q99808;Q99808-2	Q99808;Q99808-2	SLC29A1	Equilibrative nucleoside transporter 1;Isoform of Q99808, Isoform 2 of Equilibrative nucleoside transporter 1	-0.177787	-0.0575287	-0.360361	0.00253435	0.532861	0.767223	0.0210007	+			+	16.5669	16.7286	16.7994	16.7427	16.4736	16.3665	16.3964	16.6272	16.5837	16.4485	16.4602	16.5739	16.6654	16.6814	16.6426	16.1578	16.4388	16.2714	16.3267	16.3145			+	behavior;biological regulation;body fluid secretion;carbohydrate homeostasis;cellular chemical homeostasis;cellular glucose homeostasis;cellular homeostasis;cellular ion homeostasis;cellular metabolic process;cellular nitrogen compound metabolic process;cellular process;cellular response to carbohydrate stimulus;cellular response to chemical stimulus;cellular response to glucose stimulus;cellular…	nucleobase-containing compound transmembrane transporter activity;nucleoside transmembrane transporter activity;substrate-specific transmembrane transporter activity;substrate-specific transporter activity;transmembrane transporter activity;transporter activity	apical plasma membrane;basolateral plasma membrane;cell part;integral to membrane;integral to plasma membrane;intrinsic to membrane;intrinsic to plasma membrane;membrane;membrane part;plasma membrane;plasma membrane part		Alternativesplicing;Cellmembrane;Completeproteome;Directproteinsequencing;Glycoprotein;Membrane;Polymorphism;Referenceproteome;Transmembrane;Transmembranehelix;Transport	1.03e-31	0.989799	2	2	2	2	2
O00622	O00622	CCN1	CCN family member 1	0.07943	0.050988	-0.356596	0.000829268	0.778326	0.82617	0.0257208	+			+	19.2087	19.1973	19.2155	19.0163	18.8999	19.3801	19.146	19.1128	19.1329	19.1629	19.3871	19.0424	19.1352	19.1013	19.1266	18.6496	18.6265	18.8049	18.8013	18.8723			+	anatomical structure development;anatomical structure formation involved in morphogenesis;anatomical structure morphogenesis;angiogenesis;apoptosis;apoptosis involved in heart morphogenesis;apoptosis involved in morphogenesis;atrial septum morphogenesis;atrioventricular valve morphogenesis;biological adhesion;biological regulation;blood vessel development;cardiac septum development;cardiac septum…	binding;carbohydrate binding;extracellular matrix binding;glycosaminoglycan binding;heparin binding;integrin binding;pattern binding;polysaccharide binding;protein binding;protein complex binding;receptor binding	extracellular matrix;extracellular region part;proteinaceous extracellular matrix		Celladhesion;Chemotaxis;Completeproteome;Disulfidebond;Growthfactorbinding;Heparin-binding;Polymorphism;Referenceproteome;Secreted;Signal	4.13e-52	1.05232	9	9	9	9	9
I3L4C2;Q9UQB8;Q9UQB8-2;Q9UQB8-3;Q9UQB8-4;Q9UQB8-5;Q9UQB8-6	I3L4C2;Q9UQB8;Q9UQB8-2;Q9UQB8-3;Q9UQB8-4;Q9UQB8-5;Q9UQB8-6	BAIAP2	Isoform of Q9UQB8, Brain-specific angiogenesis inhibitor 1-associated protein 2;Brain-specific angiogenesis inhibitor 1-associated protein 2;Isoform of Q9UQB8, Isoform 2 of Brain-specific angiogenesis inhibitor 1-associated protein 2;Isoform of Q9UQB8, Isoform 3 of Brain-specific angiogenesis inhibitor 1-associated protein 2;Isoform of Q9UQB8, Isoform 4 of Brain-specific angiogenesis inhibitor 1-…	-0.0967075	-0.189537	-0.353283	0.00111191	0.642532	0.197728	0.0234075	+			+	18.4171	18.5451	18.6136	18.4409	18.3195	18.3993	18.2974	18.3375	18.4611	18.3573	18.3262	18.2404	18.2854	18.2063	18.3302	18.0939	18.2306	18.2467	18.0582	17.9404			+	actin crosslink formation;actin cytoskeleton organization;actin filament bundle assembly;actin filament organization;actin filament-based process;anatomical structure development;anatomical structure morphogenesis;axonogenesis;biological regulation;cell part morphogenesis;cell projection morphogenesis;cell projection organization;cell surface receptor linked signaling pathway;cellular component a…	binding;binding, bridging;cytoskeletal adaptor activity;cytoskeletal protein binding;identical protein binding;proline-rich region binding;protein binding;protein binding, bridging;protein C-terminus binding	cell part;cell projection;cytoplasm;cytoplasmic part;cytoskeleton;cytosol;extracellular membrane-bounded organelle;extracellular organelle;extracellular region part;extracellular vesicular exosome;filopodium;intracellular non-membrane-bounded organelle;intracellular organelle;intracellular organelle part;intracellular part;membrane;membrane-bounded organelle;membrane-bounded vesicle;neuron projec…	Adherens junction;Regulation of actin cytoskeleton	3D-structure;Alternativesplicing;Cellprojection;Coiledcoil;Completeproteome;Cytoplasm;Cytoskeleton;Membrane;Phosphoprotein;Polymorphism;Proteomicsidentification;Referenceproteome;SH3domain	1.4e-46	1.03611	16	16	16	16	16
Q8IZ21;Q8IZ21-2;Q8IZ21-3	Q8IZ21;Q8IZ21-2;Q8IZ21-3	PHACTR4	Phosphatase and actin regulator 4;Isoform of Q8IZ21, Isoform 2 of Phosphatase and actin regulator 4;Isoform of Q8IZ21, Isoform 3 of Phosphatase and actin regulator 4	-0.0641399	-0.132793	-0.347662	0.000583333	0.679867	0.428623	0.00199749	+			+	14.8962	14.7446	14.8323	14.9225	14.8438	14.8097	14.6534	14.8301	14.8258	14.7998	14.6842	14.7369	14.5301	14.7409	14.8834	14.512	14.5194	14.5754	14.4469	14.4475			+	actin cytoskeleton organization;actin filament-based process;ameboidal cell migration;anatomical structure development;anatomical structure formation involved in morphogenesis;anatomical structure morphogenesis;biological regulation;cell migration;cell motility;cellular component movement;cellular component organization;cellular component organization at cellular level;cellular component organiza…	actin binding;binding;cytoskeletal protein binding;enzyme activator activity;enzyme binding;enzyme regulator activity;phosphatase activator activity;phosphatase binding;phosphatase regulator activity;protein binding;protein phosphatase 1 binding;protein phosphatase activator activity;protein phosphatase binding;protein phosphatase regulator activity;protein phosphatase type 1 activator activity;p…	cell part;cell projection;cytoplasm;intracellular part;lamellipodium		Actin-binding;Alternativesplicing;Cellprojection;Completeproteome;Cytoplasm;Developmentalprotein;Neurogenesis;Phosphoprotein;Referenceproteome;Repeat	1.4e-43	1.02697	2	2	2	2	2
Q9UI42;Q9UI42-2	Q9UI42;Q9UI42-2	CPA4	Carboxypeptidase A4;Isoform of Q9UI42, Isoform 2 of Carboxypeptidase A4	-0.0597088	-0.0892338	-0.336049	0.00126599	0.798344	0.635317	0.0181552	+			+	16.7112	16.9379	16.9024	16.9072	16.6264	16.7442	16.8162	16.6372	16.8135	16.7754	16.8114	16.6575	16.6698	16.6676	16.8326	16.5526	16.5127	16.4777	16.4743	16.3875			+	cellular component organization;cellular component organization at cellular level;cellular component organization or biogenesis;cellular component organization or biogenesis at cellular level;cellular macromolecule metabolic process;cellular metabolic process;cellular process;cellular protein metabolic process;chromatin modification;chromatin organization;chromosome organization;covalent chromati…	binding;carboxypeptidase activity;catalytic activity;cation binding;exopeptidase activity;hydrolase activity;ion binding;metal ion binding;metallocarboxypeptidase activity;metalloexopeptidase activity;metallopeptidase activity;peptidase activity;peptidase activity, acting on L-amino acid peptides;transition metal ion binding;zinc ion binding	extracellular region		3D-structure;Alternativesplicing;Carboxypeptidase;Completeproteome;Disulfidebond;Glycoprotein;Hydrolase;Metal-binding;Metalloprotease;Polymorphism;Protease;Referenceproteome;Secreted;Signal;Zinc;Zymogen	1.31e-41	1.02092	7	7	7	7	7
E9PJQ5;E9PLM3;E9PMJ1;E9PNB9;E9PPW9;E9PQ07;E9PRF7;E9PRX0;E9PS06;Q15771;Q15771-2	E9PJQ5;E9PLM3;E9PMJ1;E9PNB9;E9PPW9;E9PQ07;E9PRF7;E9PRX0;E9PS06;Q15771;Q15771-2	RAB30	Isoform of Q15771, Ras-related protein Rab-30 (Fragment);Isoform of Q15771, Ras-related protein Rab-30;Isoform of Q15771, Ras-related protein Rab-30 (Fragment);Isoform of Q15771, Ras-related protein Rab-30;Isoform of Q15771, Ras-related protein Rab-30 (Fragment);Isoform of Q15771, Ras-related protein Rab-30 (Fragment);Isoform of Q15771, Ras-related protein Rab-30 (Fragment);Isoform of Q15771, Ras…	0.013545	-0.0742353	-0.335207	0.00127517	0.962825	0.695452	0.0283423	+			+	14.6337	14.815	14.9388	14.5674	14.695	14.7419	14.7157	14.6097	14.8142	14.8361	14.6168	14.5478	14.6772	14.7382	14.6986	14.3924	14.502	14.431	14.3874	14.261			+	biological regulation;cellular component organization;cellular component organization at cellular level;cellular component organization or biogenesis;cellular component organization or biogenesis at cellular level;cellular process;cellular response to stimulus;establishment of localization;establishment of localization in cell;establishment of protein localization;Golgi organization;intracellular…	binding;catalytic activity;GTP binding;GTPase activity;guanyl nucleotide binding;guanyl ribonucleotide binding;hydrolase activity;hydrolase activity, acting on acid anhydrides;hydrolase activity, acting on acid anhydrides, in phosphorus-containing anhydrides;nucleoside-triphosphatase activity;nucleotide binding;purine nucleotide binding;purine ribonucleoside triphosphate binding;purine ribonucleo…	cell part;cis-Golgi network;cytoplasm;cytoplasmic part;Golgi apparatus part;Golgi cisterna;Golgi stack;intracellular organelle part;intracellular part;membrane;organelle part;organelle subcompartment;trans-Golgi network		3D-structure;Alternativesplicing;Completeproteome;Cytoplasm;Golgiapparatus;GTP-binding;Lipoprotein;Membrane;Methylation;Nucleotide-binding;Prenylation;Proteomicsidentification;Referenceproteome	2.98e-28	0.978286	1	1	1	1	1
Q9Y5J5	Q9Y5J5	PHLDA3	Pleckstrin homology-like domain family A member 3	-0.0659161	-0.0757931	-0.334689	0.00160479	0.805108	0.67725	0.0257208	+			+	16.6722	16.333	16.3941	16.475	16.6597	16.3964	16.3381	16.3939	16.5625	16.5135	16.3814	16.4195	16.4255	16.4289	16.4998	16.2	16.2773	16.1279	16.1304	16.125			+	anatomical structure morphogenesis;biological regulation;cellular process;cellular response to stimulus;cellular response to stress;developmental process;DNA damage response, signal transduction by p53 class mediator;DNA damage response, signal transduction by p53 class mediator resulting in induction of apoptosis;DNA damage response, signal transduction resulting in induction of apoptosis;induct…	binding;lipid binding;phosphatidylinositol binding;phosphatidylinositol-3,4,5-trisphosphate binding;phosphatidylinositol-3,4-bisphosphate binding;phosphatidylinositol-3,5-bisphosphate binding;phosphatidylinositol-3-phosphate binding;phosphatidylinositol-4,5-bisphosphate binding;phosphatidylinositol-5-phosphate binding;phospholipid binding	cell part;cytoplasm;extracellular membrane-bounded organelle;extracellular organelle;extracellular region part;extracellular vesicular exosome;intracellular part;membrane;membrane-bounded organelle;membrane-bounded vesicle;organelle;plasma membrane;vesicle		Apoptosis;Completeproteome;Cytoplasm;Membrane;Polymorphism;Referenceproteome;Tumorsuppressor	1.61e-40	1.01753	1	1	1	1	1
Q8TEX9;Q8TEX9-2	Q8TEX9;Q8TEX9-2	IPO4	Importin-4;Isoform of Q8TEX9, Isoform 2 of Importin-4	-0.0990719	-0.234856	-0.334386	0.00160961	0.691245	0.158667	0.00989109	+			+	16.8617	16.984	16.8926	16.8334	16.6856	16.6611	16.633	16.8885	16.8704	16.7088	16.5439	16.647	16.5138	16.7344	16.6438	16.5884	16.5589	16.548	16.4352	16.4547			+	cellular component assembly;cellular component assembly at cellular level;cellular component organization;cellular component organization at cellular level;cellular component organization or biogenesis;cellular component organization or biogenesis at cellular level;cellular macromolecular complex assembly;cellular macromolecular complex subunit organization;cellular process;chromatin assembly or …		cell part;chromatin;chromosomal part;cytoplasm;intracellular organelle part;intracellular part;macromolecular complex;membrane;nuclear chromatin;nuclear chromosome part;nuclear part;organelle part;protein complex		Acetylation;Alternativesplicing;Completeproteome;Cytoplasm;Directproteinsequencing;Nucleus;Polymorphism;Proteintransport;Referenceproteome;Repeat;Transport	1.76e-41	1.02052	12	12	12	12	12
P06899;P23527;P33778;Q16778	P06899;P23527;P33778;Q16778	H2BC11;H2BC17;H2BC3;H2BC21	Histone H2B type 1-J;Histone H2B type 1-O;Histone H2B type 1-B;Histone H2B type 2-E	0.000312805	-0.231531	-0.334281	0.00174857	0.998898	0.163559	0.0158125	+			+	18.6853	18.5134	18.4743	18.6902	18.6901	18.4559	18.4573	18.7033	18.7885	18.6499	18.3872	18.4732	18.2382	18.354	18.443	18.4312	18.2871	18.1588	18.2345	18.2703			+	antibacterial humoral response;antimicrobial humoral response;cellular component assembly;cellular component assembly at cellular level;cellular component organization;cellular component organization at cellular level;cellular component organization or biogenesis;cellular component organization or biogenesis at cellular level;cellular macromolecular complex assembly;cellular macromolecular comple…	binding;DNA binding;nucleic acid binding	cell part;chromosomal part;extracellular membrane-bounded organelle;extracellular organelle;extracellular region part;extracellular space;extracellular vesicular exosome;intracellular membrane-bounded organelle;intracellular organelle;intracellular organelle part;intracellular part;macromolecular complex;membrane-bounded organelle;membrane-bounded vesicle;nuclear chromosome part;nuclear nucleosom…	Systemic lupus erythematosus	3D-structure;Acetylation;Antibiotic;Antimicrobial;Chromosome;Completeproteome;Directproteinsequencing;DNA-binding;Glycoprotein;Isopeptidebond;Methylation;Nucleosomecore;Nucleus;Phosphoprotein;Referenceproteome;Ublconjugation	5.81e-44	1.02815	2	2	2	2	2
Q52LJ0	Q52LJ0	FAM98B	Protein FAM98B	-0.212427	-0.10427	-0.33227	0.0045873	0.440106	0.490078	0.00684619	+			+	17.2673	17.1405	17.1221	17.0774	17.122	17.0651	16.7823	17.0804	16.7815	16.9578	16.9544	17.202	17.0466	17.0905	16.9144	16.8605	16.903	16.7981	16.6636	16.8427			+			cell part;cytoplasm;intracellular membrane-bounded organelle;intracellular organelle;intracellular part;macromolecular complex;membrane-bounded organelle;nucleus;organelle;protein complex;tRNA-splicing ligase complex		Alternativesplicing;Completeproteome;Cytoplasm;Nucleus;Referenceproteome	1.34e-42	1.02396	6	6	6	6	6
F5GZ90;Q9NZJ0	F5GZ90;Q9NZJ0	DTL	Isoform of Q9NZJ0, WD_REPEATS_REGION domain-containing protein;Denticleless protein homolog	-0.0173973	-0.122223	-0.331316	0.00558659	0.925106	0.447502	0.0355277	+			+	14.4404	14.3197	14.3604	14.4419	14.493	14.315	14.3876	14.3018	14.5228	14.4411	14.3119	14.4644	14.3179	14.1908	14.1591	14.121	14.1963	13.7958	14.2229	14.0627			+	biological regulation;biosynthetic process;catabolic process;cell cycle checkpoint;cellular biosynthetic process;cellular catabolic process;cellular macromolecule biosynthetic process;cellular macromolecule catabolic process;cellular macromolecule metabolic process;cellular metabolic process;cellular nitrogen compound metabolic process;cellular process;cellular protein metabolic process;cellular …		cell part;centrosome;chromosome;CUL4 RING ubiquitin ligase complex;Cul4A-RING ubiquitin ligase complex;Cul4B-RING ubiquitin ligase complex;cullin-RING ubiquitin ligase complex;cytoplasm;cytoplasmic part;cytoskeletal part;intracellular membrane-bounded organelle;intracellular non-membrane-bounded organelle;intracellular organelle;intracellular organelle part;intracellular part;macromolecular compl…		Acetylation;Alternativesplicing;Chromosome;Completeproteome;Cytoplasm;Cytoskeleton;DNAdamage;DNAreplication;Membrane;Nucleus;Phosphoprotein;Polymorphism;Proteomicsidentification;Referenceproteome;Repeat;Ublconjugation;Ublconjugationpathway;WDrepeat	3.01e-15	0.924056	3	3	3	3	3
F5GZS6;J3KPF3;P08195;P08195-2;P08195-3;P08195-4	F5GZS6;J3KPF3;P08195;P08195-2;P08195-3;P08195-4	SLC3A2	Isoform of P08195, Aamy domain-containing protein;Isoform of P08195, Aamy domain-containing protein;4F2 cell-surface antigen heavy chain;Isoform of P08195, Isoform 2 of 4F2 cell-surface antigen heavy chain;Isoform of P08195, Isoform 3 of 4F2 cell-surface antigen heavy chain;Isoform of P08195, Isoform 4 of 4F2 cell-surface antigen heavy chain	-0.0485451	-0.0595989	-0.32793	0.00362771	0.837098	0.789061	0.0343601	+			+	19.7047	19.9666	19.9562	19.8488	19.6429	19.7141	19.7482	19.8398	19.7559	19.8184	19.5807	19.7863	19.8835	19.749	19.8218	19.3769	19.5237	19.6291	19.5511	19.3988			+	amine transport;amino acid import;amino acid transport;aromatic amino acid transport;biological regulation;blood coagulation;branched-chain aliphatic amino acid transport;calcium ion transport;carbohydrate metabolic process;carboxylic acid transport;cation transport;cell growth;cell migration;cell motility;cellular component movement;cellular process;coagulation;divalent inorganic cation transpor…	active transmembrane transporter activity;amine transmembrane transporter activity;amino acid transmembrane transporter activity;antiporter activity;binding;calcium ion transmembrane transporter activity;calcium:cation antiporter activity;calcium:sodium antiporter activity;carboxylic acid transmembrane transporter activity;catalytic activity;cation binding;cation transmembrane transporter activit…	apical plasma membrane;cell part;cell surface;cytoplasm;cytoplasmic membrane-bounded vesicle;cytoplasmic part;cytoplasmic vesicle;extracellular membrane-bounded organelle;extracellular organelle;extracellular region part;extracellular vesicular exosome;integral to membrane;intracellular membrane-bounded organelle;intracellular organelle;intracellular organelle part;intracellular part;intrinsic to…	Protein digestion and absorption	3D-structure;Acetylation;Alternativesplicing;Amino-acidtransport;Cellmembrane;Completeproteome;Directproteinsequencing;Disulfidebond;Glycoprotein;Isopeptidebond;Membrane;Phosphoprotein;Proteomicsidentification;Referenceproteome;Signal-anchor;Transmembrane;Transmembranehelix;Transport;Ublconjugation	2.34e-55	1.06138	20	20	20	20	20
Q6RFH5	Q6RFH5	WDR74	WD repeat-containing protein 74	-0.0993435	-0.160014	-0.326248	0.00547092	0.626768	0.243046	0.0284047	+			+	14.6222	14.6035	14.6837	14.4788	14.5229	14.4734	14.5856	14.3317	14.5569	14.467	14.4873	14.5335	14.3465	14.3277	14.4161	14.3399	14.3935	14.2864	14.2477	14.0124			+	anatomical structure formation involved in morphogenesis;blastocyst formation;cellular macromolecule metabolic process;cellular metabolic process;cellular nitrogen compound metabolic process;cellular process;developmental process;macromolecule metabolic process;metabolic process;nitrogen compound metabolic process;nucleic acid metabolic process;nucleobase-containing compound metabolic process;pri…		cell part;intracellular membrane-bounded organelle;intracellular non-membrane-bounded organelle;intracellular organelle;intracellular organelle part;intracellular part;membrane-bounded organelle;non-membrane-bounded organelle;nuclear part;nucleolus;nucleus;organelle;organelle part		Alternativesplicing;Completeproteome;Nucleus;Phosphoprotein;Referenceproteome;Repeat;WDrepeat	3.09e-31	0.988249	3	3	3	3	3
Q6P2H3;Q6P2H3-2;Q6P2H3-4	Q6P2H3;Q6P2H3-2;Q6P2H3-4	CEP85	Centrosomal protein of 85 kDa;Isoform of Q6P2H3, Isoform 2 of Centrosomal protein of 85 kDa;Isoform of Q6P2H3, Isoform 4 of Centrosomal protein of 85 kDa	-0.0549812	-0.172212	-0.322843	0.296856	0.940912	0.550728	0.0375785				+	15.1737	15.1375	15.2449	15.1242	15.2387	14.4208	15.3869	15.0645	15.4971	15.2748	14.9701	15.3427	14.653	15.0223	15.0699	15.0571	14.7978	14.7996	14.6351	15.0152			+			cell part;centrosome;cytoplasm;cytoplasmic part;cytoskeletal part;Golgi apparatus;intracellular membrane-bounded organelle;intracellular non-membrane-bounded organelle;intracellular organelle;intracellular organelle part;intracellular part;membrane-bounded organelle;microtubule organizing center;non-membrane-bounded organelle;nuclear part;nucleolus;organelle;organelle part;spindle pole		Alternativesplicing;Coiledcoil;Completeproteome;Cytoplasm;Cytoskeleton;Nucleus;Phosphoprotein;Polymorphism;Referenceproteome	1.97e-31	0.988882	2	2	2	2	2
F5GX79;Q6IA86;Q6IA86-2;Q6IA86-3;Q6IA86-4;Q6IA86-5;Q6IA86-6	F5GX79;Q6IA86;Q6IA86-2;Q6IA86-3;Q6IA86-4;Q6IA86-5;Q6IA86-6	ELP2	Isoform of Q6IA86, Elongator complex protein 2 (Fragment);Elongator complex protein 2;Isoform of Q6IA86, Isoform 2 of Elongator complex protein 2;Isoform of Q6IA86, Isoform 3 of Elongator complex protein 2;Isoform of Q6IA86, Isoform 4 of Elongator complex protein 2;Isoform of Q6IA86, Isoform 5 of Elongator complex protein 2;Isoform of Q6IA86, Isoform 6 of Elongator complex protein 2	-0.120475	-0.180794	-0.32048	0.0583754	0.573596	0.522784	0.0257208				+	14.5043	14.5915	14.41	14.5574	14.5695	14.5307	14.2268	14.3736	14.4288	14.4706	14.1418	14.5386	14.4265	14.5768	14.0452	14.3232	14.104	14.3451	14.0142	14.2439			+	biological regulation;biosynthetic process;cellular biosynthetic process;cellular component organization;cellular component organization at cellular level;cellular component organization or biogenesis;cellular component organization or biogenesis at cellular level;cellular macromolecule metabolic process;cellular metabolic process;cellular nitrogen compound metabolic process;cellular process;chro…		cell part;cytoplasm;Elongator holoenzyme complex;histone acetyltransferase complex;intracellular organelle part;intracellular part;macromolecular complex;nuclear part;nucleoplasm part;organelle part;protein complex;transcription elongation factor complex		Alternativesplicing;Completeproteome;Cytoplasm;Nucleus;Polymorphism;Proteomicsidentification;Referenceproteome;Repeat;Transcription;Transcriptionregulation;WDrepeat	1.88e-09	0.893051	1	1	1	1	1
A0A087WXM6;A0A0A0MRF8;A0A0A6YYL6;J3KRX5;J3QLC8;J3QQT2;P18621;P18621-2;P18621-3	A0A087WXM6;A0A0A0MRF8;A0A0A6YYL6;J3KRX5;J3QLC8;J3QQT2;P18621;P18621-2;P18621-3	RPL17;RPL17-C18orf32;RPL17-C18orf32;RPL17;RPL17;RPL17;RPL17;RPL17;RPL17	Isoform of P18621, 60S ribosomal protein L17 (Fragment);RPL17-C18orf32 readthrough, 60S ribosomal protein L17;RPL17-C18orf32 readthrough, 60S ribosomal protein L17;Isoform of P18621, 60S ribosomal protein L17 (Fragment);Isoform of P18621, 60S ribosomal protein L17;Isoform of P18621, 60S ribosomal protein L17 (Fragment);60S ribosomal protein L17;Isoform of P18621, Isoform 2 of 60S ribosomal protei…	-0.166689	-0.212281	-0.320107	0.010344	0.513803	0.0272724	0.0320629	+		+	+	19.4159	19.4618	19.4754	19.5103	19.3879	19.2321	19.0998	19.3493	19.4951	19.2415	19.2216	19.2679	19.2526	19.2052	19.2424	19.2368	19.3274	19.1626	18.9398	18.9841		+	+	biosynthetic process;catabolic process;cellular biosynthetic process;cellular catabolic process;cellular component disassembly;cellular component disassembly at cellular level;cellular component organization;cellular component organization at cellular level;cellular component organization or biogenesis;cellular component organization or biogenesis at cellular level;cellular macromolecular complex…	structural constituent of ribosome;structural molecule activity	cell part;cytoplasmic part;cytosol;cytosolic large ribosomal subunit;intracellular membrane-bounded organelle;intracellular organelle;intracellular organelle part;intracellular part;large ribosomal subunit;macromolecular complex;membrane-bounded organelle;nucleus;organelle;organelle part;ribonucleoprotein complex	Ribosome	3D-structure;Alternativesplicing;Completeproteome;Directproteinsequencing;Phosphoprotein;Proteomicsidentification;Referenceproteome;Ribonucleoprotein;Ribosomalprotein	1.01e-47	1.03952	10	10	10	10	10
H0YFD6;P40939	H0YFD6;P40939	HADHA	Isoform of P40939, Enoyl-CoA hydratase;Trifunctional enzyme subunit alpha, mitochondrial	-0.159585	-0.317205	-0.319296	0.0144343	0.654552	0.038936	0.0328472	+		+	+	18.9871	18.9585	18.7963	19.0153	18.8861	18.6497	18.5269	18.9731	19.0064	18.6892	18.5975	18.6575	18.6538	18.5911	18.5573	18.7583	18.7333	18.6308	18.404	18.5204		+	+	biosynthetic process;carboxylic acid catabolic process;carboxylic acid metabolic process;cardiolipin acyl-chain remodeling;cardiolipin metabolic process;catabolic process;cellular biosynthetic process;cellular catabolic process;cellular ketone metabolic process;cellular lipid catabolic process;cellular lipid metabolic process;cellular metabolic process;cellular process;fatty acid beta-oxidation;f…	3-hydroxyacyl-CoA dehydrogenase activity;acetyl-CoA C-acetyltransferase activity;acetyl-CoA C-acyltransferase activity;acetyltransferase activity;binding;C-acetyltransferase activity;C-acyltransferase activity;carbon-oxygen lyase activity;carboxylic acid binding;catalytic activity;coenzyme binding;cofactor binding;enoyl-CoA hydratase activity;fatty acid binding;fatty-acyl-CoA binding;hydro-lyase …	cell part;cytoplasmic part;fatty acid beta-oxidation multienzyme complex;intracellular membrane-bounded organelle;intracellular non-membrane-bounded organelle;intracellular organelle;intracellular organelle part;intracellular part;macromolecular complex;membrane;membrane-bounded organelle;mitochondrial inner membrane;mitochondrial membrane;mitochondrial nucleoid;mitochondrial part;mitochondrion;n…	Aminobenzoate degradation;Benzoate degradation;beta-Alanine metabolism;Biosynthesis of unsaturated fatty acids;Butanoate metabolism;Caprolactam degradation;Fatty acid elongation in mitochondria;Fatty acid metabolism;Lysine degradation;Propanoate metabolism;Tryptophan metabolism;Valine, leucine and isoleucine degradation	Acetylation;Alternativesplicing;Completeproteome;Diseasemutation;Fattyacidmetabolism;Lipidmetabolism;Lyase;Mitochondrion;Multifunctionalenzyme;NAD;Oxidoreductase;Phosphoprotein;Polymorphism;Proteomicsidentification;Referenceproteome;Transitpeptide	1.43e-55	1.06197	32	32	32	32	32
Q8WXA9;Q8WXA9-2	Q8WXA9;Q8WXA9-2	SREK1	Splicing regulatory glutamine/lysine-rich protein 1;Isoform of Q8WXA9, Isoform 2 of Splicing regulatory glutamine/lysine-rich protein 1	-0.208241	-0.270401	-0.318453	0.0140229	0.513803	0.170267	0.0283423	+			+	15.7219	15.5998	15.6654	15.5743	15.3947	15.3381	15.2675	15.2699	15.6458	15.3936	15.2834	15.1394	15.3824	15.3802	15.4187	15.3703	15.3913	15.2385	15.1358	15.228			+	cellular macromolecule metabolic process;cellular metabolic process;cellular nitrogen compound metabolic process;cellular process;macromolecule metabolic process;metabolic process;mRNA metabolic process;mRNA processing;nitrogen compound metabolic process;nucleic acid metabolic process;nucleobase-containing compound metabolic process;primary metabolic process;RNA metabolic process;RNA processing;R…	binding;nucleotide binding	cell part;intracellular organelle part;intracellular part;macromolecular complex;nuclear part;nucleoplasm;organelle part;ribonucleoprotein complex;spliceosomal complex		Alternativesplicing;Completeproteome;Directproteinsequencing;mRNAprocessing;mRNAsplicing;Nucleus;Phosphoprotein;Referenceproteome;Spliceosome	4.19e-26	0.970741	1	1	1	1	1
Q9BTX1;Q9BTX1-2;Q9BTX1-3;Q9BTX1-5;Q9BTX1-6	Q9BTX1;Q9BTX1-2;Q9BTX1-3;Q9BTX1-5;Q9BTX1-6	NDC1	Nucleoporin NDC1;Isoform of Q9BTX1, Isoform 2 of Nucleoporin NDC1;Isoform of Q9BTX1, Isoform 3 of Nucleoporin NDC1;Isoform of Q9BTX1, Isoform 5 of Nucleoporin NDC1;Isoform of Q9BTX1, Isoform 6 of Nucleoporin NDC1	-0.0182461	-0.0771868	-0.31684	0.000589474	0.904024	0.494722	0.0154204	+			+	15.5389	15.681	15.7145	15.6492	15.7173	15.6409	15.5576	15.615	15.7081	15.6881	15.57	15.5774	15.6239	15.6637	15.48	15.4003	15.4222	15.4256	15.1492	15.3195			+	cell cycle process;cellular component assembly;cellular component assembly at cellular level;cellular component organization;cellular component organization at cellular level;cellular component organization or biogenesis;cellular component organization or biogenesis at cellular level;cellular localization;cellular macromolecular complex assembly;cellular macromolecular complex subunit organizatio…	structural constituent of nuclear pore;structural molecule activity	cell part;cytoplasm;intracellular organelle part;intracellular part;macromolecular complex;membrane;membrane part;nuclear membrane;nuclear part;nuclear pore;organelle membrane;organelle part;pore complex;protein complex	RNA transport	Alternativesplicing;Completeproteome;Membrane;mRNAtransport;Nuclearporecomplex;Nucleus;Phosphoprotein;Polymorphism;Proteintransport;Referenceproteome;Translocation;Transmembrane;Transmembranehelix;Transport	1.73e-29	0.982474	7	7	7	7	7
Q13242	Q13242	SRSF9	Serine/arginine-rich splicing factor 9	-0.153493	-0.145399	-0.314951	0.00094382	0.513803	0.130392	0.00223585	+			+	17.9965	17.9106	18.0967	18.0019	17.9991	17.7809	17.7875	17.9713	18.0022	17.6954	17.8702	17.8311	17.814	17.9035	17.859	17.7553	17.6247	17.7203	17.6594	17.6704			+	biological regulation;biosynthetic process;cellular biosynthetic process;cellular component assembly;cellular component assembly at cellular level;cellular component organization;cellular component organization at cellular level;cellular component organization or biogenesis;cellular component organization or biogenesis at cellular level;cellular macromolecular complex assembly;cellular macromolec…	binding;nucleotide binding	cell part;intracellular non-membrane-bounded organelle;intracellular organelle;intracellular organelle part;intracellular part;non-membrane-bounded organelle;nuclear part;nucleolus;nucleoplasm;organelle;organelle part	Spliceosome	Completeproteome;mRNAprocessing;mRNAsplicing;Nucleus;Phosphoprotein;Referenceproteome;Repeat;Repressor;RNA-binding	1.48e-39	1.01453	6	6	6	6	6
B4DV59;E9PQE5;Q9P2K3;Q9P2K3-2;Q9P2K3-3;Q9P2K3-4;Q9UKL0	B4DV59;E9PQE5;Q9P2K3;Q9P2K3-2;Q9P2K3-3;Q9P2K3-4;Q9UKL0	RCOR3;RCOR3;RCOR3;RCOR3;RCOR3;RCOR3;RCOR1	Isoform of Q9P2K3, REST corepressor 3;Isoform of Q9P2K3, REST corepressor 3 (Fragment);REST corepressor 3;Isoform of Q9P2K3, Isoform 2 of REST corepressor 3;Isoform of Q9P2K3, Isoform 3 of REST corepressor 3;Isoform of Q9P2K3, Isoform 4 of REST corepressor 3;REST corepressor 1	-0.0255489	-0.121522	-0.313223	0.00668063	0.925143	0.432263	0.0320002	+			+	14.8538	14.9528	14.7865	15.0665	14.8896	14.9517	14.7087	15.062	14.8565	14.8425	14.811	14.6826	14.7587	14.9054	14.7839	14.5839	14.4973	14.7879	14.4632	14.6507			+	biological regulation;biosynthetic process;blood coagulation;cellular biosynthetic process;cellular component organization;cellular component organization at cellular level;cellular component organization or biogenesis;cellular component organization or biogenesis at cellular level;cellular macromolecule biosynthetic process;cellular macromolecule metabolic process;cellular metabolic process;cell…	binding;chromatin binding;DNA binding;nucleic acid binding;nucleic acid binding transcription factor activity;regulatory region DNA binding;regulatory region nucleic acid binding;RNA polymerase II core promoter proximal region sequence-specific DNA binding transcription factor activity;RNA polymerase II core promoter proximal region sequence-specific DNA binding transcription factor activity invo…	cell part;intracellular membrane-bounded organelle;intracellular organelle;intracellular organelle part;intracellular part;macromolecular complex;membrane-bounded organelle;nuclear part;nucleoplasm;nucleoplasm part;nucleus;organelle;organelle part;protein complex;transcriptional repressor complex	Huntington's disease	3D-structure;Alternativesplicing;Chromatinregulator;Coiledcoil;Completeproteome;Host-virusinteraction;Nucleus;Phosphoprotein;Polymorphism;Proteomicsidentification;Referenceproteome;Repeat;Repressor;Transcription;Transcriptionregulation	9.28e-22	0.954187	1	1	1	1	1
B5MBX0;Q96FF9	B5MBX0;Q96FF9	CDCA5	Isoform of Q96FF9, Sororin;Sororin	-0.0497078	-0.00215263	-0.312937	0.000451977	0.789936	0.990406	0.00378564	+			+	15.2343	15.0312	15.1467	15.2175	15.2033	15.0581	15.2107	15.2176	15.0237	15.0745	15.1764	15.209	14.9996	15.2613	15.176	14.827	14.8893	14.9031	14.8627	14.7864			+	biological regulation;cell cycle;cell cycle phase;cell cycle process;cell division;cellular component organization;cellular component organization at cellular level;cellular component organization or biogenesis;cellular component organization or biogenesis at cellular level;cellular macromolecule metabolic process;cellular metabolic process;cellular nitrogen compound metabolic process;cellular pr…	binding;chromatin binding	cell part;chromatin;chromosomal part;chromosome;chromosome, centromeric region;cohesin complex;cytoplasm;cytoplasmic part;cytosol;intracellular membrane-bounded organelle;intracellular non-membrane-bounded organelle;intracellular organelle;intracellular organelle part;intracellular part;macromolecular complex;membrane;membrane-bounded organelle;non-membrane-bounded organelle;nuclear chromatin;nuc…		Cellcycle;Celldivision;Chromosome;Completeproteome;Cytoplasm;Mitosis;Nucleus;Phosphoprotein;Polymorphism;Proteomicsidentification;Referenceproteome;Ublconjugation	1.37e-33	0.995799	3	3	3	3	3
A0A2U3TZL8;H7BYN4;Q02241;Q02241-2	A0A2U3TZL8;H7BYN4;Q02241;Q02241-2	KIF23	Isoform of Q02241, Kinesin-like protein;Isoform of Q02241, Kinesin-like protein;Kinesin-like protein KIF23;Isoform of Q02241, Isoform 2 of Kinesin-like protein KIF23	0.0224178	-0.017923	-0.312414	0.000149533	0.866798	0.875303	0.0118453	+			+	17.2654	17.4279	17.4259	17.3094	17.4086	17.3937	17.3971	17.461	17.3529	17.3444	17.2901	17.3817	17.3632	17.4233	17.2892	17.1593	17.0143	17.1669	16.9844	16.9501			+	antigen processing and presentation;antigen processing and presentation of exogenous antigen;antigen processing and presentation of exogenous peptide antigen;antigen processing and presentation of exogenous peptide antigen via MHC class II;antigen processing and presentation of peptide antigen;antigen processing and presentation of peptide antigen via MHC class II;antigen processing and presentat…	adenyl nucleotide binding;adenyl ribonucleotide binding;ATP binding;ATPase activity;binding;catalytic activity;cytoskeletal protein binding;hydrolase activity;hydrolase activity, acting on acid anhydrides;hydrolase activity, acting on acid anhydrides, in phosphorus-containing anhydrides;microtubule binding;microtubule motor activity;motor activity;nucleoside-triphosphatase activity;nucleotide bin…	adherens junction;anchoring junction;cell junction;cell part;cell-substrate adherens junction;cell-substrate junction;centralspindlin complex;centrosome;cytoplasmic part;cytoskeletal part;cytosol;extracellular region part;focal adhesion;intercellular bridge;intracellular membrane-bounded organelle;intracellular non-membrane-bounded organelle;intracellular organelle;intracellular organelle part;in…		3D-structure;Alternativesplicing;ATP-binding;Cellcycle;Celldivision;Coiledcoil;Completeproteome;Cytoplasm;Cytoskeleton;Microtubule;Mitosis;Motorprotein;Nucleotide-binding;Nucleus;Phosphoprotein;Polymorphism;Proteomicsidentification;Referenceproteome;Ublconjugation	8.42e-42	1.02151	8	8	8	8	8
A0A2R8YD63;Q92547	A0A2R8YD63;Q92547	TOPBP1	Isoform of Q92547, DNA topoisomerase 2-binding protein 1;DNA topoisomerase 2-binding protein 1	-0.0234203	-0.173282	-0.311409	0.000181818	0.880648	0.111749	0.00116403	+			+	15.3457	15.3228	15.3813	15.2698	15.3156	15.3823	15.2696	15.4193	15.2246	15.2223	15.1202	15.0986	15.2847	15.1456	15.1197	15.0876	14.9389	15.0366	15.0065	15.0086			+	cellular macromolecule metabolic process;cellular metabolic process;cellular nitrogen compound metabolic process;cellular process;cellular response to stimulus;cellular response to stress;DNA metabolic process;DNA repair;macromolecule metabolic process;metabolic process;nitrogen compound metabolic process;nucleic acid metabolic process;nucleobase-containing compound metabolic process;primary meta…	binding;DNA binding;identical protein binding;nucleic acid binding;protein binding;protein C-terminus binding	actin cytoskeleton;cell part;centrosome;chromosome;condensed chromosome;condensed nuclear chromosome;cytoplasm;cytoplasmic part;cytoskeletal part;cytoskeleton;germ cell nucleus;Golgi apparatus;intracellular membrane-bounded organelle;intracellular non-membrane-bounded organelle;intracellular organelle;intracellular organelle part;intracellular part;male germ cell nucleus;membrane-bounded organell…		3D-structure;Chromosome;Completeproteome;Cytoplasm;Cytoskeleton;DNA-binding;DNAdamage;DNArepair;Nucleus;Phosphoprotein;Polymorphism;Referenceproteome;Repeat;Ublconjugation	1.06e-29	0.983181	2	2	2	2	2
P53634	P53634	CTSC	Dipeptidyl peptidase 1	-0.0274693	-0.0342243	-0.310202	0	0.502701	0.416358	3.40512e-05	+			+	18.5835	18.5537	18.6089	18.5806	18.5752	18.5386	18.5618	18.5415	18.5748	18.5479	18.4936	18.566	18.5632	18.5633	18.5448	18.2645	18.2441	18.3192	18.2701	18.253			+	activation of caspase activity;adaptive immune response;adaptive immune response based on somatic recombination of immune receptors built from immunoglobulin superfamily domains;aging;biological regulation;cell killing;developmental process;immune effector process;immune response;immune system process;induction of apoptosis;induction of programmed cell death;leukocyte mediated cytotoxicity;leukoc…	anion binding;apoptotic protease activator activity;binding;caspase activator activity;caspase regulator activity;catalytic activity;chaperone binding;chloride ion binding;cysteine-type endopeptidase activity;cysteine-type peptidase activity;endopeptidase activity;enzyme activator activity;enzyme binding;enzyme regulator activity;hydrolase activity;ion binding;peptidase activator activity;peptida…	cell part;cytoplasmic part;endoplasmic reticulum;extracellular membrane-bounded organelle;extracellular organelle;extracellular region part;extracellular space;extracellular vesicular exosome;Golgi apparatus;intracellular membrane-bounded organelle;intracellular organelle;intracellular part;lysosome;lytic vacuole;membrane;membrane-bounded organelle;membrane-bounded vesicle;organelle;vacuole;vesic…	Lysosome	3D-structure;Alternativesplicing;Chloride;Completeproteome;Directproteinsequencing;Diseasemutation;Disulfidebond;Glycoprotein;Hydrolase;Lysosome;Palmoplantarkeratoderma;Polymorphism;Protease;Referenceproteome;Signal;Thiolprotease;Zymogen	1.67e-49	1.0448	7	7	7	7	7
A0A087WTU5;A0A087X0N3;O94818;O94818-3;O94818-4;Q96MY1;Q96MY1-2	A0A087WTU5;A0A087X0N3;O94818;O94818-3;O94818-4;Q96MY1;Q96MY1-2	NOL4L;NOL4L;NOL4;NOL4;NOL4;NOL4L;NOL4L	Isoform of Q96MY1, Nucleolar protein 4-like;Isoform of Q96MY1, Nucleolar protein 4-like;Nucleolar protein 4;Isoform of O94818, Isoform 3 of Nucleolar protein 4;Isoform of O94818, Isoform 4 of Nucleolar protein 4;Nucleolar protein 4-like;Isoform of Q96MY1, Isoform 2 of Nucleolar protein 4-like	-0.200475	-0.113541	-0.299845	0.110156	0.654552	0.368987	0.0303289				+	14.7225	14.6718	14.7447	14.7809	14.6695	14.5137	14.0426	14.7847	14.7048	14.5414	14.5348	14.521	14.6946	14.5398	14.7316	14.2582	14.6578	14.453	14.3568	14.3645			+		binding;nucleic acid binding;RNA binding	cell part;cytoplasm;intracellular membrane-bounded organelle;intracellular non-membrane-bounded organelle;intracellular organelle;intracellular organelle part;intracellular part;membrane-bounded organelle;non-membrane-bounded organelle;nuclear part;nucleolus;nucleoplasm;nucleus;organelle;organelle part		Alternativesplicing;Completeproteome;Nucleus;Phosphoprotein;Proteomicsidentification;Referenceproteome	2.02e-14	0.919533	1	1	1	1	1
B8ZZI9;Q6ULP2;Q6ULP2-6;Q6ULP2-8;Q6ULP2-9	B8ZZI9;Q6ULP2;Q6ULP2-6;Q6ULP2-8;Q6ULP2-9	AFTPH	Isoform of Q6ULP2, Clathrin_bdg domain-containing protein (Fragment);Aftiphilin;Isoform of Q6ULP2, Isoform 2 of Aftiphilin;Isoform of Q6ULP2, Isoform 4 of Aftiphilin;Isoform of Q6ULP2, Isoform 5 of Aftiphilin	0.104499	0.0274067	-0.298957	0.000215385	0.615403	0.86732	0.0247325	+			+	14.3922	14.3999	14.323	14.6172	14.3613	14.5267	14.4974	14.5353	14.4471	14.6095	14.5252	14.4874	14.465	14.3361	14.4168	14.0111	14.2517	14.0703	14.1614	14.1041			+	establishment of localization;establishment of protein localization;protein transport;transport	binding;clathrin binding;protein binding	AP-1 adaptor complex;AP-type membrane coat adaptor complex;cell part;clathrin adaptor complex;cytoplasm;cytoplasmic part;cytoplasmic vesicle part;cytosol;Golgi apparatus;Golgi apparatus part;intracellular membrane-bounded organelle;intracellular organelle;intracellular organelle part;intracellular part;macromolecular complex;membrane part;membrane-bounded organelle;nuclear part;nucleoplasm;nucleu…		Alternativesplicing;Completeproteome;Cytoplasm;Phosphoprotein;Polymorphism;Proteintransport;Proteomicsidentification;Referenceproteome;Repeat;Transport	7.6e-33	0.993432	3	3	3	3	3
Q14166	Q14166	TTLL12	Tubulin--tyrosine ligase-like protein 12	-0.0349556	-0.10151	-0.298864	0.00025	0.767036	0.351185	0.0113209	+			+	16.7426	16.853	16.9144	16.7843	16.7555	16.786	16.7522	16.7949	16.7894	16.7524	16.6574	16.758	16.6899	16.6482	16.7887	16.5399	16.4968	16.5894	16.5755	16.3538			+	cellular macromolecule metabolic process;cellular metabolic process;cellular process;cellular protein metabolic process;macromolecule metabolic process;macromolecule modification;metabolic process;primary metabolic process;protein metabolic process;protein modification process				Completeproteome;Polymorphism;Referenceproteome	3.84e-41	1.01946	13	13	13	13	13
A0A0C4DGT3;A0A2R8Y695;A0A2R8Y7T6;A0A3B3IRZ4;A0A3B3IU98;Q6DN90;Q6DN90-2;Q6DN90-3	A0A0C4DGT3;A0A2R8Y695;A0A2R8Y7T6;A0A3B3IRZ4;A0A3B3IU98;Q6DN90;Q6DN90-2;Q6DN90-3	IQSEC1	Isoform of Q6DN90, SEC7 domain-containing protein;Isoform of Q6DN90, SEC7 domain-containing protein (Fragment);Isoform of Q6DN90, SEC7 domain-containing protein;Isoform of Q6DN90, SEC7 domain-containing protein;Isoform of Q6DN90, SEC7 domain-containing protein (Fragment);IQ motif and SEC7 domain-containing protein 1;Isoform of Q6DN90, Isoform 2 of IQ motif and SEC7 domain-containing protein 1;Iso…	-0.00441265	-0.0242313	-0.295606	0.00193407	0.985851	0.912436	0.0418985	+			+	14.5502	14.7569	14.5873	14.5384	14.3273	14.5662	14.6072	14.5477	14.5189	14.4981	14.3966	14.5029	14.56	14.571	14.6085	14.1698	14.2344	14.2936	14.2068	14.3776			+	actin cytoskeleton organization;actin filament-based process;biological regulation;cellular component organization;cellular component organization at cellular level;cellular component organization or biogenesis;cellular component organization or biogenesis at cellular level;cellular process;cytoskeleton organization;organelle organization;positive regulation of catalytic activity;positive regulat…	ARF guanyl-nucleotide exchange factor activity;binding;enzyme regulator activity;GTPase regulator activity;guanyl-nucleotide exchange factor activity;lipid binding;nucleoside-triphosphatase regulator activity;small GTPase regulator activity	cell part;cytoplasm;intracellular membrane-bounded organelle;intracellular organelle;intracellular part;membrane;membrane-bounded organelle;nucleus;organelle	Endocytosis	3D-structure;Alternativesplicing;Coiledcoil;Completeproteome;Cytoplasm;Guanine-nucleotidereleasingfactor;Lipid-binding;Nucleus;Phosphoprotein;Polymorphism;Proteomicsidentification;Referenceproteome	2.51e-28	0.978544	2	2	2	2	2
A0A1W2PNT6;A0A1W2PR09;A0A1W2PRL5;A0A1W2PRM0;A0A1W2PRW5;F5GYH1;F5H2U7;Q8NC96	A0A1W2PNT6;A0A1W2PR09;A0A1W2PRL5;A0A1W2PRM0;A0A1W2PRW5;F5GYH1;F5H2U7;Q8NC96	NECAP1	Isoform of Q8NC96, Adaptin ear-binding coat-associated protein 1;Isoform of Q8NC96, DUF1681 domain-containing protein;Isoform of Q8NC96, DUF1681 domain-containing protein;Isoform of Q8NC96, DUF1681 domain-containing protein;Isoform of Q8NC96, Adaptin ear-binding coat-associated protein 1 (Fragment);Isoform of Q8NC96, DUF1681 domain-containing protein (Fragment);Isoform of Q8NC96, Adaptin ear-bind…	-0.0111092	0.000669479	-0.295382	0.000335484	0.950174	0.995072	0.0102348	+			+	17.4644	17.6139	17.5085	17.5642	17.4095	17.5871	17.4931	17.5335	17.3829	17.5084	17.5716	17.4976	17.5625	17.402	17.5301	17.1452	17.1328	17.2258	17.3295	17.2502			+	cellular component organization;cellular component organization or biogenesis;cellular membrane organization;cellular process;endocytosis;establishment of localization;establishment of protein localization;membrane invagination;membrane organization;protein transport;transport;vesicle-mediated transport		cell part;clathrin coat;clathrin vesicle coat;coated pit;cytoplasmic part;cytoplasmic vesicle part;intracellular organelle part;intracellular part;macromolecular complex;membrane;membrane coat;membrane part;organelle part;plasma membrane;protein complex;vesicle coat		Alternativesplicing;Cellmembrane;Completeproteome;Cytoplasmicvesicle;Endocytosis;Epilepsy;Membrane;Polymorphism;Proteintransport;Proteomicsidentification;Referenceproteome;Repeat;Transport	8.49e-42	1.0215	2	2	2	2	2
A0A590UJT3;Q9NYB0	A0A590UJT3;Q9NYB0	TERF2IP	Isoform of Q9NYB0, Repressor/activator protein 1 homolog;Telomeric repeat-binding factor 2-interacting protein 1	-0.0448162	-0.0948763	-0.294452	0.000601942	0.667298	0.414434	0.00609076	+			+	14.5428	14.4785	14.4726	14.4573	14.5038	14.4354	14.4788	14.5208	14.4338	14.3623	14.5006	14.4795	14.3822	14.3472	14.2713	14.3172	14.1236	14.2778	14.1518	14.1124			+	anatomical structure homeostasis;biological regulation;biosynthetic process;cellular biosynthetic process;cellular component organization;cellular component organization at cellular level;cellular component organization or biogenesis;cellular component organization or biogenesis at cellular level;cellular localization;cellular macromolecule biosynthetic process;cellular macromolecule localization…	binding;DNA binding;nucleic acid binding	cell part;chromosomal part;chromosome;chromosome, telomeric region;cytoplasm;envelope;intracellular membrane-bounded organelle;intracellular non-membrane-bounded organelle;intracellular organelle;intracellular organelle part;intracellular part;macromolecular complex;membrane-bounded organelle;non-membrane-bounded organelle;nuclear chromosome;nuclear chromosome part;nuclear chromosome, telomeric r…		3D-structure;Acetylation;Activator;Chromosome;Completeproteome;Cytoplasm;Nucleus;Phosphoprotein;Polymorphism;Referenceproteome;Telomere;Transcription;Transcriptionregulation	1.28e-32	0.992711	4	4	4	4	4
Q8NE01;Q8NE01-2;Q8NE01-3	Q8NE01;Q8NE01-2;Q8NE01-3	CNNM3	Metal transporter CNNM3;Isoform of Q8NE01, Isoform 2 of Metal transporter CNNM3;Isoform of Q8NE01, Isoform 3 of Metal transporter CNNM3	-0.123189	-0.140538	-0.29192	0.033172	0.595078	0.359252	0.0340687	+			+	15.1893	15.1535	15.2084	15.1149	15.1831	14.9068	15.0302	14.9231	15.1375	15.2356	15.0091	14.8279	15.1803	15.0347	15.0945	14.9833	15.0578	14.8974	14.7823	14.6687			+	establishment of localization;ion transport;transport		cell part;integral to membrane;intrinsic to membrane;membrane;membrane part;plasma membrane		Alternativesplicing;CBSdomain;Cellmembrane;Completeproteome;Glycoprotein;Iontransport;Membrane;Phosphoprotein;Referenceproteome;Repeat;Transmembrane;Transmembranehelix;Transport	5.58e-34	0.997045	2	2	2	2	2
Q15124	Q15124	PGM5	Phosphoglucomutase-like protein 5	-0.0412714	-0.0467566	-0.291662	0.000168067	0.775584	0.61001	0.00178923	+			+	16.0028	16.0745	16.1231	16.0535	16.0667	16.1232	16.0898	15.9263	15.9718	16.0032	16.0734	16.0249	15.9588	15.9415	16.0883	15.6837	15.757	15.8363	15.7834	15.8019			+	biological adhesion;carbohydrate metabolic process;cell adhesion;cellular process;metabolic process;primary metabolic process	binding;catalytic activity;cation binding;intramolecular transferase activity;intramolecular transferase activity, phosphotransferases;ion binding;isomerase activity;magnesium ion binding;metal ion binding;structural molecule activity	actin filament bundle;actomyosin;adherens junction;anchoring junction;cell junction;cell part;cell-cell adherens junction;cell-cell contact zone;cell-cell junction;cell-substrate adherens junction;cell-substrate junction;contractile fiber part;costamere;cytoplasmic part;cytoskeletal part;dystrophin-associated glycoprotein complex;focal adhesion;intercalated disc;internal side of plasma membrane;i…		Alternativesplicing;Carbohydratemetabolism;Celladhesion;Celljunction;Completeproteome;Cytoplasm;Cytoskeleton;Directproteinsequencing;Glucosemetabolism;Magnesium;Metal-binding;Phosphoprotein;Referenceproteome	1.86e-36	1.00484	5	5	5	5	5
A0A0A0MT59;Q15014;Q5JXX1;Q5JXX2	A0A0A0MT59;Q15014;Q5JXX1;Q5JXX2	MORF4L2	Isoform of Q15014, Mortality factor 4-like protein 2;Mortality factor 4-like protein 2;Isoform of Q15014, Mortality factor 4-like protein 2 (Fragment);Isoform of Q15014, Mortality factor 4-like protein 2	0.00941734	-0.0605619	-0.290527	0.000244275	0.950174	0.674364	0.00332523	+			+	15.5895	15.7454	15.6353	15.5555	15.5702	15.6474	15.5752	15.5919	15.6838	15.6446	15.7109	15.469	15.5864	15.47	15.5568	15.2912	15.3724	15.3473	15.3459	15.2865			+	biological regulation;biosynthetic process;cellular biosynthetic process;cellular component organization;cellular component organization at cellular level;cellular component organization or biogenesis;cellular component organization or biogenesis at cellular level;cellular macromolecule biosynthetic process;cellular macromolecule metabolic process;cellular metabolic process;cellular nitrogen comp…		cell part;intracellular membrane-bounded organelle;intracellular non-membrane-bounded organelle;intracellular organelle;intracellular organelle part;intracellular part;membrane-bounded organelle;non-membrane-bounded organelle;nuclear part;nucleolus;nucleoplasm;nucleus;organelle;organelle part		Chromatinregulator;Completeproteome;Directproteinsequencing;DNAdamage;DNArepair;Growthregulation;Nucleus;Phosphoprotein;Proteomicsidentification;Referenceproteome;Transcription;Transcriptionregulation	7.26e-27	0.973459	1	1	1	1	1
Q14192	Q14192	FHL2	Four and a half LIM domains protein 2	-0.0531559	-0.107567	-0.289388	8.33333e-05	0.636664	0.17578	0.00491011	+			+	17.7731	17.7586	17.6619	17.7021	17.7952	17.6267	17.6665	17.6715	17.739	17.7215	17.6546	17.6661	17.5649	17.6326	17.6349	17.565	17.4775	17.4209	17.3647	17.4158			+	anatomical structure development;anatomical structure formation involved in morphogenesis;androgen receptor signaling pathway;atrial cardiac muscle cell development;biological regulation;biosynthetic process;cardiac cell development;cardiac muscle cell development;cell development;cell differentiation;cellular biosynthetic process;cellular developmental process;cellular lipid metabolic process;ce…	androgen receptor binding;binding;cation binding;hormone receptor binding;identical protein binding;ion binding;metal ion binding;nuclear hormone receptor binding;protein binding;protein binding transcription factor activity;receptor binding;steroid hormone receptor binding;transcription coactivator activity;transcription cofactor activity;transcription factor binding;transcription factor binding…	actin cytoskeleton;adherens junction;anchoring junction;cell junction;cell part;cell-substrate adherens junction;cell-substrate junction;contractile fiber part;cytoplasmic part;cytoskeleton;focal adhesion;intracellular membrane-bounded organelle;intracellular non-membrane-bounded organelle;intracellular organelle;intracellular organelle part;intracellular part;M band;membrane-bounded organelle;no…	Osteoclast differentiation	3D-structure;Alternativesplicing;Completeproteome;Cytoplasm;LIMdomain;Metal-binding;Nucleus;Phosphoprotein;Polymorphism;Referenceproteome;Repeat;Transcription;Transcriptionregulation;Zinc;Zinc-finger	4.83e-41	1.01915	6	6	6	6	6
Q8NHV4;Q8NHV4-2;Q8NHV4-3	Q8NHV4;Q8NHV4-2;Q8NHV4-3	NEDD1	Protein NEDD1;Isoform of Q8NHV4, Isoform 2 of Protein NEDD1;Isoform of Q8NHV4, Isoform 3 of Protein NEDD1	-0.0247643	-0.148073	-0.288131	0.0376693	0.911297	0.560624	0.0443415	+			+	15.6403	15.8656	15.8208	15.8489	15.7047	15.8118	15.6813	15.6939	15.8991	15.6704	15.6278	15.6377	15.7362	15.3033	15.835	15.5835	15.5164	15.6479	15.3044	15.3875			+	cell cycle;cell cycle phase;cell cycle process;cell division;cellular component organization;cellular component organization at cellular level;cellular component organization or biogenesis;cellular component organization or biogenesis at cellular level;cellular process;G2/M transition of mitotic cell cycle;mitosis;mitotic cell cycle;nuclear division;organelle fission;organelle organization		apical part of cell;cell part;centriole;centrosome;cytoplasmic part;cytoskeletal part;cytosol;intracellular non-membrane-bounded organelle;intracellular organelle;intracellular organelle part;intracellular part;membrane;microtubule organizing center;microtubule organizing center part;non-membrane-bounded organelle;nuclear part;nucleolus;nucleoplasm;organelle;organelle part;pericentriolar material…		Alternativesplicing;Cellcycle;Celldivision;Completeproteome;Cytoplasm;Cytoskeleton;Mitosis;Phosphoprotein;Referenceproteome;Repeat;WDrepeat	1.5e-43	1.02688	3	3	3	3	3
A0A2R8Y4T4;A0A2R8Y765;A0A2R8Y7I9;A0A2R8Y7U4;A0A2R8Y855;A0A2R8YD78;A0A2R8YES3;A0A2U3TZQ7;B4DGM3;J3KT85;J3QKS7;J3QR61;Q969G3;Q969G3-2;Q969G3-3;Q969G3-4;Q969G3-5;Q969G3-6	A0A2R8Y4T4;A0A2R8Y765;A0A2R8Y7I9;A0A2R8Y7U4;A0A2R8Y855;A0A2R8YD78;A0A2R8YES3;A0A2U3TZQ7;B4DGM3;J3KT85;J3QKS7;J3QR61;Q969G3;Q969G3-2;Q969G3-3;Q969G3-4;Q969G3-5;Q969G3-6	SMARCE1	Isoform of Q969G3, HMG box domain-containing protein;Isoform of Q969G3, HMG box domain-containing protein;Isoform of Q969G3, HMG box domain-containing protein;Isoform of Q969G3, HMG box domain-containing protein;Isoform of Q969G3, HMG box domain-containing protein;Isoform of Q969G3, HMG box domain-containing protein;Isoform of Q969G3, HMG box domain-containing protein;Isoform of Q969G3, HMG box d…	-0.0532455	-0.187498	-0.285462	0.00297362	0.540277	0.216984	0.0185596	+			+	16.4144	16.3842	16.4655	16.363	16.3948	16.3166	16.3788	16.3252	16.4044	16.3305	16.3089	16.0727	16.092	16.2564	16.3543	16.2964	16.1262	16.1688	15.994	16.0091			+	anatomical structure development;ATP-dependent chromatin remodeling;biological regulation;cellular component disassembly;cellular component disassembly at cellular level;cellular component organization;cellular component organization at cellular level;cellular component organization or biogenesis;cellular component organization or biogenesis at cellular level;cellular macromolecular complex disas…	acetyltransferase activity;binding;catalytic activity;chromatin binding;DNA binding;ligand-dependent nuclear receptor binding;N-acetyltransferase activity;N-acyltransferase activity;nucleic acid binding;protein binding;protein binding transcription factor activity;protein N-terminus binding;receptor binding;RNA binding;transcription coactivator activity;transcription cofactor activity;transcripti…	cell part;chromatin;chromatin remodeling complex;chromosomal part;chromosome;intracellular membrane-bounded organelle;intracellular non-membrane-bounded organelle;intracellular organelle;intracellular organelle part;intracellular part;macromolecular complex;membrane-bounded organelle;nBAF complex;non-membrane-bounded organelle;npBAF complex;nuclear chromatin;nuclear chromosome;nuclear chromosome …		Alternativesplicing;Chromatinregulator;Coiledcoil;Completeproteome;Diseasemutation;DNA-binding;Mentalretardation;Neurogenesis;Nucleus;Phosphoprotein;Proteomicsidentification;Referenceproteome;Ublconjugation	5.28e-40	1.01593	2	2	2	2	2
Q9UNQ2	Q9UNQ2	DIMT1	Probable dimethyladenosine transferase	0.0492863	0.0245319	-0.280074	0	0.715436	0.788856	0.00433872	+			+	16.7367	16.751	16.8439	16.7739	16.6927	16.8678	16.7807	16.8854	16.7909	16.7198	16.7872	16.7814	16.8514	16.7952	16.7058	16.5412	16.4514	16.5602	16.4452	16.3998			+		catalytic activity;methyltransferase activity;N-methyltransferase activity;RNA methyltransferase activity;rRNA (adenine) methyltransferase activity;rRNA (adenine-N6,N6-)-dimethyltransferase activity;rRNA methyltransferase activity;S-adenosylmethionine-dependent methyltransferase activity;transferase activity;transferase activity, transferring one-carbon groups	cell part;cytoplasm;intracellular membrane-bounded organelle;intracellular non-membrane-bounded organelle;intracellular organelle;intracellular organelle part;intracellular part;membrane-bounded organelle;non-membrane-bounded organelle;nuclear part;nucleolus;nucleus;organelle;organelle part		3D-structure;Completeproteome;Methyltransferase;Nucleus;Referenceproteome;RNA-binding;rRNAprocessing;S-adenosyl-L-methionine;Transferase	7.89e-45	1.0308	13	13	13	13	13
F5H5I6;Q12849	F5H5I6;Q12849	GRSF1	Isoform of Q12849, G-rich sequence factor 1;G-rich sequence factor 1	-0.0686249	-0.143962	-0.278916	5.71429e-05	0.612317	0.0757992	0.0021656	+			+	16.4169	16.5341	16.4192	16.3953	16.4078	16.2995	16.353	16.4657	16.372	16.34	16.2955	16.3252	16.2955	16.2679	16.2694	16.1789	16.1877	16.1826	16.1512	16.0784			+	anatomical structure morphogenesis;anterior/posterior pattern specification;cellular macromolecule metabolic process;cellular metabolic process;cellular nitrogen compound metabolic process;cellular process;developmental process;embryonic morphogenesis;macromolecule metabolic process;metabolic process;morphogenesis of an epithelium;morphogenesis of embryonic epithelium;mRNA 3'-end processing;mRNA …	binding;mRNA binding;nucleic acid binding;nucleotide binding;RNA binding	cell part;cytoplasm;cytoplasmic part;intracellular membrane-bounded organelle;intracellular non-membrane-bounded organelle;intracellular organelle;intracellular organelle part;intracellular part;membrane-bounded organelle;mitochondrial nucleoid;mitochondrial part;mitochondrion;non-membrane-bounded organelle;nucleoid;organelle;organelle part		3D-structure;Alternativesplicing;Completeproteome;Cytoplasm;Directproteinsequencing;Mitochondrion;Mitochondrionnucleoid;mRNAprocessing;Phosphoprotein;Polymorphism;Proteomicsidentification;Referenceproteome;Repeat;RNA-binding;Transitpeptide;tRNAprocessing	2.55e-48	1.04131	11	11	11	11	11
Q9Y5A9;Q9Y5A9-2	Q9Y5A9;Q9Y5A9-2	YTHDF2	YTH domain-containing family protein 2;Isoform of Q9Y5A9, Isoform 2 of YTH domain-containing family protein 2	0.0232403	-0.0320267	-0.277808	0.000615385	0.908276	0.816596	0.0204418	+			+	14.4736	14.256	14.1923	14.301	14.32	14.3514	14.369	14.2646	14.4246	14.2496	14.3079	14.2636	14.2426	14.2181	14.3507	14.0131	14.1023	14.1079	13.9187	14.0119			+	biological regulation;cellular macromolecule metabolic process;cellular metabolic process;cellular nitrogen compound metabolic process;cellular process;humoral immune response;immune response;immune system process;macromolecule metabolic process;metabolic process;mRNA metabolic process;nitrogen compound metabolic process;nucleic acid metabolic process;nucleobase-containing compound metabolic proc…		cell part;cytoplasmic mRNA processing body;cytoplasmic part;intracellular non-membrane-bounded organelle;intracellular organelle;intracellular part;macromolecular complex;non-membrane-bounded organelle;organelle;ribonucleoprotein complex;RNA granule		3D-structure;Acetylation;Alternativesplicing;Completeproteome;Cytoplasm;Directproteinsequencing;Phosphoprotein;Polymorphism;Referenceproteome;RNA-binding	1.71e-27	0.975664	6	6	6	6	6
Q86U90	Q86U90	YRDC	YrdC domain-containing protein, mitochondrial	0.0513296	-0.0397844	-0.273889	0.00211765	0.741047	0.795899	0.0365757	+			+	14.9201	14.9154	15.0403	15.0315	15.0717	15.0383	15.043	15.1514	14.9715	15.0314	15.0379	15.0777	14.8349	14.9752	14.8543	14.4992	14.8288	14.7942	14.7995	14.6878			+	biological regulation;negative regulation of biological process;negative regulation of transport;regulation of biological process;regulation of localization;regulation of transport	binding;double-stranded RNA binding;nucleic acid binding;RNA binding	cell part;cytoplasmic part;intracellular membrane-bounded organelle;intracellular organelle;intracellular part;membrane;membrane-bounded organelle;mitochondrion;organelle		Completeproteome;Membrane;Mitochondrion;Phosphoprotein;Referenceproteome;Transitpeptide	3.97e-28	0.977857	1	1	1	1	1
A0A0A0MT54;A0A1W2PQQ0;A0A1W2PR07;H0Y7K5;H0YED9;J3KNN9;P19544;P19544-2;P19544-3;P19544-4;P19544-6;P19544-7;P19544-8;P19544-9	A0A0A0MT54;A0A1W2PQQ0;A0A1W2PR07;H0Y7K5;H0YED9;J3KNN9;P19544;P19544-2;P19544-3;P19544-4;P19544-6;P19544-7;P19544-8;P19544-9	WT1	Isoform of P19544, Wilms tumor protein;Isoform of P19544, Wilms tumor protein;Isoform of P19544, Wilms tumor protein;Isoform of P19544, Wilms tumor protein;Isoform of P19544, Wilms tumor protein (Fragment);Isoform of P19544, Wilms tumor protein;Wilms tumor protein;Isoform of P19544, Isoform 2 of Wilms tumor protein;Isoform of P19544, Isoform 3 of Wilms tumor protein;Isoform of P19544, Isoform 4 o…	-0.0335747	-0.0277554	-0.273879	0.00155152	0.85798	0.843059	0.0154204	+			+	16.1708	16.2629	16.3232	16.3857	16.3555	16.2849	16.2159	16.1442	16.325	16.3603	16.3762	16.3338	16.2678	16.1937	16.1879	15.9591	16.0311	15.9381	16.1471	16.0533			+	adrenal cortex formation;adrenal gland development;anatomical structure development;anatomical structure formation involved in morphogenesis;anatomical structure morphogenesis;anterior/posterior pattern specification;apoptosis;biological regulation;branching involved in ureteric bud morphogenesis;branching morphogenesis of a tube;camera-type eye development;cardiac cell fate commitment;cardiac mu…	binding;C2H2 zinc finger domain binding;cation binding;DNA binding;double-stranded DNA binding;ion binding;metal ion binding;nucleic acid binding;nucleic acid binding transcription factor activity;protein binding;protein domain specific binding;regulatory region DNA binding;regulatory region nucleic acid binding;RNA binding;RNA polymerase II core promoter proximal region sequence-specific DNA bin…	cell part;cytoplasm;intracellular membrane-bounded organelle;intracellular non-membrane-bounded organelle;intracellular organelle;intracellular organelle part;intracellular part;membrane-bounded organelle;non-membrane-bounded organelle;nuclear body;nuclear part;nuclear speck;nucleolus;nucleoplasm;nucleoplasm part;nucleus;organelle;organelle part		3D-structure;Alternativeinitiation;Alternativesplicing;Chromosomalrearrangement;Completeproteome;Cytoplasm;Diseasemutation;DNA-binding;Isopeptidebond;Metal-binding;Nucleus;Proteomicsidentification;Referenceproteome;Repeat;RNA-binding;RNAediting;Transcription;Transcriptionregulation;Tumorsuppressor;Ublconjugation;Zinc;Zinc-finger	4e-12	0.906956	1	1	1	1	1
F5H1D6;Q07864	F5H1D6;Q07864	POLE	Isoform of Q07864, DNA polymerase epsilon catalytic subunit;DNA polymerase epsilon catalytic subunit A	-0.0545778	0.077121	-0.270926	0.0902447	0.906685	0.783429	0.0336226				+	14.6822	14.6699	14.7775	14.8882	14.8119	14.388	14.917	15.0184	14.4623	14.7712	14.9721	14.7384	14.726	15.156	14.6228	14.2972	14.6013	14.5042	14.5411	14.5314			+	anatomical structure homeostasis;base-excision repair, gap-filling;biological regulation;biosynthetic process;cell cycle;cell cycle process;cellular biosynthetic process;cellular component organization;cellular component organization at cellular level;cellular component organization or biogenesis;cellular component organization or biogenesis at cellular level;cellular macromolecule biosynthetic p…	3'-5' exonuclease activity;4 iron, 4 sulfur cluster binding;binding;catalytic activity;cation binding;chromatin binding;DNA binding;DNA polymerase activity;DNA-directed DNA polymerase activity;exonuclease activity;hydrolase activity;hydrolase activity, acting on ester bonds;ion binding;iron-sulfur cluster binding;metal cluster binding;metal ion binding;nuclease activity;nucleic acid binding;nucle…	cell part;chromosomal part;cytoplasm;DNA polymerase complex;epsilon DNA polymerase complex;intracellular membrane-bounded organelle;intracellular organelle;intracellular organelle part;intracellular part;macromolecular complex;membrane;membrane-bounded organelle;nuclear chromosome part;nuclear part;nucleoplasm;nucleus;organelle;organelle part;plasma membrane;protein complex	Base excision repair;DNA replication;Nucleotide excision repair;Purine metabolism;Pyrimidine metabolism	4Fe-4S;Completeproteome;Directproteinsequencing;Diseasemutation;DNA-binding;DNAdamage;DNA-directedDNApolymerase;DNArepair;DNAreplication;Iron;Iron-sulfur;Metal-binding;Nucleotidyltransferase;Nucleus;Phosphoprotein;Polymorphism;Proteomicsidentification;Referenceproteome;Transferase;Zinc;Zinc-finger	1.5e-21	0.953338	2	2	2	2	2
Q12841;Q12841-2	Q12841;Q12841-2	FSTL1	Follistatin-related protein 1;Isoform of Q12841, Isoform 2 of Follistatin-related protein 1	0.123354	0.149924	-0.270606	0.000115385	0.550046	0.351185	0.0467363	+			+	15.9573	15.8098	15.7782	16.0021	16.0791	16.0852	16.0762	16.0403	15.9959	16.0456	16.1147	15.9755	16.1036	16.0727	16.1096	15.7329	15.5148	15.6212	15.7761	15.6284			+	biological regulation;BMP signaling pathway;cell surface receptor linked signaling pathway;cellular process;cellular response to stimulus;enzyme linked receptor protein signaling pathway;regulation of biological process;regulation of cellular process;response to external stimulus;response to extracellular stimulus;response to nutrient levels;response to starvation;response to stimulus;response to…	binding;calcium ion binding;carbohydrate binding;cation binding;glycosaminoglycan binding;heparin binding;ion binding;metal ion binding;pattern binding;polysaccharide binding	extracellular membrane-bounded organelle;extracellular organelle;extracellular region;extracellular region part;extracellular space;extracellular vesicular exosome;membrane-bounded organelle;membrane-bounded vesicle;organelle;vesicle		Alternativesplicing;Completeproteome;Directproteinsequencing;Disulfidebond;Glycoprotein;Heparin-binding;Referenceproteome;Repeat;Secreted;Signal	3.52e-38	1.01023	4	4	4	4	4
Q9H6F5	Q9H6F5	CCDC86	Coiled-coil domain-containing protein 86	-0.025037	-0.0416965	-0.269945	0	0.786994	0.496338	0.000351144	+			+	17.3956	17.504	17.4551	17.4485	17.4914	17.4313	17.4972	17.3994	17.3897	17.4517	17.4079	17.3925	17.4142	17.3952	17.4763	17.1934	17.1862	17.209	17.1996	17.1566			+	viral reproduction		cell part;intracellular membrane-bounded organelle;intracellular non-membrane-bounded organelle;intracellular organelle;intracellular organelle part;intracellular part;membrane-bounded organelle;non-membrane-bounded organelle;nuclear part;nucleolus;nucleoplasm;nucleus;organelle;organelle part		Alternativesplicing;Citrullination;Coiledcoil;Completeproteome;Host-virusinteraction;Nucleus;Phosphoprotein;Polymorphism;Referenceproteome	5.04e-39	1.01287	6	6	6	6	6
O14908	O14908	GIPC1	PDZ domain-containing protein GIPC1	-0.135781	-0.135222	-0.268494	0.419916	0.598119	0.796295	0.040391				+	15.5766	15.3691	15.6257	15.7053	15.5372	15.5255	15.2564	15.4396	15.4313	15.4821	15.7008	15.5551	15.6158	14.6622	15.6038	15.2416	15.4484	15.3131	15.2251	15.2431			+	biological regulation;cell communication;cell migration;cell motility;cell surface receptor linked signaling pathway;cell-cell signaling;cellular component movement;cellular process;cellular response to stimulus;endothelial cell migration;establishment of localization;establishment of localization in cell;establishment of protein localization;glutamate secretion;G-protein coupled receptor protein…	actin binding;binding;cytoskeletal protein binding;identical protein binding;myosin binding;protein binding;protein dimerization activity;protein homodimerization activity;receptor binding	brush border;cell cortex;cell part;cell projection;cell projection part;clathrin-coated vesicle;coated vesicle;cytoplasm;cytoplasmic membrane-bounded vesicle;cytoplasmic part;cytoplasmic vesicle;cytosol;dendritic shaft;dendritic spine;endocytic vesicle;extracellular membrane-bounded organelle;extracellular organelle;extracellular region part;extracellular vesicular exosome;intracellular membrane-…		Alternativesplicing;Completeproteome;Cytoplasm;Membrane;Phosphoprotein;Referenceproteome	5.83e-29	0.980702	3	3	3	3	3
P30154;P30154-2	P30154;P30154-2	PPP2R1B	Serine/threonine-protein phosphatase 2A 65 kDa regulatory subunit A beta isoform;Isoform of P30154, Isoform 2 of Serine/threonine-protein phosphatase 2A 65 kDa regulatory subunit A beta isoform	-0.0375048	-0.0801077	-0.267586	0.00540643	0.819871	0.576824	0.0300396	+			+	14.8344	14.6279	14.681	14.6767	14.6441	14.5928	14.6466	14.5822	14.7623	14.6927	14.5052	14.6966	14.6188	14.7163	14.5267	14.5702	14.4838	14.4487	14.2892	14.3343			+	apoptosis;apoptosis involved in morphogenesis;cell death;cellular developmental process;cellular process;death;developmental process;developmental programmed cell death;programmed cell death		cell part;extracellular membrane-bounded organelle;extracellular organelle;extracellular region part;extracellular vesicular exosome;membrane part;membrane raft;membrane-bounded organelle;membrane-bounded vesicle;organelle;vesicle	Cell cycle - yeast;Chagas disease (American trypanosomiasis);Hepatitis C;Long-term depression;Meiosis - yeast;mRNA surveillance pathway;Oocyte meiosis;TGF-beta signaling pathway;Tight junction;Wnt signaling pathway	Acetylation;Alternativesplicing;Completeproteome;Polymorphism;Referenceproteome;Repeat	6.45e-40	1.01566	5	5	5	5	5
Q07617	Q07617	SPAG1	Sperm-associated antigen 1	-0.0220207	-0.0643539	-0.267332	0.000603015	0.896641	0.585681	0.0137077	+			+	16.9859	16.8139	17.0025	17.0395	16.942	16.9473	16.8683	17.0139	16.9662	16.8781	16.8976	16.8608	16.9118	16.9696	16.8225	16.7756	16.6786	16.5791	16.7073	16.7068			+	axonemal dynein complex assembly;cellular component assembly;cellular component assembly at cellular level;cellular component organization;cellular component organization at cellular level;cellular component organization or biogenesis;cellular component organization or biogenesis at cellular level;cellular macromolecular complex assembly;cellular macromolecular complex subunit organization;cellul…	binding;catalytic activity;GTP binding;guanyl nucleotide binding;guanyl ribonucleotide binding;hydrolase activity;nucleotide binding;purine nucleotide binding;purine ribonucleoside triphosphate binding;purine ribonucleotide binding;ribonucleotide binding	cell part;cytoplasm;cytoskeleton;intracellular non-membrane-bounded organelle;intracellular organelle;intracellular organelle part;intracellular part;microtubule cytoskeleton;non-membrane-bounded organelle;nuclear part;nucleoplasm;organelle;organelle part		Alternativesplicing;Ciliopathy;Completeproteome;Cytoplasm;Fertilization;GTP-binding;Hydrolase;Nucleotide-binding;Phosphoprotein;Polymorphism;Primaryciliarydyskinesia;Referenceproteome;Repeat;TPRrepeat	2.35e-37	1.00766	4	4	4	4	4
H7C0W5;H7C1Q6;Q9NXE4;Q9NXE4-10;Q9NXE4-2;Q9NXE4-3;Q9NXE4-4;Q9NXE4-6;Q9NXE4-7;Q9NXE4-8;Q9NXE4-9	H7C0W5;H7C1Q6;Q9NXE4;Q9NXE4-10;Q9NXE4-2;Q9NXE4-3;Q9NXE4-4;Q9NXE4-6;Q9NXE4-7;Q9NXE4-8;Q9NXE4-9	SMPD4	Isoform of Q9NXE4, Sphingomyelin phosphodiesterase 4 (Fragment);Isoform of Q9NXE4, Sphingomyelin phosphodiesterase 4 (Fragment);Sphingomyelin phosphodiesterase 4;Isoform of Q9NXE4, Isoform 10 of Sphingomyelin phosphodiesterase 4;Isoform of Q9NXE4, Isoform 2 of Sphingomyelin phosphodiesterase 4;Isoform of Q9NXE4, Isoform 3 of Sphingomyelin phosphodiesterase 4;Isoform of Q9NXE4, Isoform 4 of Sphing…	-0.167734	-0.0986147	-0.267012	0.0169553	0.61197	0.475287	0.0212007	+			+	15.8031	16.1352	15.9912	15.978	15.936	15.9241	15.9016	15.5211	15.7835	15.8745	15.8799	15.848	15.907	15.8766	15.839	15.6967	15.7018	15.7707	15.6624	15.6769			+	biosynthetic process;catabolic process;cellular biosynthetic process;cellular catabolic process;cellular lipid catabolic process;cellular lipid metabolic process;cellular metabolic process;cellular process;cellular response to chemical stimulus;cellular response to cytokine stimulus;cellular response to organic substance;cellular response to stimulus;cellular response to tumor necrosis factor;cer…	binding;catalytic activity;cation binding;hydrolase activity;hydrolase activity, acting on ester bonds;ion binding;lipase activity;metal ion binding;phospholipase activity;phosphoric diester hydrolase activity;phosphoric ester hydrolase activity;sphingomyelin phosphodiesterase activity;sphingomyelin phosphodiesterase D activity	cell part;cytoplasmic part;endoplasmic reticulum;endoplasmic reticulum membrane;endoplasmic reticulum part;Golgi apparatus;Golgi apparatus part;Golgi membrane;integral to membrane;intracellular membrane-bounded organelle;intracellular organelle;intracellular organelle part;intracellular part;intrinsic to membrane;membrane;membrane part;membrane-bounded organelle;organelle;organelle membrane;organ…	Sphingolipid metabolism	Alternativesplicing;Completeproteome;Endoplasmicreticulum;Golgiapparatus;Hydrolase;Magnesium;Membrane;Metal-binding;Phosphoprotein;Proteomicsidentification;Referenceproteome;Transmembrane;Transmembranehelix	1.32e-37	1.00844	5	5	5	5	5
K7EK08;K7EPK6;O43310;O43310-2	K7EK08;K7EPK6;O43310;O43310-2	CTIF	Isoform of O43310, CBP80/20-dependent translation initiation factor (Fragment);Isoform of O43310, CBP80/20-dependent translation initiation factor (Fragment);CBP80/20-dependent translation initiation factor;Isoform of O43310, Isoform 2 of CBP80/20-dependent translation initiation factor	-0.0650553	-0.124859	-0.265367	0.000615385	0.636613	0.111749	0.0124505	+			+	12.6927	12.7088	12.6956	12.5953	12.7423	12.6178	12.6046	12.5755	12.7373	12.5741	12.5654	12.5143	12.5665	12.5919	12.5723	12.5372	12.4976	12.4073	12.3148	12.351			+	biological regulation;catabolic process;cellular catabolic process;cellular macromolecule catabolic process;cellular macromolecule metabolic process;cellular metabolic process;cellular nitrogen compound metabolic process;cellular process;macromolecule catabolic process;macromolecule metabolic process;metabolic process;mRNA catabolic process;mRNA metabolic process;nitrogen compound metabolic proce…	binding;nucleic acid binding;RNA binding	cell part;cytoplasm;cytoplasmic part;intracellular part;perinuclear region of cytoplasm		Acetylation;Alternativesplicing;Completeproteome;Cytoplasm;Nonsense-mediatedmRNAdecay;Phosphoprotein;Polymorphism;Proteomicsidentification;Referenceproteome;Translationregulation	8.42e-16	0.926987	1	1	1	1	1
Q53GA4	Q53GA4	PHLDA2	Pleckstrin homology-like domain family A member 2	0.0574554	0.0217106	-0.264267	4.49438e-05	0.729979	0.85014	0.0142429	+			+	17.7709	17.9555	18.0184	17.9404	17.9422	17.9613	18.0346	18.036	17.9215	17.9612	17.8989	17.9626	17.9911	17.9409	17.9424	17.6295	17.6143	17.7324	17.7295	17.6004			+	anatomical structure development;anatomical structure morphogenesis;apoptosis;biological regulation;cell death;cellular process;death;developmental process;organ development;organ morphogenesis;placenta development;programmed cell death;regulation of biological process;regulation of carbohydrate metabolic process;regulation of cell migration;regulation of cell motility;regulation of cellular carb…		cell part;cytoplasm;intracellular part;membrane		Completeproteome;Cytoplasm;Membrane;Phosphoprotein;Referenceproteome	1.26e-36	1.00537	1	1	1	1	1
P30825	P30825	SLC7A1	High affinity cationic amino acid transporter 1	-0.0201324	-0.0479713	-0.261764	0.00133766	0.87621	0.64359	0.0302522	+			+	16.6105	16.5091	16.4614	16.5669	16.4559	16.5199	16.4457	16.4539	16.5262	16.5575	16.5212	16.5339	16.4542	16.3846	16.4701	16.3167	16.1192	16.1612	16.2814	16.4165			+	amine transport;amino acid transport;carboxylic acid transport;cellular process;establishment of localization;ion transport;nitrogen compound transport;organic acid transport;organic substance transport;transmembrane transport;transport	active transmembrane transporter activity;amine transmembrane transporter activity;amino acid transmembrane transporter activity;antiporter activity;arginine transmembrane transporter activity;basic amino acid transmembrane transporter activity;carboxylic acid transmembrane transporter activity;L-amino acid transmembrane transporter activity;L-lysine transmembrane transporter activity;L-ornithine…	cell part;integral to membrane;integral to plasma membrane;intrinsic to membrane;intrinsic to plasma membrane;membrane;membrane part;plasma membrane;plasma membrane part		Amino-acidtransport;Cellmembrane;Completeproteome;Directproteinsequencing;Glycoprotein;Membrane;Receptor;Referenceproteome;Transmembrane;Transmembranehelix;Transport	1.36e-33	0.995809	3	3	3	3	3
Q9UL42	Q9UL42	PNMA2	Paraneoplastic antigen Ma2	0.0977816	0.123256	-0.261485	4.5977e-05	0.463332	0.351185	0.0130661	+			+	15.0764	15.1532	15.183	15.2351	15.092	15.2704	15.278	15.2784	15.2319	15.1699	15.2829	15.112	15.3249	15.3609	15.2752	14.7923	14.8404	14.9054	15.0235	14.8707			+	biological regulation;positive regulation of apoptosis;positive regulation of biological process;positive regulation of cell death;positive regulation of cellular process;positive regulation of programmed cell death;regulation of apoptosis;regulation of biological process;regulation of cell death;regulation of cellular process;regulation of programmed cell death		cell part;intracellular non-membrane-bounded organelle;intracellular organelle;intracellular organelle part;intracellular part;non-membrane-bounded organelle;nuclear part;nucleolus;organelle;organelle part		Acetylation;Completeproteome;Directproteinsequencing;Nucleus;Polymorphism;Referenceproteome;Tumorantigen	3.49e-24	0.96367	2	2	2	2	2
P62495	P62495	ETF1	Eukaryotic peptide chain release factor subunit 1	-0.0566948	-0.0582691	-0.260189	0.000839506	0.715436	0.688294	0.0108057	+			+	19.8175	19.9276	20.032	20.0212	19.8731	19.857	19.875	19.8464	19.9448	19.8648	19.7675	19.8144	19.9302	19.8848	19.9831	19.7059	19.7108	19.6332	19.6973	19.6232			+	biological regulation;biosynthetic process;catabolic process;cellular biosynthetic process;cellular catabolic process;cellular component disassembly;cellular component disassembly at cellular level;cellular component organization;cellular component organization at cellular level;cellular component organization or biogenesis;cellular component organization or biogenesis at cellular level;cellular …	binding;nucleic acid binding;ribonucleoprotein binding;ribosome binding;RNA binding;translation factor activity, nucleic acid binding;translation release factor activity;translation release factor activity, codon specific;translation termination factor activity	cell part;cytoplasm;cytoplasmic part;cytosol;intracellular part;macromolecular complex;protein complex;translation release factor complex	mRNA surveillance pathway	3D-structure;Acetylation;Alternativesplicing;Completeproteome;Cytoplasm;Directproteinsequencing;Nonsense-mediatedmRNAdecay;Proteinbiosynthesis;Referenceproteome	1.63e-47	1.03889	9	9	9	9	9
B0QYW5;F6RTR7;O43808	B0QYW5;F6RTR7;O43808	SLC25A17	Isoform of O43808, Peroxisomal membrane protein PMP34;Isoform of O43808, Peroxisomal membrane protein PMP34;Peroxisomal membrane protein PMP34	-0.0425379	-0.0505167	-0.258917	0.0236621	0.877724	0.722621	0.0408209	+			+	14.5703	14.6917	14.6442	14.5829	14.4425	14.3026	14.5474	14.7199	14.6023	14.5466	14.6333	14.4353	14.5431	14.4845	14.5828	14.2923	14.3865	14.4847	14.1669	14.3065			+	adenine nucleotide transport;ADP transport;AMP transport;ATP transport;carboxylic acid catabolic process;carboxylic acid metabolic process;carboxylic acid transport;catabolic process;cellular catabolic process;cellular ketone metabolic process;cellular lipid catabolic process;cellular lipid metabolic process;cellular metabolic process;cellular process;coenzyme A transmembrane transport;coenzyme A…	adenine nucleotide transmembrane transporter activity;ADP transmembrane transporter activity;AMP transmembrane transporter activity;ATP transmembrane transporter activity;binding;chaperone binding;coenzyme A transmembrane transporter activity;coenzyme transporter activity;cofactor transporter activity;FAD transmembrane transporter activity;NAD transporter activity;nucleobase-containing compound t…	cell part;cytoplasmic part;integral to membrane;integral to organelle membrane;integral to peroxisomal membrane;intracellular membrane-bounded organelle;intracellular organelle;intracellular organelle part;intracellular part;intrinsic to membrane;intrinsic to organelle membrane;intrinsic to peroxisomal membrane;membrane;membrane part;membrane-bounded organelle;microbody;microbody membrane;microbo…	Peroxisome	Completeproteome;Cytoplasm;Membrane;Peroxisome;Polymorphism;Proteomicsidentification;Referenceproteome;Repeat;Transmembrane;Transmembranehelix;Transport	1.49e-30	0.986008	3	3	3	3	3
Q13177	Q13177	PAK2	Serine/threonine-protein kinase PAK 2	-0.0429989	-0.109447	-0.256533	0.00121918	0.756393	0.474964	0.00478022	+			+	18.7201	18.6625	18.5196	18.5905	18.5874	18.5644	18.5858	18.5657	18.6293	18.5199	18.5269	18.4833	18.3292	18.6033	18.5902	18.4057	18.3716	18.3432	18.3311	18.3458			+	actin cytoskeleton organization;actin filament-based process;activation of immune response;activation of innate immune response;activation of protein kinase activity;antigen receptor-mediated signaling pathway;apoptosis;axon guidance;biological regulation;cell death;cell migration;cell motility;cell surface receptor linked signaling pathway;cellular component disassembly;cellular component disass…	adenyl nucleotide binding;adenyl ribonucleotide binding;ATP binding;binding;catalytic activity;enzyme activator activity;enzyme binding;enzyme regulator activity;GTPase binding;identical protein binding;kinase activator activity;kinase activity;kinase binding;kinase regulator activity;nucleotide binding;phosphotransferase activity, alcohol group as acceptor;protein binding;protein kinase activato…	cell part;cytoplasm;cytoplasmic part;cytosol;intracellular organelle part;intracellular part;membrane;nuclear part;nucleoplasm;organelle part;perinuclear region of cytoplasm;plasma membrane	Axon guidance;ErbB signaling pathway;Focal adhesion;MAPK signaling pathway;Regulation of actin cytoskeleton;Renal cell carcinoma;T cell receptor signaling pathway	3D-structure;Acetylation;Allostericenzyme;Apoptosis;ATP-binding;Completeproteome;Cytoplasm;Directproteinsequencing;Growthregulation;Host-virusinteraction;Kinase;Lipoprotein;Membrane;Myristate;Nucleotide-binding;Nucleus;Phosphoprotein;Referenceproteome;Serine/threonine-proteinkinase;Transferase;Ublconjugation	2.23e-44	1.02942	13	13	13	13	13
P49257	P49257	LMAN1	Protein ERGIC-53	-0.0928455	-0.126289	-0.256006	0.00204852	0.569318	0.185667	0.0130125	+			+	18.8462	18.8629	18.8374	18.8149	18.7084	18.7389	18.6366	18.8431	18.6463	18.7406	18.6519	18.6792	18.6869	18.7789	18.6415	18.6936	18.5014	18.5795	18.4681	18.5471			+	biological regulation;blood coagulation;carbohydrate metabolic process;cellular carbohydrate metabolic process;cellular component organization;cellular component organization at cellular level;cellular component organization or biogenesis;cellular component organization or biogenesis at cellular level;cellular macromolecule metabolic process;cellular metabolic process;cellular process;cellular pr…	binding;carbohydrate binding;cation binding;ion binding;mannose binding;metal ion binding;monosaccharide binding;protein binding;sugar binding;unfolded protein binding	cell part;coated vesicle membrane;contractile fiber part;cytoplasmic part;cytoplasmic vesicle membrane;cytoplasmic vesicle part;endoplasmic reticulum membrane;endoplasmic reticulum part;endoplasmic reticulum-Golgi intermediate compartment;endoplasmic reticulum-Golgi intermediate compartment membrane;ER to Golgi transport vesicle membrane;extracellular membrane-bounded organelle;extracellular orga…	Protein processing in endoplasmic reticulum	3D-structure;Completeproteome;Directproteinsequencing;Disulfidebond;Endoplasmicreticulum;ER-Golgitransport;Golgiapparatus;Lectin;Membrane;Metal-binding;Phosphoprotein;Polymorphism;Proteintransport;Referenceproteome;Signal;Transmembrane;Transmembranehelix;Transport	3.23e-38	1.01035	9	9	9	9	9
Q16739	Q16739	UGCG	Ceramide glucosyltransferase	0.00877876	-0.0603069	-0.254863	0.00361987	0.96894	0.731147	0.0186177	+			+	16.3789	16.4519	16.469	16.3394	16.2236	16.4818	16.3823	16.4178	16.2667	16.3581	16.3452	16.2868	16.3641	16.4363	16.1287	16.1355	16.1409	16.1384	16.1643	16.0093			+	anatomical structure development;biosynthetic process;cellular biosynthetic process;cellular lipid metabolic process;cellular metabolic process;cellular process;ceramide biosynthetic process;ceramide metabolic process;developmental process;epidermis development;glucosylceramide biosynthetic process;glucosylceramide metabolic process;glycolipid biosynthetic process;glycolipid metabolic process;gly…	catalytic activity;ceramide glucosyltransferase activity;glucosyltransferase activity;transferase activity;transferase activity, transferring glycosyl groups;transferase activity, transferring hexosyl groups;UDP-glucosyltransferase activity;UDP-glycosyltransferase activity	cell part;cytoplasmic part;Golgi apparatus part;Golgi membrane;integral to membrane;intracellular organelle part;intracellular part;intrinsic to membrane;membrane;membrane part;organelle membrane;organelle part	Sphingolipid metabolism	Acetylation;Completeproteome;Glycosyltransferase;Golgiapparatus;Lipidbiosynthesis;Lipidmetabolism;Membrane;Referenceproteome;Sphingolipidmetabolism;Transferase;Transmembrane;Transmembranehelix	4.08e-29	0.981228	3	3	3	3	3
A0A6I8PL80;Q9NVN8	A0A6I8PL80;Q9NVN8	GNL3L	Isoform of Q9NVN8, Guanine nucleotide-binding protein-like 3-like protein;Guanine nucleotide-binding protein-like 3-like protein	0.00938416	-0.0677633	-0.254161	0.000641509	0.943872	0.473819	0.0201794	+			+	16.1192	15.9945	16.0395	16.0387	15.9675	16.0401	15.9754	16.0326	16.1214	16.0367	15.8775	16.0037	16.032	15.9683	15.9391	15.7487	15.8695	15.8193	15.8408	15.6104			+	cellular component biogenesis;cellular component biogenesis at cellular level;cellular component organization or biogenesis;cellular component organization or biogenesis at cellular level;cellular process;metabolic process;ribonucleoprotein complex biogenesis;ribosome biogenesis	binding;catalytic activity;GTP binding;GTPase activity;guanyl nucleotide binding;guanyl ribonucleotide binding;hydrolase activity;hydrolase activity, acting on acid anhydrides;hydrolase activity, acting on acid anhydrides, in phosphorus-containing anhydrides;nucleoside-triphosphatase activity;nucleotide binding;purine nucleotide binding;purine ribonucleoside triphosphate binding;purine ribonucleo…	cell part;cytoplasm;cytoplasmic part;intracellular membrane-bounded organelle;intracellular non-membrane-bounded organelle;intracellular organelle;intracellular organelle part;intracellular part;membrane;membrane-bounded organelle;mitochondrion;non-membrane-bounded organelle;nuclear part;nucleolus;nucleoplasm;nucleus;organelle;organelle part	Ribosome biogenesis in eukaryotes	Coiledcoil;Completeproteome;GTP-binding;Nucleotide-binding;Nucleus;Polymorphism;Referenceproteome;Ribosomebiogenesis	3.6e-34	0.997644	6	6	6	6	6
Q8N556;Q8N556-2	Q8N556;Q8N556-2	AFAP1	Actin filament-associated protein 1;Isoform of Q8N556, Isoform 2 of Actin filament-associated protein 1	0.00576859	0.0251881	-0.251134	0	0.966688	0.792962	0.0106549	+			+	16.7661	16.9066	16.8851	16.7728	16.7368	16.8248	16.8442	16.8144	16.7896	16.8232	16.801	16.8209	16.8513	16.8447	16.8755	16.5954	16.5144	16.654	16.5152	16.5327			+	biological regulation;regulation of biological process;regulation of cellular component organization;regulation of cellular process;regulation of cytoskeleton organization;regulation of organelle organization;regulation of response to stimulus;regulation of signal transduction;regulation of signaling		actin cytoskeleton;adherens junction;anchoring junction;cell junction;cell part;cell-substrate adherens junction;cell-substrate junction;cytoplasm;cytoskeleton;focal adhesion;intracellular non-membrane-bounded organelle;intracellular organelle;intracellular part;non-membrane-bounded organelle;organelle		Acetylation;Actin-binding;Alternativesplicing;Coiledcoil;Completeproteome;Cytoplasm;Cytoskeleton;Phosphoprotein;Polymorphism;Referenceproteome;Repeat	3.01e-39	1.01357	3	3	3	3	3
M0R0F0;M0R0R2;P46782	M0R0F0;M0R0R2;P46782	RPS5	Isoform of P46782, Ribosomal_S7 domain-containing protein (Fragment);Isoform of P46782, Ribosomal_S7 domain-containing protein;40S ribosomal protein S5	-0.143369	-0.000447845	-0.250386	0.000412121	0.299051	0.995673	0.0166934	+			+	19.607	19.5378	19.535	19.6711	19.62	19.4564	19.4206	19.4336	19.5196	19.4238	19.6452	19.6326	19.504	19.6077	19.5791	19.4469	19.4464	19.2555	19.295	19.275			+	biological regulation;biosynthetic process;catabolic process;cellular biosynthetic process;cellular catabolic process;cellular component disassembly;cellular component disassembly at cellular level;cellular component organization;cellular component organization at cellular level;cellular component organization or biogenesis;cellular component organization or biogenesis at cellular level;cellular …	binding;mRNA binding;nucleic acid binding;RNA binding;structural constituent of ribosome;structural molecule activity	adherens junction;anchoring junction;cell junction;cell part;cell-substrate adherens junction;cell-substrate junction;cytoplasmic part;cytosol;cytosolic small ribosomal subunit;extracellular membrane-bounded organelle;extracellular organelle;extracellular region part;extracellular vesicular exosome;focal adhesion;intracellular organelle part;intracellular part;macromolecular complex;membrane;memb…	Ribosome	3D-structure;Acetylation;Completeproteome;Directproteinsequencing;Phosphoprotein;Proteomicsidentification;Referenceproteome;Ribonucleoprotein;Ribosomalprotein	2.99e-45	1.03208	14	14	14	14	14
C9JVN9;Q9H9P8;Q9H9P8-2	C9JVN9;Q9H9P8;Q9H9P8-2	L2HGDH	Isoform of Q9H9P8, DAO domain-containing protein;L-2-hydroxyglutarate dehydrogenase, mitochondrial;Isoform of Q9H9P8, Isoform 2 of L-2-hydroxyglutarate dehydrogenase, mitochondrial	-0.0816778	-0.145045	-0.250193	0.00316667	0.598259	0.228246	0.0284896	+			+	14.2567	14.4243	14.2668	14.325	14.2073	14.2414	14.1569	14.2814	14.1715	14.2206	14.1583	14.0466	14.2308	14.1541	14.1651	14.1216	14.0088	14.1665	14.0138	13.9185			+	2-oxoglutarate metabolic process;carboxylic acid metabolic process;cellular ketone metabolic process;cellular macromolecule metabolic process;cellular metabolic process;cellular process;cellular protein metabolic process;dicarboxylic acid metabolic process;macromolecule metabolic process;metabolic process;organic acid metabolic process;oxoacid metabolic process;primary metabolic process;protein m…	2-hydroxyglutarate dehydrogenase activity;catalytic activity;oxidoreductase activity;oxidoreductase activity, acting on CH-OH group of donors	cell part;cytoplasmic part;integral to membrane;integral to mitochondrial inner membrane;integral to mitochondrial membrane;integral to organelle membrane;intracellular membrane-bounded organelle;intracellular organelle;intracellular organelle part;intracellular part;intrinsic to membrane;intrinsic to mitochondrial inner membrane;intrinsic to organelle membrane;membrane;membrane part;membrane-bou…	Butanoate metabolism	Acetylation;Alternativesplicing;Completeproteome;Diseasemutation;FAD;Flavoprotein;Mitochondrion;Oxidoreductase;Polymorphism;Proteomicsidentification;Referenceproteome;Transitpeptide	2.13e-20	0.948522	1	1	1	1	1
H3BLZ3;Q8IX03;Q8IX03-2	H3BLZ3;Q8IX03;Q8IX03-2	WWC1	Isoform of Q8IX03, WW domain-containing protein (Fragment);Protein KIBRA;Isoform of Q8IX03, Isoform 2 of Protein KIBRA	-0.0449493	-0.145691	-0.249066	0.000842975	0.789936	0.263023	0.0106549	+			+	15.2317	15.2945	15.4671	15.3576	15.3979	15.2894	15.3711	15.2756	15.3699	15.218	15.2472	15.2061	15.1408	15.1348	15.2914	15.1006	15.0571	15.1416	15.126	15.0781			+	biological regulation;biosynthetic process;cell migration;cell motility;cellular biosynthetic process;cellular component movement;cellular macromolecule biosynthetic process;cellular macromolecule metabolic process;cellular metabolic process;cellular nitrogen compound metabolic process;cellular process;cellular response to stimulus;establishment of cell polarity;establishment or maintenance of ce…	binding;enzyme binding;kinase binding;protein binding;protein binding transcription factor activity;protein complex scaffold;structural molecule activity;transcription coactivator activity;transcription cofactor activity;transcription factor binding transcription factor activity	cell part;cell projection membrane;cell projection part;cytoplasm;cytoplasmic part;cytosol;intracellular membrane-bounded organelle;intracellular organelle;intracellular part;leading edge membrane;macromolecular complex;membrane part;membrane-bounded organelle;nucleus;organelle;perinuclear region of cytoplasm;plasma membrane part;protein complex;ruffle membrane		3D-structure;Activator;Alternativesplicing;Cellmembrane;Cellprojection;Coiledcoil;Completeproteome;Cytoplasm;Membrane;Nucleus;Phosphoprotein;Polymorphism;Proteomicsidentification;Referenceproteome;Repeat;Transcription;Transcriptionregulation	1.01e-33	0.996229	3	3	3	3	3
Q6ZWT7	Q6ZWT7	MBOAT2	Lysophospholipid acyltransferase 2	-0.10346	-0.129111	-0.248034	0.00944848	0.590164	0.307999	0.0308449	+			+	15.9298	15.8301	15.8277	15.8145	16.0081	15.8252	15.8563	15.7482	15.64	15.8232	15.7928	15.6753	15.8498	15.7088	15.7379	15.538	15.5924	15.62	15.8044	15.6152			+	biosynthetic process;cellular biosynthetic process;cellular lipid metabolic process;cellular metabolic process;cellular process;glycerolipid biosynthetic process;glycerolipid metabolic process;glycerophospholipid biosynthetic process;glycerophospholipid metabolic process;lipid biosynthetic process;lipid metabolic process;metabolic process;organophosphate metabolic process;phospholipid biosyntheti…	1-acylglycerol-3-phosphate O-acyltransferase activity;acylglycerol O-acyltransferase activity;catalytic activity;O-acyltransferase activity;transferase activity;transferase activity, transferring acyl groups;transferase activity, transferring acyl groups other than amino-acyl groups	cell part;cytoplasmic part;endoplasmic reticulum membrane;endoplasmic reticulum part;integral to membrane;intracellular organelle part;intracellular part;intrinsic to membrane;membrane;membrane part;organelle membrane;organelle part	Glycerolipid metabolism;Glycerophospholipid metabolism	Acyltransferase;Completeproteome;Lipidbiosynthesis;Lipidmetabolism;Membrane;Phospholipidbiosynthesis;Phospholipidmetabolism;Polymorphism;Referenceproteome;Transferase;Transmembrane;Transmembranehelix	5.2e-41	1.01905	5	5	5	5	5
Q86V21;Q86V21-2	Q86V21;Q86V21-2	AACS	Acetoacetyl-CoA synthetase;Isoform of Q86V21, Isoform 2 of Acetoacetyl-CoA synthetase	-0.18625	-0.169481	-0.247751	0.00131126	0.330945	0.155686	0.0224483	+			+	16.8494	17.0462	16.9527	16.9316	16.8232	16.6932	16.7002	16.8265	16.7571	16.6948	16.7757	16.7637	16.7025	16.7301	16.7836	16.7211	16.7281	16.7425	16.5862	16.5866			+	adipose tissue development;anatomical structure development;biological regulation;carbohydrate homeostasis;carboxylic acid metabolic process;cell differentiation;cellular chemical homeostasis;cellular developmental process;cellular glucose homeostasis;cellular homeostasis;cellular ketone metabolic process;cellular lipid metabolic process;cellular metabolic process;cellular process;cellular respon…	acetoacetate-CoA ligase activity;acid-thiol ligase activity;adenyl nucleotide binding;adenyl ribonucleotide binding;ATP binding;binding;butyrate-CoA ligase activity;catalytic activity;ligase activity;ligase activity, forming carbon-sulfur bonds;nucleotide binding;purine nucleotide binding;purine ribonucleoside triphosphate binding;purine ribonucleotide binding;ribonucleotide binding	cell part;cytoplasmic part;cytosol;intracellular part	Butanoate metabolism	Alternativesplicing;ATP-binding;Completeproteome;Cytoplasm;Fattyacidmetabolism;Ligase;Lipidmetabolism;Nucleotide-binding;Polymorphism;Referenceproteome	4.63e-42	1.0223	3	3	3	3	3
Q9BWH6;Q9BWH6-2	Q9BWH6;Q9BWH6-2	RPAP1	RNA polymerase II-associated protein 1;Isoform of Q9BWH6, Isoform 2 of RNA polymerase II-associated protein 1	-0.0760607	-0.128873	-0.247391	0.00066055	0.472435	0.0590988	0.00989109	+			+	15.0274	14.9972	15.0282	15.0008	15.0347	15.0185	14.9954	14.91	14.9024	14.8817	14.9492	14.9046	14.8879	14.8189	14.8835	14.7487	14.6472	14.9059	14.7921	14.7575			+	biosynthetic process;cellular biosynthetic process;cellular macromolecule biosynthetic process;cellular macromolecule metabolic process;cellular metabolic process;cellular nitrogen compound metabolic process;cellular process;macromolecule biosynthetic process;macromolecule metabolic process;metabolic process;nitrogen compound metabolic process;nucleic acid metabolic process;nucleobase-containing …	binding;catalytic activity;DNA binding;DNA-directed RNA polymerase activity;nucleic acid binding;nucleotidyltransferase activity;RNA polymerase activity;transferase activity;transferase activity, transferring phosphorus-containing groups	cell part;intracellular membrane-bounded organelle;intracellular organelle;intracellular part;membrane-bounded organelle;nucleus;organelle		Alternativesplicing;Completeproteome;DNA-binding;DNA-directedRNApolymerase;Nucleotidyltransferase;Nucleus;Phosphoprotein;Polymorphism;Referenceproteome;Transcription;Transferase	1.82e-37	1.008	3	3	3	3	3
P13051	P13051	UNG	Uracil-DNA glycosylase	-0.152422	0.055827	-0.246982	0.105255	0.783572	0.681852	0.02702				+	17.9681	18.066	18.2528	18.074	18.0547	17.325	18.1346	18.0874	17.9876	18.119	18.2249	18.1396	18.0974	18.075	18.1578	17.769	17.8148	17.9376	17.8754	17.7839			+	2'-deoxyribonucleotide metabolic process;base-excision repair;base-excision repair, AP site formation;biological regulation;catabolic process;cellular catabolic process;cellular macromolecule catabolic process;cellular macromolecule metabolic process;cellular metabolic process;cellular nitrogen compound catabolic process;cellular nitrogen compound metabolic process;cellular process;cellular respo…	catalytic activity;DNA N-glycosylase activity;hydrolase activity;hydrolase activity, acting on glycosyl bonds;hydrolase activity, hydrolyzing N-glycosyl compounds;uracil DNA N-glycosylase activity	cell part;cytoplasmic part;intracellular membrane-bounded organelle;intracellular organelle;intracellular organelle part;intracellular part;membrane-bounded organelle;mitochondrion;nuclear part;nucleoplasm;nucleus;organelle;organelle part	Base excision repair;Primary immunodeficiency	3D-structure;Acetylation;Alternativesplicing;Completeproteome;Directproteinsequencing;Diseasemutation;DNAdamage;DNArepair;Glycosidase;Host-virusinteraction;Hydrolase;Mitochondrion;Nucleus;Phosphoprotein;Polymorphism;Referenceproteome	2.84e-32	0.991598	1	1	1	1	1
O14929;O14929-2	O14929;O14929-2	HAT1	Histone acetyltransferase type B catalytic subunit;Isoform of O14929, Isoform B of Histone acetyltransferase type B catalytic subunit	-0.113615	-0.0311714	-0.246939	0.0221772	0.65965	0.723727	0.0400801	+			+	18.2946	18.1997	18.3783	18.3237	18.2966	18.2662	18.025	18.3314	18.2926	18.0097	18.2596	18.2034	18.2808	18.3138	18.2794	18.2062	18.1238	18.0241	18.0385	17.8656			+	biological regulation;cellular component assembly;cellular component assembly at cellular level;cellular component organization;cellular component organization at cellular level;cellular component organization or biogenesis;cellular component organization or biogenesis at cellular level;cellular macromolecular complex assembly;cellular macromolecular complex subunit organization;cellular macromol…	acetyltransferase activity;catalytic activity;H4 histone acetyltransferase activity;histone acetyltransferase activity;lysine N-acetyltransferase activity;N-acetyltransferase activity;N-acyltransferase activity;transferase activity;transferase activity, transferring acyl groups;transferase activity, transferring acyl groups other than amino-acyl groups	cell part;chromatin;chromosomal part;cytoplasm;intracellular membrane-bounded organelle;intracellular organelle;intracellular organelle part;intracellular part;macromolecular complex;membrane-bounded organelle;nuclear chromatin;nuclear chromosome part;nuclear matrix;nuclear part;nucleoplasm;nucleus;organelle;organelle part;protein complex		3D-structure;Acetylation;Acyltransferase;Alternativesplicing;Completeproteome;Cytoplasm;Nucleus;Polymorphism;Referenceproteome;Transferase	3.31e-36	1.00406	3	3	3	3	3
Q16394	Q16394	EXT1	Exostosin-1	-0.0496582	-0.00295773	-0.246612	0.00121379	0.786994	0.9772	0.0109308	+			+	15.0053	14.9544	15.1147	14.9829	15.0509	15.077	15.084	14.8555	14.9394	14.9039	14.982	15.0642	14.9818	15.071	14.9943	14.7649	14.705	14.7764	14.7308	14.898			+	amine metabolic process;aminoglycan biosynthetic process;aminoglycan metabolic process;anatomical structure development;anatomical structure morphogenesis;axon guidance;biological regulation;biosynthetic process;carbohydrate biosynthetic process;carbohydrate metabolic process;cellular biosynthetic process;cellular carbohydrate biosynthetic process;cellular carbohydrate metabolic process;cellular …	acetylglucosaminyltransferase activity;binding;catalytic activity;cation binding;glucuronosyl-N-acetylglucosaminyl-proteoglycan 4-alpha-N-acetylglucosaminyltransferase activity;glucuronosyltransferase activity;heparan sulfate N-acetylglucosaminyltransferase activity;identical protein binding;ion binding;metal ion binding;N-acetylglucosaminyl-proteoglycan 4-beta-glucuronosyltransferase activity;pr…	cell part;cytoplasmic part;endoplasmic reticulum;endoplasmic reticulum membrane;endoplasmic reticulum part;Golgi apparatus;Golgi apparatus part;Golgi membrane;integral to endoplasmic reticulum membrane;integral to membrane;integral to organelle membrane;intracellular membrane-bounded organelle;intracellular organelle;intracellular organelle part;intracellular part;intrinsic to endoplasmic reticul…	Glycosaminoglycan biosynthesis - heparan sulfate	Completeproteome;Diseasemutation;Disulfidebond;Endoplasmicreticulum;Glycoprotein;Glycosyltransferase;Golgiapparatus;Hereditarymultipleexostoses;Manganese;Membrane;Metal-binding;Referenceproteome;Signal-anchor;Transferase;Transmembrane;Transmembranehelix;Tumorsuppressor	9.69e-21	0.949974	2	2	2	2	2
A0A0B4J2C3;E9PJF7;J3KPG2;P13693;P13693-2;Q5W0H4	A0A0B4J2C3;E9PJF7;J3KPG2;P13693;P13693-2;Q5W0H4	TPT1	Isoform of P13693, TCTP domain-containing protein;Isoform of P13693, TCTP domain-containing protein (Fragment);Isoform of P13693, TCTP domain-containing protein;Translationally-controlled tumor protein;Isoform of P13693, Isoform 2 of Translationally-controlled tumor protein;Isoform of P13693, TCTP domain-containing protein	0.0256893	-0.183931	-0.246325	0.00419433	0.920206	0.222711	0.0401145	+			+	19.4588	19.5108	19.3465	19.2783	19.2796	19.2651	19.3726	19.3356	19.4431	19.5861	19.1729	19.2566	19.1304	19.2895	19.1051	19.2008	19.1148	19.2483	19.0188	19.0597			+	biological regulation;calcium ion homeostasis;calcium ion transport;cation homeostasis;cation transport;cellular calcium ion homeostasis;cellular cation homeostasis;cellular chemical homeostasis;cellular divalent inorganic cation homeostasis;cellular homeostasis;cellular ion homeostasis;cellular metal ion homeostasis;cellular process;chemical homeostasis;divalent inorganic cation homeostasis;diva…	binding;calcium ion binding;cation binding;ion binding;metal ion binding	cell part;cytoplasm;cytoplasmic part;endosome;extracellular membrane-bounded organelle;extracellular organelle;extracellular region part;extracellular space;extracellular vesicular exosome;intracellular membrane-bounded organelle;intracellular organelle;intracellular part;late endosome;membrane-bounded organelle;membrane-bounded vesicle;multivesicular body;nucleus;organelle;vesicle		3D-structure;Alternativesplicing;Calcium;Completeproteome;Cytoplasm;Directproteinsequencing;Phosphoprotein;Polymorphism;Proteomicsidentification;Referenceproteome	6.65e-51	1.04889	10	10	10	10	10
P11388;P11388-2;P11388-3;P11388-4	P11388;P11388-2;P11388-3;P11388-4	TOP2A	DNA topoisomerase 2-alpha;Isoform of P11388, Isoform 2 of DNA topoisomerase 2-alpha;Isoform of P11388, Isoform 3 of DNA topoisomerase 2-alpha;Isoform of P11388, Isoform 4 of DNA topoisomerase 2-alpha	0.0366001	0.00131111	-0.245837	0	0.654552	0.983927	0.00645343	+			+	19.3888	19.4215	19.4173	19.4379	19.3316	19.4741	19.4458	19.4262	19.3914	19.4428	19.3717	19.3931	19.4081	19.4188	19.412	19.0878	19.205	19.2071	19.2095	19.0586			+	apoptotic chromosome condensation;biological regulation;cell cycle;cell cycle process;cell differentiation;cell division;cellular component organization;cellular component organization at cellular level;cellular component organization or biogenesis;cellular component organization or biogenesis at cellular level;cellular developmental process;cellular macromolecule metabolic process;cellular metab…	adenyl nucleotide binding;adenyl ribonucleotide binding;ATP binding;ATPase activity;ATPase activity, coupled;binding;catalytic activity;cation binding;chromatin binding;DNA bending activity;DNA binding;DNA topoisomerase (ATP-hydrolyzing) activity;DNA topoisomerase activity;DNA-dependent ATPase activity;drug binding;enzyme binding;histone deacetylase binding;hydrolase activity;hydrolase activity, …	cell part;chromosome;condensed chromosome;cytoplasm;DNA topoisomerase complex (ATP-hydrolyzing);intracellular membrane-bounded organelle;intracellular non-membrane-bounded organelle;intracellular organelle;intracellular organelle part;intracellular part;macromolecular complex;membrane-bounded organelle;non-membrane-bounded organelle;nuclear part;nucleolus;nucleoplasm;nucleus;organelle;organelle p…		3D-structure;Acetylation;Alternativesplicing;ATP-binding;Biologicalrhythms;Completeproteome;Cytoplasm;Directproteinsequencing;DNA-binding;Isomerase;Magnesium;Metal-binding;Nucleotide-binding;Nucleus;Phosphoprotein;Polymorphism;Referenceproteome;Topoisomerase	6.15e-45	1.03113	29	29	29	29	29
Q9NYL2	Q9NYL2	MAP3K20	Mitogen-activated protein kinase kinase kinase 20	-0.0291843	0.147377	-0.244936	0	0.79173	0.170267	0.0154918	+			+	16.0635	16.0779	16.0545	16.1726	16.2054	16.1279	16.071	16.071	16.0755	16.0825	16.3455	16.191	16.2471	16.2957	16.2315	15.9122	15.8542	15.8627	15.97	15.7501			+	activation of JUN kinase activity;activation of MAPK activity;activation of MAPKK activity;activation of protein kinase activity;biological regulation;cell cycle arrest;cell cycle checkpoint;cell cycle process;cell death;cell differentiation;cell proliferation;cellular component organization;cellular component organization at cellular level;cellular component organization or biogenesis;cellular c…	adenyl nucleotide binding;adenyl ribonucleotide binding;ATP binding;binding;catalytic activity;cation binding;ion binding;kinase activity;magnesium ion binding;MAP kinase kinase kinase activity;metal ion binding;molecular transducer activity;nucleotide binding;phosphotransferase activity, alcohol group as acceptor;protein kinase activity;protein serine/threonine kinase activity;purine nucleotide …	cell part;cytoplasm;intracellular membrane-bounded organelle;intracellular organelle;intracellular part;membrane-bounded organelle;nucleus;organelle	MAPK signaling pathway;Tight junction	Alternativesplicing;ATP-binding;Cellcycle;Completeproteome;Cytoplasm;Kinase;Magnesium;Metal-binding;Nucleotide-binding;Nucleus;Phosphoprotein;Polymorphism;Referenceproteome;Serine/threonine-proteinkinase;Transferase	5.62e-33	0.99385	6	6	6	6	6
A0A0C4DH22;A0A1B0GTW6;Q4VXN0;Q9H4G0;Q9H4G0-2;Q9H4G0-3;Q9H4G0-4	A0A0C4DH22;A0A1B0GTW6;Q4VXN0;Q9H4G0;Q9H4G0-2;Q9H4G0-3;Q9H4G0-4	EPB41L1	Isoform of Q9H4G0, FERM domain-containing protein;Isoform of Q9H4G0, FERM domain-containing protein;Isoform of Q9H4G0, FERM domain-containing protein (Fragment);Band 4.1-like protein 1;Isoform of Q9H4G0, Isoform 2 of Band 4.1-like protein 1;Isoform of Q9H4G0, Isoform 3 of Band 4.1-like protein 1;Isoform of Q9H4G0, Isoform 4 of Band 4.1-like protein 1	-0.188777	-0.195565	-0.24492	0.0124174	0.472435	0.0875853	0.00955224	+			+	16.072	16.0814	16.0957	16.1915	16.086	15.8952	15.8487	16.123	15.9907	15.7252	15.8377	15.8404	15.9331	16.0138	15.9239	15.989	15.8386	15.8742	15.7916	15.8086			+	actin cytoskeleton organization;actin filament-based process;cell communication;cell-cell signaling;cellular component organization;cellular component organization at cellular level;cellular component organization or biogenesis;cellular component organization or biogenesis at cellular level;cellular process;cortical actin cytoskeleton organization;cortical cytoskeleton organization;cytoskeleton o…	structural molecule activity	cell part;cytoplasm;cytoplasmic part;cytoskeleton;cytosol;extrinsic to membrane;intracellular non-membrane-bounded organelle;intracellular organelle;intracellular part;membrane;membrane part;non-membrane-bounded organelle;organelle;plasma membrane	Tight junction	Acetylation;Actin-binding;Alternativesplicing;Completeproteome;Cytoplasm;Cytoskeleton;Diseasemutation;Mentalretardation;Phosphoprotein;Proteomicsidentification;Referenceproteome	1.42e-27	0.97595	1	1	1	1	1
H0YE88;P28347	H0YE88;P28347	TEAD1	Isoform of P28347, TEA domain-containing protein;Transcriptional enhancer factor TEF-1	0.0572449	0.0770523	-0.243861	0.000594059	0.768181	0.512625	0.0300396	+			+	16.4214	16.3169	16.5325	16.4796	16.4976	16.5894	16.6187	16.4039	16.4504	16.4718	16.5499	16.4792	16.5911	16.4433	16.5698	16.1037	16.1094	16.2785	16.3133	16.2238			+	anatomical structure development;anatomical structure morphogenesis;biological regulation;biosynthetic process;cellular biosynthetic process;cellular macromolecule metabolic process;cellular metabolic process;cellular nitrogen compound metabolic process;cellular process;cellular response to stimulus;developmental process;embryonic heart tube morphogenesis;embryonic morphogenesis;embryonic organ d…	binding;DNA binding;nucleic acid binding;nucleic acid binding transcription factor activity;sequence-specific DNA binding transcription factor activity	cell part;cytoplasm;cytoplasmic part;Golgi apparatus;intracellular membrane-bounded organelle;intracellular organelle;intracellular organelle part;intracellular part;membrane-bounded organelle;nuclear part;nucleoplasm;organelle;organelle part		3D-structure;Acetylation;Activator;Alternativesplicing;Completeproteome;Directproteinsequencing;Diseasemutation;DNA-binding;Nucleus;Proteomicsidentification;Referenceproteome;Transcription;Transcriptionregulation	6.82e-43	1.02485	5	5	5	5	5
Q9UDY4	Q9UDY4	DNAJB4	DnaJ homolog subfamily B member 4	-0.0237919	-0.0291733	-0.242745	0.000175439	0.870711	0.709645	0.00245104	+			+	17.9535	18.0993	17.9946	18.0583	18.0425	18.0709	17.9635	18.0874	18.0054	17.9018	18.0087	18.0312	17.9417	18.03	17.9907	17.7724	17.8396	17.763	17.7593	17.8			+	cellular macromolecule metabolic process;cellular metabolic process;cellular process;cellular protein metabolic process;macromolecule metabolic process;metabolic process;primary metabolic process;protein folding;protein metabolic process;response to abiotic stimulus;response to chemical stimulus;response to heat;response to organic substance;response to stimulus;response to stress;response to tem…	binding;chaperone binding;protein binding;unfolded protein binding	cell part;cytoplasm;cytoplasmic part;cytosol;extracellular membrane-bounded organelle;extracellular organelle;extracellular region part;extracellular vesicular exosome;intracellular organelle part;intracellular part;membrane;membrane-bounded organelle;membrane-bounded vesicle;nuclear part;nucleoplasm;organelle;organelle part;plasma membrane;vesicle		Cellmembrane;Chaperone;Completeproteome;Cytoplasm;Directproteinsequencing;Membrane;Phosphoprotein;Referenceproteome;Stressresponse	2.05e-45	1.03258	4	4	4	4	4
Q71RC2;Q71RC2-2;Q71RC2-3;Q71RC2-4;Q71RC2-7;Q96J85;X6RLN4	Q71RC2;Q71RC2-2;Q71RC2-3;Q71RC2-4;Q71RC2-7;Q96J85;X6RLN4	LARP4	La-related protein 4;Isoform of Q71RC2, Isoform 2 of La-related protein 4;Isoform of Q71RC2, Isoform 3 of La-related protein 4;Isoform of Q71RC2, Isoform 4 of La-related protein 4;Isoform of Q71RC2, Isoform 7 of La-related protein 4;Isoform of Q71RC2, HTH La-type RNA-binding domain-containing protein;Isoform of Q71RC2, La-related protein 4 (Fragment)	-0.0192783	-0.0846361	-0.241187	0.00018018	0.820793	0.13658	0.0109308	+			+	15.6671	15.6156	15.5771	15.5747	15.6538	15.5862	15.6055	15.5428	15.6089	15.6485	15.5215	15.5452	15.5222	15.5453	15.5308	15.462	15.4376	15.4121	15.2886	15.2821			+	biological regulation;cellular component organization;cellular component organization at cellular level;cellular component organization or biogenesis;cellular component organization or biogenesis at cellular level;cellular process;cytoskeleton organization;organelle organization;regulation of anatomical structure morphogenesis;regulation of biological process;regulation of cell morphogenesis;regu…	binding;nucleic acid binding	cell part;membrane		3D-structure;Acetylation;Alternativesplicing;Completeproteome;Directproteinsequencing;Phosphoprotein;Polymorphism;Proteomicsidentification;Referenceproteome;RNA-binding	2.91e-43	1.026	4	4	4	4	4
Q99436	Q99436	PSMB7	Proteasome subunit beta type-7	-0.060247	-0.1024	-0.240681	0.00792208	0.79338	0.475287	0.0403306	+			+	18.0188	18.2479	18.3448	18.1582	18.122	18.0641	18.0283	18.2619	18.145	18.0911	18.06	18.0561	18.0626	18.088	18.1129	17.8854	17.9775	18.0092	17.9582	17.8579			+	activation of immune response;activation of innate immune response;anaphase-promoting complex-dependent proteasomal ubiquitin-dependent protein catabolic process;antigen processing and presentation;antigen processing and presentation of exogenous antigen;antigen processing and presentation of exogenous peptide antigen;antigen processing and presentation of exogenous peptide antigen via MHC class …	catalytic activity;endopeptidase activity;hydrolase activity;peptidase activity;peptidase activity, acting on L-amino acid peptides;threonine-type endopeptidase activity;threonine-type peptidase activity	cell part;cytoplasm;cytoplasmic part;cytosol;extracellular membrane-bounded organelle;extracellular organelle;extracellular region part;extracellular vesicular exosome;intracellular membrane-bounded organelle;intracellular organelle;intracellular organelle part;intracellular part;macromolecular complex;membrane-bounded organelle;membrane-bounded vesicle;nuclear part;nucleoplasm;nucleus;organelle;…	Proteasome	3D-structure;Alternativesplicing;Completeproteome;Cytoplasm;Directproteinsequencing;Host-virusinteraction;Hydrolase;Nucleus;Polymorphism;Protease;Proteasome;Referenceproteome;Threonineprotease;Zymogen	4.18e-45	1.03164	3	3	3	3	3
Q15061	Q15061	WDR43	WD repeat-containing protein 43	-0.0243931	-0.0472466	-0.239967	0.000647619	0.892601	0.714331	0.0247325	+			+	18.4054	18.3791	18.4146	18.3435	18.1519	18.3632	18.2768	18.2716	18.3319	18.329	18.2736	18.2975	18.3284	18.3091	18.2496	18.0617	18.1628	18.1235	18.0993	18.0472			+			cell part;intracellular non-membrane-bounded organelle;intracellular organelle;intracellular organelle part;intracellular part;non-membrane-bounded organelle;nuclear part;nucleolus;organelle;organelle part	Ribosome biogenesis in eukaryotes	Completeproteome;Nucleus;Phosphoprotein;Referenceproteome;Repeat;WDrepeat	2.78e-41	1.0199	13	13	13	13	13
D6R938;E9PBG7;E9PF82;Q13557;Q13557-10;Q13557-11;Q13557-3;Q13557-4;Q13557-5;Q13557-6;Q13557-8;Q13557-9	D6R938;E9PBG7;E9PF82;Q13557;Q13557-10;Q13557-11;Q13557-3;Q13557-4;Q13557-5;Q13557-6;Q13557-8;Q13557-9	CAMK2D	Isoform of Q13557, Calcium/calmodulin-dependent protein kinase;Isoform of Q13557, Calcium/calmodulin-dependent protein kinase;Isoform of Q13557, Calcium/calmodulin-dependent protein kinase;Calcium/calmodulin-dependent protein kinase type II subunit delta;Isoform of Q13557, Isoform Delta 10 of Calcium/calmodulin-dependent protein kinase type II subunit delta;Isoform of Q13557, Isoform Delta 11 of …	-0.03731	-0.0946281	-0.239919	0.0114528	0.865883	0.352209	0.0348753	+			+	17.0263	16.859	16.8937	17.0235	17.0137	16.9269	16.7429	16.9448	17.0811	16.9339	16.8767	16.8812	16.9241	16.8131	16.848	16.847	16.8223	16.6878	16.6077	16.6518			+	biological regulation;calcium ion homeostasis;calcium ion transport;calcium-mediated signaling;cation homeostasis;cation transport;cell communication;cell cycle process;cell growth;cell growth involved in cardiac muscle cell development;cell surface receptor linked signaling pathway;cell-cell signaling;cellular calcium ion homeostasis;cellular cation homeostasis;cellular chemical homeostasis;cell…	adenyl nucleotide binding;adenyl ribonucleotide binding;ATP binding;binding;calmodulin binding;calmodulin-dependent protein kinase activity;catalytic activity;channel inhibitor activity;channel regulator activity;cytoskeletal protein binding;identical protein binding;ion channel binding;ion channel inhibitor activity;kinase activity;nucleotide binding;phosphotransferase activity, alcohol group as…	axon part;calcium channel complex;cation channel complex;cell body;cell junction;cell part;cell projection part;cell-cell contact zone;cell-cell junction;cytoplasm;cytoplasmic part;cytoplasmic vesicle membrane;cytoplasmic vesicle part;cytosol;endocytic vesicle membrane;endoplasmic reticulum membrane;endoplasmic reticulum part;initial segment;intercalated disc;intracellular membrane-bounded organe…	Calcium signaling pathway;ErbB signaling pathway;Gastric acid secretion;Glioma;GnRH signaling pathway;ko05152;Long-term potentiation;Melanogenesis;Neurotrophin signaling pathway;Olfactory transduction;Oocyte meiosis;Phototransduction - fly;Wnt signaling pathway	3D-structure;Acetylation;Alternativesplicing;ATP-binding;Calmodulin-binding;Cellmembrane;Completeproteome;Kinase;Membrane;Nucleotide-binding;Phosphoprotein;Polymorphism;Proteomicsidentification;Referenceproteome;Sarcoplasmicreticulum;Serine/threonine-proteinkinase;Transferase	2.57e-43	1.02616	10	10	10	10	10
Q15691	Q15691	MAPRE1	Microtubule-associated protein RP/EB family member 1	-0.0152199	-0.131609	-0.23782	0	0.857169	0.038936	0.00012724	+		+	+	18.1944	18.2347	18.1693	18.2328	18.2182	18.12	18.2149	18.1763	18.2305	18.2315	18.0903	18.0984	18.034	18.0643	18.1043	17.9982	17.9762	17.9843	17.9594	17.9422		+	+	biological regulation;cell cycle;cell cycle phase;cell cycle process;cell division;cell proliferation;cellular component organization;cellular component organization at cellular level;cellular component organization or biogenesis;cellular component organization or biogenesis at cellular level;cellular localization;cellular macromolecule localization;cellular process;cellular protein localization;…	binding;cytoskeletal protein binding;microtubule binding;microtubule plus-end binding;protein binding;protein C-terminus binding;tubulin binding	cell cortex part;cell part;cell projection membrane;cell projection part;centrosome;cortical cytoskeleton;cortical microtubule cytoskeleton;cytoplasm;cytoplasmic microtubule;cytoplasmic part;cytoskeletal part;cytoskeleton;cytosol;Golgi apparatus;intracellular membrane-bounded organelle;intracellular non-membrane-bounded organelle;intracellular organelle;intracellular organelle part;intracellular …		3D-structure;Acetylation;Cellcycle;Celldivision;Completeproteome;Cytoplasm;Cytoskeleton;Directproteinsequencing;Microtubule;Mitosis;Phosphoprotein;Referenceproteome	7.65e-49	1.04287	6	6	6	6	6
G3V5T9;P24941	G3V5T9;P24941	CDK2	Isoform of P24941, Protein kinase domain-containing protein;Cyclin-dependent kinase 2	-0.0159542	-0.137607	-0.237315	0.00686986	0.943872	0.228246	0.00403888	+			+	16.5108	16.5027	16.5431	16.5113	16.5292	16.4604	16.3978	16.6583	16.626	16.3749	16.4271	16.4512	16.4483	16.3678	16.2146	16.3794	16.329	16.2689	16.2247	16.2086			+	anaphase-promoting complex-dependent proteasomal ubiquitin-dependent protein catabolic process;biological regulation;biosynthetic process;blood coagulation;catabolic process;cation transport;cell cycle;cell cycle checkpoint;cell cycle phase;cell cycle process;cell division;cellular biosynthetic process;cellular catabolic process;cellular component organization;cellular component organization at c…	adenyl nucleotide binding;adenyl ribonucleotide binding;ATP binding;binding;catalytic activity;cation binding;cyclin binding;cyclin-dependent protein kinase activity;ion binding;kinase activity;metal ion binding;nucleotide binding;phosphotransferase activity, alcohol group as acceptor;protein binding;protein kinase activity;protein serine/threonine kinase activity;purine nucleotide binding;purine…	Cajal body;cell part;centrosome;chromosomal part;chromosome;chromosome, telomeric region;condensed chromosome;cyclin-dependent protein kinase holoenzyme complex;cytoplasm;cytoplasmic part;cytoskeletal part;cytosol;endosome;intracellular membrane-bounded organelle;intracellular non-membrane-bounded organelle;intracellular organelle;intracellular organelle part;intracellular part;macromolecular com…	Cell cycle;Measles;Oocyte meiosis;p53 signaling pathway;Pathways in cancer;Progesterone-mediated oocyte maturation;Prostate cancer;Small cell lung cancer	3D-structure;Acetylation;Alternativesplicing;ATP-binding;Cellcycle;Celldivision;Completeproteome;Cytoplasm;Cytoskeleton;DNAdamage;DNArepair;Endosome;Kinase;Magnesium;Meiosis;Metal-binding;Mitosis;Nucleotide-binding;Nucleus;Phosphoprotein;Polymorphism;Proteomicsidentification;Referenceproteome;Serine/threonine-proteinkinase;S-nitrosylation;Transferase	2.98e-35	1.00106	7	7	7	7	7
Q6VY07	Q6VY07	PACS1	Phosphofurin acidic cluster sorting protein 1	0.0117321	-0.116002	-0.236795	0.00159517	0.959946	0.432263	0.0310345	+			+	17.1031	17.3538	17.3455	17.3856	17.2066	17.3432	17.394	17.2305	17.2829	17.2025	17.1508	17.1733	17.1857	17.0951	17.2096	17.1077	17.0375	17.0341	17.014	17.0171			+	biological regulation;cellular process;establishment of localization;establishment of localization in cell;establishment of protein localization;establishment of protein localization in Golgi;establishment of protein localization in membrane;establishment of protein localization in plasma membrane;establishment of protein localization to organelle;Golgi vesicle transport;intracellular protein tra…	binding;ion channel binding;protein binding	cell part;coated vesicle;COPI-coated vesicle;cytoplasmic membrane-bounded vesicle;cytoplasmic part;cytoplasmic vesicle;cytosol;Golgi apparatus part;Golgi-associated vesicle;intracellular membrane-bounded organelle;intracellular organelle;intracellular organelle part;intracellular part;membrane-bounded organelle;membrane-bounded vesicle;organelle;organelle part;vesicle		Acetylation;Alternativesplicing;Coiledcoil;Completeproteome;Diseasemutation;Golgiapparatus;Host-virusinteraction;Mentalretardation;Phosphoprotein;Polymorphism;Referenceproteome	2.54e-47	1.03832	13	13	13	13	13
Q969V3;Q969V3-2	Q969V3;Q969V3-2	NCLN	Nicalin;Isoform of Q969V3, Isoform 2 of Nicalin	0.0157509	-0.119567	-0.235858	0.00021875	0.89953	0.158667	0.0154204	+			+	17.3056	17.4127	17.3528	17.3827	17.2528	17.2853	17.3754	17.4096	17.362	17.3531	17.2272	17.2622	17.2019	17.2284	17.1894	17.2195	17.0342	17.142	17.0241	17.1077			+	biological regulation;posttranscriptional regulation of gene expression;protein destabilization;regulation of biological process;regulation of biological quality;regulation of cellular component biogenesis;regulation of cellular component organization;regulation of cellular process;regulation of gene expression;regulation of macromolecule metabolic process;regulation of metabolic process;regulati…		cell part;cytoplasmic part;endoplasmic reticulum membrane;endoplasmic reticulum part;integral to membrane;intracellular organelle part;intracellular part;intrinsic to membrane;membrane;membrane part;organelle membrane;organelle part		Alternativesplicing;Completeproteome;Endoplasmicreticulum;Glycoprotein;Membrane;Polymorphism;Referenceproteome;Signal;Transmembrane;Transmembranehelix	3.68e-42	1.02261	11	11	11	11	11
Q15417	Q15417	CNN3	Calponin-3	-0.0639324	-0.0607716	-0.235211	0	0.341311	0.272123	0.000148299	+			+	20.0767	20.0973	20.1136	20.0989	20.1507	20.0523	20.0544	19.9957	20.0592	20.056	20.0471	20.025	20.0713	19.9939	20.0961	19.8736	19.9074	19.8745	19.8443	19.8613			+	actin cytoskeleton organization;actin filament-based process;actomyosin structure organization;cell differentiation;cellular component organization;cellular component organization at cellular level;cellular component organization or biogenesis;cellular component organization or biogenesis at cellular level;cellular developmental process;cellular process;cytoskeleton organization;developmental pro…		actin cytoskeleton;adherens junction;anchoring junction;cell junction;cell part;cell-substrate adherens junction;cell-substrate junction;cytoplasm;cytoskeleton;focal adhesion;intracellular non-membrane-bounded organelle;intracellular organelle;intracellular part;non-membrane-bounded organelle;organelle		Acetylation;Actin-binding;Alternativesplicing;Calmodulin-binding;Completeproteome;Directproteinsequencing;Phosphoprotein;Referenceproteome;Repeat	1.68e-79	1.12011	17	17	17	17	17
P51991	P51991	HNRNPA3	Heterogeneous nuclear ribonucleoprotein A3	-0.0261047	-0.113763	-0.234355	0.00176136	0.846577	0.205183	0.0300396	+			+	19.4191	19.434	19.2851	19.3234	19.3336	19.2678	19.2794	19.3825	19.339	19.396	19.2346	19.2563	19.1722	19.2862	19.277	19.2678	19.1979	19.0732	19.0124	19.0722			+	cellular macromolecule metabolic process;cellular metabolic process;cellular nitrogen compound metabolic process;cellular process;gene expression;macromolecule metabolic process;metabolic process;mRNA metabolic process;mRNA processing;nitrogen compound metabolic process;nuclear mRNA splicing, via spliceosome;nucleic acid metabolic process;nucleobase-containing compound metabolic process;primary m…	binding;nucleic acid binding;nucleotide binding;RNA binding	catalytic step 2 spliceosome;cell part;intracellular membrane-bounded organelle;intracellular organelle;intracellular organelle part;intracellular part;macromolecular complex;membrane-bounded organelle;nuclear part;nucleoplasm;nucleus;organelle;organelle part;ribonucleoprotein complex;spliceosomal complex	Spliceosome	Acetylation;Alternativesplicing;Completeproteome;Directproteinsequencing;Methylation;mRNAprocessing;mRNAsplicing;Nucleus;Phosphoprotein;Referenceproteome;Repeat;Ribonucleoprotein;RNA-binding;Spliceosome	4.12e-57	1.06613	11	11	11	11	11
Q15542;Q15542-2	Q15542;Q15542-2	TAF5	Transcription initiation factor TFIID subunit 5;Isoform of Q15542, Isoform Short of Transcription initiation factor TFIID subunit 5	-0.182549	-0.257932	-0.234262	0.00342222	0.330945	0.13658	0.00440942	+			+	14.175	14.2594	14.1581	14.1653	14.2538	14.0882	14.1221	14.0345	13.9479	13.9062	13.9937	13.7657	14.0755	13.868	14.0189	13.9582	13.9506	14.0621	13.9489	13.9204			+	biosynthetic process;cellular biosynthetic process;cellular component organization;cellular component organization at cellular level;cellular component organization or biogenesis;cellular component organization or biogenesis at cellular level;cellular macromolecule biosynthetic process;cellular macromolecule metabolic process;cellular metabolic process;cellular nitrogen compound metabolic process…	binding;DNA binding;nucleic acid binding;nucleic acid binding transcription factor activity;protein binding;protein dimerization activity;regulatory region DNA binding;regulatory region nucleic acid binding;sequence-specific DNA binding transcription factor activity;transcription regulatory region DNA binding	actin cytoskeleton;cell part;cytoskeleton;histone acetyltransferase complex;intracellular membrane-bounded organelle;intracellular non-membrane-bounded organelle;intracellular organelle;intracellular organelle part;intracellular part;macromolecular complex;membrane-bounded organelle;non-membrane-bounded organelle;nuclear part;nucleoplasm;nucleoplasm part;nucleus;organelle;organelle part;protein c…	Basal transcription factors	3D-structure;Alternativesplicing;Completeproteome;Directproteinsequencing;Host-virusinteraction;Nucleus;Polymorphism;Referenceproteome;Repeat;Transcription;Transcriptionregulation;WDrepeat	7.93e-34	0.996562	2	2	2	2	2
P28300	P28300	LOX	Protein-lysine 6-oxidase	-0.0495407	0.0162884	-0.232822	0	0.654552	0.826015	0.00537994	+			+	18.3189	18.4384	18.453	18.3764	18.4379	18.318	18.4309	18.3638	18.3263	18.3378	18.3779	18.4374	18.4427	18.4316	18.4164	18.1193	18.2227	18.2092	18.1973	18.112			+	anatomical structure development;blood vessel development;cellular component assembly;cellular component assembly at cellular level;cellular component organization;cellular component organization at cellular level;cellular component organization or biogenesis;cellular component organization or biogenesis at cellular level;cellular macromolecule metabolic process;cellular metabolic process;cellula…	binding;catalytic activity;cation binding;copper ion binding;ion binding;metal ion binding;oxidoreductase activity;oxidoreductase activity, acting on the CH-NH2 group of donors;oxidoreductase activity, acting on the CH-NH2 group of donors, oxygen as acceptor;protein-lysine 6-oxidase activity;transition metal ion binding	cell part;collagen;extracellular matrix;extracellular matrix part;extracellular region;extracellular region part;extracellular space;intracellular membrane-bounded organelle;intracellular organelle;intracellular part;membrane-bounded organelle;nucleus;organelle;proteinaceous extracellular matrix		Completeproteome;Copper;Disulfidebond;Glycoprotein;LTQ;Metal-binding;Oxidoreductase;Polymorphism;Referenceproteome;Secreted;Signal;TPQ	5.2e-47	1.03739	6	6	6	6	6
Q9BUE0	Q9BUE0	MED18	Mediator of RNA polymerase II transcription subunit 18	-0.02444	-0.261651	-0.231905	0.00363793	0.902611	0.163559	0.0290496	+			+	15.4642	15.3723	15.3428	15.56	15.4155	15.2951	15.4512	15.501	15.3226	15.4626	15.2762	15.0456	15.1618	15.3322	15.0307	15.2513	15.1308	15.3197	15.1223	15.1711			+		protein binding transcription factor activity;RNA polymerase II transcription cofactor activity;RNA polymerase II transcription factor binding transcription factor activity;transcription cofactor activity;transcription factor binding transcription factor activity	cell part;intracellular organelle part;intracellular part;macromolecular complex;mediator complex;nuclear part;nucleoplasm part;organelle part;protein complex		Activator;Completeproteome;Nucleus;Referenceproteome;Transcription;Transcriptionregulation	2.22e-21	0.952641	1	1	1	1	1
Q13637	Q13637	RAB32	Ras-related protein Rab-32	-0.0354374	-0.0120247	-0.229918	0.000457143	0.815981	0.886355	0.00541652	+			+	16.7094	16.7584	16.8212	16.8285	16.8591	16.8246	16.7493	16.8062	16.6184	16.8011	16.7503	16.7666	16.7621	16.8233	16.8142	16.6174	16.5656	16.5162	16.6067	16.5212			+	antigen processing and presentation;biological regulation;cellular component organization;cellular component organization at cellular level;cellular component organization or biogenesis;cellular component organization or biogenesis at cellular level;cellular process;cellular response to stimulus;endosome to melanosome transport;endosome transport;establishment of localization;establishment of loc…	AP-1 adaptor complex binding;AP-3 adaptor complex binding;binding;catalytic activity;GTP binding;GTPase activity;GTP-dependent protein binding;guanyl nucleotide binding;guanyl ribonucleotide binding;hydrolase activity;hydrolase activity, acting on acid anhydrides;hydrolase activity, acting on acid anhydrides, in phosphorus-containing anhydrides;nucleoside-triphosphatase activity;nucleotide bindin…	cell part;cytoplasmic membrane-bounded vesicle;cytoplasmic part;cytoplasmic vesicle;cytoplasmic vesicle membrane;cytoplasmic vesicle part;early endosome;endocytic vesicle;endocytic vesicle membrane;endosome;Golgi apparatus part;intracellular membrane-bounded organelle;intracellular organelle;intracellular organelle part;intracellular part;melanosome;membrane;membrane-bounded organelle;membrane-bo…		3D-structure;Acetylation;Completeproteome;Cytoplasmicvesicle;Directproteinsequencing;GTP-binding;Lipoprotein;Membrane;Mitochondrion;Nucleotide-binding;Prenylation;Referenceproteome	1.41e-43	1.02696	6	6	6	6	6
H0Y544;Q9UGH3;Q9UGH3-2	H0Y544;Q9UGH3;Q9UGH3-2	SLC23A2	Isoform of Q9UGH3, Solute carrier family 23 member 2 (Fragment);Solute carrier family 23 member 2;Isoform of Q9UGH3, Isoform 2 of Solute carrier family 23 member 2	-0.067292	-0.00977383	-0.227418	0.00137179	0.714074	0.923215	0.00605371	+			+	15.7351	15.7715	15.8544	15.86	15.7372	15.8285	15.7157	15.8269	15.6066	15.6441	15.7527	15.7536	15.8696	15.7557	15.7778	15.5354	15.6144	15.5372	15.6143	15.5198			+	carboxylic acid metabolic process;carboxylic acid transport;cellular ketone metabolic process;cellular metabolic process;cellular nitrogen compound metabolic process;cellular process;establishment of localization;hydrogen transport;L-ascorbic acid metabolic process;L-ascorbic acid transport;metabolic process;molecular hydrogen transport;nitrogen compound metabolic process;nucleobase transport;nuc…	active transmembrane transporter activity;cation transmembrane transporter activity;inorganic cation transmembrane transporter activity;ion transmembrane transporter activity;L-ascorbate:sodium symporter activity;L-ascorbic acid transporter activity;metal ion transmembrane transporter activity;monovalent inorganic cation transmembrane transporter activity;nucleobase transmembrane transporter acti…	apical plasma membrane;basal plasma membrane;basolateral plasma membrane;cell part;cytoplasm;integral to membrane;integral to plasma membrane;intracellular part;intrinsic to membrane;intrinsic to plasma membrane;membrane;membrane part;plasma membrane;plasma membrane part		Alternativesplicing;Cellmembrane;Completeproteome;Glycoprotein;Iontransport;Membrane;Phosphoprotein;Proteomicsidentification;Referenceproteome;Sodium;Sodiumtransport;Symport;Transmembrane;Transmembranehelix;Transport	2.18e-26	0.971766	2	2	2	2	2
H7C155;P04049;P04049-2	H7C155;P04049;P04049-2	RAF1	Isoform of P04049, Non-specific serine/threonine protein kinase (Fragment);RAF proto-oncogene serine/threonine-protein kinase;Isoform of P04049, Isoform 2 of RAF proto-oncogene serine/threonine-protein kinase	-0.0183908	-0.0516884	-0.226704	0.00399179	0.911978	0.633168	0.0404411	+			+	15.2625	15.3806	15.4087	15.3985	15.2406	15.2286	15.3553	15.2655	15.3686	15.3809	15.2499	15.2475	15.2796	15.2841	15.3713	15.2419	15.0218	15.2074	15.0423	15.0439			+	activation of adenylate cyclase activity;activation of immune response;activation of innate immune response;activation of MAPKK activity;activation of protein kinase activity;anatomical structure development;apoptosis;axon guidance;biological regulation;blood coagulation;cell activation;cell communication;cell death;cell proliferation;cell surface receptor linked signaling pathway;cell-cell signa…	adenyl nucleotide binding;adenyl ribonucleotide binding;ATP binding;binding;catalytic activity;cation binding;identical protein binding;ion binding;kinase activity;MAP kinase kinase kinase activity;metal ion binding;molecular transducer activity;nucleotide binding;phosphotransferase activity, alcohol group as acceptor;protein binding;protein kinase activity;protein serine/threonine kinase activit…	cell part;cell projection;cytoplasm;cytoplasmic part;cytosol;Golgi apparatus;intracellular membrane-bounded organelle;intracellular organelle;intracellular organelle part;intracellular part;membrane;membrane-bounded organelle;mitochondrial membrane;mitochondrial outer membrane;mitochondrial part;nucleus;organelle;organelle membrane;organelle outer membrane;organelle part;outer membrane;plasma mem…	Acute myeloid leukemia;B cell receptor signaling pathway;Bladder cancer;Chemokine signaling pathway;Chronic myeloid leukemia;Colorectal cancer;Endometrial cancer;ErbB signaling pathway;Fc epsilon RI signaling pathway;Fc gamma R-mediated phagocytosis;Focal adhesion;Gap junction;Glioma;GnRH signaling pathway;Hepatitis C;Insulin signaling pathway;ko05152;Long-term depression;Long-term potentiation;M…	3D-structure;Alternativesplicing;ATP-binding;Cardiomyopathy;Cellmembrane;Completeproteome;Cytoplasm;Deafness;Directproteinsequencing;Diseasemutation;Kinase;Membrane;Metal-binding;Methylation;Mitochondrion;Nucleotide-binding;Nucleus;Phosphoprotein;Polymorphism;Proteomicsidentification;Proto-oncogene;Referenceproteome;Serine/threonine-proteinkinase;Transferase;Zinc;Zinc-finger	2.43e-31	0.988587	6	6	6	6	6
M0QYL4;O43823	M0QYL4;O43823	AKAP8	Isoform of O43823, A-kinase anchor protein 8 (Fragment);A-kinase anchor protein 8	-0.056863	-0.0374279	-0.223327	0.0159228	0.78559	0.635317	0.044224	+			+	15.1954	15.0962	15.0257	15.0879	15.1337	14.971	14.9906	15.0783	15.2514	14.9634	15.0503	15.052	15.0681	15.1197	15.0617	14.9983	14.9851	14.9025	14.7201	14.8164			+	biological regulation;cell cycle phase;cell cycle process;cellular component organization;cellular component organization at cellular level;cellular component organization or biogenesis;cellular component organization or biogenesis at cellular level;cellular macromolecule metabolic process;cellular metabolic process;cellular nitrogen compound metabolic process;cellular process;cellular response t…	binding;cation binding;DNA binding;double-stranded DNA binding;ion binding;metal ion binding;nucleic acid binding;structure-specific DNA binding;transition metal ion binding;zinc ion binding	cell part;chromosome;condensed chromosome;cytoplasmic part;female pronucleus;Golgi apparatus;intracellular membrane-bounded organelle;intracellular non-membrane-bounded organelle;intracellular organelle;intracellular organelle part;intracellular part;membrane;membrane-bounded organelle;mitochondrion;non-membrane-bounded organelle;nuclear matrix;nuclear part;nucleoplasm;nucleus;organelle;organelle…		Completeproteome;DNA-binding;Metal-binding;Nucleus;Phosphoprotein;Polymorphism;Proteomicsidentification;Referenceproteome;Repeat;Zinc;Zinc-finger	4.64e-38	1.00986	1	1	1	1	1
O15446;O15446-2	O15446;O15446-2	POLR1G	DNA-directed RNA polymerase I subunit RPA34;Isoform of O15446, Isoform 2 of DNA-directed RNA polymerase I subunit RPA34	-0.0798492	-0.101525	-0.22239	0.0140102	0.727705	0.450631	0.0343483	+			+	15.8392	16.1059	15.9438	16.0595	15.9384	15.9696	15.996	15.934	15.7644	15.8234	15.9504	15.8335	15.8336	15.8538	15.9078	15.8594	15.7127	15.725	15.7562	15.7215			+	biological regulation;biosynthetic process;cell surface receptor linked signaling pathway;cellular biosynthetic process;cellular macromolecule biosynthetic process;cellular macromolecule metabolic process;cellular metabolic process;cellular nitrogen compound metabolic process;cellular process;cellular response to stimulus;enzyme linked receptor protein signaling pathway;gene expression;macromolec…	catalytic activity;DNA-directed RNA polymerase activity;nucleotidyltransferase activity;RNA polymerase activity;transferase activity;transferase activity, transferring phosphorus-containing groups	cell part;chromosome;cytoplasm;cytoplasmic part;DNA-directed RNA polymerase complex;DNA-directed RNA polymerase I complex;intracellular membrane-bounded organelle;intracellular non-membrane-bounded organelle;intracellular organelle;intracellular organelle part;intracellular part;macromolecular complex;membrane-bounded organelle;mitochondrion;non-membrane-bounded organelle;nuclear DNA-directed RNA…		Acetylation;Alternativesplicing;Chromosome;Completeproteome;DNA-directedRNApolymerase;Nucleus;Phosphoprotein;Polymorphism;Referenceproteome;Transcription	7.47e-33	0.993457	3	3	3	3	3
Q16832	Q16832	DDR2	Discoidin domain-containing receptor 2	-0.00455971	0.0222374	-0.221185	0.00198907	0.980427	0.860417	0.0329136	+			+	16.9043	17.0261	16.8822	17.0755	16.9134	16.9977	16.8346	16.9632	17.0473	16.9358	17.0646	16.8961	17.0067	16.9521	16.9932	16.7995	16.6033	16.7186	16.8115	16.7626			+	anatomical structure development;biological adhesion;biological regulation;biomineral tissue development;cell adhesion;cell proliferation;cellular component organization;cellular component organization at cellular level;cellular component organization or biogenesis;cellular component organization or biogenesis at cellular level;cellular macromolecule metabolic process;cellular metabolic process;c…	adenyl nucleotide binding;adenyl ribonucleotide binding;ATP binding;binding;catalytic activity;collagen binding;kinase activity;molecular transducer activity;nucleotide binding;phosphotransferase activity, alcohol group as acceptor;protein binding;protein kinase activity;protein tyrosine kinase activity;purine nucleotide binding;purine ribonucleoside triphosphate binding;purine ribonucleotide bin…	adherens junction;anchoring junction;apical plasma membrane;cell junction;cell part;cell-substrate adherens junction;cell-substrate junction;extracellular membrane-bounded organelle;extracellular organelle;extracellular region part;extracellular vesicular exosome;focal adhesion;integral to membrane;integral to plasma membrane;intrinsic to membrane;intrinsic to plasma membrane;membrane;membrane pa…		3D-structure;ATP-binding;Cellmembrane;Completeproteome;Diseasemutation;Disulfidebond;Dwarfism;Glycoprotein;Kinase;Membrane;Nucleotide-binding;Osteogenesis;Phosphoprotein;Polymorphism;Receptor;Referenceproteome;Signal;Transferase;Transmembrane;Transmembranehelix;Tyrosine-proteinkinase	6.34e-31	0.987226	2	2	2	2	2
Q8N0T1	Q8N0T1	RBIS	Ribosomal biogenesis factor	0.0387249	0.00737419	-0.218559	0.000663594	0.800988	0.93567	0.0185179	+			+	14.9492	15.0864	15.0611	15.0457	15.0835	15.1061	15.1894	15.1339	14.997	14.9932	15.0594	14.9931	15.1034	15.0782	15.0288	14.7828	14.9417	14.8339	14.8529	14.7219			+	biological regulation;positive regulation of defense response to virus by host;regulation of biological process;regulation of defense response;regulation of defense response to virus;regulation of defense response to virus by host;regulation of immune effector process;regulation of immune system process;regulation of multi-organism process;regulation of response to biotic stimulus;regulation of r…				Acetylation;Alternativesplicing;Completeproteome;Referenceproteome	2.32e-31	0.988655	4	4	4	4	4
O95218;O95218-2	O95218;O95218-2	ZRANB2	Zinc finger Ran-binding domain-containing protein 2;Isoform of O95218, Isoform 2 of Zinc finger Ran-binding domain-containing protein 2	-0.0937252	-0.0838539	-0.218221	0.113339	0.513803	0.758977	0.0181893				+	13.5289	13.6166	13.4739	13.5392	13.6551	13.4162	13.5429	13.4488	13.4395	13.4977	13.7696	13.4451	13.5305	13.4881	13.1611	13.4457	13.303	13.3222	13.2765	13.3752			+	biological regulation;cellular macromolecule metabolic process;cellular metabolic process;cellular nitrogen compound metabolic process;cellular process;macromolecule metabolic process;metabolic process;mRNA metabolic process;mRNA processing;nitrogen compound metabolic process;nucleic acid metabolic process;nucleobase-containing compound metabolic process;primary metabolic process;regulation of bi…	binding;cation binding;ion binding;metal ion binding;nucleic acid binding;nucleic acid binding transcription factor activity;RNA binding;sequence-specific DNA binding transcription factor activity;transition metal ion binding;zinc ion binding	cell part;intracellular membrane-bounded organelle;intracellular organelle;intracellular organelle part;intracellular part;membrane-bounded organelle;nuclear part;nucleoplasm;nucleus;organelle;organelle part		3D-structure;Acetylation;Alternativesplicing;Completeproteome;Metal-binding;mRNAprocessing;mRNAsplicing;Nucleus;Phosphoprotein;Polymorphism;Referenceproteome;Repeat;RNA-binding;Zinc;Zinc-finger	1.21e-17	0.936151	1	1	1	1	1
A0A0C4DFL7;Q16850	A0A0C4DFL7;Q16850	CYP51A1	Isoform of Q16850, Lanosterol 14-alpha demethylase;Lanosterol 14-alpha demethylase	-0.0358425	0.0287762	-0.217791	0.000402516	0.776005	0.767223	0.0124505	+			+	16.7173	16.8388	16.8545	16.7452	16.7584	16.7888	16.8135	16.7341	16.7153	16.6833	16.8273	16.8451	16.8172	16.7143	16.8542	16.4847	16.5579	16.6684	16.5676	16.5467			+	alcohol metabolic process;biosynthetic process;cellular metabolic process;cellular process;cholesterol biosynthetic process;cholesterol biosynthetic process via 24,25-dihydrolanosterol;cholesterol metabolic process;demethylation;lipid biosynthetic process;lipid metabolic process;metabolic process;one-carbon metabolic process;primary metabolic process;small molecule metabolic process;steroid biosy…	binding;catalytic activity;cation binding;demethylase activity;heme binding;ion binding;iron ion binding;metal ion binding;monooxygenase activity;oxidoreductase activity;oxidoreductase activity, acting on paired donors, with incorporation or reduction of molecular oxygen;oxidoreductase activity, acting on paired donors, with incorporation or reduction of molecular oxygen, NADH or NADPH as one don…	cell part;cytoplasmic part;endoplasmic reticulum;endoplasmic reticulum membrane;endoplasmic reticulum part;integral to membrane;intracellular membrane-bounded organelle;intracellular organelle;intracellular organelle part;intracellular part;intrinsic to membrane;membrane;membrane part;membrane-bounded organelle;organelle;organelle membrane;organelle part	Steroid biosynthesis	3D-structure;Alternativesplicing;Cholesterolbiosynthesis;Cholesterolmetabolism;Completeproteome;Endoplasmicreticulum;Heme;Iron;Lipidbiosynthesis;Lipidmetabolism;Membrane;Metal-binding;Microsome;Monooxygenase;NADP;Oxidoreductase;Polymorphism;Proteomicsidentification;Referenceproteome;Steroidbiosynthesis;Steroidmetabolism;Sterolbiosynthesis;Sterolmetabolism;Transmembrane;Transmembranehelix	1.79e-37	1.00802	2	2	2	2	2
Q9NR30;Q9NR30-2	Q9NR30;Q9NR30-2	DDX21	Nucleolar RNA helicase 2;Isoform of Q9NR30, Isoform 2 of Nucleolar RNA helicase 2	-0.00769501	0.00846443	-0.217558	0.00016129	0.959724	0.878377	0.0027406	+			+	21.2472	21.3451	21.3463	21.3295	21.3079	21.3352	21.4147	21.3382	21.2528	21.1965	21.2907	21.3208	21.3464	21.3259	21.3344	21.051	21.0729	21.1272	21.1602	21.0768			+	biosynthetic process;cell differentiation;cellular biosynthetic process;cellular developmental process;cellular macromolecule biosynthetic process;cellular macromolecule metabolic process;cellular metabolic process;cellular nitrogen compound metabolic process;cellular process;developmental process;macromolecule biosynthetic process;macromolecule metabolic process;metabolic process;multi-organism …	adenyl nucleotide binding;adenyl ribonucleotide binding;ATP binding;ATPase activity;ATPase activity, coupled;ATP-dependent helicase activity;ATP-dependent RNA helicase activity;binding;catalytic activity;double-stranded RNA binding;helicase activity;hydrolase activity;hydrolase activity, acting on acid anhydrides;hydrolase activity, acting on acid anhydrides, in phosphorus-containing anhydrides;n…	cell part;cytoplasm;intracellular membrane-bounded organelle;intracellular non-membrane-bounded organelle;intracellular organelle;intracellular organelle part;intracellular part;membrane;membrane-bounded organelle;non-membrane-bounded organelle;nuclear part;nucleolus;nucleoplasm;nucleus;organelle;organelle part		3D-structure;Acetylation;Alternativesplicing;ATP-binding;Completeproteome;Directproteinsequencing;Helicase;Hydrolase;Nucleotide-binding;Nucleus;Phosphoprotein;Polymorphism;Referenceproteome;Repeat;RNA-binding;rRNAprocessing;Transcription	1.45e-54	1.05918	18	18	18	18	18
O00566	O00566	MPHOSPH10	U3 small nucleolar ribonucleoprotein protein MPP10	-0.0258762	-0.090831	-0.217326	0.000725664	0.833875	0.351185	0.0109831	+			+	16.7019	16.7903	16.8306	16.8209	16.7048	16.6703	16.814	16.7524	16.7411	16.7414	16.6849	16.693	16.7071	16.5794	16.73	16.5251	16.542	16.6387	16.4802	16.5758			+	biological regulation;cellular macromolecule metabolic process;cellular metabolic process;cellular nitrogen compound metabolic process;cellular process;macromolecule metabolic process;maturation of SSU-rRNA;metabolic process;ncRNA metabolic process;ncRNA processing;negative regulation of catalytic activity;negative regulation of hydrolase activity;negative regulation of molecular function;negativ…		cell part;chromosome;intracellular non-membrane-bounded organelle;intracellular organelle;intracellular organelle part;intracellular part;macromolecular complex;Mpp10 complex;non-membrane-bounded organelle;nuclear part;nucleolar part;nucleolus;organelle;organelle part;preribosome;protein complex;ribonucleoprotein complex;small nucleolar ribonucleoprotein complex;small-subunit processome	Ribosome biogenesis in eukaryotes	Acetylation;Chromosome;Coiledcoil;Completeproteome;Nucleus;Phosphoprotein;Polymorphism;Referenceproteome;Ribonucleoprotein;Ribosomebiogenesis;rRNAprocessing	6.43e-35	1.00001	7	7	7	7	7
Q9P2N5	Q9P2N5	RBM27	RNA-binding protein 27	-0.108342	-0.0675251	-0.213163	0.251469	0.79338	0.658669	0.0257208				+	15.9576	15.9838	16.0811	15.9325	15.872	15.992	16.073	15.4006	15.979	15.8405	16.0427	15.9572	15.8951	15.7897	15.8045	15.7858	15.804	15.6384	15.7202	15.8125			+	cellular macromolecule metabolic process;cellular metabolic process;cellular nitrogen compound metabolic process;cellular process;macromolecule metabolic process;metabolic process;mRNA metabolic process;mRNA processing;nitrogen compound metabolic process;nucleic acid metabolic process;nucleobase-containing compound metabolic process;primary metabolic process;RNA metabolic process;RNA processing	binding;cation binding;ion binding;metal ion binding;nucleotide binding	cell part;cytoplasm;intracellular organelle part;intracellular part;nuclear body;nuclear part;nuclear speck;nucleoplasm;nucleoplasm part;organelle part		Coiledcoil;Completeproteome;Cytoplasm;Isopeptidebond;Metal-binding;Nucleus;Phosphoprotein;Referenceproteome;RNA-binding;Ublconjugation;Zinc;Zinc-finger	8.97e-37	1.00583	2	2	2	2	2
Q8IUC4	Q8IUC4	RHPN2	Rhophilin-2	0.00323944	0.0445953	-0.213119	0.000251748	0.978293	0.534419	0.0124505	+			+	16.4262	16.3721	16.4704	16.4288	16.3913	16.4645	16.453	16.4605	16.409	16.318	16.4368	16.4165	16.516	16.4233	16.5191	16.1635	16.2409	16.3032	16.22	16.0955			+	biological regulation;cellular process;cellular response to stimulus;intracellular signal transduction;regulation of biological process;regulation of cellular process;response to stimulus;signal transduction;small GTPase mediated signal transduction		cell part;cytoplasm;cytoplasmic part;cytosol;intracellular membrane-bounded organelle;intracellular organelle;intracellular organelle part;intracellular part;membrane-bounded organelle;nuclear part;nucleoplasm;organelle;organelle part;perinuclear region of cytoplasm		3D-structure;Alternativesplicing;Completeproteome;Cytoplasm;Phosphoprotein;Polymorphism;Referenceproteome	8.42e-38	1.00905	6	6	6	6	6
A0A087X0W9;Q8N6M0;Q8N6M0-2	A0A087X0W9;Q8N6M0;Q8N6M0-2	OTUD6B	Isoform of Q8N6M0, Ubiquitinyl hydrolase 1;Deubiquitinase OTUD6B;Isoform of Q8N6M0, Isoform 2 of Deubiquitinase OTUD6B	0.0140417	-0.103312	-0.211747	5.47945e-05	0.842441	0.0898719	0.00768781	+			+	15.4057	15.4224	15.3664	15.3366	15.4043	15.3892	15.44	15.4225	15.3653	15.3886	15.2589	15.255	15.3299	15.3005	15.2746	15.2547	15.1069	15.1743	15.1099	15.2309			+		catalytic activity;cysteine-type peptidase activity;hydrolase activity;peptidase activity;peptidase activity, acting on L-amino acid peptides			Acetylation;Alternativesplicing;Completeproteome;Hydrolase;Polymorphism;Protease;Proteomicsidentification;Referenceproteome;Thiolprotease;Ublconjugationpathway	1.73e-39	1.01433	2	2	2	2	2
Q8IYS1	Q8IYS1	PM20D2	Peptidase M20 domain-containing protein 2	-0.0107269	-0.0342346	-0.210002	0.001475	0.950738	0.697878	0.00374869	+			+	16.4055	16.2874	16.3118	16.361	16.3891	16.2836	16.2349	16.3533	16.4928	16.3366	16.2935	16.409	16.2736	16.3379	16.2697	16.1561	16.1882	16.1585	16.1049	16.0971			+		catalytic activity;hydrolase activity	cell part;extracellular membrane-bounded organelle;extracellular organelle;extracellular region part;extracellular vesicular exosome;intracellular organelle part;intracellular part;membrane-bounded organelle;membrane-bounded vesicle;nuclear part;nucleoplasm;organelle;organelle part;vesicle		Completeproteome;Polymorphism;Referenceproteome	6.79e-35	0.999934	6	6	6	6	6
O15226;O15226-2	O15226;O15226-2	NKRF	NF-kappa-B-repressing factor;Isoform of O15226, Isoform 2 of NF-kappa-B-repressing factor	-0.0267374	-0.0623222	-0.209794	0.00279115	0.844556	0.472632	0.0104669	+			+	14.9717	15.0329	15.0013	15.0263	14.953	14.9731	15.0633	14.8561	14.9313	15.0277	15.0186	14.8713	14.8586	14.9675	14.9576	14.8414	14.7435	14.8838	14.7024	14.7651			+	biological regulation;biosynthetic process;cellular biosynthetic process;cellular macromolecule biosynthetic process;cellular macromolecule metabolic process;cellular metabolic process;cellular nitrogen compound metabolic process;cellular process;macromolecule biosynthetic process;macromolecule metabolic process;metabolic process;negative regulation of biological process;negative regulation of bi…	binding;DNA binding;nucleic acid binding	cell part;cytoplasmic part;endoplasmic reticulum;intracellular membrane-bounded organelle;intracellular non-membrane-bounded organelle;intracellular organelle;intracellular organelle part;intracellular part;membrane-bounded organelle;non-membrane-bounded organelle;nuclear part;nucleolus;nucleus;organelle;organelle part		Alternativesplicing;Completeproteome;DNA-binding;Nucleus;Referenceproteome;Repressor;Transcription;Transcriptionregulation	4.28e-18	0.938267	2	2	2	2	2
Q8IUF8;Q8IUF8-4	Q8IUF8;Q8IUF8-4	RIOX2	Ribosomal oxygenase 2;Isoform of Q8IUF8, Isoform 4 of Ribosomal oxygenase 2	0.0482008	-0.0891867	-0.209491	0.00383864	0.775584	0.533341	0.0257208	+			+	14.5553	14.7037	14.558	14.6899	14.6424	14.6796	14.8046	14.5918	14.6211	14.6933	14.7028	14.5345	14.5515	14.4967	14.4179	14.3861	14.4446	14.519	14.3106	14.4416			+	cellular component biogenesis;cellular component biogenesis at cellular level;cellular component organization or biogenesis;cellular component organization or biogenesis at cellular level;cellular process;ribonucleoprotein complex biogenesis;ribosome biogenesis	binding;catalytic activity;cation binding;dioxygenase activity;ion binding;metal ion binding;oxidoreductase activity;protein binding transcription factor activity;RNA polymerase II transcription factor binding transcription factor activity;RNA polymerase II transcription factor binding transcription factor activity involved in negative regulation of transcription;transcription factor binding tran…	cell part;cytoplasm;cytoplasmic part;cytosol;intracellular membrane-bounded organelle;intracellular non-membrane-bounded organelle;intracellular organelle;intracellular organelle part;intracellular part;macromolecular complex;membrane-bounded organelle;non-membrane-bounded organelle;nuclear part;nucleolus;nucleoplasm part;nucleus;organelle;organelle part;protein complex;transcription factor compl…		3D-structure;Alternativesplicing;Completeproteome;Dioxygenase;Iron;Metal-binding;Nucleus;Oxidoreductase;Phosphoprotein;Polymorphism;Referenceproteome;Ribosomebiogenesis;Transcription;Transcriptionregulation	2.54e-29	0.981921	4	4	4	4	4
Q9NRN7	Q9NRN7	AASDHPPT	L-aminoadipate-semialdehyde dehydrogenase-phosphopantetheinyl transferase	-0.0652157	-0.0802387	-0.209108	0.00172911	0.616551	0.417254	0.0247325	+			+	18.0668	18.2172	18.2642	18.1825	18.1747	18.142	18.1671	18.0939	18.0734	18.103	18.115	18.1071	18.1257	18.0227	18.1337	17.8697	17.9552	18.0695	17.9955	17.9699			+	amine metabolic process;carboxylic acid metabolic process;cellular amine metabolic process;cellular amino acid metabolic process;cellular ketone metabolic process;cellular metabolic process;cellular modified amino acid metabolic process;cellular nitrogen compound metabolic process;cellular process;coenzyme metabolic process;cofactor metabolic process;metabolic process;nitrogen compound metabolic …	binding;catalytic activity;cation binding;holo-[acyl-carrier-protein] synthase activity;ion binding;magnesium ion binding;metal ion binding;phosphotransferase activity, for other substituted phosphate groups;transferase activity;transferase activity, transferring phosphorus-containing groups	cell part;cytoplasmic part;cytosol;extracellular membrane-bounded organelle;extracellular organelle;extracellular region part;extracellular vesicular exosome;intracellular part;membrane-bounded organelle;membrane-bounded vesicle;organelle;vesicle	Pantothenate and CoA biosynthesis	3D-structure;Alternativesplicing;Completeproteome;Cytoplasm;Directproteinsequencing;Magnesium;Metal-binding;Phosphoprotein;Referenceproteome;Transferase	2.94e-45	1.0321	13	13	13	13	13
D3DUJ3;K7EQG9;P17706	D3DUJ3;K7EQG9;P17706	PTPN2	Isoform of P17706, Protein tyrosine phosphatase, non-receptor type 2, isoform CRA_d;Isoform of P17706, Tyrosine-protein phosphatase non-receptor type;Tyrosine-protein phosphatase non-receptor type 2	-0.0673716	-0.076709	-0.208371	0.0113791	0.756393	0.476033	0.0284047	+			+	15.9948	15.8549	15.7523	15.9159	15.8992	15.8279	15.7873	15.967	15.8124	15.6858	15.7842	15.8172	15.8042	15.8639	15.7641	15.7036	15.7482	15.6036	15.6245	15.6953			+	B cell activation;B cell differentiation;biological regulation;carbohydrate homeostasis;cell activation;cell differentiation;cell surface receptor linked signaling pathway;cellular developmental process;cellular macromolecule metabolic process;cellular metabolic process;cellular process;cellular protein metabolic process;cellular response to chemical stimulus;cellular response to cytokine stimulu…	binding;catalytic activity;enzyme binding;hydrolase activity;hydrolase activity, acting on ester bonds;integrin binding;kinase binding;phosphatase activity;phosphoprotein phosphatase activity;phosphoric ester hydrolase activity;protein binding;protein complex binding;protein kinase binding;protein tyrosine phosphatase activity;receptor binding;receptor tyrosine kinase binding;SNARE binding;syntax…	cell part;cytoplasmic part;endoplasmic reticulum;endoplasmic reticulum-Golgi intermediate compartment;intracellular membrane-bounded organelle;intracellular organelle;intracellular organelle part;intracellular part;membrane;membrane-bounded organelle;nuclear part;nucleoplasm;nucleus;organelle;organelle part;plasma membrane		3D-structure;Alternativesplicing;Cellmembrane;Completeproteome;Cytoplasm;Endoplasmicreticulum;Hydrolase;Membrane;Nucleus;Phosphoprotein;Proteinphosphatase;Proteomicsidentification;Receptor;Referenceproteome	9.06e-34	0.996376	4	4	4	4	4
Q96GM5	Q96GM5	SMARCD1	SWI/SNF-related matrix-associated actin-dependent regulator of chromatin subfamily D member 1	0.0177307	0.0161373	-0.207237	0.000118812	0.888132	0.873816	0.0114144	+			+	17.0515	17.2225	17.2137	17.1772	17.1109	17.1754	17.2189	17.1719	17.1227	17.1755	17.1487	17.1687	17.2304	17.1171	17.1917	16.9364	16.9738	16.9884	16.9553	16.8857			+	anatomical structure development;biological regulation;cellular component disassembly;cellular component disassembly at cellular level;cellular component organization;cellular component organization at cellular level;cellular component organization or biogenesis;cellular component organization or biogenesis at cellular level;cellular macromolecular complex disassembly;cellular macromolecular comp…	binding;protein binding;protein binding transcription factor activity;protein complex scaffold;structural molecule activity;transcription coactivator activity;transcription cofactor activity;transcription factor binding transcription factor activity	cell part;chromatin remodeling complex;intracellular organelle part;intracellular part;macromolecular complex;nBAF complex;npBAF complex;nuclear part;organelle part;protein complex;SWI/SNF complex;SWI/SNF-type complex		Acetylation;Alternativesplicing;Chromatinregulator;Coiledcoil;Completeproteome;Neurogenesis;Nucleus;Referenceproteome	2.34e-30	0.985362	3	3	3	3	3
A0A0D9SG04;A0A0X1KG75;A0A590PXD8;Q53SF7;Q53SF7-2;Q53SF7-3	A0A0D9SG04;A0A0X1KG75;A0A590PXD8;Q53SF7;Q53SF7-2;Q53SF7-3	COBLL1	Isoform of Q53SF7, WH2 domain-containing protein;Isoform of Q53SF7, WH2 domain-containing protein (Fragment);Isoform of Q53SF7, WH2 domain-containing protein;Cordon-bleu protein-like 1;Isoform of Q53SF7, Isoform 2 of Cordon-bleu protein-like 1;Isoform of Q53SF7, Isoform 3 of Cordon-bleu protein-like 1	-0.0171555	-0.0498859	-0.207002	4.34783e-05	0.865349	0.205183	0.00309739	+			+	16.9365	16.9909	16.9902	16.918	16.9395	16.918	16.984	16.8768	16.901	17.0097	16.9113	16.9146	16.9047	16.8941	16.901	16.723	16.729	16.834	16.7453	16.7089			+			extracellular membrane-bounded organelle;extracellular organelle;extracellular region part;extracellular vesicular exosome;membrane-bounded organelle;membrane-bounded vesicle;organelle;vesicle		3D-structure;Alternativesplicing;Completeproteome;Phosphoprotein;Referenceproteome;Repeat	2.93e-39	1.01361	9	9	9	9	9
Q9P227;Q9P227-2	Q9P227;Q9P227-2	ARHGAP23	Rho GTPase-activating protein 23;Isoform of Q9P227, Isoform 2 of Rho GTPase-activating protein 23	0.0349979	-0.0268394	-0.203723	0.000650718	0.745969	0.760881	0.0187708	+			+	14.6085	14.5462	14.5845	14.6348	14.6507	14.6931	14.5769	14.663	14.589	14.6777	14.4848	14.6048	14.554	14.6009	14.6458	14.3772	14.4156	14.5238	14.3979	14.2915			+	biological regulation;cellular process;cellular response to stimulus;intracellular signal transduction;regulation of biological process;regulation of cellular process;regulation of response to stimulus;regulation of signal transduction;regulation of signaling;regulation of small GTPase mediated signal transduction;response to stimulus;signal transduction;small GTPase mediated signal transduction	enzyme activator activity;enzyme regulator activity;GTPase activator activity;GTPase regulator activity;nucleoside-triphosphatase regulator activity	cell part;cytoplasmic part;cytosol;extracellular membrane-bounded organelle;extracellular organelle;extracellular region part;extracellular vesicular exosome;intracellular part;membrane-bounded organelle;membrane-bounded vesicle;organelle;vesicle		Alternativesplicing;Completeproteome;GTPaseactivation;Phosphoprotein;Referenceproteome	2.29e-28	0.978681	4	4	4	4	4
Q9BXR0	Q9BXR0	QTRT1	Queuine tRNA-ribosyltransferase catalytic subunit 1	-0.0831722	-0.182376	-0.203431	0.0655351	0.628664	0.421557	0.0255976				+	16.8805	17.0023	16.9575	17.0785	16.9862	16.9282	16.9588	16.8238	16.9803	16.798	16.9389	16.8211	16.4967	16.7876	16.9488	16.7561	16.8595	16.8459	16.7191	16.7074			+	7-methylguanosine biosynthetic process;7-methylguanosine metabolic process;biosynthetic process;cellular biosynthetic process;cellular macromolecule metabolic process;cellular metabolic process;cellular nitrogen compound biosynthetic process;cellular nitrogen compound metabolic process;cellular process;guanosine biosynthetic process;guanosine metabolic process;heterocycle biosynthetic process;het…	binding;catalytic activity;cation binding;ion binding;metal ion binding;queuine tRNA-ribosyltransferase activity;transferase activity;transferase activity, transferring glycosyl groups;transferase activity, transferring pentosyl groups	cell part;cytoplasmic part;intracellular membrane-bounded organelle;intracellular organelle;intracellular part;membrane-bounded organelle;mitochondrion;nucleus;organelle		Acetylation;Alternativesplicing;Completeproteome;Cytoplasm;Glycosyltransferase;Metal-binding;Mitochondrion;Nucleus;Queuosinebiosynthesis;Referenceproteome;Transferase;tRNAprocessing;Zinc	1.76e-28	0.979067	2	2	2	2	2
Q13043;Q13043-2	Q13043;Q13043-2	STK4	Serine/threonine-protein kinase 4;Isoform of Q13043, Isoform 2 of Serine/threonine-protein kinase 4	-0.035059	-0.145342	-0.202531	0.000732143	0.695863	0.184841	0.00458483	+			+	15.8909	15.9554	15.9834	15.9837	15.9062	15.8615	15.9628	15.9127	15.9261	15.8812	15.8313	15.757	15.8406	15.6761	15.8878	15.7678	15.7926	15.7662	15.6893	15.691			+	activation of MAPKK activity;activation of protein kinase activity;anatomical structure development;anatomical structure formation involved in morphogenesis;anatomical structure morphogenesis;apoptosis;biological regulation;branching morphogenesis of a tube;cell death;cell differentiation;cell differentiation involved in embryonic placenta development;cell morphogenesis;cellular component morphog…	adenyl nucleotide binding;adenyl ribonucleotide binding;ATP binding;binding;catalytic activity;cation binding;enzyme activator activity;enzyme regulator activity;identical protein binding;ion binding;kinase activator activity;kinase activity;kinase regulator activity;magnesium ion binding;MAP kinase kinase kinase activity;metal ion binding;molecular transducer activity;nucleotide binding;phosphot…	cell part;cytoplasm;cytoplasmic part;cytosol;intracellular membrane-bounded organelle;intracellular organelle;intracellular organelle part;intracellular part;membrane-bounded organelle;nuclear part;nucleoplasm;nucleus;organelle;organelle part	MAPK signaling pathway;Non-small cell lung cancer;Pathways in cancer	3D-structure;Acetylation;Alternativesplicing;Apoptosis;ATP-binding;Coiledcoil;Completeproteome;Cytoplasm;Directproteinsequencing;Kinase;Magnesium;Metal-binding;Nucleotide-binding;Nucleus;Phosphoprotein;Polymorphism;Referenceproteome;Serine/threonine-proteinkinase;Transferase	1.2e-45	1.0333	3	3	3	3	3
E5RFZ8;E5RGA7;E5RIP4;E5RJ40;E5RJG5;Q15043;Q15043-2;Q15043-3	E5RFZ8;E5RGA7;E5RIP4;E5RJ40;E5RJG5;Q15043;Q15043-2;Q15043-3	SLC39A14	Isoform of Q15043, Metal cation symporter ZIP14 (Fragment);Isoform of Q15043, Metal cation symporter ZIP14 (Fragment);Isoform of Q15043, Metal cation symporter ZIP14 (Fragment);Isoform of Q15043, Metal cation symporter ZIP14 (Fragment);Isoform of Q15043, Metal cation symporter ZIP14 (Fragment);Metal cation symporter ZIP14;Isoform of Q15043, Isoform 3 of Metal cation symporter ZIP14;Isoform of Q15…	-0.0608158	0.00344315	-0.202114	0.000287582	0.615403	0.964231	0.00684619	+			+	16.8338	16.9333	16.8986	16.809	16.8621	16.8059	16.8623	16.7541	16.7456	16.8648	16.904	16.7995	16.8876	16.8697	16.8932	16.739	16.6195	16.684	16.6673	16.6164			+	biological regulation;cation homeostasis;cation transport;cellular cation homeostasis;cellular chemical homeostasis;cellular divalent inorganic cation homeostasis;cellular homeostasis;cellular ion homeostasis;cellular process;cellular zinc ion homeostasis;chemical homeostasis;divalent inorganic cation homeostasis;divalent inorganic cation transport;divalent metal ion transport;establishment of lo…	cation transmembrane transporter activity;divalent inorganic cation transmembrane transporter activity;ferrous iron transmembrane transporter activity;inorganic cation transmembrane transporter activity;ion transmembrane transporter activity;iron ion transmembrane transporter activity;metal ion transmembrane transporter activity;substrate-specific transmembrane transporter activity;substrate-spec…	cell part;cell projection;cytoplasmic part;endoplasmic reticulum;Golgi apparatus;integral to membrane;integral to plasma membrane;intracellular membrane-bounded organelle;intracellular organelle;intracellular part;intrinsic to membrane;intrinsic to plasma membrane;lamellipodium;membrane;membrane part;membrane-bounded organelle;organelle;plasma membrane;plasma membrane part		Alternativesplicing;Cellmembrane;Cellprojection;Completeproteome;Glycoprotein;Iontransport;Membrane;Polymorphism;Proteomicsidentification;Referenceproteome;Signal;Transmembrane;Transmembranehelix;Transport;Zinc;Zinctransport	1.19e-42	1.02411	2	2	2	2	2
A0A0A0MT49;A0A2R8Y4P4;A0A2R8Y7S2;P51532;P51532-2;P51532-3;P51532-4;P51532-5;Q9HBD4	A0A0A0MT49;A0A2R8Y4P4;A0A2R8Y7S2;P51532;P51532-2;P51532-3;P51532-4;P51532-5;Q9HBD4	SMARCA4	Isoform of P51532, Transcription activator BRG1;Isoform of P51532, Transcription activator BRG1;Isoform of P51532, Transcription activator BRG1;Transcription activator BRG1;Isoform of P51532, Isoform 2 of Transcription activator BRG1;Isoform of P51532, Isoform 3 of Transcription activator BRG1;Isoform of P51532, Isoform 4 of Transcription activator BRG1;Isoform of P51532, Isoform 5 of Transcripti…	-0.0674896	-0.0935841	-0.20046	0.000263158	0.330945	0.158667	0.00686822	+			+	16.4774	16.5479	16.5392	16.5048	16.4823	16.4148	16.4337	16.4669	16.4578	16.4409	16.4254	16.3684	16.394	16.4074	16.4884	16.3789	16.3376	16.3452	16.2546	16.233			+	anatomical structure development;anatomical structure formation involved in morphogenesis;anatomical structure morphogenesis;aortic smooth muscle cell differentiation;appendage morphogenesis;ATP-dependent chromatin remodeling;biological regulation;blastocyst growth;blastocyst hatching;cell development;cell differentiation;cell fate determination;cell morphogenesis;cellular component disassembly;c…	adenyl nucleotide binding;adenyl ribonucleotide binding;androgen receptor binding;ATP binding;ATPase activity;ATPase activity, coupled;binding;catalytic activity;chromatin binding;DNA binding;DNA polymerase binding;DNA-dependent ATPase activity;enzyme binding;helicase activity;histone acetyl-lysine binding;histone binding;hormone receptor binding;hydrolase activity;hydrolase activity, acting on a…	cell part;chromatin;chromatin remodeling complex;chromosomal part;euchromatin;extracellular region part;extracellular space;heterochromatin;intracellular membrane-bounded organelle;intracellular non-membrane-bounded organelle;intracellular organelle;intracellular organelle part;intracellular part;macromolecular complex;membrane;membrane-bounded organelle;nBAF complex;non-membrane-bounded organell…		3D-structure;Acetylation;Activator;Alternativesplicing;ATP-binding;Bromodomain;Chromatinregulator;Completeproteome;Diseasemutation;Helicase;Hydrolase;Mentalretardation;Neurogenesis;Nucleotide-binding;Nucleus;Phosphoprotein;Polymorphism;Proteomicsidentification;Referenceproteome;Repressor;Transcription;Transcriptionregulation	8.32e-39	1.01219	13	13	13	13	13
H3BND4;Q6P996;Q6P996-3;Q6P996-4;Q6P996-5	H3BND4;Q6P996;Q6P996-3;Q6P996-4;Q6P996-5	PDXDC1	Isoform of Q6P996, Pyridoxal-dependent decarboxylase domain-containing protein 1;Pyridoxal-dependent decarboxylase domain-containing protein 1;Isoform of Q6P996, Isoform 3 of Pyridoxal-dependent decarboxylase domain-containing protein 1;Isoform of Q6P996, Isoform 4 of Pyridoxal-dependent decarboxylase domain-containing protein 1;Isoform of Q6P996, Isoform 5 of Pyridoxal-dependent decarboxylase do…	-0.147219	-0.165805	-0.20034	0.0191774	0.518345	0.0529175	0.00676656	+			+	16.4905	16.4836	16.4503	16.5278	16.4766	16.3236	16.1259	16.4389	16.4948	16.3095	16.3063	16.3357	16.394	16.2408	16.3231	16.3217	16.3438	16.2407	16.1953	16.3258			+	carboxylic acid metabolic process;cellular ketone metabolic process;cellular metabolic process;cellular process;metabolic process;organic acid metabolic process;oxoacid metabolic process;small molecule metabolic process	binding;carbon-carbon lyase activity;carboxy-lyase activity;catalytic activity;cofactor binding;lyase activity;pyridoxal phosphate binding;vitamin B6 binding;vitamin binding	cell part;cytoplasmic part;Golgi apparatus;intracellular membrane-bounded organelle;intracellular organelle;intracellular part;membrane-bounded organelle;organelle		Alternativesplicing;Completeproteome;Decarboxylase;Lyase;Phosphoprotein;Polymorphism;Proteomicsidentification;Pyridoxalphosphate;Referenceproteome	1.92e-31	0.988921	4	4	4	4	4
Q2NL82	Q2NL82	TSR1	Pre-rRNA-processing protein TSR1 homolog	-0.0257259	-0.0599262	-0.199517	0.0012339	0.858741	0.561703	0.0311501	+			+	17.5951	17.8041	17.7923	17.7757	17.6973	17.7095	17.7632	17.684	17.6817	17.6975	17.696	17.6354	17.6896	17.6672	17.6767	17.5134	17.5612	17.6057	17.5424	17.4442			+	cellular component assembly;cellular component assembly at cellular level;cellular component organization;cellular component organization at cellular level;cellular component organization or biogenesis;cellular component organization or biogenesis at cellular level;cellular macromolecular complex assembly;cellular macromolecular complex subunit organization;cellular process;macromolecular complex…		cell part;intracellular non-membrane-bounded organelle;intracellular organelle;intracellular organelle part;intracellular part;non-membrane-bounded organelle;nuclear part;nucleolus;organelle;organelle part		Completeproteome;Directproteinsequencing;Nucleus;Polymorphism;Referenceproteome;Ribosomebiogenesis	6.91e-46	1.03402	14	14	14	14	14
P52948;P52948-5;P52948-6	P52948;P52948-5;P52948-6	NUP98	Nuclear pore complex protein Nup98-Nup96;Isoform of P52948, Isoform 5 of Nuclear pore complex protein Nup98-Nup96;Isoform of P52948, Isoform 6 of Nuclear pore complex protein Nup98-Nup96	-0.0213776	-0.0910484	-0.198812	0.00884568	0.906142	0.511915	0.0398261	+			+	17.4129	17.585	17.6516	17.5134	17.4502	17.5236	17.5845	17.4235	17.4821	17.4924	17.5106	17.3947	17.3686	17.3661	17.5178	17.3155	17.3043	17.42	17.3247	17.2545			+	biological regulation;biosynthetic process;carbohydrate metabolic process;carbohydrate transport;cell cycle;cell cycle process;cell surface receptor linked signaling pathway;cellular biosynthetic process;cellular component assembly;cellular component assembly at cellular level;cellular component disassembly;cellular component disassembly at cellular level;cellular component organization;cellular …	binding;peptide binding;structural constituent of nuclear pore;structural molecule activity;transporter activity	cell part;cytoplasmic part;cytosol;envelope;inclusion body;intracellular organelle part;intracellular part;macromolecular complex;membrane;membrane part;nuclear envelope;nuclear inclusion body;nuclear membrane;nuclear part;nuclear periphery;nuclear pore;nucleoplasm;Nup107-160 complex;organelle envelope;organelle membrane;organelle part;pore complex;protein complex	RNA transport	3D-structure;Acetylation;Alternativesplicing;Autocatalyticcleavage;Chromosomalrearrangement;Completeproteome;Directproteinsequencing;Host-virusinteraction;Membrane;mRNAtransport;Nuclearporecomplex;Nucleus;Phosphoprotein;Polymorphism;Proteintransport;Referenceproteome;Repeat;Translocation;Transport	2.31e-43	1.02631	13	13	13	13	13
P09914;P09914-2	P09914;P09914-2	IFIT1	Interferon-induced protein with tetratricopeptide repeats 1;Isoform of P09914, Isoform 2 of Interferon-induced protein with tetratricopeptide repeats 1	0.00997391	-0.00593033	-0.198322	0.000817021	0.947351	0.914455	0.00856056	+			+	16.2566	16.2888	16.28	16.2778	16.26	16.2496	16.3639	16.3301	16.1453	16.3241	16.2481	16.2906	16.2178	16.3248	16.2523	16.0741	16.1156	16.1697	15.9909	16.0212			+	biological regulation;cell surface receptor linked signaling pathway;cellular process;cellular response to chemical stimulus;cellular response to cytokine stimulus;cellular response to dsRNA;cellular response to exogenous dsRNA;cellular response to organic substance;cellular response to stimulus;cellular response to type I interferon;cytokine-mediated signaling pathway;defense response;defense re…	binding;nucleic acid binding;RNA binding	cell part;cytoplasm;cytoplasmic part;cytosol;intracellular part	Hepatitis C	3D-structure;Alternativesplicing;Antiviraldefense;Completeproteome;Cytoplasm;Host-virusinteraction;Immunity;Innateimmunity;Phosphoprotein;Polymorphism;Referenceproteome;Repeat;RNA-binding;TPRrepeat;Ublconjugation	4.21e-41	1.01934	4	4	4	4	4
Q969G6	Q969G6	RFK	Riboflavin kinase	-0.100677	-0.0674438	-0.197568	0.0114348	0.624327	0.628525	0.0468924	+			+	16.2577	16.094	16.1484	16.1259	15.9487	15.9914	16.0634	16.0886	16.0041	15.9238	16.012	16.0078	16.0303	16.1102	16.0772	15.9623	15.9464	15.9304	15.8976	15.8501			+	apoptosis;biological regulation;biosynthetic process;cell death;cellular biosynthetic process;cellular metabolic process;cellular nitrogen compound biosynthetic process;cellular nitrogen compound metabolic process;cellular process;coenzyme biosynthetic process;coenzyme metabolic process;cofactor biosynthetic process;cofactor metabolic process;death;flavin-containing compound biosynthetic process;…	adenyl nucleotide binding;adenyl ribonucleotide binding;ATP binding;binding;catalytic activity;cation binding;ion binding;kinase activity;metal ion binding;nucleotide binding;phosphotransferase activity, alcohol group as acceptor;purine nucleotide binding;purine ribonucleoside triphosphate binding;purine ribonucleotide binding;riboflavin kinase activity;ribonucleotide binding;transferase activity…	cell part;cytoplasm;cytoplasmic part;cytosol;intracellular membrane-bounded organelle;intracellular organelle;intracellular part;membrane-bounded organelle;mitochondrion;organelle	Riboflavin metabolism	3D-structure;ATP-binding;Completeproteome;Cytoplasm;Flavoprotein;FMN;Kinase;Magnesium;Metal-binding;Nucleotide-binding;Referenceproteome;Transferase;Zinc	9.74e-34	0.996275	2	2	2	2	2
Q6NZI2	Q6NZI2	CAVIN1	Caveolae-associated protein 1	-0.0544281	-0.00321846	-0.196456	0	0.502701	0.957984	0.00140344	+			+	20.9268	20.9794	20.9549	20.9253	21.02	20.9435	20.9299	20.8816	20.8833	20.896	20.9832	20.944	20.9274	20.9736	20.9621	20.7742	20.7458	20.7657	20.7981	20.7404			+	biological regulation;biosynthetic process;cellular biosynthetic process;cellular macromolecule biosynthetic process;cellular macromolecule metabolic process;cellular metabolic process;cellular nitrogen compound metabolic process;cellular process;gene expression;macromolecule biosynthetic process;macromolecule metabolic process;metabolic process;nitrogen compound metabolic process;nucleic acid me…	binding;nucleic acid binding;RNA binding;rRNA binding;rRNA primary transcript binding	caveola;cell part;cytoplasm;cytoplasmic part;cytosol;endoplasmic reticulum;intracellular membrane-bounded organelle;intracellular organelle;intracellular organelle part;intracellular part;macromolecular complex;membrane;membrane part;membrane raft;membrane-bounded organelle;mitochondrion;nuclear part;nucleoplasm;nucleus;organelle;organelle part;plasma membrane;plasma membrane part;protein complex		Acetylation;Alternativesplicing;Cellmembrane;Coiledcoil;Completeproteome;Congenitalgeneralizedlipodystrophy;Cytoplasm;Diabetesmellitus;Directproteinsequencing;Endoplasmicreticulum;Membrane;Microsome;Mitochondrion;Nucleus;Phosphoprotein;Polymorphism;Referenceproteome;RNA-binding;rRNA-binding;Transcription;Transcriptionregulation;Transcriptiontermination	5.58e-54	1.05756	10	10	10	10	10
P14635	P14635	CCNB1	G2/mitotic-specific cyclin-B1	0.0280149	0.121059	-0.19512	5.12821e-05	0.79338	0.103259	0.0202248	+			+	15.4128	15.4432	15.4614	15.5349	15.4879	15.4617	15.5887	15.4896	15.49	15.4501	15.568	15.6283	15.6048	15.6024	15.5418	15.1826	15.2532	15.2218	15.337	15.37			+	anaphase-promoting complex-dependent proteasomal ubiquitin-dependent protein catabolic process;anatomical structure development;anatomical structure morphogenesis;biological regulation;cardiac cell development;cardiac muscle cell development;catabolic process;cell cycle;cell cycle process;cell development;cell division;cell maturation;cellular catabolic process;cellular component assembly;cellula…	binding;catalytic activity;enzyme binding;histone kinase activity;kinase activity;kinase binding;patched binding;phosphotransferase activity, alcohol group as acceptor;protein binding;protein kinase activity;protein kinase binding;receptor binding;transferase activity;transferase activity, transferring phosphorus-containing groups	cell part;centrosome;chromosomal part;condensed chromosome outer kinetochore;condensed nuclear chromosome outer kinetochore;cytoplasm;cytoplasmic part;cytoskeletal part;cytosol;intracellular membrane-bounded organelle;intracellular non-membrane-bounded organelle;intracellular organelle;intracellular organelle part;intracellular part;macromolecular complex;membrane;membrane-bounded organelle;micro…	Cell cycle;p53 signaling pathway;Progesterone-mediated oocyte maturation	3D-structure;Acetylation;Alternativesplicing;Cellcycle;Celldivision;Completeproteome;Cyclin;Cytoplasm;Cytoskeleton;Mitosis;Nucleus;Phosphoprotein;Referenceproteome;Ublconjugation	6.48e-32	0.990448	4	4	4	4	4
O00401	O00401	WASL	Neural Wiskott-Aldrich syndrome protein	0.00785351	-0.249014	-0.19409	0.0988397	0.974205	0.476033	0.0214906				+	15.129	15.1636	15.1661	15.0791	15.2358	14.9831	15.155	15.3052	15.1073	15.2623	14.3896	14.9851	15.0524	14.9021	15.1994	15.0153	14.9978	15.0166	14.9208	14.8527			+	actin cytoskeleton organization;actin filament organization;actin filament-based movement;actin filament-based process;actin polymerization or depolymerization;axon guidance;biological regulation;biosynthetic process;cell cycle phase;cell cycle process;cell division;cell surface receptor linked signaling pathway;cellular biosynthetic process;cellular component assembly;cellular component movement…	enzyme regulator activity;GTPase regulator activity;nucleoside-triphosphatase regulator activity	actin cap;actin cytoskeleton;cell cortex part;cell part;cell projection;cytoplasmic membrane-bounded vesicle;cytoplasmic part;cytoplasmic vesicle;cytoplasmic vesicle membrane;cytoplasmic vesicle part;cytoskeletal part;cytoskeleton;cytosol;endocytic vesicle membrane;extracellular membrane-bounded organelle;extracellular organelle;extracellular region part;extracellular vesicular exosome;intracellu…	Adherens junction;Bacterial invasion of epithelial cells;Chemokine signaling pathway;Fc gamma R-mediated phagocytosis;Pathogenic Escherichia coli infection;Regulation of actin cytoskeleton;Shigellosis	3D-structure;Acetylation;Actin-binding;Cellcycle;Celldivision;Completeproteome;Cytoplasm;Cytoskeleton;Mitosis;Nucleus;Phosphoprotein;Referenceproteome;Repeat;Transcription;Transcriptionregulation	6.57e-36	1.00312	1	1	1	1	1
Q8TCS8	Q8TCS8	PNPT1	Polyribonucleotide nucleotidyltransferase 1, mitochondrial	-0.0106262	-0.042878	-0.193652	0	0.91238	0.45731	0.00260839	+			+	18.6761	18.6908	18.7828	18.7611	18.7417	18.722	18.6535	18.7643	18.7308	18.7287	18.6589	18.6839	18.7189	18.6914	18.685	18.5443	18.5458	18.5637	18.5409	18.4897			+	anatomical structure morphogenesis;biological regulation;catabolic process;cell cycle arrest;cell cycle process;cell part morphogenesis;cellular catabolic process;cellular component assembly;cellular component morphogenesis;cellular component organization;cellular component organization at cellular level;cellular component organization or biogenesis;cellular component organization or biogenesis a…	3'-5' exonuclease activity;3'-5'-exoribonuclease activity;binding;catalytic activity;exonuclease activity;exonuclease activity, active with either ribo- or deoxyribonucleic acids and producing 5'-phosphomonoesters;exoribonuclease activity;exoribonuclease activity, producing 5'-phosphomonoesters;hydrolase activity;hydrolase activity, acting on ester bonds;miRNA binding;nuclease activity;nucleic ac…	cell part;cytoplasm;cytoplasmic exosome (RNase complex);cytoplasmic part;exosome (RNase complex);intracellular membrane-bounded organelle;intracellular organelle;intracellular organelle part;intracellular part;macromolecular complex;membrane;membrane-bounded organelle;membrane-enclosed lumen;mitochondrial degradosome;mitochondrial intermembrane space;mitochondrial part;mitochondrion;organelle;org…	Purine metabolism;Pyrimidine metabolism;RNA degradation	3D-structure;Acetylation;Completeproteome;Cytoplasm;Deafness;Diseasemutation;Exonuclease;Hydrolase;Membrane;Mitochondrion;mRNAprocessing;Non-syndromicdeafness;Nuclease;Nucleotidyltransferase;Phosphoprotein;Polymorphism;Referenceproteome;RNA-binding;Transferase;Transitpeptide;Transport	3.27e-46	1.035	16	16	16	16	16
Q9H0H5	Q9H0H5	RACGAP1	Rac GTPase-activating protein 1	0.00758743	-0.0300526	-0.193223	0.00113262	0.94804	0.807642	0.00125795	+			+	16.8377	16.8823	16.8043	16.839	16.7733	16.8105	16.8115	16.9037	16.7718	16.8771	16.8215	16.8706	16.8257	16.627	16.8416	16.6281	16.6158	16.6479	16.6252	16.6535			+	actin cytoskeleton organization;actin filament-based process;actomyosin structure organization;anion transport;antigen processing and presentation;antigen processing and presentation of exogenous antigen;antigen processing and presentation of exogenous peptide antigen;antigen processing and presentation of exogenous peptide antigen via MHC class II;antigen processing and presentation of peptide a…	alpha-tubulin binding;beta-tubulin binding;binding;cation binding;cytoskeletal protein binding;enzyme activator activity;enzyme binding;enzyme regulator activity;gamma-tubulin binding;GTPase activator activity;GTPase regulator activity;ion binding;kinase binding;lipid binding;metal ion binding;microtubule binding;nucleoside-triphosphatase regulator activity;phosphatidylinositol binding;phosphatid…	acrosomal vesicle;cell division site part;cell part;centralspindlin complex;cleavage furrow;cytoplasmic membrane-bounded vesicle;cytoplasmic part;cytoplasmic vesicle;cytoskeletal part;cytosol;extracellular membrane-bounded organelle;extracellular organelle;extracellular region part;extracellular vesicular exosome;extrinsic to internal side of plasma membrane;extrinsic to membrane;extrinsic to pla…		3D-structure;Acetylation;Cellcycle;Celldivision;Cellmembrane;Coiledcoil;Completeproteome;Cytoplasm;Cytoplasmicvesicle;Cytoskeleton;Developmentalprotein;Differentiation;GTPaseactivation;Iontransport;Lipid-binding;Membrane;Metal-binding;Microtubule;Nucleus;Phosphoprotein;Referenceproteome;Spermatogenesis;Transport;Zinc;Zinc-finger	3.85e-40	1.01635	8	8	8	8	8
B3KTM8;H0YLJ3;H0YMJ0;Q9UBU8;Q9UBU8-2	B3KTM8;H0YLJ3;H0YMJ0;Q9UBU8;Q9UBU8-2	MORF4L1	Isoform of Q9UBU8, MRG domain-containing protein;Isoform of Q9UBU8, MRG domain-containing protein;Isoform of Q9UBU8, MRG domain-containing protein (Fragment);Mortality factor 4-like protein 1;Isoform of Q9UBU8, Isoform 2 of Mortality factor 4-like protein 1	-0.0951084	0.0223549	-0.192778	0.0012899	0.596201	0.841163	0.030324	+			+	16.2515	16.4723	16.4262	16.3529	16.4415	16.3161	16.3611	16.1759	16.3238	16.292	16.3663	16.4482	16.4373	16.3969	16.4075	16.1238	16.2038	16.238	16.1712	16.2438			+	biological regulation;biosynthetic process;cell proliferation;cellular biosynthetic process;cellular component organization;cellular component organization at cellular level;cellular component organization or biogenesis;cellular component organization or biogenesis at cellular level;cellular macromolecule biosynthetic process;cellular macromolecule metabolic process;cellular metabolic process;cel…	binding;chromatin binding;protein binding;protein N-terminus binding	cell part;chromatin remodeling complex;chromosomal part;H4/H2A histone acetyltransferase complex;histone acetyltransferase complex;histone deacetylase complex;intracellular organelle part;intracellular part;macromolecular complex;NuA4 histone acetyltransferase complex;nuclear chromosome part;nuclear part;nucleoplasm;nucleoplasm part;organelle part;protein complex;Sin3 complex;Sin3-type complex		3D-structure;Acetylation;Alternativesplicing;Chromatinregulator;Completeproteome;Directproteinsequencing;DNAdamage;DNArecombination;DNArepair;Growthregulation;Nucleus;Proteomicsidentification;Referenceproteome;Transcription;Transcriptionregulation	1.24e-33	0.995942	2	2	2	2	2
Q9H5Q4	Q9H5Q4	TFB2M	Dimethyladenosine transferase 2, mitochondrial	-0.00718384	-0.00710182	-0.192517	0.00459642	0.950174	0.953448	0.0434868	+			+	15.1031	15.0243	15.0696	14.975	15.047	15.0023	15.0702	15.0818	14.9642	15.0645	15.0929	15.0401	15.1207	14.9651	14.9647	14.68	14.9584	14.8532	14.8883	14.8765			+	biological regulation;biosynthetic process;cellular biosynthetic process;cellular component organization;cellular component organization at cellular level;cellular component organization or biogenesis;cellular component organization or biogenesis at cellular level;cellular macromolecule biosynthetic process;cellular macromolecule metabolic process;cellular metabolic process;cellular nitrogen comp…	catalytic activity;methyltransferase activity;N-methyltransferase activity;protein binding transcription factor activity;RNA methyltransferase activity;rRNA (adenine) methyltransferase activity;rRNA (adenine-N6,N6-)-dimethyltransferase activity;rRNA methyltransferase activity;S-adenosylmethionine-dependent methyltransferase activity;transcription cofactor activity;transcription factor binding tra…	cell part;cytoplasmic part;intracellular non-membrane-bounded organelle;intracellular organelle;intracellular organelle lumen;intracellular organelle part;intracellular part;membrane-enclosed lumen;mitochondrial matrix;mitochondrial nucleoid;mitochondrial part;non-membrane-bounded organelle;nucleoid;organelle;organelle lumen;organelle part		Completeproteome;Methyltransferase;Mitochondrion;Polymorphism;Referenceproteome;RNA-binding;rRNAprocessing;S-adenosyl-L-methionine;Transcription;Transcriptionregulation;Transferase;Transitpeptide	2.34e-26	0.971653	4	4	4	4	4
A0A2R8Y7Q1;E7ETD6;E9PE19;F5GXF5;Q12830;Q12830-2;Q12830-4	A0A2R8Y7Q1;E7ETD6;E9PE19;F5GXF5;Q12830;Q12830-2;Q12830-4	BPTF	Isoform of Q12830, Nucleosome-remodeling factor subunit BPTF;Isoform of Q12830, Nucleosome-remodeling factor subunit BPTF (Fragment);Isoform of Q12830, Nucleosome-remodeling factor subunit BPTF;Isoform of Q12830, Nucleosome-remodeling factor subunit BPTF (Fragment);Nucleosome-remodeling factor subunit BPTF;Isoform of Q12830, Isoform 2 of Nucleosome-remodeling factor subunit BPTF;Isoform of Q12830…	-0.0382494	-0.0331778	-0.191084	0.00597834	0.79338	0.660579	0.0185596	+			+	15.2893	15.252	15.1983	15.193	15.2332	15.2036	15.1531	15.067	15.2529	15.298	15.1244	15.1843	15.2229	15.2048	15.2636	15.1429	15.0383	15.0803	15.0143	14.9345			+	anatomical structure development;anterior/posterior pattern specification;biological regulation;biosynthetic process;brain development;cellular biosynthetic process;cellular component organization;cellular component organization at cellular level;cellular component organization or biogenesis;cellular component organization or biogenesis at cellular level;cellular macromolecule biosynthetic proces…	binding;cation binding;DNA binding;ion binding;metal ion binding;nucleic acid binding;protein binding;sequence-specific DNA binding;transcription factor binding;transition metal ion binding;zinc ion binding	cell part;chromatin remodeling complex;cytoplasm;extracellular membrane-bounded organelle;extracellular organelle;extracellular region part;extracellular vesicular exosome;intracellular membrane-bounded organelle;intracellular organelle;intracellular organelle part;intracellular part;ISWI complex;macromolecular complex;membrane-bounded organelle;membrane-bounded vesicle;nuclear part;nucleoplasm;n…		3D-structure;Acetylation;Alternativesplicing;Bromodomain;Chromatinregulator;Coiledcoil;Completeproteome;Cytoplasm;Metal-binding;Nucleus;Phosphoprotein;Proteomicsidentification;Referenceproteome;Repeat;Transcription;Transcriptionregulation;Zinc;Zinc-finger	4.04e-24	0.963428	6	6	6	6	6
P52292	P52292	KPNA2	Importin subunit alpha-1	0.0330276	0.0104626	-0.191043	0	0.550046	0.797025	0.000439093	+			+	20.1897	20.2149	20.1873	20.2306	20.2232	20.2548	20.2854	20.2158	20.213	20.2419	20.184	20.2547	20.2263	20.1964	20.2366	20.0107	20.0213	20.0395	20.0455	19.9734			+	biological regulation;cell surface receptor linked signaling pathway;cellular macromolecule metabolic process;cellular metabolic process;cellular nitrogen compound metabolic process;cellular process;cellular response to chemical stimulus;cellular response to cytokine stimulus;cellular response to organic substance;cellular response to stimulus;cytokine-mediated signaling pathway;DNA metabolic pro…	binding;enzyme binding;histone deacetylase binding;nuclear localization sequence binding;peptide binding;protein binding;protein transporter activity;signal sequence binding;substrate-specific transporter activity;transporter activity	cell part;cytoplasm;cytoplasmic part;cytosol;intracellular organelle part;intracellular part;membrane;nuclear part;nucleoplasm;organelle part		3D-structure;Acetylation;Completeproteome;Cytoplasm;Directproteinsequencing;Host-virusinteraction;Nucleus;Phosphoprotein;Polymorphism;Proteintransport;Referenceproteome;Repeat;Transport	7.17e-50	1.04588	11	11	11	11	11
O15355	O15355	PPM1G	Protein phosphatase 1G	-0.0462933	-0.132697	-0.190666	0.0418371	0.802346	0.41805	0.0272451	+			+	19.0204	18.8489	18.8627	18.9218	18.9674	18.7752	18.8081	18.894	19.039	18.8733	18.794	18.8607	18.7923	18.9175	18.5931	18.8123	18.7959	18.6924	18.6725	18.6947			+	biological regulation;cell cycle arrest;cell cycle process;cellular macromolecule metabolic process;cellular metabolic process;cellular process;cellular protein metabolic process;dephosphorylation;macromolecule metabolic process;macromolecule modification;metabolic process;negative regulation of biological process;negative regulation of cell cycle;negative regulation of cellular process;peptidyl-…	binding;catalytic activity;cation binding;hydrolase activity;hydrolase activity, acting on ester bonds;ion binding;metal ion binding;phosphatase activity;phosphoprotein phosphatase activity;phosphoric ester hydrolase activity;protein serine/threonine phosphatase activity	cell part;cytoplasm;intracellular membrane-bounded organelle;intracellular organelle;intracellular organelle part;intracellular part;membrane-bounded organelle;nuclear part;nucleoplasm;nucleus;organelle;organelle part		Acetylation;Completeproteome;Cytoplasm;Hydrolase;Magnesium;Manganese;Metal-binding;Phosphoprotein;Proteinphosphatase;Referenceproteome;Repeat	1.95e-49	1.0446	7	7	7	7	7
A0A087WTW0;A0A087WVR3;Q96T88;Q96T88-2	A0A087WTW0;A0A087WVR3;Q96T88;Q96T88-2	UHRF1	Isoform of Q96T88, RING-type E3 ubiquitin transferase;Isoform of Q96T88, RING-type E3 ubiquitin transferase;E3 ubiquitin-protein ligase UHRF1;Isoform of Q96T88, Isoform 2 of E3 ubiquitin-protein ligase UHRF1	-0.0337147	0.0023735	-0.190632	0.000618557	0.805281	0.985368	0.026168	+			+	16.5239	16.3567	16.4709	16.5677	16.5593	16.4666	16.4322	16.514	16.4437	16.4532	16.5109	16.5322	16.4745	16.469	16.5038	16.2789	16.3774	16.2995	16.2809	16.2886			+	biological regulation;biosynthetic process;cell cycle;cell proliferation;cellular biosynthetic process;cellular component organization;cellular component organization at cellular level;cellular component organization or biogenesis;cellular component organization or biogenesis at cellular level;cellular macromolecule biosynthetic process;cellular macromolecule metabolic process;cellular metabolic …	acid-amino acid ligase activity;binding;catalytic activity;cation binding;chromatin binding;core promoter proximal region DNA binding;core promoter proximal region sequence-specific DNA binding;DNA binding;histone binding;identical protein binding;ion binding;ligase activity;ligase activity, forming carbon-nitrogen bonds;metal ion binding;methylated histone residue binding;methyl-CpG binding;nucl…	cell part;chromatin;chromosomal part;euchromatin;heterochromatin;intracellular membrane-bounded organelle;intracellular organelle;intracellular organelle part;intracellular part;membrane-bounded organelle;nuclear chromatin;nuclear chromosome part;nuclear heterochromatin;nuclear matrix;nuclear part;nucleus;organelle;organelle part;replication fork		3D-structure;Acetylation;Alternativesplicing;Cellcycle;Chromatinregulator;Completeproteome;DNA-binding;DNAdamage;DNArepair;Isopeptidebond;Ligase;Metal-binding;Nucleus;Phosphoprotein;Polymorphism;Proteomicsidentification;Referenceproteome;Repeat;Repressor;Transcription;Transcriptionregulation;Ublconjugation;Ublconjugationpathway;Zinc;Zinc-finger	1.66e-43	1.02675	7	7	7	7	7
Q14116;Q14116-2	Q14116;Q14116-2	IL18	Interleukin-18;Isoform of Q14116, Isoform 2 of Interleukin-18	-0.0649349	0.0423183	-0.190175	0.000148148	0.626768	0.41805	0.0037375	+			+	17.0489	16.9853	17.0811	17.0779	17.0829	16.9995	16.9413	17.0944	17.0119	16.9044	17.0817	17.0758	17.1028	17.1181	17.1094	16.8359	16.8457	16.8859	16.9246	16.8331			+	adaptive immune response;adaptive immune response based on somatic recombination of immune receptors built from immunoglobulin superfamily domains;anatomical structure formation involved in morphogenesis;angiogenesis;behavior;biological regulation;cell activation;cell communication;cell surface receptor linked signaling pathway;cell-cell signaling;cellular process;cellular response to biotic stim…	binding;cytokine activity;protein binding;receptor binding	cell part;cytoplasmic part;cytosol;extracellular membrane-bounded organelle;extracellular organelle;extracellular region;extracellular region part;extracellular space;extracellular vesicular exosome;intracellular part;membrane-bounded organelle;membrane-bounded vesicle;organelle;vesicle	African trypanosomiasis;Cytokine-cytokine receptor interaction;Cytosolic DNA-sensing pathway;ko05152;Malaria;NOD-like receptor signaling pathway;Rheumatoid arthritis	3D-structure;Alternativesplicing;Completeproteome;Cytokine;Referenceproteome;Secreted	1.16e-31	0.98963	4	4	4	4	4
P78371	P78371	CCT2	T-complex protein 1 subunit beta	-0.151499	-0.113237	-0.189605	0.000827004	0.299051	0.155686	0.0129821	+			+	19.9151	20.0204	20.0429	19.9693	19.9524	19.7979	19.8097	19.7919	19.9096	19.8334	19.8449	19.8423	19.9228	19.8366	19.8873	19.7366	19.8717	19.8355	19.753	19.7552			+	binding of sperm to zona pellucida;cell recognition;cell-cell recognition;cellular component assembly;cellular component assembly at cellular level;cellular component organization;cellular component organization at cellular level;cellular component organization or biogenesis;cellular component organization or biogenesis at cellular level;cellular macromolecular complex assembly;cellular macromole…	adenyl nucleotide binding;adenyl ribonucleotide binding;ATP binding;binding;enzyme binding;nucleotide binding;protein binding;purine nucleotide binding;purine ribonucleoside triphosphate binding;purine ribonucleotide binding;ribonucleotide binding;ubiquitin protein ligase binding;unfolded protein binding	cell body;cell part;chaperonin-containing T-complex;cytoplasm;cytoplasmic part;cytoskeletal part;cytosol;cytosolic part;extracellular membrane-bounded organelle;extracellular organelle;extracellular region part;extracellular vesicular exosome;intracellular organelle part;intracellular part;macromolecular complex;membrane-bounded organelle;membrane-bounded vesicle;microtubule;organelle;organelle p…		Acetylation;Alternativesplicing;ATP-binding;Chaperone;Completeproteome;Cytoplasm;Directproteinsequencing;Nucleotide-binding;Phosphoprotein;Referenceproteome	4.43e-57	1.06604	28	28	28	28	28
O95487;O95487-2;O95487-3	O95487;O95487-2;O95487-3	SEC24B	Protein transport protein Sec24B;Isoform of O95487, Isoform 2 of Protein transport protein Sec24B;Isoform of O95487, Isoform 3 of Protein transport protein Sec24B	-0.0388477	-0.100485	-0.188217	0.00416901	0.636664	0.13658	0.04554	+			+	16.3992	16.4106	16.3331	16.3564	16.3306	16.2834	16.296	16.3525	16.3681	16.3357	16.3106	16.211	16.2608	16.2863	16.2588	16.2466	16.2937	16.1862	16.0148	16.1476			+	anatomical structure development;anatomical structure formation involved in morphogenesis;anatomical structure morphogenesis;antigen processing and presentation;antigen processing and presentation of exogenous antigen;antigen processing and presentation of exogenous peptide antigen;antigen processing and presentation of exogenous peptide antigen via MHC class II;antigen processing and presentatio…	binding;cation binding;ion binding;metal ion binding;transition metal ion binding;transporter activity;zinc ion binding	cell part;coated vesicle membrane;COPII vesicle coat;cytoplasmic part;cytoplasmic vesicle membrane;cytoplasmic vesicle part;cytosol;endoplasmic reticulum membrane;endoplasmic reticulum part;ER to Golgi transport vesicle membrane;Golgi apparatus part;Golgi membrane;intracellular organelle part;intracellular part;macromolecular complex;membrane;membrane coat;membrane part;organelle membrane;organel…	Protein processing in endoplasmic reticulum	3D-structure;Acetylation;Alternativesplicing;Completeproteome;Cytoplasm;Endoplasmicreticulum;ER-Golgitransport;Golgiapparatus;Membrane;Phosphoprotein;Polymorphism;Proteintransport;Referenceproteome;Transport	2.35e-34	0.998237	11	11	11	11	11
Q96GD4;Q96GD4-5	Q96GD4;Q96GD4-5	AURKB	Aurora kinase B;Isoform of Q96GD4, Isoform 5 of Aurora kinase B	-0.0441704	0.0331161	-0.187032	5.55556e-05	0.650107	0.576824	0.00204018	+			+	16.8437	16.8564	16.8748	16.8366	16.9206	16.7497	16.8391	16.838	16.8865	16.7981	16.8615	16.9126	16.9423	16.928	16.8534	16.6461	16.6996	16.6786	16.724	16.6486			+	abscission;aging;anaphase-promoting complex-dependent proteasomal ubiquitin-dependent protein catabolic process;attachment of spindle microtubules to chromosome;attachment of spindle microtubules to kinetochore;biological regulation;catabolic process;cell cycle;cell cycle checkpoint;cell cycle process;cell proliferation;cellular catabolic process;cellular component assembly;cellular component ass…	adenyl nucleotide binding;adenyl ribonucleotide binding;ATP binding;binding;catalytic activity;cation binding;histone kinase activity;histone serine kinase activity;ion binding;kinase activity;metal ion binding;nucleotide binding;phosphotransferase activity, alcohol group as acceptor;protein kinase activity;protein serine/threonine kinase activity;protein serine/threonine/tyrosine kinase activity…	cell part;centrosome;chromocenter;chromosomal part;chromosome passenger complex;chromosome, centromeric region;condensed chromosome, centromeric region;condensed nuclear chromosome, centromeric region;cytoplasmic part;cytoskeletal part;cytosol;intracellular membrane-bounded organelle;intracellular non-membrane-bounded organelle;intracellular organelle;intracellular organelle part;intracellular pa…		3D-structure;Alternativesplicing;ATP-binding;Cellcycle;Celldivision;Centromere;Chromosome;Completeproteome;Cytoplasm;Cytoskeleton;Kinase;Magnesium;Metal-binding;Mitosis;Nucleotide-binding;Nucleus;Phosphoprotein;Polymorphism;Referenceproteome;Serine/threonine-proteinkinase;Transferase;Ublconjugation	5.02e-40	1.01599	7	7	7	7	7
A6NG10;K7EIJ0;K7EMC9;K7ENL2;Q969T9	A6NG10;K7EIJ0;K7EMC9;K7ENL2;Q969T9	WBP2	Isoform of Q969T9, GRAM domain-containing protein;Isoform of Q969T9, GRAM domain-containing protein (Fragment);Isoform of Q969T9, GRAM domain-containing protein;Isoform of Q969T9, GRAM domain-containing protein;WW domain-binding protein 2	-0.0461365	-0.0496273	-0.186293	0	0.502701	0.363594	0.00223585	+			+	18.205	18.2823	18.2531	18.2378	18.2978	18.1983	18.2399	18.1867	18.2075	18.2129	18.1883	18.2375	18.2395	18.1702	18.1923	18.0327	18.0737	18.1206	18.0465	18.0709			+	biological regulation;cellular process;cellular response to chemical stimulus;cellular response to endogenous stimulus;cellular response to estrogen stimulus;cellular response to hormone stimulus;cellular response to organic substance;cellular response to steroid hormone stimulus;cellular response to stimulus;establishment of localization;establishment of protein localization;positive regulation …	binding;chromatin binding;chromatin DNA binding;core promoter binding;core promoter sequence-specific DNA binding;DNA binding;nucleic acid binding;protein binding transcription factor activity;regulatory region DNA binding;regulatory region nucleic acid binding;RNA polymerase II core promoter sequence-specific DNA binding;RNA polymerase II regulatory region DNA binding;RNA polymerase II regulator…	cell part;chromatin;chromosomal part;intracellular organelle part;intracellular part;nuclear chromatin;nuclear chromosome part;nuclear part;organelle part		Completeproteome;Proteomicsidentification;Referenceproteome;Repeat	7.94e-45	1.0308	3	3	3	3	3
P55199;U3KQ90	P55199;U3KQ90	ELL	RNA polymerase II elongation factor ELL;Isoform of P55199, RNA polymerase II elongation factor ELL	0.0201021	0.0313301	-0.185718	0.00181921	0.865349	0.674444	0.0385026	+			+	15.9688	16.0119	15.9391	15.9905	16.0149	15.8847	16.0553	16.009	16.0462	16.0305	16.0593	15.9372	16.082	16.0107	15.9925	15.8655	15.6814	15.9338	15.735	15.7809			+	biological regulation;biosynthetic process;cellular biosynthetic process;cellular macromolecule biosynthetic process;cellular macromolecule metabolic process;cellular metabolic process;cellular nitrogen compound metabolic process;cellular process;chordate embryonic development;developmental process;embryo development;embryo development ending in birth or egg hatching;gene expression;in utero embr…	binding;enzyme binding;phosphatase binding;protein binding	Cajal body;cell part;chromatin;chromosomal part;histone locus body;intracellular organelle part;intracellular part;macromolecular complex;nuclear body;nuclear part;nuclear speck;nucleoplasm;nucleoplasm part;organelle part;protein complex;transcription elongation factor complex;transcriptionally active chromatin		3D-structure;Acetylation;Chromosomalrearrangement;Completeproteome;Nucleus;Phosphoprotein;Polymorphism;Proteomicsidentification;Proto-oncogene;Referenceproteome;Transcription;Transcriptionregulation	1.62e-33	0.995575	1	1	1	1	1
A0A0A0MRM9;Q14978-2	A0A0A0MRM9;Q14978-2	NOLC1	Isoform of Q14978, LisH domain-containing protein (Fragment);Isoform of Q14978, Isoform Beta of Nucleolar and coiled-body phosphoprotein 1	-0.0152466	-0.0355217	-0.185101	0	0.865883	0.533341	0.00404483	+			+	18.9027	19.0165	18.9535	18.9209	18.9989	18.969	18.9825	18.9243	18.8972	18.9432	18.9341	18.9163	18.9069	18.9219	18.9358	18.8193	18.7641	18.7866	18.7439	18.7531			+	cell cycle;cell cycle phase;cell cycle process;cellular component organization;cellular component organization at cellular level;cellular component organization or biogenesis;cellular component organization or biogenesis at cellular level;cellular macromolecule metabolic process;cellular metabolic process;cellular nitrogen compound metabolic process;cellular process;macromolecule metabolic proces…	adenyl nucleotide binding;adenyl ribonucleotide binding;ATP binding;binding;GTP binding;guanyl nucleotide binding;guanyl ribonucleotide binding;nucleotide binding;purine nucleotide binding;purine ribonucleoside triphosphate binding;purine ribonucleotide binding;ribonucleotide binding	Cajal body;cell part;cytoplasm;intracellular non-membrane-bounded organelle;intracellular organelle;intracellular organelle part;intracellular part;non-membrane-bounded organelle;nuclear body;nuclear part;nucleolus;nucleoplasm;nucleoplasm part;organelle;organelle part		Acetylation;Alternativesplicing;ATP-binding;Completeproteome;Cytoplasm;GTP-binding;Nucleotide-binding;Nucleus;Phosphoprotein;Polymorphism;Proteomicsidentification;Referenceproteome;Repeat	1.19e-50	1.04814	12	12	12	12	12
P53350	P53350	PLK1	Serine/threonine-protein kinase PLK1	0.10341	0.0852943	-0.184592	0	0.440106	0.384389	0.0093711	+			+	16.6579	16.5988	16.4918	16.605	16.6505	16.6767	16.7307	16.693	16.7639	16.6568	16.7045	16.7155	16.7168	16.704	16.5897	16.4113	16.4073	16.3941	16.4214	16.4471			+	activation of anaphase-promoting complex activity;activation of mitotic anaphase-promoting complex activity;anaphase-promoting complex-dependent proteasomal ubiquitin-dependent protein catabolic process;biological regulation;catabolic process;cell cycle;cell cycle checkpoint;cell cycle cytokinesis;cell cycle phase;cell cycle process;cell proliferation;cellular catabolic process;cellular component…	adenyl nucleotide binding;adenyl ribonucleotide binding;anaphase-promoting complex binding;ATP binding;binding;catalytic activity;cytoskeletal protein binding;enzyme binding;kinase activity;kinase binding;microtubule binding;nucleotide binding;phosphotransferase activity, alcohol group as acceptor;protein binding;protein complex binding;protein kinase activity;protein kinase binding;protein serin…	cell part;centrosome;chromosomal part;condensed chromosome outer kinetochore;condensed nuclear chromosome outer kinetochore;cytoplasm;cytoplasmic part;cytoskeletal part;cytoskeleton;cytosol;intracellular membrane-bounded organelle;intracellular non-membrane-bounded organelle;intracellular organelle;intracellular organelle part;intracellular part;kinetochore;macromolecular complex;membrane-bounded…	Cell cycle;Oocyte meiosis;Progesterone-mediated oocyte maturation	3D-structure;Acetylation;ATP-binding;Cellcycle;Celldivision;Centromere;Chromosome;Completeproteome;Cytoplasm;Cytoskeleton;Isopeptidebond;Kinase;Kinetochore;Mitosis;Nucleotide-binding;Nucleus;Phosphoprotein;Polymorphism;Referenceproteome;Repeat;Serine/threonine-proteinkinase;Transferase;Ublconjugation	8.67e-43	1.02454	4	4	4	4	4
Q92793;Q92793-2	Q92793;Q92793-2	CREBBP	CREB-binding protein;Isoform of Q92793, Isoform 2 of CREB-binding protein	-0.055728	-0.0117174	-0.183791	0.059809	0.767036	0.949677	0.0257208				+	13.3479	13.4241	13.3955	13.4082	13.4429	13.3526	13.5216	13.2409	13.2437	13.3812	13.4094	13.2584	13.4705	13.2643	13.5574	13.2882	13.1145	13.3018	13.1464	13.2488			+	activation of immune response;activation of innate immune response;anatomical structure morphogenesis;biological regulation;biosynthetic process;cell surface receptor linked signaling pathway;cellular biosynthetic process;cellular component assembly;cellular component organization;cellular component organization at cellular level;cellular component organization or biogenesis;cellular component or…	acetyltransferase activity;activating transcription factor binding;bHLH transcription factor binding;binding;catalytic activity;cation binding;chromatin binding;core promoter proximal region DNA binding;core promoter proximal region sequence-specific DNA binding;damaged DNA binding;DNA binding;histone acetyltransferase activity;ion binding;lysine N-acetyltransferase activity;metal ion binding;mol…	cell part;chromatin;chromosomal part;condensed chromosome outer kinetochore;cytoplasm;histone acetyltransferase complex;intracellular membrane-bounded organelle;intracellular organelle;intracellular organelle part;intracellular part;macromolecular complex;membrane-bounded organelle;nuclear body;nuclear chromatin;nuclear chromosome part;nuclear part;nucleoplasm;nucleoplasm part;nucleus;organelle;o…	Adherens junction;Cell cycle;Huntington's disease;Jak-STAT signaling pathway;ko05152;Long-term potentiation;Melanogenesis;Notch signaling pathway;Pathways in cancer;Prostate cancer;Renal cell carcinoma;TGF-beta signaling pathway;Wnt signaling pathway	3D-structure;Acetylation;Activator;Acyltransferase;Alternativesplicing;Biologicalrhythms;Bromodomain;Chromosomalrearrangement;Completeproteome;Cytoplasm;Diseasemutation;Host-virusinteraction;Isopeptidebond;Metal-binding;Methylation;Nucleus;Phosphoprotein;Polymorphism;Referenceproteome;Repeat;Transcription;Transcriptionregulation;Transferase;Ublconjugation;Zinc;Zinc-finger	2.23e-28	0.978717	2	2	2	2	2
Q9BYG3	Q9BYG3	NIFK	MKI67 FHA domain-interacting nucleolar phosphoprotein	-0.00636673	-0.0999166	-0.183282	0.0157823	0.971889	0.249676	0.049908	+			+	15.9476	16.0051	15.997	15.9869	16.0559	15.8461	15.9809	15.9958	16.0486	16.0894	15.9245	15.9589	15.9019	15.9192	15.7885	15.9057	15.9184	15.8044	15.6546	15.7931			+	biological regulation;biosynthetic process;cellular biosynthetic process;cellular component assembly;cellular component organization;cellular component organization or biogenesis;cellular macromolecule biosynthetic process;cellular macromolecule metabolic process;cellular metabolic process;cellular nitrogen compound metabolic process;cellular process;macromolecular complex assembly;macromolecular…	binding;nucleic acid binding;nucleotide binding;RNA binding	cell part;chromosome;condensed chromosome;condensed nuclear chromosome;cytoplasm;intracellular membrane-bounded organelle;intracellular non-membrane-bounded organelle;intracellular organelle;intracellular organelle part;intracellular part;membrane-bounded organelle;non-membrane-bounded organelle;nuclear chromosome;nuclear part;nucleolus;nucleoplasm;nucleus;organelle;organelle part		3D-structure;Acetylation;Chromosome;Completeproteome;Directproteinsequencing;Nucleus;Phosphoprotein;Polymorphism;Referenceproteome;RNA-binding	8.07e-44	1.02771	6	6	6	6	6
Q9UBB9	Q9UBB9	TFIP11	Tuftelin-interacting protein 11	-0.0297203	-0.0746677	-0.182705	0.0159036	0.862143	0.46833	0.0485306	+			+	15.9935	15.8038	15.8672	15.9224	15.8428	15.8771	15.712	15.898	15.8899	15.9041	15.7937	15.825	15.8672	15.7335	15.8369	15.8525	15.6692	15.646	15.6796	15.6689			+	anatomical structure development;biological regulation;biomineral tissue development;cellular component disassembly;cellular component disassembly at cellular level;cellular component organization;cellular component organization at cellular level;cellular component organization or biogenesis;cellular component organization or biogenesis at cellular level;cellular macromolecular complex disassembl…	binding;DNA binding;nucleic acid binding	catalytic step 2 spliceosome;cell part;cytoplasm;extracellular matrix;extracellular region part;intracellular organelle part;intracellular part;macromolecular complex;nuclear body;nuclear part;nuclear speck;nucleoplasm part;organelle part;post-mRNA release spliceosomal complex;proteinaceous extracellular matrix;ribonucleoprotein complex;spliceosomal complex;U2-type post-mRNA release spliceosomal …		Alternativesplicing;Biomineralization;Completeproteome;Cytoplasm;mRNAprocessing;mRNAsplicing;Nucleus;Phosphoprotein;Polymorphism;Referenceproteome;Spliceosome	9.69e-37	1.00573	5	5	5	5	5
Q8TDX7	Q8TDX7	NEK7	Serine/threonine-protein kinase Nek7	0.0407902	-0.0199543	-0.179658	0.00113879	0.75088	0.766651	0.0397717	+			+	17.6508	17.6539	17.7243	17.6813	17.584	17.7344	17.742	17.7425	17.5999	17.6794	17.6064	17.6333	17.6409	17.6404	17.6736	17.6006	17.4055	17.5355	17.3854	17.4691			+	biological regulation;cellular component assembly;cellular component assembly at cellular level;cellular component organization;cellular component organization at cellular level;cellular component organization or biogenesis;cellular component organization or biogenesis at cellular level;cellular macromolecule metabolic process;cellular metabolic process;cellular process;cellular protein metabolic…	adenyl nucleotide binding;adenyl ribonucleotide binding;ATP binding;binding;catalytic activity;cation binding;ion binding;kinase activity;metal ion binding;nucleotide binding;phosphotransferase activity, alcohol group as acceptor;protein kinase activity;protein serine/threonine kinase activity;purine nucleotide binding;purine ribonucleoside triphosphate binding;purine ribonucleotide binding;ribon…	cell part;cytoplasm;cytoplasmic part;cytoskeletal part;intracellular organelle part;intracellular part;macromolecular complex;microtubule;microtubule organizing center;nuclear part;nucleoplasm;organelle part;protein complex;spindle pole		3D-structure;Acetylation;Alternativesplicing;ATP-binding;Completeproteome;Cytoplasm;Cytoskeleton;Kinase;Magnesium;Metal-binding;Microtubule;Nucleotide-binding;Nucleus;Phosphoprotein;Polymorphism;Referenceproteome;Serine/threonine-proteinkinase;Transferase	1.42e-48	1.04207	4	4	4	4	4
Q99459	Q99459	CDC5L	Cell division cycle 5-like protein	-0.0275681	-0.0616135	-0.178902	0.000580311	0.802047	0.333435	0.0109308	+			+	18.426	18.5524	18.5363	18.5085	18.4596	18.4834	18.5021	18.5284	18.4162	18.415	18.4387	18.4256	18.4132	18.4359	18.4614	18.3698	18.2917	18.3652	18.2658	18.2959			+	biological regulation;biosynthetic process;cellular biosynthetic process;cellular macromolecule biosynthetic process;cellular macromolecule metabolic process;cellular metabolic process;cellular nitrogen compound metabolic process;cellular process;cellular response to stimulus;cellular response to stress;DNA metabolic process;DNA repair;gene expression;intracellular signal transduction;macromolecu…	binding;chromatin binding;DNA binding;nucleic acid binding;protein binding;protein domain specific binding;WD40-repeat domain binding	catalytic step 2 spliceosome;cell part;cytoplasm;intracellular membrane-bounded organelle;intracellular non-membrane-bounded organelle;intracellular organelle;intracellular organelle part;intracellular part;macromolecular complex;membrane;membrane-bounded organelle;non-membrane-bounded organelle;nuclear body;nuclear part;nuclear speck;nucleolus;nucleoplasm;nucleoplasm part;nucleus;organelle;organ…	Spliceosome	3D-structure;Activator;Cellcycle;Chromosomalrearrangement;Coiledcoil;Completeproteome;Cytoplasm;DNA-binding;DNAdamage;DNArepair;mRNAprocessing;mRNAsplicing;Nucleus;Phosphoprotein;Polymorphism;Referenceproteome;Repeat;RNA-binding;Spliceosome;Transcription;Transcriptionregulation	7.15e-44	1.02787	10	10	10	10	10
E5RIY9;Q96HA8;Q96HA8-2	E5RIY9;Q96HA8;Q96HA8-2	NTAQ1	Isoform of Q96HA8, Protein N-terminal glutamine amidohydrolase;Protein N-terminal glutamine amidohydrolase;Isoform of Q96HA8, Isoform 2 of Protein N-terminal glutamine amidohydrolase	-0.046707	-0.115989	-0.178802	0.0115755	0.76938	0.314613	0.0430731	+			+	15.9985	16.0135	16.0566	15.8466	16.0148	15.8389	15.9369	16.0157	15.9526	15.9522	15.8051	15.8143	15.9053	15.9449	15.8803	15.8686	15.8564	15.8428	15.7473	15.7207			+	cellular macromolecule metabolic process;cellular metabolic process;cellular process;cellular protein metabolic process;macromolecule metabolic process;macromolecule modification;metabolic process;primary metabolic process;protein metabolic process;protein modification process	catalytic activity;hydrolase activity;hydrolase activity, acting on carbon-nitrogen (but not peptide) bonds;hydrolase activity, acting on carbon-nitrogen (but not peptide) bonds, in linear amides;protein N-terminal glutamine amidohydrolase activity	cell part;cytoplasmic part;cytosol;intracellular membrane-bounded organelle;intracellular organelle;intracellular part;membrane-bounded organelle;nucleus;organelle		3D-structure;Alternativesplicing;Completeproteome;Cytoplasm;Hydrolase;Nucleus;Polymorphism;Proteomicsidentification;Referenceproteome	1.98e-32	0.992099	1	1	1	1	1
D3YTB1;F8W727;P62910	D3YTB1;F8W727;P62910	RPL32	Isoform of P62910, 60S ribosomal protein L32 (Fragment);Isoform of P62910, 60S ribosomal protein L32;60S ribosomal protein L32	-0.075457	-0.0949509	-0.178688	0.0164276	0.513803	0.402274	0.0370907	+			+	20.9301	21.0028	21.0895	21.0042	21.0286	20.8985	20.9405	20.8926	21.0011	20.9452	20.9112	20.9241	21.042	20.824	20.8791	20.8949	20.8301	20.9242	20.7143	20.7982			+	biosynthetic process;catabolic process;cellular biosynthetic process;cellular catabolic process;cellular component disassembly;cellular component disassembly at cellular level;cellular component organization;cellular component organization at cellular level;cellular component organization or biogenesis;cellular component organization or biogenesis at cellular level;cellular macromolecular complex…	structural constituent of ribosome;structural molecule activity	cell part;centrosome;cytoplasm;cytoplasmic part;cytoskeletal part;cytosol;cytosolic large ribosomal subunit;intracellular non-membrane-bounded organelle;intracellular organelle;intracellular organelle part;intracellular part;large ribosomal subunit;macromolecular complex;membrane;microtubule organizing center;non-membrane-bounded organelle;organelle;organelle part;ribonucleoprotein complex;riboso…	Ribosome	3D-structure;Completeproteome;Directproteinsequencing;Proteomicsidentification;Referenceproteome;Ribonucleoprotein;Ribosomalprotein	2.7e-53	1.05563	11	11	11	11	11
Q15208	Q15208	STK38	Serine/threonine-protein kinase 38	-0.106124	-0.143119	-0.176562	0.0613787	0.653069	0.158667	0.0123051				+	15.7363	15.6593	15.6803	15.6695	15.6628	15.576	15.3464	15.5513	15.7112	15.6926	15.5414	15.5841	15.5483	15.4089	15.6099	15.5407	15.4688	15.5915	15.4229	15.5014			+	biological regulation;cellular macromolecule metabolic process;cellular metabolic process;cellular process;cellular protein metabolic process;cellular response to stimulus;intracellular signal transduction;macromolecule metabolic process;macromolecule modification;metabolic process;negative regulation of catalytic activity;negative regulation of kinase activity;negative regulation of MAP kinase a…	adenyl nucleotide binding;adenyl ribonucleotide binding;ATP binding;binding;catalytic activity;cation binding;enzyme binding;ion binding;kinase activity;kinase binding;magnesium ion binding;metal ion binding;mitogen-activated protein kinase kinase kinase binding;nucleotide binding;phosphotransferase activity, alcohol group as acceptor;protein binding;protein kinase activity;protein kinase binding…	cell part;cytoplasm;histone methyltransferase complex;intracellular membrane-bounded organelle;intracellular organelle;intracellular organelle part;intracellular part;macromolecular complex;membrane-bounded organelle;methyltransferase complex;MLL5-L complex;nuclear part;nucleoplasm part;nucleus;organelle;organelle part;protein complex		3D-structure;Acetylation;ATP-binding;Completeproteome;Cytoplasm;Directproteinsequencing;Kinase;Magnesium;Metal-binding;Nucleotide-binding;Nucleus;Phosphoprotein;Polymorphism;Referenceproteome;Serine/threonine-proteinkinase;Transferase;Ublconjugation	2.7e-18	0.939195	1	1	1	1	1
C9JYM4;F8WAT9;Q8NBJ4;Q8NBJ4-2	C9JYM4;F8WAT9;Q8NBJ4;Q8NBJ4-2	GOLM1	Isoform of Q8NBJ4, Golgi membrane protein 1 (Fragment);Isoform of Q8NBJ4, Golgi membrane protein 1;Golgi membrane protein 1;Isoform of Q8NBJ4, Isoform 2 of Golgi membrane protein 1	0.00307961	-0.041832	-0.17645	0.00391632	0.977153	0.445682	0.0478501	+			+	15.4026	15.4501	15.4904	15.4221	15.4273	15.492	15.4834	15.4491	15.3499	15.4334	15.4045	15.3442	15.4118	15.3888	15.434	15.2874	15.2603	15.3692	15.2998	15.0936			+	biological regulation;cellular component organization;cellular component organization at cellular level;cellular component organization or biogenesis;cellular component organization or biogenesis at cellular level;cellular process;nucleus organization;organelle organization;regulation of biological process;regulation of lipid metabolic process;regulation of metabolic process;regulation of primary…		cell part;cytoplasmic part;extracellular membrane-bounded organelle;extracellular organelle;extracellular region part;extracellular space;extracellular vesicular exosome;Golgi apparatus;integral to membrane;integral to plasma membrane;intracellular membrane-bounded organelle;intracellular organelle;intracellular part;intrinsic to membrane;intrinsic to plasma membrane;membrane part;membrane-bounde…		Alternativeinitiation;Coiledcoil;Completeproteome;Glycoprotein;Golgiapparatus;Membrane;Phosphoprotein;Polymorphism;Proteomicsidentification;Referenceproteome;Signal-anchor;Transmembrane;Transmembranehelix	4.03e-26	0.970805	2	2	2	2	2
Q9UHI6	Q9UHI6	DDX20	Probable ATP-dependent RNA helicase DDX20	-0.0769094	-0.0945921	-0.176162	0.000738197	0.448152	0.13658	0.00955224	+			+	15.4727	15.5743	15.4994	15.4959	15.5191	15.4201	15.4451	15.4753	15.3621	15.4743	15.3957	15.3904	15.431	15.4654	15.406	15.3946	15.3812	15.3212	15.2584	15.3252			+	assembly of spliceosomal tri-snRNP;biological regulation;cellular component assembly;cellular component assembly at cellular level;cellular component organization;cellular component organization at cellular level;cellular component organization or biogenesis;cellular component organization or biogenesis at cellular level;cellular macromolecular complex assembly;cellular macromolecular complex sub…	adenyl nucleotide binding;adenyl ribonucleotide binding;ATP binding;ATPase activity;ATPase activity, coupled;ATP-dependent helicase activity;ATP-dependent RNA helicase activity;binding;catalytic activity;DNA binding;helicase activity;hydrolase activity;hydrolase activity, acting on acid anhydrides;hydrolase activity, acting on acid anhydrides, in phosphorus-containing anhydrides;nucleic acid bind…	cell part;cytoplasm;cytoplasmic part;cytoskeleton;cytosol;intracellular membrane-bounded organelle;intracellular non-membrane-bounded organelle;intracellular organelle;intracellular organelle part;intracellular part;macromolecular complex;membrane;membrane-bounded organelle;non-membrane-bounded organelle;nuclear part;nucleolus;nucleoplasm;nucleoplasm part;nucleus;organelle;organelle part;protein …	RNA transport	3D-structure;Alternativesplicing;ATP-binding;Completeproteome;Cytoplasm;DNA-binding;Helicase;Hydrolase;mRNAprocessing;mRNAsplicing;Nucleotide-binding;Nucleus;Phosphoprotein;Polymorphism;Referenceproteome	9.33e-41	1.01827	9	9	9	9	9
Q14331	Q14331	FRG1	Protein FRG1	-0.0344704	-0.0522545	-0.175843	0.00026087	0.695862	0.359921	0.00295741	+			+	16.4257	16.5023	16.425	16.4394	16.4781	16.375	16.4015	16.4964	16.4142	16.4109	16.3922	16.3862	16.3809	16.4671	16.3828	16.3359	16.2418	16.287	16.2578	16.2688			+	anatomical structure development;cellular macromolecule metabolic process;cellular metabolic process;cellular nitrogen compound metabolic process;cellular process;developmental process;macromolecule metabolic process;metabolic process;mRNA metabolic process;mRNA processing;muscle organ development;muscle structure development;ncRNA metabolic process;ncRNA processing;nitrogen compound metabolic pr…		Cajal body;catalytic step 2 spliceosome;cell part;contractile fiber part;cytoplasmic part;intracellular non-membrane-bounded organelle;intracellular organelle;intracellular organelle part;intracellular part;macromolecular complex;non-membrane-bounded organelle;nuclear body;nuclear part;nucleolus;nucleoplasm part;organelle;organelle part;ribonucleoprotein complex;spliceosomal complex;Z disc		Actin-binding;Completeproteome;Cytoplasm;mRNAprocessing;mRNAsplicing;Myogenesis;Nucleus;Polymorphism;Referenceproteome;Ribosomebiogenesis;RNA-binding;rRNAprocessing;Spliceosome	2.13e-43	1.02642	5	5	5	5	5
P49790;P49790-3	P49790;P49790-3	NUP153	Nuclear pore complex protein Nup153;Isoform of P49790, Isoform 3 of Nuclear pore complex protein Nup153	-0.0601551	-0.0654881	-0.172211	0.0118162	0.677105	0.398139	0.0412818	+			+	16.881	16.9171	16.9666	16.9281	16.8023	16.8627	16.8031	16.7858	16.9518	16.7908	16.8614	16.8041	16.8625	16.8211	16.8185	16.7107	16.766	16.8197	16.6056	16.7321			+	biological regulation;biosynthetic process;carbohydrate metabolic process;carbohydrate transport;cell cycle;cell cycle process;cell surface receptor linked signaling pathway;cellular biosynthetic process;cellular component assembly;cellular component assembly at cellular level;cellular component disassembly;cellular component disassembly at cellular level;cellular component organization;cellular …	binding;cation binding;DNA binding;identical protein binding;ion binding;metal ion binding;nucleic acid binding;nucleocytoplasmic transporter activity;protein anchor;protein binding;structural constituent of nuclear pore;structural molecule activity;transition metal ion binding;transporter activity;zinc ion binding	cell part;cytoplasm;inclusion body;intracellular non-membrane-bounded organelle;intracellular organelle;intracellular organelle part;intracellular part;macromolecular complex;membrane;membrane part;non-membrane-bounded organelle;nuclear inclusion body;nuclear membrane;nuclear part;nuclear periphery;nuclear pore;nucleolus;nucleoplasm;organelle;organelle membrane;organelle part;pore complex;protein…	RNA transport	3D-structure;Acetylation;Alternativesplicing;Completeproteome;Directproteinsequencing;DNA-binding;Glycoprotein;Host-virusinteraction;Membrane;Metal-binding;mRNAtransport;Nuclearporecomplex;Nucleus;Phosphoprotein;Polymorphism;Proteintransport;Referenceproteome;Repeat;Translocation;Transport;Viralpenetrationintohostnucleus;Virusentryintohostcell;Zinc;Zinc-finger	1.95e-35	1.00164	12	12	12	12	12
P49591;Q5T5C7	P49591;Q5T5C7	SARS1	Serine--tRNA ligase, cytoplasmic;Isoform of P49591, Seryl-tRNA synthetase	-0.0244774	-0.0795372	-0.171746	0.00507129	0.855615	0.312078	0.0406682	+			+	18.3034	18.3971	18.3555	18.2847	18.2337	18.2517	18.2182	18.3262	18.365	18.2909	18.2211	18.2233	18.223	18.2791	18.2303	18.1779	18.1892	18.2263	18.0694	18.0528			+	amine metabolic process;amino acid activation;biosynthetic process;carboxylic acid metabolic process;cellular amine metabolic process;cellular amino acid metabolic process;cellular biosynthetic process;cellular ketone metabolic process;cellular macromolecule biosynthetic process;cellular macromolecule metabolic process;cellular metabolic process;cellular nitrogen compound metabolic process;cellul…	adenyl nucleotide binding;adenyl ribonucleotide binding;aminoacyl-tRNA ligase activity;ATP binding;binding;catalytic activity;ligase activity;ligase activity, forming aminoacyl-tRNA and related compounds;ligase activity, forming carbon-oxygen bonds;nucleic acid binding;nucleotide binding;purine nucleotide binding;purine ribonucleoside triphosphate binding;purine ribonucleotide binding;ribonucleot…	cell part;cytoplasm;cytoplasmic part;cytosol;extracellular membrane-bounded organelle;extracellular organelle;extracellular region part;extracellular vesicular exosome;intracellular membrane-bounded organelle;intracellular organelle;intracellular part;membrane-bounded organelle;membrane-bounded vesicle;mitochondrion;organelle;vesicle	Aminoacyl-tRNA biosynthesis	3D-structure;Acetylation;Aminoacyl-tRNAsynthetase;ATP-binding;Completeproteome;Cytoplasm;Ligase;Nucleotide-binding;Phosphoprotein;Proteinbiosynthesis;Proteomicsidentification;Referenceproteome	6.31e-48	1.04014	11	11	11	11	11
Q96PZ2	Q96PZ2	FAM111A	Protein FAM111A	-0.0411005	-0.0301266	-0.171739	0.00769787	0.741239	0.794025	0.042927	+			+	15.5261	15.482	15.504	15.6243	15.4267	15.4239	15.4665	15.4845	15.5006	15.4823	15.5047	15.4724	15.5841	15.415	15.4363	15.305	15.298	15.2852	15.3594	15.457			+	biological regulation;biosynthetic process;cellular biosynthetic process;cellular macromolecule biosynthetic process;cellular macromolecule metabolic process;cellular metabolic process;cellular nitrogen compound metabolic process;cellular process;defense response;defense response to virus;DNA metabolic process;DNA replication;immune effector process;immune system process;macromolecule biosyntheti…	catalytic activity	cell part;chromatin;chromosomal part;cytoplasm;intracellular membrane-bounded organelle;intracellular organelle;intracellular organelle part;intracellular part;membrane-bounded organelle;nucleus;organelle;organelle part		Antiviraldefense;Completeproteome;Cytoplasm;Diseasemutation;DNAreplication;Dwarfism;Host-virusinteraction;Nucleus;Referenceproteome	4.11e-34	0.997461	4	4	4	4	4
Q9UG63;Q9UG63-2	Q9UG63;Q9UG63-2	ABCF2	ATP-binding cassette sub-family F member 2;Isoform of Q9UG63, Isoform 2 of ATP-binding cassette sub-family F member 2	0.0323334	0.00230064	-0.171275	0.000486188	0.795668	0.985368	0.0265487	+			+	18.1861	18.2262	18.2962	18.249	18.3869	18.3344	18.3253	18.3068	18.2503	18.2892	18.2811	18.283	18.3139	18.1971	18.2808	18.1556	18.06	18.102	18.1077	18.0625			+	establishment of localization;transport	adenyl nucleotide binding;adenyl ribonucleotide binding;ATP binding;ATPase activity;binding;catalytic activity;hydrolase activity;hydrolase activity, acting on acid anhydrides;hydrolase activity, acting on acid anhydrides, in phosphorus-containing anhydrides;nucleoside-triphosphatase activity;nucleotide binding;purine nucleotide binding;purine ribonucleoside triphosphate binding;purine ribonucleo…	ATP-binding cassette (ABC) transporter complex;cell part;cytoplasmic part;envelope;intracellular organelle part;intracellular part;macromolecular complex;membrane;membrane part;mitochondrial envelope;mitochondrial part;organelle envelope;organelle part;protein complex		Acetylation;Alternativesplicing;ATP-binding;Completeproteome;Nucleotide-binding;Referenceproteome;Repeat	2.15e-45	1.03252	11	11	11	11	11
Q9BZE4	Q9BZE4	GTPBP4	Nucleolar GTP-binding protein 1	0.00983124	-0.0414658	-0.17094	0.00130693	0.90737	0.665052	0.0147014	+			+	18.4424	18.4634	18.4287	18.4899	18.534	18.4995	18.5189	18.4651	18.4331	18.4909	18.4348	18.4663	18.3063	18.4727	18.471	18.2406	18.241	18.37	18.3517	18.3004			+	biological regulation;cell differentiation;cellular component biogenesis;cellular component biogenesis at cellular level;cellular component organization or biogenesis;cellular component organization or biogenesis at cellular level;cellular developmental process;cellular process;developmental process;metabolic process;negative regulation of binding;negative regulation of biological process;negativ…	binding;catalytic activity;GTP binding;GTPase activity;guanyl nucleotide binding;guanyl ribonucleotide binding;hydrolase activity;hydrolase activity, acting on acid anhydrides;hydrolase activity, acting on acid anhydrides, in phosphorus-containing anhydrides;nucleoside-triphosphatase activity;nucleotide binding;purine nucleotide binding;purine ribonucleoside triphosphate binding;purine ribonucleo…	cell part;cytoplasm;cytoplasmic part;Golgi apparatus;intracellular membrane-bounded organelle;intracellular non-membrane-bounded organelle;intracellular organelle;intracellular organelle part;intracellular part;membrane;membrane-bounded organelle;non-membrane-bounded organelle;nuclear membrane;nuclear part;nucleolus;nucleus;organelle;organelle membrane;organelle part;perinuclear region of cytopla…	Ribosome biogenesis in eukaryotes	Acetylation;Alternativesplicing;Completeproteome;Directproteinsequencing;GTP-binding;Nucleotide-binding;Nucleus;Phosphoprotein;Polymorphism;Referenceproteome;Ribosomebiogenesis	1.05e-48	1.04246	17	17	17	17	17
Q9H6R0	Q9H6R0	DHX33	ATP-dependent RNA helicase DHX33	0.0289768	-0.0128513	-0.170487	0	0.731239	0.852298	0.00379665	+			+	15.1319	15.0455	15.0889	15.1631	15.1218	15.1569	15.1528	15.0891	15.1407	15.1567	15.0464	15.1235	15.1429	15.0924	15.0818	14.9198	14.9144	14.9348	14.9498	14.98			+	biological regulation;cellular macromolecule metabolic process;cellular metabolic process;cellular nitrogen compound metabolic process;cellular process;macromolecule metabolic process;metabolic process;nitrogen compound metabolic process;nucleic acid metabolic process;nucleobase-containing compound metabolic process;positive regulation of biological process;positive regulation of biosynthetic pro…	adenyl nucleotide binding;adenyl ribonucleotide binding;ATP binding;ATPase activity;ATPase activity, coupled;ATP-dependent helicase activity;ATP-dependent RNA helicase activity;binding;catalytic activity;DNA binding;helicase activity;hydrolase activity;hydrolase activity, acting on acid anhydrides;hydrolase activity, acting on acid anhydrides, in phosphorus-containing anhydrides;nucleic acid bind…	cell part;cytoplasm;intracellular non-membrane-bounded organelle;intracellular organelle;intracellular organelle part;intracellular part;non-membrane-bounded organelle;nuclear part;nucleolus;nucleoplasm;organelle;organelle part		Alternativesplicing;ATP-binding;Completeproteome;Directproteinsequencing;Helicase;Hydrolase;Nucleotide-binding;Nucleus;Polymorphism;Referenceproteome	9.26e-33	0.993158	4	4	4	4	4
E9PF10;O75694;O75694-2	E9PF10;O75694;O75694-2	NUP155	Isoform of O75694, Nuclear pore complex protein Nup155;Nuclear pore complex protein Nup155;Isoform of O75694, Isoform 2 of Nuclear pore complex protein Nup155	0.033741	-0.0570911	-0.170468	0.000272109	0.532861	0.489807	0.00780941	+			+	18.5757	18.6162	18.5448	18.5696	18.6142	18.6113	18.643	18.6117	18.6143	18.6091	18.587	18.5443	18.5225	18.4155	18.5659	18.3863	18.4633	18.3443	18.4033	18.4712			+	biological regulation;biosynthetic process;carbohydrate metabolic process;carbohydrate transport;cell cycle;cell cycle process;cell surface receptor linked signaling pathway;cellular biosynthetic process;cellular component disassembly;cellular component disassembly at cellular level;cellular component organization;cellular component organization at cellular level;cellular component organization o…	structural constituent of nuclear pore;structural molecule activity;transporter activity	cell part;envelope;intracellular organelle part;intracellular part;macromolecular complex;membrane;membrane part;nuclear envelope;nuclear membrane;nuclear part;nuclear pore;organelle envelope;organelle membrane;organelle part;pore complex;protein complex	RNA transport	Alternativesplicing;Atrialfibrillation;Completeproteome;Diseasemutation;Disulfidebond;Glycoprotein;Membrane;mRNAtransport;Nuclearporecomplex;Nucleus;Phosphoprotein;Proteintransport;Proteomicsidentification;Referenceproteome;Translocation;Transport	1.01e-50	1.04836	26	26	26	26	26
Q5T440	Q5T440	IBA57	Putative transferase CAF17, mitochondrial	-0.0804989	-0.14973	-0.170171	0.0303132	0.708687	0.158667	0.0117649	+			+	14.8626	14.7398	14.846	14.7552	14.7504	14.628	14.6905	14.5757	14.9075	14.7499	14.5759	14.6808	14.6394	14.7223	14.587	14.6475	14.6385	14.629	14.6297	14.5584			+	biosynthetic process;cellular biosynthetic process;cellular metabolic process;cellular nitrogen compound biosynthetic process;cellular nitrogen compound metabolic process;cellular process;cofactor biosynthetic process;cofactor metabolic process;heme biosynthetic process;heme metabolic process;heterocycle biosynthetic process;heterocycle metabolic process;iron-sulfur cluster assembly;metabolic pro…	catalytic activity;transferase activity	cell part;cytoplasmic part;intracellular organelle lumen;intracellular organelle part;intracellular part;membrane-enclosed lumen;mitochondrial matrix;mitochondrial part;organelle lumen;organelle part		Acetylation;Completeproteome;Diseasemutation;Hemebiosynthesis;Mitochondrion;Polymorphism;Referenceproteome;Transferase;Transitpeptide	6.63e-43	1.02489	2	2	2	2	2
Q02880;Q02880-2	Q02880;Q02880-2	TOP2B	DNA topoisomerase 2-beta;Isoform of Q02880, Isoform Beta-1 of DNA topoisomerase 2-beta	-0.00337486	-0.0392799	-0.16911	5.26316e-05	0.971449	0.282754	0.0036128	+			+	18.9111	18.9639	18.9515	18.9418	18.994	18.9582	19.0145	18.9047	18.9469	18.9211	18.902	18.9041	18.9182	18.92	18.9216	18.7439	18.7605	18.8044	18.8439	18.7639			+	anatomical structure development;anatomical structure morphogenesis;axonogenesis;cell cycle process;cell migration;cell motility;cell part morphogenesis;cell projection morphogenesis;cell projection organization;cellular component morphogenesis;cellular component movement;cellular component organization;cellular component organization at cellular level;cellular component organization or biogenesi…	adenyl nucleotide binding;adenyl ribonucleotide binding;ATP binding;ATPase activity;ATPase activity, coupled;binding;catalytic activity;cation binding;chromatin binding;DNA bending activity;DNA binding;DNA topoisomerase (ATP-hydrolyzing) activity;DNA topoisomerase activity;DNA-dependent ATPase activity;enzyme binding;histone deacetylase binding;hydrolase activity;hydrolase activity, acting on aci…	cell part;cytoplasm;cytoplasmic part;cytosol;DNA topoisomerase complex (ATP-hydrolyzing);intracellular membrane-bounded organelle;intracellular organelle;intracellular organelle part;intracellular part;macromolecular complex;membrane-bounded organelle;nuclear part;nucleoplasm;nucleus;organelle;organelle part;protein complex		3D-structure;Acetylation;Alternativesplicing;ATP-binding;Completeproteome;Cytoplasm;DNA-binding;Isomerase;Magnesium;Metal-binding;Nucleotide-binding;Nucleus;Phosphoprotein;Referenceproteome;Topoisomerase	2.44e-52	1.05294	20	20	20	20	20
P46013	P46013	MKI67	Proliferation marker protein Ki-67	0.00735817	0.0152794	-0.168109	0.00016	0.950174	0.867532	0.0199088	+			+	17.8182	17.8855	17.905	17.9943	17.9695	17.905	17.926	17.9068	17.9323	17.9392	17.9111	17.8906	17.9517	17.9706	17.9249	17.7324	17.7109	17.751	17.8029	17.7347			+	cell cycle phase;cell cycle process;cell proliferation;cellular process;meiosis	adenyl nucleotide binding;adenyl ribonucleotide binding;ATP binding;binding;nucleotide binding;protein binding;protein C-terminus binding;purine nucleotide binding;purine ribonucleoside triphosphate binding;purine ribonucleotide binding;ribonucleotide binding	cell part;chromosomal part;chromosome;chromosome, centromeric region;condensed chromosome;cytoplasm;intracellular membrane-bounded organelle;intracellular non-membrane-bounded organelle;intracellular organelle;intracellular organelle part;intracellular part;membrane;membrane-bounded organelle;non-membrane-bounded organelle;nuclear part;nucleolus;nucleus;organelle;organelle part		3D-structure;Acetylation;Alternativesplicing;ATP-binding;Cellcycle;Chromosome;Completeproteome;Nucleotide-binding;Nucleus;Phosphoprotein;Polymorphism;Referenceproteome;Repeat	1.06e-46	1.03648	24	24	24	24	24
Q9H307	Q9H307	PNN	Pinin	-0.0809261	-0.0940605	-0.166966	0.00755776	0.61197	0.417254	0.0407992	+			+	17.1495	17.3645	17.2763	17.2279	17.1481	17.1097	17.1477	17.193	17.1862	17.1251	17.1271	17.1265	17.2126	17.1126	17.1172	17.0863	17.0764	17.1047	17.0238	17.0404			+	biological adhesion;biological regulation;biosynthetic process;cell adhesion;cellular biosynthetic process;cellular macromolecule biosynthetic process;cellular macromolecule metabolic process;cellular metabolic process;cellular nitrogen compound metabolic process;cellular process;macromolecule biosynthetic process;macromolecule metabolic process;metabolic process;mRNA metabolic process;mRNA proce…	binding;DNA binding;nucleic acid binding;structural molecule activity	anchoring junction;catalytic step 2 spliceosome;cell junction;cell part;cell-cell junction;cytoplasm;cytoskeletal part;desmosome;intermediate filament;intracellular organelle part;intracellular part;macromolecular complex;membrane;nuclear body;nuclear part;nuclear speck;nucleoplasm;nucleoplasm part;organelle part;plasma membrane;protein complex;ribonucleoprotein complex;spliceosomal complex	mRNA surveillance pathway;RNA transport	Acetylation;Activator;Alternativesplicing;Celljunction;Coiledcoil;Completeproteome;Directproteinsequencing;DNA-binding;mRNAprocessing;mRNAsplicing;Nucleus;Phosphoprotein;Polymorphism;Referenceproteome;Spliceosome;Transcription;Transcriptionregulation;Tumorsuppressor	4.1e-41	1.01937	5	5	5	5	5
O00151	O00151	PDLIM1	PDZ and LIM domain protein 1	-0.0916744	-0.0876038	-0.166485	0.00612567	0.440106	0.254865	0.0409502	+			+	19.2606	19.4065	19.3131	19.281	19.2702	19.1617	19.2284	19.1953	19.2419	19.2458	19.2305	19.2397	19.1802	19.1916	19.2514	19.1966	19.1685	19.2083	19.0239	19.1017			+	biological regulation;regulation of biological process;regulation of biosynthetic process;regulation of cellular biosynthetic process;regulation of cellular macromolecule biosynthetic process;regulation of cellular metabolic process;regulation of cellular process;regulation of gene expression;regulation of macromolecule biosynthetic process;regulation of macromolecule metabolic process;regulation…	binding;cation binding;ion binding;metal ion binding;protein binding transcription factor activity;transcription coactivator activity;transcription cofactor activity;transcription factor binding transcription factor activity;transition metal ion binding;zinc ion binding	adherens junction;anchoring junction;cell junction;cell part;cell-substrate adherens junction;cell-substrate junction;cytoplasm;cytoskeleton;focal adhesion;intracellular non-membrane-bounded organelle;intracellular organelle;intracellular organelle part;intracellular part;macromolecular complex;non-membrane-bounded organelle;nuclear part;nucleoplasm part;organelle;organelle part;protein complex;t…		3D-structure;Acetylation;Completeproteome;Cytoplasm;Cytoskeleton;Directproteinsequencing;LIMdomain;Metal-binding;Phosphoprotein;Polymorphism;Referenceproteome;Zinc	1.47e-48	1.04202	12	12	12	12	12
Q6PKG0	Q6PKG0	LARP1	La-related protein 1	0.00949593	-0.0430336	-0.165391	0.000638498	0.881335	0.492347	0.0250404	+			+	17.3996	17.3501	17.3517	17.2989	17.335	17.3754	17.3329	17.3384	17.3673	17.369	17.2938	17.3188	17.2351	17.3315	17.341	17.2544	17.2105	17.1971	17.0591	17.1873			+	biological regulation;cell proliferation;cellular process;cellular response to stimulus;intracellular signal transduction;positive regulation of autophagy;positive regulation of biological process;positive regulation of biosynthetic process;positive regulation of catabolic process;positive regulation of cell communication;positive regulation of cellular biosynthetic process;positive regulation of…	binding;eukaryotic initiation factor 4E binding;mRNA 3'-UTR binding;mRNA 5'-UTR binding;mRNA binding;nucleic acid binding;protein binding;RNA binding;RNA cap binding;translation activator activity;translation initiation factor binding;translation regulator activity;translation regulator activity, nucleic acid binding	cell part;cytoplasm;intracellular organelle part;intracellular part;membrane;nuclear part;nucleoplasm;organelle part		Acetylation;Alternativesplicing;Completeproteome;Cytoplasm;Directproteinsequencing;Phosphoprotein;Proteinbiosynthesis;Referenceproteome;RNA-binding	2.65e-45	1.03224	22	22	22	22	22
Q96PZ0;Q96PZ0-2	Q96PZ0;Q96PZ0-2	PUS7	Pseudouridylate synthase 7 homolog;Isoform of Q96PZ0, Isoform 2 of Pseudouridylate synthase 7 homolog	-0.0340652	-0.0214703	-0.165111	0.00387421	0.676997	0.84025	0.00823715	+			+	16.1702	16.2037	16.2524	16.2297	16.1956	16.1962	16.1374	16.1661	16.142	16.2394	16.1749	16.2078	16.263	16.0519	16.2465	16.0456	16.0945	16.0974	15.9836	16.0048			+	cellular macromolecule metabolic process;cellular metabolic process;cellular nitrogen compound metabolic process;cellular process;macromolecule metabolic process;macromolecule modification;metabolic process;ncRNA metabolic process;ncRNA processing;nitrogen compound metabolic process;nucleic acid metabolic process;nucleobase-containing compound metabolic process;primary metabolic process;pseudouri…	binding;catalytic activity;enzyme binding;intramolecular transferase activity;isomerase activity;protein binding;pseudouridine synthase activity			Acetylation;Completeproteome;Isomerase;Phosphoprotein;Referenceproteome;tRNAprocessing	2.92e-47	1.03814	6	6	6	6	6
Q14997	Q14997	PSME4	Proteasome activator complex subunit 4	0.0417118	0.0371838	-0.1642	0.00121678	0.783921	0.530858	0.0190768	+			+	17.7223	17.8216	17.7764	17.8074	17.7773	17.9029	17.9251	17.8199	17.7212	17.7445	17.8363	17.8121	17.7945	17.869	17.7791	17.6219	17.5257	17.6826	17.6721	17.5819			+	activation of immune response;activation of innate immune response;anaphase-promoting complex-dependent proteasomal ubiquitin-dependent protein catabolic process;antigen processing and presentation;antigen processing and presentation of exogenous antigen;antigen processing and presentation of exogenous peptide antigen;antigen processing and presentation of exogenous peptide antigen via MHC class …	binding;enzyme activator activity;enzyme regulator activity;histone acetyl-lysine binding;histone binding;peptidase activator activity;peptidase regulator activity;protein binding	cell part;cytoplasmic part;cytosol;intracellular membrane-bounded organelle;intracellular organelle;intracellular organelle part;intracellular part;membrane-bounded organelle;nuclear body;nuclear part;nuclear speck;nucleoplasm part;nucleus;organelle;organelle part	Proteasome	Alternativesplicing;Completeproteome;Cytoplasm;Developmentalprotein;Differentiation;DNAdamage;DNArepair;Nucleus;Phosphoprotein;Polymorphism;Proteasome;Referenceproteome;Repeat;Spermatogenesis	1.6e-45	1.03291	23	23	23	23	23
O00764	O00764	PDXK	Pyridoxal kinase	-0.0934696	-0.128236	-0.164138	0.0256367	0.499747	0.170267	0.0462817	+			+	17.3454	17.3951	17.4442	17.4275	17.3759	17.3019	17.2586	17.2567	17.4292	17.2744	17.2801	17.1874	17.3408	17.2105	17.3282	17.2807	17.3362	17.2746	17.153	17.123			+	biosynthetic process;cell proliferation;cellular biosynthetic process;cellular metabolic compound salvage;cellular metabolic process;cellular process;coenzyme biosynthetic process;coenzyme metabolic process;cofactor biosynthetic process;cofactor metabolic process;heterocycle metabolic process;metabolic process;pyridoxal 5'-phosphate salvage;pyridoxal phosphate biosynthetic process;pyridoxal phosp…	adenyl nucleotide binding;adenyl ribonucleotide binding;alkali metal ion binding;ATP binding;binding;catalytic activity;cation binding;cofactor binding;identical protein binding;ion binding;kinase activity;lithium ion binding;magnesium ion binding;metal ion binding;nucleotide binding;phosphotransferase activity, alcohol group as acceptor;potassium ion binding;protein binding;protein dimerization …	cell part;cytoplasm;cytoplasmic part;cytosol;extracellular membrane-bounded organelle;extracellular organelle;extracellular region part;extracellular vesicular exosome;intracellular membrane-bounded organelle;intracellular organelle;intracellular organelle part;intracellular part;membrane-bounded organelle;membrane-bounded vesicle;nuclear part;nucleoplasm;nucleus;organelle;organelle part;vesicle	Vitamin B6 metabolism	3D-structure;Acetylation;Alternativesplicing;ATP-binding;Completeproteome;Cytoplasm;Kinase;Metal-binding;Nucleotide-binding;Phosphoprotein;Referenceproteome;Transferase;Zinc	1.33e-40	1.01779	10	10	10	10	10
Q9BW19	Q9BW19	KIFC1	Kinesin-like protein KIFC1	0.0788418	-0.0515095	-0.163787	5.6338e-05	0.513803	0.433666	0.00613673	+			+	16.1558	16.1861	16.199	16.165	16.0731	16.1394	16.2762	16.2567	16.2652	16.2358	16.1096	16.1371	16.0796	16.1247	16.0705	16.0089	15.9725	15.9887	16.0282	15.9619			+	biological regulation;blood coagulation;cell cycle process;cell division;cellular component assembly;cellular component assembly at cellular level;cellular component movement;cellular component organization;cellular component organization at cellular level;cellular component organization or biogenesis;cellular component organization or biogenesis at cellular level;cellular process;chromosome orga…	adenyl nucleotide binding;adenyl ribonucleotide binding;ATP binding;ATPase activity;binding;catalytic activity;hydrolase activity;hydrolase activity, acting on acid anhydrides;hydrolase activity, acting on acid anhydrides, in phosphorus-containing anhydrides;microtubule motor activity;minus-end-directed microtubule motor activity;motor activity;nucleoside-triphosphatase activity;nucleotide bindin…	cell part;cytoplasmic part;cytoskeletal part;early endosome;endosome;intracellular membrane-bounded organelle;intracellular non-membrane-bounded organelle;intracellular organelle;intracellular organelle part;intracellular part;kinesin complex;macromolecular complex;membrane;membrane-bounded organelle;microtubule;microtubule associated complex;microtubule organizing center;non-membrane-bounded org…		3D-structure;ATP-binding;Cellcycle;Celldivision;Coiledcoil;Completeproteome;Cytoplasm;Cytoskeleton;Endosome;Microtubule;Mitosis;Motorprotein;Nucleotide-binding;Nucleus;Phosphoprotein;Polymorphism;Referenceproteome	9.24e-36	1.00266	4	4	4	4	4
Q5JSZ5;Q5JSZ5-5	Q5JSZ5;Q5JSZ5-5	PRRC2B	Protein PRRC2B;Isoform of Q5JSZ5, Isoform 1 of Protein PRRC2B	0.0247871	-0.00358047	-0.163548	0.00012	0.791978	0.95826	0.0142885	+			+	16.0881	16.1517	16.1046	16.1164	16.011	16.1355	16.1484	16.0845	16.0796	16.1476	16.0846	16.1014	16.0952	16.0846	16.0882	15.9917	15.8703	15.9587	15.9123	15.9211			+					Alternativesplicing;Coiledcoil;Completeproteome;Isopeptidebond;Phosphoprotein;Polymorphism;Referenceproteome;Ublconjugation	3.9e-49	1.04373	5	5	5	5	5
Q9BVP2;Q9BVP2-2	Q9BVP2;Q9BVP2-2	GNL3	Guanine nucleotide-binding protein-like 3;Isoform of Q9BVP2, Isoform 2 of Guanine nucleotide-binding protein-like 3	0.0424988	0.00283203	-0.162866	0.00149383	0.783572	0.984525	0.0454921	+			+	18.227	18.4063	18.3798	18.2895	18.2119	18.4092	18.3161	18.3604	18.3594	18.2817	18.2662	18.2627	18.3272	18.2898	18.3828	18.1883	18.153	18.1496	18.1392	18.0701			+	biological regulation;cell proliferation;cellular component biogenesis;cellular component biogenesis at cellular level;cellular component organization or biogenesis;cellular component organization or biogenesis at cellular level;cellular process;metabolic process;regulation of biological process;regulation of cell proliferation;regulation of cellular process;ribonucleoprotein complex biogenesis;r…	binding;catalytic activity;GTP binding;GTPase activity;guanyl nucleotide binding;guanyl ribonucleotide binding;hydrolase activity;hydrolase activity, acting on acid anhydrides;hydrolase activity, acting on acid anhydrides, in phosphorus-containing anhydrides;nucleoside-triphosphatase activity;nucleotide binding;purine nucleotide binding;purine ribonucleoside triphosphate binding;purine ribonucleo…	cell part;extracellular region part;extracellular space;intracellular membrane-bounded organelle;intracellular non-membrane-bounded organelle;intracellular organelle;intracellular organelle part;intracellular part;membrane;membrane-bounded organelle;non-membrane-bounded organelle;nuclear part;nucleolus;nucleoplasm;nucleus;organelle;organelle part	Ribosome biogenesis in eukaryotes	Acetylation;Alternativesplicing;Coiledcoil;Completeproteome;GTP-binding;Nucleotide-binding;Nucleus;Phosphoprotein;Polymorphism;Referenceproteome	9.15e-48	1.03966	8	8	8	8	8
Q16513;Q16513-2;Q16513-3;Q16513-4	Q16513;Q16513-2;Q16513-3;Q16513-4	PKN2	Serine/threonine-protein kinase N2;Isoform of Q16513, Isoform 2 of Serine/threonine-protein kinase N2;Isoform of Q16513, Isoform 3 of Serine/threonine-protein kinase N2;Isoform of Q16513, Isoform 4 of Serine/threonine-protein kinase N2	0.061237	-0.009198	-0.161776	0.000591133	0.662989	0.932447	0.0104669	+			+	16.5889	16.6283	16.5007	16.6613	16.6087	16.7054	16.6454	16.75	16.6046	16.5887	16.6302	16.5894	16.5845	16.6426	16.4952	16.4135	16.4563	16.4396	16.4463	16.4233			+	ameboidal cell migration;apical junction assembly;apoptosis;biological adhesion;biological regulation;biosynthetic process;cell adhesion;cell cycle;cell death;cell division;cell junction assembly;cell junction organization;cell migration;cell motility;cell-cell junction assembly;cell-cell junction organization;cellular biosynthetic process;cellular component assembly;cellular component assembly a…	adenyl nucleotide binding;adenyl ribonucleotide binding;ATP binding;binding;catalytic activity;enzyme binding;histone deacetylase binding;kinase activity;nucleotide binding;phosphotransferase activity, alcohol group as acceptor;protein binding;protein kinase activity;protein kinase C activity;protein serine/threonine kinase activity;purine nucleotide binding;purine ribonucleoside triphosphate bin…	apical junction complex;cell division site part;cell junction;cell part;cell projection;cell-cell junction;centrosome;cleavage furrow;cytoplasm;cytoplasmic part;cytoskeletal part;cytoskeleton;cytosol;intermediate filament cytoskeleton;intracellular membrane-bounded organelle;intracellular non-membrane-bounded organelle;intracellular organelle;intracellular organelle part;intracellular part;lamell…		3D-structure;Acetylation;Alternativesplicing;Apoptosis;ATP-binding;Celladhesion;Cellcycle;Celldivision;Celljunction;Cellprojection;Completeproteome;Cytoplasm;Cytoskeleton;Kinase;Membrane;Nucleotide-binding;Nucleus;Phosphoprotein;Polymorphism;Referenceproteome;Repeat;Serine/threonine-proteinkinase;Transcription;Transcriptionregulation;Transferase	5.13e-37	1.00659	5	5	5	5	5
Q6P1N0;Q6P1N0-2	Q6P1N0;Q6P1N0-2	CC2D1A	Coiled-coil and C2 domain-containing protein 1A;Isoform of Q6P1N0, Isoform 2 of Coiled-coil and C2 domain-containing protein 1A	-0.0920553	-0.000960541	-0.161414	0.0220877	0.63568	0.992347	0.0450978	+			+	15.132	15.2429	15.1793	15.0832	15.1953	15.0814	15.163	15.0282	15.1802	14.9195	15.209	15.144	15.226	15.1122	15.1367	15.0769	15.0411	15.0054	14.8799	15.0223			+	biological regulation;biosynthetic process;cellular biosynthetic process;cellular macromolecule biosynthetic process;cellular macromolecule metabolic process;cellular metabolic process;cellular nitrogen compound metabolic process;cellular process;cellular response to stimulus;macromolecule biosynthetic process;macromolecule metabolic process;metabolic process;negative regulation of biological pro…	binding;core promoter proximal region DNA binding;core promoter proximal region sequence-specific DNA binding;DNA binding;molecular transducer activity;nucleic acid binding;nucleic acid binding transcription factor activity;regulatory region DNA binding;regulatory region nucleic acid binding;RNA polymerase II core promoter proximal region sequence-specific DNA binding;RNA polymerase II core promo…	cell part;cytoplasm;cytoplasmic part;cytoskeletal part;extracellular membrane-bounded organelle;extracellular organelle;extracellular region part;extracellular vesicular exosome;intracellular membrane-bounded organelle;intracellular organelle;intracellular organelle part;intracellular part;membrane;membrane-bounded organelle;membrane-bounded vesicle;microtubule organizing center;nucleus;organelle…		Alternativesplicing;Coiledcoil;Completeproteome;Cytoplasm;Cytoskeleton;DNA-binding;Mentalretardation;Nucleus;Phosphoprotein;Polymorphism;Referenceproteome;Repressor;Transcription;Transcriptionregulation	2.79e-40	1.0168	2	2	2	2	2
O94906;O94906-2	O94906;O94906-2	PRPF6	Pre-mRNA-processing factor 6;Isoform of O94906, Isoform 2 of Pre-mRNA-processing factor 6	-0.0410458	-0.160777	-0.160993	0.00064455	0.564628	0.155686	0.00307715	+			+	17.3986	17.4472	17.4971	17.4099	17.4477	17.4186	17.3956	17.4193	17.4007	17.3611	17.2785	17.1411	17.3156	17.3487	17.3128	17.3	17.2517	17.2618	17.3118	17.2703			+	assembly of spliceosomal tri-snRNP;biological regulation;cellular component assembly;cellular component assembly at cellular level;cellular component organization;cellular component organization at cellular level;cellular component organization or biogenesis;cellular component organization or biogenesis at cellular level;cellular macromolecular complex assembly;cellular macromolecular complex sub…	androgen receptor binding;binding;hormone receptor binding;nuclear hormone receptor binding;nucleic acid binding;protein binding;protein binding transcription factor activity;receptor binding;ribonucleoprotein binding;RNA binding;steroid hormone receptor binding;transcription coactivator activity;transcription cofactor activity;transcription factor binding transcription factor activity	catalytic step 2 spliceosome;cell part;intracellular membrane-bounded organelle;intracellular organelle;intracellular organelle part;intracellular part;macromolecular complex;membrane;membrane-bounded organelle;nuclear body;nuclear part;nuclear speck;nucleoplasm;nucleoplasm part;nucleus;organelle;organelle part;ribonucleoprotein complex;small nuclear ribonucleoprotein complex;spliceosomal complex…	Spliceosome	Alternativesplicing;Completeproteome;Directproteinsequencing;Diseasemutation;mRNAprocessing;mRNAsplicing;Nucleus;Phosphoprotein;Polymorphism;Referenceproteome;Repeat;Retinitispigmentosa;Spliceosome	7e-43	1.02482	12	12	12	12	12
[truncated: 4,463 more rows]
[truncated: 37 more columns]

## Sheet: Protein vs RNA
Genes	Protein Log(TEADi 24h - DMSO)	Protein FDR	RNA Log(TEADi 24h - DMSO)	RNA adjusted p-value
IGFBP3	-2.24504	0.0108057	-2.50169	0.0012514
NLRP10	-0.643163	0.0199088	-2.43904	0.370515
STXBP6	-0.713436	0.0130822	-1.67464	0.000503932
DCDC2	-0.453098	0.00612528	-1.45405	0.000296576
F3	-0.440637	0.0320629	-1.27067	0.0221118
CXCR4	-1.58147	0.00379665	-1.08324	0.184238
AMOTL2	-0.867766	0.0028171	-1.07956	0.00467374
PKP2	-0.403376	0.00404483	-1.0719	0.0241471
NEDD4L	-0.556482	0.00223585	-1.0062	0.0245168
UBE2J1	-0.532863	0.0139296	-0.999702	0.0290891
GFRA1	-0.707876	0.223582	-0.924905	0.002468
DIAPH3	-0.72149	0.0204299	-0.825255	0.0218919
C1orf198	-0.36123	0.0401145	-0.813509	0.30762
POLR1E	-0.128889	0.705195	-0.786532	0.00658881
KIF23	-0.312414	0.0265487	-0.782491	0.0114396
UGCG	-0.254863	0.0283423	-0.779137	0.0581656
CRIM1	-0.821446	0.0177671	-0.76041	0.0107684
[truncated: 558 more rows]
