# Supplementary material for: Identification of resistance mechanisms to small-molecule inhibition of TEAD-regulated transcription
Source: EMBO Rep. 2024 Aug 5;25(9):14. doi: 10.1038/s44319-024-00217-3 (PMC11387499; doi:10.1038/s44319-024-00217-3)
Supplement: Supplementary file 4 — Dataset EV3 [file 44319_2024_217_MOESM4_ESM.xlsx]

## Sheet: Dataset EV3 Legend
Dataset EV3. Quantification of sgRNA-targeted genes in DMSO-treated cells relative to the Brunello library DNA pool
Individual cell lines and sequencing timepoints are indicated on sheet tabs. T1: Endoint of IC50 TEADi treatment, T2: Endpoint of cytostatic-dose TEADi treatment

## Sheet: H2052 T1 
id	num	neg|score	neg|p-value	neg|fdr	neg|rank	neg|goodsgrna	neg|lfc	pos|score	pos|p-value	pos|fdr	pos|rank	pos|goodsgrna	pos|lfc
PSMB4	4	4.2525e-10	2.4616e-07	0.000225	1	4	-3.2223	1	1	1	19962	0	-3.2223
HSPA5	4	1.2924e-09	2.4616e-07	0.000225	2	4	-2.3191	1	1	1	19961	0	-2.3191
RPS16	4	1.5347e-08	2.4616e-07	0.000225	3	3	-2.4747	0.93134	0.9311	1	17433	0	-2.4747
PSMA5	4	2.3676e-08	2.4616e-07	0.000225	4	4	-2.8152	1	1	1	19960	0	-2.8152
PMF1-BGLAP	4	2.9207e-08	2.4616e-07	0.000225	5	4	-2.6753	1	1	1	19959	0	-2.6753
SNAI2	4	3.2247e-08	2.4616e-07	0.000225	6	4	-1.6822	1	1	1	19958	0	-1.6822
METAP2	4	3.9324e-08	2.4616e-07	0.000225	7	4	-2.5654	1	1	1	19957	0	-2.5654
RPL19	4	4.2335e-08	2.4616e-07	0.000225	8	4	-1.6406	1	1	1	19956	0	-1.6406
BUB3	4	4.5515e-08	2.4616e-07	0.000225	9	4	-2.0902	1	1	1	19955	0	-2.0902
FAU	4	7.5728e-08	2.4616e-07	0.000225	10	4	-2.4228	1	1	1	19948	0	-2.4228
COPA	4	8.056e-08	2.4616e-07	0.000225	11	4	-2.154	1	1	1	19954	0	-2.154
NDC1	4	8.233e-08	2.4616e-07	0.000225	12	4	-1.7561	1	1	1	19953	0	-1.7561
PRMT5	4	8.6218e-08	2.4616e-07	0.000225	13	4	-3.3655	1	1	1	19952	0	-3.3655
LUC7L3	4	8.7013e-08	2.4616e-07	0.000225	14	4	-1.812	1	1	1	19951	0	-1.812
USP7	4	9.3284e-08	2.4616e-07	0.000225	15	4	-3.022	1	1	1	19950	0	-3.022
RPS20	4	1.0777e-07	2.4616e-07	0.000225	16	4	-2.6697	1	1	1	19949	0	-2.6697
COPG1	4	1.1883e-07	2.4616e-07	0.000225	17	3	-2.5972	0.96112	0.96095	1	18039	0	-2.5972
PRIM1	4	1.2216e-07	2.4616e-07	0.000225	18	4	-2.2809	1	1	1	19947	0	-2.2809
UBL5	4	1.4521e-07	2.4616e-07	0.000225	19	4	-1.8243	1	1	1	19946	0	-1.8243
TAF1C	4	1.5603e-07	2.4616e-07	0.000225	20	4	-1.9747	1	1	1	19945	0	-1.9747
HUWE1	4	1.7094e-07	2.4616e-07	0.000225	21	4	-2.5113	1	1	1	19944	0	-2.5113
RPS5	4	1.7992e-07	2.4616e-07	0.000225	22	4	-1.3803	1	1	1	19943	0	-1.3803
RPL8	4	2.3753e-07	4.9232e-07	0.00043	23	4	-3.837	1	1	1	19942	0	-3.837
RPL17-C18orf32	4	2.5345e-07	7.3848e-07	0.000437	24	4	-2.8376	1	1	1	19920	0	-2.8376
RPP21	4	2.8458e-07	7.3848e-07	0.000437	25	3	-2.3233	0.97023	0.97012	1	18242	0	-2.3233
COG3	4	2.8727e-07	7.3848e-07	0.000437	26	4	-2.051	1	1	1	19941	0	-2.051
ARMC7	4	2.9582e-07	7.3848e-07	0.000437	27	4	-2.6834	1	1	1	19940	0	-2.6834
ANAPC11	4	3.269e-07	7.3848e-07	0.000437	28	4	-1.3346	1	1	1	19939	0	-1.3346
RPLP0	4	3.3339e-07	7.3848e-07	0.000437	29	4	-2.5799	1	1	1	19938	0	-2.5799
SRSF1	4	3.6735e-07	7.3848e-07	0.000437	30	4	-3.4325	1	1	1	19937	0	-3.4325
HSPA8	4	3.7285e-07	7.3848e-07	0.000437	31	4	-2.7627	1	1	1	19936	0	-2.7627
EIF3I	4	4.2035e-07	7.3848e-07	0.000437	32	3	-2.8343	0.20458	0.38654	0.999038	7398	1	-2.8343
RPS8	4	4.4658e-07	7.3848e-07	0.000437	33	4	-3.3478	1	1	1	19935	0	-3.3478
POLR3K	4	4.9361e-07	7.3848e-07	0.000437	34	4	-1.9176	1	1	1	19934	0	-1.9176
TPR	4	5.1746e-07	1.2308e-06	0.000635	35	4	-1.9096	1	1	1	19933	0	-1.9096
C14orf80	4	6.0438e-07	1.2308e-06	0.000635	36	4	-2.6424	1	1	1	19932	0	-2.6424
BUD31	4	6.1467e-07	1.2308e-06	0.000635	37	4	-3.4526	1	1	1	19931	0	-3.4526
RPS4X	4	7.1534e-07	1.2308e-06	0.000635	38	3	-3.1165	0.81109	0.82947	1	15510	1	-3.1165
FBL	4	7.2534e-07	1.2308e-06	0.000635	39	4	-2.4755	0.99999	0.99999	1	19843	0	-2.4755
MAK16	4	7.3941e-07	1.7231e-06	0.00077	40	4	-2.484	1	1	1	19930	0	-2.484
PAFAH1B1	4	7.4737e-07	1.7231e-06	0.00077	41	4	-2.3281	1	1	1	19929	0	-2.3281
PSMB5	4	7.5075e-07	1.7231e-06	0.00077	42	4	-2.5733	0.99989	0.9999	1	19688	0	-2.5733
SCAP	4	7.6349e-07	1.7231e-06	0.00077	43	4	-2.4179	1	1	1	19928	0	-2.4179
RPS3A	4	7.715e-07	1.7231e-06	0.00077	44	4	-2.4632	0.99999	0.99999	1	19839	0	-2.4632
RPF2	4	8.7172e-07	1.7231e-06	0.00077	45	4	-2.6254	1	1	1	19927	0	-2.6254
RPL31	4	9.0663e-07	2.2154e-06	0.000969	46	4	-1.9916	1	1	1	19926	0	-1.9916
SBDS	4	9.6958e-07	2.7077e-06	0.001068	47	4	-2.4808	0.99977	0.99977	1	19611	0	-2.4808
ABCF1	4	1.001e-06	2.7077e-06	0.001068	48	4	-1.8007	1	1	1	19925	0	-1.8007
DDX23	4	1.0177e-06	2.7077e-06	0.001068	49	4	-1.7635	1	1	1	19924	0	-1.7635
RPS18	4	1.0329e-06	2.7077e-06	0.001068	50	4	-2.2993	1	1	1	19923	0	-2.2993
MDM2	4	1.0742e-06	2.7077e-06	0.001068	51	4	-1.6734	1	1	1	19922	0	-1.6734
SETDB1	4	1.1441e-06	3.2001e-06	0.001129	52	4	-1.6777	1	1	1	19921	0	-1.6777
TUT1	4	1.2366e-06	3.2001e-06	0.001129	53	4	-1.7256	1	1	1	19919	0	-1.7256
IER3IP1	4	1.3409e-06	3.2001e-06	0.001129	54	4	-1.3054	1	1	1	19918	0	-1.3054
DNA2	4	1.3616e-06	3.2001e-06	0.001129	55	4	-2.1458	1	1	1	19917	0	-2.1458
EIF2B3	4	1.3975e-06	3.2001e-06	0.001129	56	4	-1.3629	1	1	1	19916	0	-1.3629
ACSL4	4	1.4146e-06	3.2001e-06	0.001129	57	4	-1.2268	1	1	1	19915	0	-1.2268
NOP56	4	1.5504e-06	3.6924e-06	0.00116	58	4	-1.8309	1	1	1	19914	0	-1.8309
MED8	4	1.5666e-06	3.6924e-06	0.00116	59	4	-1.2306	1	1	1	19913	0	-1.2306
TCP1	4	1.6786e-06	3.6924e-06	0.00116	60	4	-3.0741	1	1	1	19912	0	-3.0741
SF3B5	4	1.7658e-06	3.6924e-06	0.00116	61	4	-3.1633	1	1	1	19911	0	-3.1633
GNL3	4	1.7862e-06	3.6924e-06	0.00116	62	4	-2.4886	1	1	1	19910	0	-2.4886
TRRAP	4	1.7939e-06	3.6924e-06	0.00116	63	4	-2.3043	1	1	1	19909	0	-2.3043
GTPBP4	4	1.8459e-06	3.6924e-06	0.00116	64	4	-2.5619	1	1	1	19908	0	-2.5619
WDR18	4	1.919e-06	4.1847e-06	0.001185	65	3	-2.6255	0.92646	0.92622	1	17336	0	-2.6255
MCM7	4	1.9313e-06	4.1847e-06	0.001185	66	4	-1.6986	1	1	1	19907	0	-1.6986
PCBP1	4	1.9368e-06	4.1847e-06	0.001185	67	4	-2.4505	1	1	1	19906	0	-2.4505
PLK4	4	1.9586e-06	4.1847e-06	0.001185	68	4	-1.5771	1	1	1	19905	0	-1.5771
POLE2	4	2.1257e-06	4.1847e-06	0.001185	69	4	-1.4685	1	1	1	19904	0	-1.4685
RPL13	4	2.1315e-06	4.1847e-06	0.001185	70	4	-2.7114	1	1	1	19903	0	-2.7114
GOSR2	4	2.1483e-06	4.1847e-06	0.001185	71	4	-1.5453	0.99988	0.99989	1	19674	0	-1.5453
FAM231A	4	2.2176e-06	4.677e-06	0.001238	72	4	-1.521	1	1	1	19902	0	-1.521
ORAOV1	4	2.2509e-06	4.677e-06	0.001238	73	4	-2.7666	1	1	1	19901	0	-2.7666
EIF3CL	4	2.3312e-06	4.677e-06	0.001238	74	4	-2.2546	1	1	1	19900	0	-2.2546
RPL5	4	2.34e-06	4.677e-06	0.001238	75	3	-2.498	0.47045	0.62509	1	11235	1	-2.498
PFDN2	4	2.4523e-06	4.677e-06	0.001238	76	4	-2.0411	1	1	1	19899	0	-2.0411
NBPF10	4	2.6188e-06	5.6616e-06	0.001479	77	4	-1.3973	1	1	1	19898	0	-1.3973
EIF2S3	4	2.6669e-06	6.6463e-06	0.001714	78	4	-2.4706	1	1	1	19897	0	-2.4706
EIF4E	4	2.7227e-06	7.1386e-06	0.001795	79	4	-1.8398	1	1	1	19896	0	-1.8398
CCND1	4	2.7297e-06	7.1386e-06	0.001795	80	4	-2.1345	1	1	1	19895	0	-2.1345
PRKDC	4	2.9315e-06	8.6156e-06	0.002113	81	4	-1.8113	0.99999	1	1	19875	0	-1.8113
RPS13	4	3.0149e-06	8.6156e-06	0.002113	82	4	-2.5707	1	1	1	19894	0	-2.5707
RANGAP1	4	3.253e-06	9.1079e-06	0.002155	83	4	-1.712	1	1	1	19893	0	-1.712
TRMT112	4	3.2749e-06	9.1079e-06	0.002155	84	3	-2.3856	0.84741	0.85416	1	15990	1	-2.3856
STRAP	4	3.2933e-06	9.1079e-06	0.002155	85	4	-2.3897	1	1	1	19892	0	-2.3897
CDK1	4	3.334e-06	9.6002e-06	0.002169	86	4	-1.999	1	1	1	19891	0	-1.999
USP39	4	3.5277e-06	9.6002e-06	0.002169	87	3	-1.8231	0.73817	0.78878	1	14809	1	-1.8231
HNRNPC	4	3.5421e-06	9.6002e-06	0.002169	88	4	-2.6099	0.99942	0.99943	1	19491	0	-2.6099
RPL17	4	3.5433e-06	9.6002e-06	0.002169	89	4	-2.7654	1	1	1	19890	0	-2.7654
SF1	4	3.6253e-06	1.0093e-05	0.002206	90	4	-1.4428	1	1	1	19889	0	-1.4428
NUS1	4	3.7847e-06	1.0093e-05	0.002206	91	4	-2.5741	1	1	1	19888	0	-2.5741
KPNB1	4	3.7937e-06	1.0093e-05	0.002206	92	4	-2.0818	1	1	1	19887	0	-2.0818
SNRPD2	4	3.8984e-06	1.0585e-05	0.002265	93	4	-2.3371	1	1	1	19886	0	-2.3371
RAPGEF1	4	3.9772e-06	1.0585e-05	0.002265	94	4	-1.2378	1	1	1	19885	0	-1.2378
RPL36	4	4.3491e-06	1.2062e-05	0.002553	95	4	-2.7758	1	1	1	19884	0	-2.7758
XPO1	3	4.4548e-06	1.5016e-05	0.002999	96	3	-4.5531	1	1	1	19883	0	-4.5531
CDC73	4	4.5312e-06	1.4031e-05	0.002939	97	4	-1.7931	0.99987	0.99987	1	19666	0	-1.7931
SNRPD3	4	4.7198e-06	1.5016e-05	0.002999	98	4	-3.2152	1	1	1	19882	0	-3.2152
SF3B3	4	4.8811e-06	1.5016e-05	0.002999	99	4	-1.4449	1	1	1	19881	0	-1.4449
ELMO2	4	4.9633e-06	1.5016e-05	0.002999	100	4	-1.3749	1	1	1	19880	0	-1.3749
DPH3	4	4.9853e-06	1.5508e-05	0.002999	101	4	-2.2451	1	1	1	19879	0	-2.2451
KTI12	4	5.0576e-06	1.5508e-05	0.002999	102	4	-2.5913	0.99999	1	1	19878	0	-2.5913
IMP3	4	5.1156e-06	1.5508e-05	0.002999	103	4	-3.4127	0.99954	0.99956	1	19530	0	-3.4127
KCMF1	4	5.1989e-06	1.5508e-05	0.002999	104	4	-1.4807	0.99999	1	1	19877	0	-1.4807
NOP16	4	5.5859e-06	1.7477e-05	0.003316	105	4	-2.1477	0.99999	1	1	19876	0	-2.1477
RPS11	4	5.6688e-06	1.7477e-05	0.003316	106	3	-2.3113	0.29957	0.47733	0.999038	8859	1	-2.3113
UTP20	4	5.8246e-06	1.8216e-05	0.003403	107	4	-1.4791	0.99999	1	1	19874	0	-1.4791
EIF1AX	4	5.9495e-06	1.8462e-05	0.003403	108	3	-2.2015	0.90547	0.90508	1	16952	0	-2.2015
DHX37	4	6.1481e-06	1.8954e-05	0.003403	109	4	-1.9854	0.99999	1	1	19873	0	-1.9854
GOLGA6C	4	6.4379e-06	1.8954e-05	0.003403	110	4	-0.9496	0.99999	1	1	19872	0	-0.9496
DAD1	4	6.5729e-06	1.8954e-05	0.003403	111	4	-3.0863	0.99999	0.99999	1	19871	0	-3.0863
NAPA	4	6.6474e-06	1.8954e-05	0.003403	112	4	-1.6054	0.99999	0.99999	1	19845	0	-1.6054
HIST2H3A	4	6.7655e-06	1.9447e-05	0.003461	113	4	-2.371	0.99999	0.99999	1	19870	0	-2.371
HSPD1	4	7.048e-06	1.9939e-05	0.003487	114	4	-2.1196	0.99999	0.99999	1	19869	0	-2.1196
VPRBP	4	7.0695e-06	1.9939e-05	0.003487	115	4	-2.7511	0.99999	0.99999	1	19868	0	-2.7511
SRP14	4	7.1417e-06	2.0431e-05	0.003542	116	4	-2.6477	0.99999	0.99999	1	19867	0	-2.6477
SFPQ	4	7.3911e-06	2.1908e-05	0.003766	117	4	-3.9507	0.99999	0.99999	1	19866	0	-3.9507
NUP155	4	7.9033e-06	2.3877e-05	0.004035	118	4	-2.1593	0.98529	0.98527	1	18691	0	-2.1593
HIST2H3C	4	7.9095e-06	2.3877e-05	0.004035	119	4	-1.9011	0.99999	0.99999	1	19865	0	-1.9011
EIF3B	4	8.0592e-06	2.437e-05	0.00405	120	4	-1.7902	0.99999	0.99999	1	19864	0	-1.7902
TRIM49D2	4	8.1308e-06	2.437e-05	0.00405	121	4	-1.1236	0.99999	0.99999	1	19863	0	-1.1236
LOC101060389	4	8.242e-06	2.4862e-05	0.004065	122	4	-2.564	0.99853	0.99853	1	19358	0	-2.564
GNB2L1	4	8.4959e-06	2.4862e-05	0.004065	123	4	-3.0418	0.99999	0.99999	1	19862	0	-3.0418
NXF1	4	8.6142e-06	2.5354e-05	0.004112	124	3	-1.417	0.045871	0.12644	0.862022	2945	1	-1.417
PPP4C	4	8.8393e-06	2.6831e-05	0.004317	125	4	-1.6156	0.99999	0.99999	1	19861	0	-1.6156
ZNF626	4	8.976e-06	2.7324e-05	0.004361	126	4	-1.4082	0.99999	0.99999	1	19860	0	-1.4082
HIRA	4	9.0536e-06	2.7816e-05	0.004405	127	4	-1.0043	0.99999	0.99999	1	19859	0	-1.0043
TUBGCP5	4	9.3337e-06	2.9785e-05	0.00468	128	4	-1.8033	0.99999	0.99999	1	19858	0	-1.8033
VCP	4	9.4136e-06	3.0278e-05	0.004684	129	4	-2.6837	0.99999	0.99999	1	19857	0	-2.6837
SAMM50	4	9.4583e-06	3.0278e-05	0.004684	130	4	-2.0703	0.99999	0.99999	1	19856	0	-2.0703
ACTR2	4	9.501e-06	3.077e-05	0.004724	131	3	-1.5643	0.62344	0.73959	1	13999	1	-1.5643
SMC2	4	9.8671e-06	3.1754e-05	0.004806	132	4	-3.0636	0.99999	0.99999	1	19855	0	-3.0636
CCDC84	4	1.0279e-05	3.2739e-05	0.004806	133	4	-1.6926	0.99999	0.99999	1	19854	0	-1.6926
EWSR1	4	1.0308e-05	3.2739e-05	0.004806	134	4	-1.405	0.99999	0.99999	1	19853	0	-1.405
RPS17	4	1.0471e-05	3.2739e-05	0.004806	135	4	-1.6897	0.99999	0.99999	1	19852	0	-1.6897
PFDN5	4	1.0481e-05	3.2739e-05	0.004806	136	4	-2.2946	0.99999	0.99999	1	19851	0	-2.2946
NARFL	4	1.0636e-05	3.2739e-05	0.004806	137	4	-1.1102	0.99999	0.99999	1	19850	0	-1.1102
HAUS4	4	1.0862e-05	3.3231e-05	0.004808	138	4	-2.5434	0.99999	0.99999	1	19849	0	-2.5434
SAFB	4	1.0872e-05	3.3231e-05	0.004808	139	4	-1.2616	0.99999	0.99999	1	19848	0	-1.2616
LAMTOR2	4	1.0982e-05	3.3724e-05	0.004844	140	4	-1.282	0.99999	0.99999	1	19847	0	-1.282
TOPBP1	4	1.1224e-05	3.6185e-05	0.005161	141	4	-2.0123	0.99999	0.99999	1	19846	0	-2.0123
COPE	4	1.1367e-05	3.6678e-05	0.005195	142	4	-2.6343	0.99999	0.99999	1	19844	0	-2.6343
GPR89B	4	1.1839e-05	3.9632e-05	0.005574	143	4	-2.9853	0.99993	0.99993	1	19717	0	-2.9853
EXOSC6	4	1.2333e-05	4.3078e-05	0.005975	144	3	-2.4975	0.93929	0.93924	1	17582	0	-2.4975
PTPMT1	4	1.2341e-05	4.3078e-05	0.005975	145	4	-1.727	0.99999	0.99999	1	19842	0	-1.727
ACACA	4	1.2396e-05	4.4062e-05	0.006069	146	4	-0.86252	0.99999	0.99999	1	19841	0	-0.86252
GNL3L	4	1.2616e-05	4.4555e-05	0.006096	147	4	-0.93348	0.99999	0.99999	1	19840	0	-0.93348
ZCRB1	4	1.3139e-05	4.7016e-05	0.00637	148	4	-2.0755	0.99572	0.99574	1	19142	0	-2.0755
TUBA1B	4	1.3272e-05	4.7509e-05	0.00637	149	4	-1.8949	0.99999	0.99999	1	19838	0	-1.8949
PHAX	4	1.3411e-05	4.7509e-05	0.00637	150	4	-2.0736	0.99999	0.99999	1	19837	0	-2.0736
PRPF8	4	1.3739e-05	4.9478e-05	0.006526	151	4	-3.1972	0.99999	0.99999	1	19836	0	-3.1972
PTK2	4	1.3876e-05	4.997e-05	0.006526	152	4	-1.5919	0.99973	0.99973	1	19587	0	-1.5919
ACTR10	4	1.3965e-05	4.997e-05	0.006526	153	4	-1.4115	0.99999	0.99999	1	19835	0	-1.4115
POLR2L	4	1.4013e-05	4.997e-05	0.006526	154	4	-1.8451	0.99999	0.99999	1	19834	0	-1.8451
NPIPB3	4	1.4389e-05	5.0463e-05	0.006547	155	4	-1.0817	0.99999	0.99999	1	19833	0	-1.0817
TOP2A	4	1.4835e-05	5.1939e-05	0.006662	156	4	-1.9861	0.99999	0.99999	1	19832	0	-1.9861
PSMB1	4	1.4911e-05	5.2924e-05	0.006662	157	4	-1.9479	0.99999	0.99998	1	19831	0	-1.9479
CEP85	4	1.5138e-05	5.2924e-05	0.006662	158	4	-1.0637	0.99998	0.99998	1	19830	0	-1.0637
DDX54	4	1.5318e-05	5.3416e-05	0.006662	159	4	-1.3794	0.99997	0.99998	1	19798	0	-1.3794
RPS6	4	1.533e-05	5.3416e-05	0.006662	160	4	-2.6341	0.99998	0.99998	1	19829	0	-2.6341
B4GAT1	4	1.5498e-05	5.3416e-05	0.006662	161	4	-1.2993	0.99998	0.99998	1	19828	0	-1.2993
RPL35	4	1.5628e-05	5.3663e-05	0.006662	162	4	-2.4983	0.99998	0.99998	1	19827	0	-2.4983
ANAPC4	4	1.6115e-05	5.6863e-05	0.006973	163	4	-1.06	0.99998	0.99998	1	19826	0	-1.06
SKIV2L2	4	1.6169e-05	5.6863e-05	0.006973	164	4	-2.1263	0.99998	0.99998	1	19825	0	-2.1263
USP17L19	4	1.6492e-05	5.8832e-05	0.007044	165	3	-1.6397	0.20938	0.39362	0.999038	7510	1	-1.6397
CDK4	4	1.656e-05	5.8832e-05	0.007044	166	4	-2.6937	0.99998	0.99998	1	19824	0	-2.6937
NSL1	4	1.6574e-05	5.9324e-05	0.007044	167	4	-2.8192	0.99998	0.99998	1	19823	0	-2.8192
DPM2	4	1.6734e-05	5.9817e-05	0.007044	168	4	-1.9943	0.99997	0.99997	1	19795	0	-1.9943
PRPF19	4	1.6848e-05	5.9817e-05	0.007044	169	4	-1.4582	0.99998	0.99998	1	19822	0	-1.4582
TICRR	4	1.6944e-05	6.0309e-05	0.007044	170	4	-2.2605	0.99998	0.99998	1	19821	0	-2.2605
F8A1	4	1.7101e-05	6.0309e-05	0.007044	171	4	-1.4564	0.99956	0.99958	1	19533	0	-1.4564
PSMD7	4	1.7223e-05	6.0801e-05	0.007044	172	4	-1.6338	0.99998	0.99998	1	19820	0	-1.6338
RPL35A	4	1.7474e-05	6.1293e-05	0.007044	173	4	-1.6425	0.99319	0.99319	1	19010	0	-1.6425
EEF1A1	4	1.7562e-05	6.1293e-05	0.007044	174	4	-3.4454	0.99998	0.99998	1	19819	0	-3.4454
NAT10	4	1.7641e-05	6.1293e-05	0.007044	175	3	-1.4282	0.30285	0.48017	0.999038	8892	1	-1.4282
CDT1	4	1.7725e-05	6.1786e-05	0.00706	176	3	-1.2529	0.89889	0.89849	1	16838	0	-1.2529
TRAPPC11	4	1.8152e-05	6.277e-05	0.007092	177	4	-1.6692	0.99998	0.99998	1	19818	0	-1.6692
HSPA9	4	1.8167e-05	6.277e-05	0.007092	178	4	-1.0984	0.99998	0.99998	1	19817	0	-1.0984
AMY1B	4	1.8298e-05	6.3755e-05	0.007163	179	4	-0.94802	0.99998	0.99998	1	19816	0	-0.94802
PCF11	4	1.8401e-05	6.4247e-05	0.007178	180	4	-1.4366	0.99998	0.99998	1	19815	0	-1.4366
EXOSC8	4	1.9301e-05	6.7694e-05	0.007521	181	4	-1.7198	0.99998	0.99998	1	19814	0	-1.7198
HMGCR	4	1.9507e-05	6.8186e-05	0.007535	182	4	-1.4103	0.99741	0.99741	1	19242	0	-1.4103
RABGGTB	4	1.9934e-05	6.9171e-05	0.007602	183	4	-1.3899	0.99998	0.99998	1	19813	0	-1.3899
CRNKL1	4	2.0006e-05	7.0155e-05	0.007668	184	4	-2.5427	0.99965	0.99967	1	19562	0	-2.5427
PPP1R11	4	2.0392e-05	7.114e-05	0.007733	185	4	-0.86218	0.99998	0.99998	1	19812	0	-0.86218
YAP1	4	2.0712e-05	7.2371e-05	0.007768	186	4	-2.0353	0.99998	0.99998	1	19811	0	-2.0353
NOP2	4	2.0742e-05	7.2617e-05	0.007768	187	4	-3.1334	0.99763	0.99763	1	19262	0	-3.1334
SCD	4	2.0744e-05	7.2617e-05	0.007768	188	4	-2.0974	0.99998	0.99998	1	19810	0	-2.0974
EIF2B5	4	2.0889e-05	7.4094e-05	0.007853	189	4	-1.4469	0.99998	0.99998	1	19809	0	-1.4469
PSMA4	4	2.0977e-05	7.4586e-05	0.007853	190	4	-2.587	0.99838	0.99838	1	19342	0	-2.587
GPN2	4	2.0987e-05	7.4586e-05	0.007853	191	4	-2.7116	0.99998	0.99998	1	19808	0	-2.7116
VPS52	4	2.1363e-05	7.5078e-05	0.007864	192	4	-1.4794	0.99998	0.99998	1	19807	0	-1.4794
LRRC37A	4	2.1762e-05	7.7048e-05	0.007997	193	4	-2.3146	0.98788	0.98786	1	18805	0	-2.3146
CCT2	4	2.1895e-05	7.754e-05	0.007997	194	4	-2.1068	0.99998	0.99998	1	19806	0	-2.1068
DNTTIP2	4	2.1946e-05	7.754e-05	0.007997	195	4	-1.626	0.99998	0.99998	1	19805	0	-1.626
POLR1C	4	2.2568e-05	8.0002e-05	0.008167	196	4	-2.9876	0.99988	0.99989	1	19679	0	-2.9876
CARS	4	2.2667e-05	8.0002e-05	0.008167	197	4	-1.5193	0.99423	0.99425	1	19062	0	-1.5193
RPL32	4	2.2816e-05	8.0494e-05	0.008176	198	4	-2.7364	0.9869	0.98686	1	18759	0	-2.7364
GINS4	4	2.3374e-05	8.394e-05	0.008483	199	4	-1.1181	0.99998	0.99998	1	19804	0	-1.1181
ALDOA	4	2.364e-05	8.4432e-05	0.00849	200	4	-0.98733	0.99998	0.99998	1	19803	0	-0.98733
MARS	4	2.4123e-05	8.5909e-05	0.008596	201	4	-2.2762	0.99998	0.99998	1	19802	0	-2.2762
DUX4	4	2.4377e-05	8.6402e-05	0.008602	202	4	-2.5573	0.99998	0.99998	1	19801	0	-2.5573
CENPL	4	2.4432e-05	8.6894e-05	0.008608	203	4	-2.1541	0.99998	0.99998	1	19800	0	-2.1541
TUBG1	4	2.4743e-05	8.8863e-05	0.008646	204	4	-1.3774	0.99998	0.99998	1	19799	0	-1.3774
RPL24	4	2.5094e-05	8.9356e-05	0.008646	205	4	-1.9165	0.99997	0.99998	1	19797	0	-1.9165
SPC24	4	2.5224e-05	8.9356e-05	0.008646	206	4	-2.5504	0.99997	0.99998	1	19796	0	-2.5504
EIF6	4	2.5827e-05	8.9848e-05	0.008646	207	4	-1.6945	0.99997	0.99997	1	19794	0	-1.6945
GOLGA8K	4	2.5903e-05	8.9848e-05	0.008646	208	4	-1.6444	0.99997	0.99997	1	19793	0	-1.6444
ACSL3	4	2.5979e-05	8.9848e-05	0.008646	209	4	-1.5743	0.99997	0.99997	1	19792	0	-1.5743
HEATR1	4	2.6324e-05	9.034e-05	0.008652	210	4	-1.4793	0.99997	0.99997	1	19791	0	-1.4793
RPS12	4	2.6643e-05	9.1817e-05	0.008751	211	3	-1.8848	0.65977	0.75373	1	14221	1	-1.8848
CSTF3	4	2.6975e-05	9.2309e-05	0.008757	212	4	-2.0041	0.99997	0.99997	1	19772	0	-2.0041
PSMD12	4	2.7143e-05	9.2802e-05	0.008762	213	4	-1.412	0.99997	0.99997	1	19790	0	-1.412
PSMA7	4	2.738e-05	9.3786e-05	0.008814	214	4	-2.5522	0.99997	0.99997	1	19789	0	-2.5522
SREBF1	4	2.7535e-05	9.4771e-05	0.008865	215	4	-2.5912	0.99474	0.99477	1	19094	0	-2.5912
PSMB3	4	2.7874e-05	9.6248e-05	0.00892	216	4	-1.6329	0.9876	0.98759	1	18788	0	-1.6329
COPS4	4	2.7879e-05	9.6248e-05	0.00892	217	4	-2.1758	0.99997	0.99997	1	19788	0	-2.1758
TSR2	4	2.8243e-05	9.8217e-05	0.009061	218	4	-1.4169	0.99997	0.99997	1	19787	0	-1.4169
ATP6V1B2	4	2.894e-05	0.00010068	0.009245	219	4	-1.8831	0.99997	0.99997	1	19786	0	-1.8831
HNRNPH1	4	2.9545e-05	0.00010117	0.009248	220	4	-1.2841	0.99997	0.99997	1	19785	0	-1.2841
39326	4	3.0031e-05	0.00010216	0.009296	221	4	-1.7477	0.99997	0.99997	1	19784	0	-1.7477
TNPO1	4	3.0372e-05	0.00010363	0.009388	222	4	-1.9234	0.99997	0.99997	1	19783	0	-1.9234
PRPF38B	4	3.0782e-05	0.00010413	0.00939	223	4	-1.6636	0.99997	0.99997	1	19782	0	-1.6636
UBR4	4	3.1056e-05	0.00010511	0.009437	224	3	-1.5592	0.97189	0.97182	1	18290	0	-1.5592
ARID1A	4	3.1393e-05	0.00010609	0.009483	225	4	-1.3653	0.99997	0.99997	1	19781	0	-1.3653
DDX10	4	3.2103e-05	0.00010905	0.009704	226	4	-2.0149	0.99997	0.99997	1	19780	0	-2.0149
WASH1	4	3.2575e-05	0.00011102	0.009793	227	4	-2.871	0.99997	0.99997	1	19779	0	-2.871
XPO5	4	3.2733e-05	0.00011151	0.009793	228	4	-1.5832	0.99974	0.99975	1	19601	0	-1.5832
CCAR1	4	3.2938e-05	0.000112	0.009793	229	4	-0.86355	0.99997	0.99997	1	19778	0	-0.86355
UTP15	4	3.2983e-05	0.000112	0.009793	230	4	-2.4383	0.99997	0.99997	1	19777	0	-2.4383
DHX15	4	3.3143e-05	0.00011249	0.009794	231	4	-1.7724	0.99997	0.99997	1	19776	0	-1.7724
RPS19	4	3.3562e-05	0.00011397	0.00988	232	4	-3.2176	0.99994	0.99995	1	19735	0	-3.2176
CASC5	4	3.3691e-05	0.00011446	0.00988	233	3	-1.7769	0.97878	0.97878	1	18478	0	-1.7769
CUL3	4	3.4079e-05	0.00011594	0.009922	234	3	-1.8631	0.89856	0.89815	1	16834	0	-1.8631
PRPF4B	4	3.4163e-05	0.00011594	0.009922	235	4	-1.363	0.99997	0.99997	1	19775	0	-1.363
SUPT6H	4	3.4256e-05	0.00011643	0.009922	236	4	-1.8452	0.99997	0.99997	1	19774	0	-1.8452
DDX56	4	3.4327e-05	0.00011693	0.009922	237	4	-1.1429	0.99997	0.99997	1	19773	0	-1.1429
NBPF15	4	3.5253e-05	0.00012136	0.010253	238	4	-2.2864	0.99996	0.99997	1	19771	0	-2.2864
MFN2	4	3.5421e-05	0.00012185	0.010253	239	4	-1.3996	0.99996	0.99997	1	19770	0	-1.3996
MIS18BP1	4	3.6002e-05	0.00012431	0.010417	240	4	-1.3373	0.99996	0.99996	1	19769	0	-1.3373
VPS28	4	3.6606e-05	0.00012628	0.010535	241	4	-1.8186	0.99989	0.99989	1	19685	0	-1.8186
IARS	4	3.6714e-05	0.00012677	0.010535	242	4	-2.0258	0.99996	0.99996	1	19768	0	-2.0258
TXN	4	3.6888e-05	0.00012825	0.010614	243	4	-1.7131	0.99996	0.99996	1	19767	0	-1.7131
SMNDC1	4	3.7274e-05	0.00012973	0.010692	244	4	-1.5818	0.98669	0.98663	1	18746	0	-1.5818
TFG	4	3.7587e-05	0.0001312	0.010726	245	4	-1.0409	0.99996	0.99996	1	19766	0	-1.0409
MYC	4	3.7636e-05	0.0001312	0.010726	246	3	-2.1367	0.92176	0.92153	1	17248	0	-2.1367
SLC35B2	4	3.8124e-05	0.00013366	0.010883	247	4	-1.8035	0.98653	0.98649	1	18738	0	-1.8035
ZCCHC8	4	3.8501e-05	0.00013563	0.010999	248	4	-0.75797	0.99996	0.99996	1	19765	0	-0.75797
DNAJC17	4	3.904e-05	0.00013859	0.011144	249	3	-1.2531	0.96986	0.96975	1	18233	0	-1.2531
COPS6	4	3.9458e-05	0.00013908	0.011144	250	4	-1.901	0.99996	0.99996	1	19764	0	-1.901
GBF1	4	3.9589e-05	0.00013908	0.011144	251	4	-1.4888	0.99996	0.99996	1	19763	0	-1.4888
TBCC	4	4.0261e-05	0.00014203	0.011335	252	4	-2.4391	0.9998	0.99981	1	19634	0	-2.4391
SNRNP25	4	4.0726e-05	0.0001445	0.011384	253	4	-2.2825	0.99996	0.99996	1	19762	0	-2.2825
TMED10	4	4.1021e-05	0.00014499	0.011384	254	4	-2.2822	0.99996	0.99996	1	19761	0	-2.2822
LEMD2	4	4.1101e-05	0.00014548	0.011384	255	4	-0.87765	0.99996	0.99996	1	19760	0	-0.87765
CTR9	4	4.1137e-05	0.00014548	0.011384	256	3	-1.3786	0.64045	0.74608	1	14099	1	-1.3786
WBSCR22	4	4.1284e-05	0.00014548	0.011384	257	4	-1.226	0.9944	0.99442	1	19069	0	-1.226
MUS81	4	4.3073e-05	0.00015533	0.012108	258	4	-1.2056	0.99996	0.99996	1	19759	0	-1.2056
HAUS5	4	4.3577e-05	0.00015631	0.012137	259	4	-1.2466	0.99996	0.99996	1	19758	0	-1.2466
GFER	4	4.4086e-05	0.00015877	0.012225	260	4	-1.4638	0.99996	0.99996	1	19757	0	-1.4638
FOSL1	4	4.4227e-05	0.00015926	0.012225	261	4	-2.0228	0.98673	0.98668	1	18748	0	-2.0228
AKIRIN2	4	4.4228e-05	0.00015926	0.012225	262	4	-2.3242	0.99996	0.99996	1	19756	0	-2.3242
RPL6	4	4.5029e-05	0.00016074	0.012292	263	4	-2.0484	0.99995	0.99996	1	19755	0	-2.0484
NPIPB6	4	4.6742e-05	0.00016517	0.012513	264	4	-2.2477	0.98951	0.98948	1	18866	0	-2.2477
RBM25	4	4.6902e-05	0.00016616	0.012513	265	4	-1.7201	0.99995	0.99996	1	19754	0	-1.7201
SON	4	4.6983e-05	0.00016665	0.012513	266	3	-1.5849	0.1271	0.26676	0.999038	5349	1	-1.5849
TAF6	4	4.72e-05	0.00016813	0.012513	267	4	-2.0654	0.99995	0.99996	1	19753	0	-2.0654
C7orf26	4	4.7289e-05	0.00016813	0.012513	268	4	-1.9826	0.99995	0.99996	1	19752	0	-1.9826
STRIP1	4	4.7349e-05	0.00016862	0.012513	269	4	-1.0321	0.99995	0.99995	1	19751	0	-1.0321
PSMB2	4	4.7439e-05	0.00016862	0.012513	270	4	-1.6623	0.99995	0.99995	1	19750	0	-1.6623
CNOT1	4	4.7466e-05	0.00016862	0.012513	271	4	-1.7912	0.99979	0.99979	1	19623	0	-1.7912
NLE1	4	4.789e-05	0.0001696	0.01254	272	4	-1.9925	0.99995	0.99995	1	19749	0	-1.9925
ARPC4	4	4.9109e-05	0.00017502	0.012893	273	4	-1.5571	0.99995	0.99995	1	19748	0	-1.5571
WDR44	4	4.9975e-05	0.00017748	0.013015	274	4	-1.2262	0.99995	0.99995	1	19747	0	-1.2262
CRCP	4	5.0185e-05	0.00017797	0.013015	275	3	-1.5688	0.88355	0.88379	1	16558	1	-1.5688
PPP6C	4	5.0539e-05	0.00017896	0.01304	276	4	-2.3253	0.99995	0.99995	1	19746	0	-2.3253
SNRPF	4	5.1277e-05	0.0001824	0.013243	277	4	-2.8967	0.99952	0.99954	1	19522	0	-2.8967
RPL41	4	5.2054e-05	0.00018536	0.013397	278	4	-1.5818	0.99388	0.99389	1	19045	0	-1.5818
KANSL1	4	5.216e-05	0.00018585	0.013397	279	4	-1.5116	0.99995	0.99995	1	19745	0	-1.5116
KANSL2	4	5.258e-05	0.00018683	0.013419	280	4	-1.2343	0.99995	0.99995	1	19744	0	-1.2343
MCM6	4	5.3005e-05	0.0001893	0.013548	281	3	-1.7522	0.069734	0.16964	0.919178	3706	1	-1.7522
RPS26	4	5.3529e-05	0.00019077	0.013605	282	4	-3.1032	0.99868	0.99868	1	19379	0	-3.1032
ATP6V0B	4	5.3968e-05	0.0001925	0.013623	283	4	-1.6221	0.99852	0.99853	1	19357	0	-1.6221
TRIM43	4	5.4184e-05	0.00019323	0.013623	284	4	-1.3733	0.99995	0.99995	1	19743	0	-1.3733
ZCCHC9	4	5.4409e-05	0.00019373	0.013623	285	3	-1.6212	0.95743	0.95735	1	17959	0	-1.6212
PRMT1	4	5.4533e-05	0.00019373	0.013623	286	3	-1.95	0.92371	0.92353	1	17289	0	-1.95
HSPE1	4	5.4782e-05	0.0001952	0.013679	287	4	-2.1053	0.99995	0.99995	1	19742	0	-2.1053
GOLGA6L1	4	5.5251e-05	0.00019717	0.013769	288	4	-2.2137	0.99994	0.99995	1	19741	0	-2.2137
UBA52	4	5.6018e-05	0.00019914	0.013797	289	4	-2.5248	0.99983	0.99984	1	19643	0	-2.5248
NUP205	4	5.613e-05	0.00019963	0.013797	290	4	-2.7101	0.99994	0.99995	1	19740	0	-2.7101
SSRP1	4	5.6232e-05	0.00019963	0.013797	291	4	-1.0754	0.99994	0.99995	1	19739	0	-1.0754
CCDC94	4	5.6438e-05	0.00020259	0.013953	292	2	-0.70862	0.087139	0.19997	0.948926	4239	2	-0.70862
COPB2	4	5.6926e-05	0.00020456	0.01404	293	4	-1.978	0.99946	0.99947	1	19502	0	-1.978
RPS10	4	5.7291e-05	0.00020603	0.014046	294	4	-3.6479	0.99083	0.99081	1	18927	0	-3.6479
WDR33	4	5.7329e-05	0.00020603	0.014046	295	4	-1.33	0.99994	0.99995	1	19738	0	-1.33
SRSF11	4	5.7675e-05	0.00020751	0.014099	296	4	-1.8347	0.99994	0.99995	1	19737	0	-1.8347
B9D1	4	5.8128e-05	0.0002085	0.014118	297	4	-0.98592	0.99994	0.99995	1	19736	0	-0.98592
XRCC6	4	5.8899e-05	0.00021194	0.014289	298	4	-1.8479	0.99994	0.99995	1	19734	0	-1.8479
FERMT2	4	5.8934e-05	0.00021243	0.014289	299	4	-0.91121	0.99994	0.99995	1	19733	0	-0.91121
WDR77	4	5.9357e-05	0.00021391	0.01434	300	4	-3.8708	0.9998	0.99981	1	19632	0	-3.8708
CKAP5	4	6.0681e-05	0.00021982	0.014687	301	4	-1.9746	0.99994	0.99995	1	19732	0	-1.9746
PRPF3	4	6.2099e-05	0.00022868	0.015229	302	4	-1.0596	0.99994	0.99995	1	19731	0	-1.0596
CLTC	4	6.2393e-05	0.00022967	0.015244	303	4	-1.8494	0.99994	0.99995	1	19730	0	-1.8494
SPATA5L1	4	6.3095e-05	0.00023164	0.015324	304	4	-1.406	0.99994	0.99994	1	19729	0	-1.406
GINS2	4	6.5275e-05	0.00024247	0.015968	305	4	-0.91421	0.99993	0.99994	1	19728	0	-0.91421
AK6	4	6.5466e-05	0.00024296	0.015968	306	4	-2.1059	0.99993	0.99994	1	19727	0	-2.1059
AARS	4	6.5935e-05	0.00024542	0.016077	307	4	-1.4765	0.99937	0.99937	1	19485	0	-1.4765
ALG14	4	6.72e-05	0.00025034	0.016346	308	4	-1.0285	0.99993	0.99994	1	19726	0	-1.0285
GAPDH	4	6.759e-05	0.00025133	0.016357	309	4	-1.2811	0.99993	0.99994	1	19725	0	-1.2811
NOL10	4	6.8375e-05	0.00025231	0.016369	310	4	-2.5245	0.99993	0.99994	1	19724	0	-2.5245
GPX4	4	6.9605e-05	0.00025822	0.016644	311	4	-1.1602	0.99993	0.99994	1	19723	0	-1.1602
RPL23A	4	6.9615e-05	0.00025822	0.016644	312	4	-2.4165	0.9912	0.99118	1	18937	0	-2.4165
RPL37	4	7.0327e-05	0.00026068	0.016749	313	4	-1.3848	0.99993	0.99994	1	19722	0	-1.3848
PDCD11	4	7.0852e-05	0.00026364	0.016788	314	4	-1.4746	0.99993	0.99994	1	19721	0	-1.4746
TERF2	4	7.0985e-05	0.00026364	0.016788	315	4	-2.0694	0.9862	0.98615	1	18725	0	-2.0694
GRAPL	4	7.1257e-05	0.00026413	0.016788	316	4	-1.4088	0.99993	0.99993	1	19720	0	-1.4088
PHB	4	7.1339e-05	0.00026462	0.016788	317	4	-1.4684	0.99993	0.99993	1	19719	0	-1.4684
MYBBP1A	4	7.1833e-05	0.00026659	0.01686	318	4	-1.423	0.99989	0.99989	1	19686	0	-1.423
GRPEL1	4	7.3117e-05	0.00027004	0.017024	319	4	-1.5768	0.9967	0.9967	1	19190	0	-1.5768
CLCC1	4	7.3395e-05	0.00027151	0.017064	320	4	-1.6745	0.99993	0.99993	1	19718	0	-1.6745
ANKRD20A1	4	7.4497e-05	0.00027717	0.017365	321	3	-1.8061	0.95916	0.95901	1	17997	0	-1.8061
CENPM	4	7.5292e-05	0.00028308	0.01768	322	4	-1.6455	0.99987	0.99987	1	19667	0	-1.6455
SF3B2	4	7.6284e-05	0.00028776	0.017892	323	4	-1.8358	0.99905	0.99904	1	19434	0	-1.8358
BUB1B	4	7.6434e-05	0.00028825	0.017892	324	4	-1.7859	0.99992	0.99993	1	19716	0	-1.7859
LLGL1	4	7.7771e-05	0.00029514	0.018264	325	4	-0.96066	0.99992	0.99993	1	19715	0	-0.96066
INTS5	4	7.8731e-05	0.00029859	0.018338	326	4	-1.0335	0.99992	0.99993	1	19714	0	-1.0335
DGCR14	4	7.8994e-05	0.00029908	0.018338	327	4	-1.1292	0.99992	0.99993	1	19713	0	-1.1292
NOP14	4	7.9086e-05	0.00029908	0.018338	328	4	-1.4879	0.99977	0.99977	1	19610	0	-1.4879
GOLGA6L4	4	8.0054e-05	0.0003045	0.018613	329	4	-1.1682	0.99992	0.99992	1	19712	0	-1.1682
SNRPG	4	8.1618e-05	0.0003109	0.018947	330	4	-1.8707	0.99992	0.99992	1	19711	0	-1.8707
MPDU1	4	8.3984e-05	0.00031681	0.019191	331	4	-1.1331	0.99992	0.99992	1	19710	0	-1.1331
UTP3	4	8.4063e-05	0.00031681	0.019191	332	4	-2.2549	0.99918	0.99917	1	19457	0	-2.2549
CDK2	4	8.5047e-05	0.00031976	0.019311	333	4	-1.7014	0.99991	0.99992	1	19709	0	-1.7014
TBL3	4	8.5726e-05	0.00032074	0.019313	334	3	-1.939	0.67512	0.76007	1	14337	1	-1.939
RPL9	4	8.6687e-05	0.00032419	0.019319	335	3	-2.3462	0.38301	0.54913	1	9999	1	-2.3462
RPL18	4	8.673e-05	0.00032419	0.019319	336	4	-3.0466	0.99991	0.99992	1	19708	0	-3.0466
PHF5A	4	8.6928e-05	0.00032468	0.019319	337	3	-2.1208	0.80467	0.82549	1	15437	1	-2.1208
ZNF830	4	8.7108e-05	0.00032468	0.019319	338	4	-2.5823	0.99991	0.99992	1	19707	0	-2.5823
NEDD8	4	8.7392e-05	0.00032567	0.01932	339	4	-1.5672	0.99991	0.99992	1	19706	0	-1.5672
DCTN5	4	8.8629e-05	0.00033034	0.01954	340	4	-1.9815	0.99983	0.99984	1	19644	0	-1.9815
DEXI	4	8.9544e-05	0.00033256	0.019613	341	4	-0.83552	0.99991	0.99992	1	19705	0	-0.83552
CCT5	4	9.1049e-05	0.00033945	0.019816	342	4	-2.0987	0.99991	0.99991	1	19704	0	-2.0987
C11orf98	4	9.1147e-05	0.00033945	0.019816	343	4	-0.75543	0.99991	0.99991	1	19703	0	-0.75543
PNPT1	4	9.1293e-05	0.00033994	0.019816	344	4	-0.80093	0.99991	0.99991	1	19702	0	-0.80093
EIF4B	4	9.1342e-05	0.00033994	0.019816	345	4	-0.85689	0.99991	0.99991	1	19701	0	-0.85689
CHERP	4	9.1597e-05	0.00034142	0.019816	346	3	-1.5793	0.97874	0.97874	1	18476	0	-1.5793
EXOSC4	4	9.1847e-05	0.00034191	0.019816	347	4	-0.95648	0.99699	0.99698	1	19209	0	-0.95648
TAF4	4	9.3467e-05	0.00034782	0.020071	348	4	-0.85703	0.99991	0.99991	1	19700	0	-0.85703
RBM22	4	9.3738e-05	0.00034831	0.020071	349	3	-2.6395	0.81625	0.8328	1	15575	1	-2.6395
UBA1	4	9.4629e-05	0.00035225	0.020239	350	4	-2.3895	0.99651	0.99651	1	19181	0	-2.3895
MSTO1	4	9.4769e-05	0.00035324	0.020239	351	4	-1.415	0.99991	0.99991	1	19699	0	-1.415
SMU1	4	9.5141e-05	0.00035471	0.020266	352	4	-1.8217	0.9988	0.99879	1	19395	0	-1.8217
RINT1	4	9.5476e-05	0.00035619	0.020293	353	4	-1.7177	0.9999	0.99991	1	19698	0	-1.7177
GEMIN8	4	9.6953e-05	0.00036407	0.020683	354	4	-0.80941	0.9999	0.99991	1	19697	0	-0.80941
ZFP36L2	4	9.7857e-05	0.0003685	0.020817	355	4	-1.2591	0.99626	0.99627	1	19170	0	-1.2591
SRP54	4	9.7878e-05	0.0003685	0.020817	356	4	-2.3329	0.9999	0.99991	1	19696	0	-2.3329
ECT2	4	9.9539e-05	0.00037638	0.021203	357	4	-1.6304	0.9999	0.99991	1	19695	0	-1.6304
METTL3	4	0.00010033	0.00037835	0.021254	358	4	-0.73615	0.9999	0.99991	1	19694	0	-0.73615
SPATA5	4	0.00010183	0.00038475	0.021553	359	3	-2.0059	0.4243	0.58493	1	10579	1	-2.0059
EIF2B2	4	0.00010239	0.00038672	0.021603	360	4	-2.0545	0.9999	0.9999	1	19693	0	-2.0545
LSM12	4	0.00010341	0.00039065	0.02173	361	4	-1.1771	0.9999	0.9999	1	19692	0	-1.1771
UBA3	4	0.000104	0.00039115	0.02173	362	4	-1.3518	0.9999	0.9999	1	19691	0	-1.3518
C1orf27	4	0.00010514	0.00039558	0.021916	363	4	-1.8929	0.99989	0.9999	1	19690	0	-1.8929
LSM2	4	0.00010651	0.00040247	0.022176	364	4	-1.4062	0.99989	0.9999	1	19689	0	-1.4062
RBM8A	4	0.00010839	0.00040838	0.02244	365	4	-1.4042	0.99989	0.9999	1	19687	0	-1.4042
MCM5	4	0.00011178	0.00041822	0.022856	366	4	-1.6175	0.99932	0.99932	1	19476	0	-1.6175
SHFM1	4	0.00011279	0.00042462	0.023142	367	3	-1.6955	0.26199	0.44539	0.999038	8346	1	-1.6955
C11orf30	4	0.00011314	0.0004261	0.023142	368	4	-1.2217	0.99989	0.99989	1	19684	0	-1.2217
HSD17B12	4	0.00011366	0.00042758	0.023142	369	4	-1.4225	0.99989	0.99989	1	19683	0	-1.4225
HYPK	4	0.00011395	0.00042807	0.023142	370	4	-1.1016	0.99989	0.99989	1	19682	0	-1.1016
EMG1	4	0.00011539	0.00043447	0.023416	371	4	-1.2976	0.99761	0.99761	1	19259	0	-1.2976
UBA2	4	0.00011563	0.00043545	0.023416	372	4	-1.0966	0.99988	0.99989	1	19681	0	-1.0966
TROAP	4	0.00011675	0.00044038	0.023617	373	4	-0.79015	0.99988	0.99989	1	19680	0	-0.79015
PHB2	4	0.00011752	0.00044333	0.023649	374	4	-1.2665	0.99988	0.99989	1	19678	0	-1.2665
MRPS18A	4	0.00011758	0.00044333	0.023649	375	4	-0.95286	0.99988	0.99989	1	19677	0	-0.95286
RPL34	4	0.00011799	0.00044481	0.023665	376	4	-1.8571	0.99988	0.99989	1	19676	0	-1.8571
DYNC1LI2	4	0.00011918	0.0004517	0.023958	377	4	-1.1476	0.99988	0.99989	1	19675	0	-1.1476
RBM48	4	0.00011936	0.00045269	0.023958	378	4	-1.1837	0.99933	0.99933	1	19477	0	-1.1837
COG8	4	0.00012099	0.00045958	0.024259	379	4	-1.6629	0.99988	0.99989	1	19673	0	-1.6629
NACA	4	0.00012161	0.00046155	0.024275	380	3	-1.8548	0.88889	0.88877	1	16651	1	-1.8548
SRSF3	4	0.00012191	0.00046253	0.024275	381	3	-1.8655	0.66761	0.75695	1	14275	1	-1.8655
RPL7	4	0.00012228	0.00046352	0.024275	382	4	-1.4673	0.99956	0.99958	1	19534	0	-1.4673
HMGCS1	4	0.00012348	0.00046598	0.024341	383	4	-1.043	0.99988	0.99988	1	19672	0	-1.043
GINS3	4	0.00012404	0.00046893	0.024432	384	3	-2.0473	0.67966	0.76197	1	14366	1	-2.0473
ATP5A1	4	0.00012633	0.00047829	0.024855	385	4	-1.0311	0.99987	0.99988	1	19671	0	-1.0311
SNRPD1	4	0.00012774	0.00048321	0.024943	386	4	-1.8313	0.99835	0.99835	1	19337	0	-1.8313
EIF4G1	4	0.00012784	0.00048321	0.024943	387	4	-0.93275	0.99987	0.99988	1	19670	0	-0.93275
ST3GAL4	4	0.00012828	0.0004837	0.024943	388	4	-0.95078	0.99987	0.99988	1	19669	0	-0.95078
ARPC3	4	0.00012852	0.00048567	0.02498	389	3	-1.8463	0.477	0.6308	1	11339	1	-1.8463
TIMELESS	4	0.00012883	0.00048715	0.024992	390	4	-1.7524	0.9998	0.99981	1	19631	0	-1.7524
EIF3A	4	0.00013009	0.00049256	0.025206	391	4	-2.9543	0.99934	0.99934	1	19479	0	-2.9543
IARS2	4	0.00013104	0.00049675	0.025356	392	4	-1.3327	0.98653	0.98649	1	18737	0	-1.3327
POLR3C	3	0.00013153	0.00040099	0.022155	393	3	-1.8806	0.99987	0.99987	1	19668	0	-1.8806
AGAP4	4	0.00013335	0.00050733	0.025828	394	4	-1.6275	0.99987	0.99987	1	19665	0	-1.6275
SUPT5H	4	0.00013354	0.00050856	0.025828	395	4	-1.8915	0.99987	0.99987	1	19664	0	-1.8915
ELL	4	0.00013406	0.00051078	0.025844	396	4	-0.97829	0.99987	0.99987	1	19663	0	-0.97829
RPLP2	4	0.00013485	0.00051275	0.025844	397	4	-1.9273	0.99987	0.99987	1	19662	0	-1.9273
TBC1D3F	4	0.00013488	0.00051275	0.025844	398	3	-2.3712	0.93257	0.93231	1	17453	0	-2.3712
ATP6V0D1	3	0.00013627	0.00041133	0.02254	399	3	-1.4767	0.99986	0.99987	1	19661	0	-1.4767
ORC1	4	0.0001363	0.00051718	0.026002	400	4	-0.93394	0.99986	0.99987	1	19660	0	-0.93394
SCFD2	4	0.00013883	0.00052161	0.02616	401	4	-1.198	0.99986	0.99987	1	19659	0	-1.198
CCT4	4	0.00013957	0.00052506	0.026267	402	4	-1.9465	0.99986	0.99987	1	19658	0	-1.9465
PSMC2	4	0.00014077	0.00052752	0.026325	403	4	-1.7546	0.99984	0.99984	1	19645	0	-1.7546
TBC1D3H	4	0.00014105	0.00052899	0.026333	404	4	-1.4509	0.99986	0.99986	1	19657	0	-1.4509
USP17L28	4	0.00014242	0.00053539	0.026552	405	4	-1.4478	0.99986	0.99986	1	19656	0	-1.4478
NELFCD	4	0.0001429	0.00053736	0.026552	406	4	-1.9006	0.99986	0.99986	1	19655	0	-1.9006
RUVBL1	4	0.00014378	0.00054032	0.026552	407	4	-2.6669	0.99892	0.99891	1	19413	0	-2.6669
PYGM	4	0.00014393	0.00054081	0.026552	408	4	-0.75701	0.99986	0.99986	1	19654	0	-0.75701
MOCS3	4	0.00014412	0.0005413	0.026552	409	3	-2.1933	0.83632	0.84617	1	15831	1	-2.1933
NOL9	4	0.00014427	0.0005413	0.026552	410	4	-0.90563	0.99986	0.99986	1	19653	0	-0.90563
NFYC	4	0.00014512	0.00054475	0.026656	411	2	-0.67715	0.06884	0.16801	0.919177	3675	1	-0.67715
ATP2A2	4	0.00014552	0.0005477	0.026718	412	4	-2.2526	0.99985	0.99986	1	19652	0	-2.2526
LSM7	4	0.00014614	0.00055016	0.026725	413	4	-0.89393	0.99985	0.99986	1	19651	0	-0.89393
MED6	4	0.00014803	0.00055656	0.026913	414	4	-1.7786	0.98785	0.98783	1	18802	0	-1.7786
HNRNPL	4	0.00014838	0.00055755	0.026913	415	3	-1.5388	0.43069	0.59053	1	10683	1	-1.5388
POLR2G	4	0.00014899	0.00055804	0.026913	416	3	-1.3926	0.95244	0.95227	1	17856	0	-1.3926
ITGB1	4	0.00014937	0.00055952	0.02692	417	4	-0.88718	0.99985	0.99986	1	19650	0	-0.88718
NAA50	4	0.00015202	0.00057429	0.027564	418	4	-1.4805	0.99953	0.99955	1	19526	0	-1.4805
RPS24	4	0.00015377	0.00058118	0.027829	419	4	-2.536	0.9997	0.99971	1	19574	0	-2.536
ATP5D	4	0.00015821	0.00059398	0.028267	420	4	-0.9008	0.99984	0.99985	1	19649	0	-0.9008
SPDYE2	4	0.00015902	0.00059546	0.028267	421	4	-0.93099	0.99984	0.99985	1	19648	0	-0.93099
CCNA2	4	0.00015947	0.00059595	0.028267	422	4	-2.261	0.99984	0.99985	1	19647	0	-2.261
TMEM41B	4	0.00015947	0.00059595	0.028267	423	3	-1.3266	0.92063	0.92038	1	17234	0	-1.3266
THOC3	4	0.0001611	0.00060383	0.028573	424	4	-2.1726	0.99973	0.99973	1	19590	0	-2.1726
DHX33	4	0.00016237	0.00060678	0.028645	425	3	-1.7421	0.92383	0.92364	1	17290	0	-1.7421
SHOC2	4	0.00016261	0.00060826	0.028648	426	4	-1.3101	0.99984	0.99985	1	19646	0	-1.3101
FARSA	4	0.00016384	0.00061466	0.028814	427	3	-1.4294	0.9584	0.95831	1	17986	0	-1.4294
INTS4	4	0.00016415	0.00061466	0.028814	428	2	-1.6443	0.30422	0.48132	0.999038	8912	2	-1.6443
ATP6V0C	4	0.00016698	0.00062303	0.029139	429	4	-1.254	0.98762	0.9876	1	18790	0	-1.254
CCS	4	0.00016754	0.00062598	0.029166	430	4	-0.76586	0.99863	0.99862	1	19371	0	-0.76586
ARPC2	4	0.00016847	0.00062795	0.029166	431	4	-0.9525	0.99962	0.99963	1	19551	0	-0.9525
PPAN	4	0.0001685	0.00062795	0.029166	432	4	-0.93952	0.99983	0.99984	1	19642	0	-0.93952
PELP1	4	0.00016903	0.00062992	0.02919	433	4	-1.6537	0.99923	0.99923	1	19462	0	-1.6537
KRR1	4	0.00017409	0.00064764	0.029941	434	4	-1.4403	0.99889	0.99887	1	19406	0	-1.4403
EIF3E	4	0.00017452	0.00064912	0.029941	435	4	-1.3215	0.99907	0.99905	1	19435	0	-1.3215
GPR89A	4	0.00017568	0.00065306	0.030054	436	3	-1.8395	0.97783	0.97784	1	18458	0	-1.8395
ARHGAP1	4	0.00017736	0.00065946	0.030164	437	4	-1.0086	0.99982	0.99983	1	19641	0	-1.0086
RAD9A	4	0.00017741	0.00065995	0.030164	438	4	-1.9636	0.99977	0.99977	1	19614	0	-1.9636
ANKRD20A3	4	0.00017747	0.00065995	0.030164	439	2	-0.81102	0.16903	0.33294	0.999038	6466	1	-0.81102
UCP2	4	0.00017816	0.0006634	0.030185	440	4	-0.52515	0.99982	0.99983	1	19640	0	-0.52515
RSL1D1	4	0.00017832	0.0006634	0.030185	441	2	-0.77764	0.96858	0.96847	1	18198	0	-0.77764
C2orf27B	4	0.00018003	0.00066881	0.030302	442	2	-1.1406	0.4048	0.56805	1	10299	1	-1.1406
NFS1	4	0.00018052	0.00067029	0.030302	443	4	-1.7016	0.99934	0.99935	1	19480	0	-1.7016
SKA2	4	0.00018089	0.00067127	0.030302	444	4	-1.8672	0.99138	0.99135	1	18945	0	-1.8672
AP2S1	4	0.00018092	0.00067201	0.030302	445	4	-1.2868	0.99765	0.99766	1	19267	0	-1.2868
NBPF9	4	0.00018229	0.00067817	0.030511	446	3	-2.5294	0.85347	0.85873	1	16082	1	-2.5294
ANKRD20A4	4	0.00018347	0.00068211	0.03062	447	2	-0.34546	0.18083	0.35101	0.999038	6781	2	-0.34546
EIF2S2	4	0.00018387	0.00068407	0.03064	448	3	-1.9736	0.73665	0.78802	1	14792	1	-1.9736
NHP2	4	0.00018433	0.00068752	0.030726	449	3	-1.6638	0.96828	0.96816	1	18190	0	-1.6638
PAF1	3	0.00018522	0.00054869	0.026718	450	3	-1.0154	0.99981	0.99982	1	19639	0	-1.0154
MPHOSPH10	4	0.00018849	0.00070278	0.031338	451	4	-1.1826	0.99981	0.99982	1	19638	0	-1.1826
POP1	4	0.00018968	0.00070672	0.031441	452	3	-1.0343	0.70928	0.77498	1	14575	1	-1.0343
TMEM41A	4	0.00019001	0.0007082	0.031441	453	4	-0.92266	0.99981	0.99982	1	19637	0	-0.92266
FNTA	4	0.00019077	0.00071214	0.031546	454	4	-1.0665	0.99981	0.99982	1	19636	0	-1.0665
RACGAP1	4	0.00019308	0.00072001	0.031798	455	4	-1.1641	0.98024	0.98026	1	18530	0	-1.1641
TERF1	4	0.00019343	0.000721	0.031798	456	4	-0.89359	0.99981	0.99981	1	19635	0	-0.89359
SF3B1	4	0.00019664	0.00073872	0.032509	457	4	-1.0733	0.99857	0.99857	1	19365	0	-1.0733
CCDC108	4	0.00019908	0.00074561	0.032635	458	4	-0.5779	0.9998	0.99981	1	19633	0	-0.5779
POLR2B	4	0.00019934	0.0007466	0.032635	459	4	-1.8827	0.99492	0.99494	1	19101	0	-1.8827
ARCN1	4	0.00019976	0.00074808	0.032635	460	4	-1.3131	0.99826	0.99827	1	19322	0	-1.3131
CWC15	4	0.00020165	0.00075448	0.032843	461	3	-1.1212	0.39201	0.55693	1	10130	1	-1.1212
HOOK3	4	0.00020199	0.00075645	0.032857	462	4	-0.74634	0.9998	0.99981	1	19630	0	-0.74634
MMS22L	4	0.00020611	0.00077417	0.033474	463	4	-1.0566	0.99979	0.9998	1	19629	0	-1.0566
CDCA5	4	0.00020638	0.00077466	0.033474	464	4	-1.2225	0.99979	0.9998	1	19628	0	-1.2225
NBPF20	4	0.00020751	0.00077565	0.033474	465	2	-1.7155	0.88917	0.88904	1	16657	1	-1.7155
HSCB	4	0.00020935	0.00078303	0.033661	466	3	-1.9326	0.95546	0.95532	1	17909	0	-1.9326
SPDL1	4	0.00020997	0.00078697	0.033661	467	4	-2.2104	0.99898	0.99896	1	19423	0	-2.2104
DNAJC13	4	0.00021074	0.00078845	0.033661	468	4	-1.1022	0.99979	0.99979	1	19627	0	-1.1022
CIAO1	4	0.00021084	0.00078943	0.033661	469	3	-1.3672	0.97612	0.97606	1	18400	0	-1.3672
POLD4	4	0.00021093	0.00078968	0.033661	470	4	-1.1307	0.99979	0.99979	1	19626	0	-1.1307
XPO4	4	0.00021222	0.00079238	0.033661	471	4	-0.77363	0.99979	0.99979	1	19625	0	-0.77363
DDX20	4	0.00021257	0.00079288	0.033661	472	4	-1.6263	0.9871	0.98707	1	18764	0	-1.6263
NUP107	4	0.00021295	0.00079337	0.033661	473	4	-1.3321	0.99979	0.99979	1	19624	0	-1.3321
URI1	4	0.00021416	0.00079977	0.033861	474	4	-1.3033	0.99979	0.99979	1	19622	0	-1.3033
NBPF14	4	0.00021491	0.0008042	0.033977	475	2	-1.0454	0.36597	0.53438	1	9762	2	-1.0454
VARS	4	0.00021608	0.00080715	0.034031	476	4	-2.6339	0.99902	0.99901	1	19428	0	-2.6339
TUBB	4	0.00021752	0.00081109	0.034086	477	4	-2.0735	0.99978	0.99978	1	19621	0	-2.0735
CGB5	4	0.00021808	0.00081306	0.034086	478	4	-0.94417	0.99978	0.99978	1	19620	0	-0.94417
EIF4A1	4	0.00021829	0.00081355	0.034086	479	4	-3.4412	0.99824	0.99825	1	19320	0	-3.4412
XRRA1	4	0.00022235	0.00082734	0.034592	480	4	-0.82524	0.99978	0.99978	1	19619	0	-0.82524
EXOSC9	4	0.00022311	0.00083079	0.034664	481	4	-2.6807	0.99978	0.99978	1	19618	0	-2.6807
KARS	4	0.00022435	0.00083719	0.034807	482	4	-1.4386	0.99929	0.99929	1	19473	0	-1.4386
PUF60	4	0.00022456	0.00083768	0.034807	483	3	-1.5361	0.88183	0.88222	1	16531	1	-1.5361
EIF3C	4	0.00022551	0.00084112	0.034878	484	4	-2.1399	0.99977	0.99978	1	19617	0	-2.1399
NUDT4	4	0.00022648	0.00084506	0.034969	485	4	-0.98259	0.99977	0.99978	1	19616	0	-0.98259
EIF5	4	0.0002292	0.00085835	0.035446	486	4	-2.0818	0.99977	0.99977	1	19615	0	-2.0818
TLK2	4	0.00023095	0.00086869	0.0358	487	3	-1.3146	0.96833	0.96822	1	18192	0	-1.3146
RPL27	4	0.00023274	0.00087411	0.035831	488	4	-2.573	0.99977	0.99977	1	19613	0	-2.573
VPS33A	4	0.00023303	0.0008746	0.035831	489	4	-0.71939	0.99968	0.9997	1	19569	0	-0.71939
TRIAP1	4	0.00023323	0.00087509	0.035831	490	4	-1.2395	0.99977	0.99977	1	19612	0	-1.2395
EFTUD2	4	0.0002335	0.00087657	0.035831	491	4	-1.514	0.98319	0.98317	1	18614	0	-1.514
SNRNP200	4	0.00023772	0.00089085	0.03634	492	4	-1.6911	0.99976	0.99976	1	19609	0	-1.6911
RAD51C	4	0.00024267	0.00090365	0.03666	493	4	-1.6519	0.99976	0.99976	1	19608	0	-1.6519
PXN	4	0.00024313	0.00090414	0.03666	494	4	-0.80112	0.98461	0.98459	1	18669	0	-0.80112
PSMA6	4	0.00024318	0.00090414	0.03666	495	4	-1.6482	0.99976	0.99976	1	19607	0	-1.6482
DIS3	4	0.00024385	0.0009066	0.036685	496	4	-1.6756	0.99938	0.99938	1	19486	0	-1.6756
TUBB4B	4	0.00024595	0.00091399	0.03691	497	4	-2.0771	0.99975	0.99976	1	19606	0	-2.0771
VPS51	4	0.00024817	0.00092186	0.037064	498	4	-1.6673	0.99965	0.99966	1	19559	0	-1.6673
PSTK	4	0.00024865	0.00092334	0.037064	499	3	-0.84338	0.7826	0.81241	1	15199	1	-0.84338
INTS12	4	0.0002489	0.00092334	0.037064	500	3	-1.1589	0.90361	0.90321	1	16924	0	-1.1589
FAM96B	4	0.00025108	0.00093319	0.037385	501	4	-3.3292	0.9988	0.99878	1	19391	0	-3.3292
USP9X	4	0.00025208	0.00093762	0.037414	502	4	-1.7913	0.99975	0.99975	1	19605	0	-1.7913
IPO13	4	0.0002523	0.00093762	0.037414	503	4	-1.7329	0.99972	0.99973	1	19584	0	-1.7329
C19orf43	4	0.00025303	0.00094008	0.037438	504	4	-1.0987	0.99975	0.99975	1	19604	0	-1.0987
DDX3X	3	0.00025451	0.00074611	0.032635	505	3	-1.7554	0.99975	0.99974	1	19603	0	-1.7554
GOLGA6L10	4	0.00025535	0.00094648	0.037618	506	4	-1.322	0.99974	0.99975	1	19602	0	-1.322
RPN2	4	0.00025758	0.00095288	0.037798	507	4	-1.3469	0.99974	0.99975	1	19600	0	-1.3469
OSBP	4	0.00025982	0.0009642	0.038171	508	4	-1.6345	0.99974	0.99975	1	19599	0	-1.6345
CD8B	4	0.00026198	0.00097799	0.038641	509	4	-1.2513	0.99974	0.99974	1	19598	0	-1.2513
MT2A	4	0.00026382	0.00098537	0.038837	510	4	-0.84499	0.99974	0.99974	1	19597	0	-0.84499
PYROXD1	4	0.0002652	0.00099177	0.038837	511	4	-1.3303	0.99143	0.99142	1	18948	0	-1.3303
RRP12	4	0.00026534	0.00099177	0.038837	512	4	-1.9769	0.99973	0.99974	1	19596	0	-1.9769
PCBP2	4	0.00026621	0.00099423	0.038837	513	4	-1.2513	0.99939	0.9994	1	19487	0	-1.2513
PRAMEF15	4	0.00026722	0.00099719	0.038837	514	3	-1.3805	0.42531	0.58582	1	10600	1	-1.3805
TBL2	4	0.00026764	0.00099817	0.038837	515	4	-0.5101	0.99973	0.99973	1	19595	0	-0.5101
DPM1	4	0.00026773	0.00099817	0.038837	516	3	-1.2798	0.8707	0.8726	1	16358	1	-1.2798
SLU7	4	0.00026829	0.00099965	0.038837	517	4	-0.86541	0.99973	0.99973	1	19594	0	-0.86541
TOP1	4	0.0002693	0.0010036	0.038837	518	3	-1.2007	0.27183	0.45382	0.999038	8488	1	-1.2007
MMS19	4	0.00026995	0.0010065	0.038837	519	4	-1.2163	0.99973	0.99973	1	19593	0	-1.2163
NDNL2	4	0.00027017	0.0010075	0.038837	520	4	-1.3098	0.99973	0.99973	1	19592	0	-1.3098
NPIPA2	4	0.00027035	0.0010085	0.038837	521	3	-1.7659	0.49344	0.64514	1	11573	1	-1.7659
SOD1	4	0.00027072	0.00101	0.038837	522	4	-1.7961	0.99973	0.99973	1	19591	0	-1.7961
C9orf129	4	0.00027079	0.00101	0.038837	523	3	-1.0839	0.87037	0.87233	1	16348	1	-1.0839
EMC6	4	0.00027272	0.0010184	0.039066	524	4	-0.92779	0.99973	0.99973	1	19589	0	-0.92779
GTF2A2	4	0.00027294	0.0010198	0.039066	525	4	-1.1032	0.99973	0.99973	1	19588	0	-1.1032
GMPPB	4	0.00027361	0.0010223	0.039078	526	3	-1.4335	0.58687	0.7261	1	13785	1	-1.4335
RFC5	4	0.00027428	0.001024	0.039078	527	4	-1.5757	0.99973	0.99973	1	19586	0	-1.5757
COPZ1	4	0.00027516	0.0010267	0.039089	528	3	-1.4141	0.67733	0.76096	1	14348	1	-1.4141
ZNRD1	4	0.00027562	0.0010282	0.039089	529	4	-1.9617	0.99972	0.99973	1	19585	0	-1.9617
TIMM17A	4	0.00027934	0.0010381	0.039389	530	4	-0.74272	0.99972	0.99973	1	19583	0	-0.74272
RNF169	4	0.0002823	0.0010464	0.039632	531	4	-0.64282	0.99972	0.99973	1	19582	0	-0.64282
OXA1L	4	0.00028447	0.0010568	0.039835	532	4	-0.67028	0.99972	0.99972	1	19581	0	-0.67028
NAA25	4	0.00028484	0.0010577	0.039835	533	4	-1.6216	0.99816	0.99818	1	19315	0	-1.6216
NAE1	4	0.00028537	0.0010592	0.039835	534	4	-1.0965	0.99425	0.99426	1	19064	0	-1.0965
POLA2	4	0.00028563	0.0010597	0.039835	535	4	-1.7713	0.99919	0.99918	1	19458	0	-1.7713
FAM25G	4	0.00028627	0.0010637	0.039908	536	3	-1.1541	0.96867	0.96855	1	18201	0	-1.1541
VRK1	4	0.00028696	0.0010656	0.039908	537	3	-1.0136	0.45439	0.61109	1	10999	1	-1.0136
RNF4	4	0.00028775	0.0010686	0.039925	538	4	-1.0636	0.98615	0.98611	1	18724	0	-1.0636
RPSA	4	0.00028829	0.0010701	0.039925	539	3	-2.3155	0.80691	0.82687	1	15461	1	-2.3155
SLC7A6OS	4	0.00028944	0.0010747	0.03996	540	4	-0.80141	0.99971	0.99972	1	19580	0	-0.80141
COPB1	4	0.00028951	0.001075	0.03996	541	4	-1.5976	0.98263	0.98261	1	18598	0	-1.5976
EFEMP2	4	0.00029043	0.0010769	0.03996	542	4	-0.74772	0.999	0.99898	1	19427	0	-0.74772
BAP1	4	0.00029096	0.0010789	0.03996	543	4	-1.4059	0.99971	0.99972	1	19579	0	-1.4059
PDCD2	4	0.00029224	0.0010878	0.040214	544	4	-1.678	0.99971	0.99972	1	19578	0	-1.678
SPTSSA	4	0.00029446	0.0010957	0.040333	545	3	-2.0276	0.69938	0.77051	1	14504	1	-2.0276
SAE1	4	0.000295	0.0010986	0.040333	546	4	-1.6687	0.99343	0.99344	1	19027	0	-1.6687
HIST2H4B	4	0.00029581	0.0011006	0.040333	547	4	-0.9069	0.99895	0.99894	1	19418	0	-0.9069
ABT1	4	0.00029601	0.0011011	0.040333	548	4	-1.2382	0.9997	0.99971	1	19577	0	-1.2382
ITGA5	4	0.00029636	0.0011016	0.040333	549	3	-0.91262	0.42962	0.58961	1	10667	1	-0.91262
TTC1	4	0.0002969	0.001103	0.040333	550	4	-1.1271	0.99597	0.99598	1	19158	0	-1.1271
ZPR1	4	0.00030045	0.0011134	0.040582	551	4	-1.2506	0.99811	0.99813	1	19308	0	-1.2506
RAB2A	4	0.00030072	0.0011139	0.040582	552	4	-1.2885	0.99251	0.99253	1	18978	0	-1.2885
MEPCE	4	0.00030173	0.0011183	0.040628	553	4	-2.1945	0.9997	0.99971	1	19576	0	-2.1945
IFITM3	4	0.00030221	0.0011203	0.040628	554	4	-0.79959	0.9997	0.99971	1	19575	0	-0.79959
ATP6V1A	4	0.00030264	0.0011222	0.040628	555	4	-1.7531	0.98684	0.98679	1	18753	0	-1.7531
OGT	4	0.00030292	0.0011232	0.040628	556	3	-1.9663	0.50464	0.65486	1	12590	1	-1.9663
COPS2	4	0.00030499	0.0011306	0.040734	557	4	-1.7457	0.9997	0.99971	1	19573	0	-1.7457
CENPK	4	0.00030547	0.0011326	0.040734	558	4	-1.7083	0.99969	0.99971	1	19572	0	-1.7083
FDX1L	4	0.00030596	0.0011331	0.040734	559	4	-2.4409	0.99037	0.99032	1	18908	0	-2.4409
RIC1	4	0.00030762	0.00114	0.040734	560	4	-1.1721	0.99719	0.99719	1	19227	0	-1.1721
ZNF148	4	0.00030766	0.00114	0.040734	561	4	-1.6374	0.99969	0.9997	1	19571	0	-1.6374
NSF	4	0.00030818	0.0011429	0.040734	562	3	-1.2784	0.97439	0.97429	1	18347	0	-1.2784
RBM39	4	0.00030819	0.0011429	0.040734	563	2	-0.96445	0.12164	0.2579	0.996422	5201	2	-0.96445
CDC6	4	0.00030846	0.0011434	0.040734	564	3	-1.533	0.48901	0.64132	1	11514	1	-1.533
DOLPP1	4	0.00030958	0.0011444	0.040734	565	3	-1.2652	0.97886	0.97887	1	18482	0	-1.2652
UTP11L	4	0.00031125	0.0011513	0.040907	566	4	-1.4241	0.99181	0.9918	1	18959	0	-1.4241
PREB	4	0.00031493	0.0011656	0.041341	567	4	-1.782	0.98366	0.98363	1	18635	0	-1.782
NAA10	4	0.00031606	0.0011705	0.041443	568	3	-1.1009	0.97719	0.9772	1	18435	0	-1.1009
TRAPPC4	4	0.00031702	0.0011729	0.041457	569	4	-1.1864	0.99968	0.9997	1	19570	0	-1.1864
DUT	4	0.00031832	0.0011779	0.04152	570	3	-1.2209	0.71181	0.7761	1	14594	1	-1.2209
MDN1	4	0.0003186	0.0011789	0.04152	571	3	-2.3756	0.88289	0.88319	1	16547	1	-2.3756
NOTCH2NL	4	0.00032059	0.0011855	0.041681	572	4	-2.1583	0.99504	0.99505	1	19103	0	-2.1583
RNGTT	4	0.00032404	0.0011971	0.042014	573	4	-1.2186	0.99963	0.99965	1	19555	0	-1.2186
CCT6A	4	0.00032519	0.001203	0.042049	574	4	-2.2356	0.99967	0.99969	1	19568	0	-2.2356
USP17L25	4	0.00032548	0.0012049	0.042049	575	3	-2.2061	0.22322	0.41261	0.999038	7845	1	-2.2061
MED11	4	0.00032557	0.0012049	0.042049	576	4	-2.6125	0.99967	0.99969	1	19567	0	-2.6125
NCAPD2	4	0.00032606	0.0012064	0.042049	577	3	-1.0114	0.93982	0.93977	1	17593	0	-1.0114
HYLS1	4	0.00033249	0.0012286	0.042747	578	4	-0.70255	0.99967	0.99968	1	19566	0	-0.70255
B3GAT3	4	0.00033378	0.001233	0.042827	579	4	-1.152	0.99967	0.99968	1	19565	0	-1.152
WDR12	4	0.00033859	0.0012502	0.043351	580	4	-1.1691	0.99966	0.99968	1	19564	0	-1.1691
NIP7	4	0.00034073	0.0012557	0.043464	581	4	-1.2873	0.99877	0.99875	1	19388	0	-1.2873
ASH2L	4	0.00034461	0.0012729	0.043926	582	4	-1.084	0.98862	0.98862	1	18835	0	-1.084
ALG5	4	0.00034491	0.0012734	0.043926	583	3	-1.2174	0.96001	0.95985	1	18016	0	-1.2174
SMC4	4	0.00034558	0.0012773	0.043987	584	4	-1.8017	0.99965	0.99967	1	19563	0	-1.8017
ASUN	4	0.00034849	0.0012921	0.044419	585	3	-1.1955	0.8951	0.89476	1	16772	1	-1.1955
CNOT3	4	0.00035125	0.0013009	0.044529	586	4	-2.5281	0.9987	0.9987	1	19381	0	-2.5281
STX18	4	0.00035147	0.0013019	0.044529	587	4	-0.73475	0.99965	0.99966	1	19561	0	-0.73475
ILF3	4	0.00035155	0.0013019	0.044529	588	4	-2.1257	0.99894	0.99893	1	19416	0	-2.1257
XRN2	4	0.00035227	0.0013069	0.044622	589	4	-1.8041	0.99965	0.99966	1	19560	0	-1.8041
RPS23	4	0.00035445	0.0013162	0.044865	590	3	-2.0282	0.97875	0.97875	1	18477	0	-2.0282
SMC5	4	0.00035879	0.0013349	0.045306	591	4	-1.1098	0.99964	0.99965	1	19558	0	-1.1098
AQR	4	0.0003592	0.0013354	0.045306	592	4	-1.5292	0.99928	0.99928	1	19470	0	-1.5292
EEF1G	4	0.00035975	0.0013359	0.045306	593	4	-0.90034	0.99964	0.99965	1	19557	0	-0.90034
AHCTF1	4	0.00036167	0.0013453	0.045503	594	4	-1.4419	0.99784	0.99786	1	19278	0	-1.4419
POLR2I	4	0.00036198	0.0013462	0.045503	595	3	-1.9026	0.83127	0.84269	1	15766	1	-1.9026
PSMC6	4	0.00036229	0.0013492	0.045506	596	3	-1.7779	0.84474	0.85217	1	15951	1	-1.7779
RPL27A	4	0.00036287	0.0013526	0.045506	597	3	-2.0454	0.95545	0.95531	1	17908	0	-2.0454
TRIM49C	4	0.00036291	0.0013531	0.045506	598	4	-0.90048	0.99184	0.99185	1	18961	0	-0.90048
FADD	4	0.00036664	0.0013699	0.045916	599	4	-0.58718	0.99963	0.99965	1	19556	0	-0.58718
RRAS2	4	0.00036664	0.0013699	0.045916	600	3	-0.83672	0.95727	0.95719	1	17949	0	-0.83672
PRELID1	4	0.00036883	0.0013797	0.046169	601	3	-1.3486	0.81904	0.83454	1	15612	1	-1.3486
CHD4	4	0.00036971	0.0013827	0.046191	602	4	-1.703	0.99963	0.99965	1	19554	0	-1.703
RPA3	4	0.00037577	0.0013999	0.046689	603	4	-3.0787	0.99882	0.9988	1	19399	0	-3.0787
DICER1	4	0.00037831	0.0014083	0.04689	604	4	-1.2236	0.99962	0.99963	1	19553	0	-1.2236
DDB1	4	0.00038408	0.0014255	0.047307	605	3	-1.5262	0.93024	0.93001	1	17409	0	-1.5262
CNOT2	4	0.00038417	0.0014255	0.047307	606	4	-0.99432	0.99962	0.99963	1	19552	0	-0.99432
RBBP7	4	0.00038537	0.0014294	0.047347	607	4	-1.4924	0.99896	0.99895	1	19421	0	-1.4924
FTSJ3	4	0.00038561	0.0014314	0.047347	608	4	-0.9861	0.99961	0.99963	1	19550	0	-0.9861
MFAP1	4	0.00039025	0.0014501	0.047828	609	4	-1.1238	0.99961	0.99962	1	19549	0	-1.1238
CPSF6	4	0.00039112	0.0014531	0.047828	610	4	-0.92964	0.99961	0.99962	1	19548	0	-0.92964
PDPK1	4	0.00039127	0.0014531	0.047828	611	4	-1.0682	0.99961	0.99962	1	19547	0	-1.0682
KCNK7	4	0.00039331	0.0014575	0.047895	612	4	-0.74437	0.99961	0.99962	1	19546	0	-0.74437
CEP192	4	0.00039537	0.0014659	0.048092	613	4	-0.87462	0.9996	0.99962	1	19545	0	-0.87462
PFN1	4	0.00039891	0.0014762	0.048352	614	4	-1.3527	0.9996	0.99962	1	19544	0	-1.3527
ZNHIT2	4	0.00040173	0.0014866	0.048611	615	4	-4.1573	0.98309	0.98307	1	18610	0	-4.1573
HS6ST1	4	0.0004024	0.001489	0.048613	616	3	-0.99729	0.22009	0.4092	0.999038	7782	1	-0.99729
RPL12	4	0.00040516	0.0015013	0.048935	617	4	-1.087	0.99959	0.99961	1	19543	0	-1.087
RPS27A	4	0.00040696	0.0015131	0.049177	618	4	-1.3839	0.99959	0.99961	1	19542	0	-1.3839
MED4	4	0.0004074	0.0015136	0.049177	619	4	-1.4679	0.99799	0.998	1	19290	0	-1.4679
TRIM45	4	0.00041088	0.001525	0.049465	620	4	-0.666	0.99959	0.99961	1	19541	0	-0.666
RSL24D1	4	0.00041546	0.0015392	0.049815	621	3	-1.3139	0.95021	0.95011	1	17808	0	-1.3139
WDR3	4	0.00041616	0.0015422	0.049815	622	4	-1.503	0.99148	0.99147	1	18950	0	-1.503
GLMN	4	0.00041712	0.0015432	0.049815	623	4	-0.80441	0.99958	0.9996	1	19540	0	-0.80441
RBM14-RBM4	4	0.00042684	0.0015727	0.050687	624	4	-0.81671	0.99957	0.99959	1	19539	0	-0.81671
POLR3H	4	0.00042731	0.0015762	0.050717	625	4	-1.8702	0.99957	0.99959	1	19538	0	-1.8702
C19orf53	4	0.00043023	0.001587	0.050984	626	3	-2.623	0.79315	0.8185	1	15305	1	-2.623
RNPC3	4	0.00043267	0.0015968	0.051218	627	4	-1.0173	0.99623	0.99624	1	19166	0	-1.0173
DNAJC11	4	0.00043863	0.0016234	0.05198	628	4	-1.0804	0.99956	0.99958	1	19537	0	-1.0804
C16orf59	4	0.00043943	0.0016264	0.05198	629	4	-1.102	0.99956	0.99958	1	19536	0	-1.102
MCMBP	4	0.00043967	0.0016283	0.05198	630	3	-1.3459	0.97934	0.97935	1	18494	0	-1.3459
TBC1D3C	4	0.00044041	0.0016313	0.051988	631	3	-1.5285	0.23589	0.4233	0.999038	8015	1	-1.5285
SEC62	4	0.0004407	0.0016338	0.051988	632	4	-1.0828	0.99956	0.99958	1	19535	0	-1.0828
VPS13D	4	0.0004476	0.0016594	0.052719	633	4	-1.3094	0.99955	0.99957	1	19532	0	-1.3094
EIF3D	4	0.00044888	0.0016638	0.052777	634	4	-2.1985	0.99949	0.9995	1	19508	0	-2.1985
TUBGCP3	4	0.00045174	0.0016786	0.053161	635	4	-0.91168	0.99813	0.99815	1	19310	0	-0.91168
ALG3	4	0.00045458	0.0016869	0.053342	636	4	-1.0163	0.99955	0.99957	1	19531	0	-1.0163
ANAPC1	4	0.00045925	0.0017032	0.053772	637	3	-1.3693	0.9747	0.9746	1	18361	0	-1.3693
CCNB1	4	0.00046131	0.0017086	0.053858	638	4	-1.7515	0.99954	0.99956	1	19529	0	-1.7515
USO1	4	0.00046379	0.0017199	0.054123	639	4	-1.3048	0.99954	0.99956	1	19528	0	-1.3048
PRPF38A	4	0.00046412	0.0017224	0.054123	640	4	-2.7699	0.99954	0.99956	1	19527	0	-2.7699
CARNS1	4	0.00046732	0.0017396	0.054579	641	3	-0.92527	0.93637	0.93623	1	17526	0	-0.92527
NOB1	4	0.00047019	0.0017499	0.054818	642	3	-2.2274	0.93984	0.93979	1	17594	0	-2.2274
EIF3G	4	0.00047173	0.0017544	0.054871	643	4	-1.472	0.98997	0.98992	1	18884	0	-1.472
NOP58	4	0.00047395	0.0017647	0.055022	644	4	-2.0455	0.99805	0.99806	1	19298	0	-2.0455
IGBP1	4	0.00047433	0.0017667	0.055022	645	4	-1.6682	0.99579	0.99581	1	19148	0	-1.6682
RPA2	4	0.00047465	0.0017677	0.055022	646	4	-1.4839	0.99953	0.99955	1	19525	0	-1.4839
C19orf52	4	0.00047583	0.0017701	0.055022	647	4	-1.9815	0.99952	0.99954	1	19524	0	-1.9815
MYO15A	4	0.00047684	0.0017741	0.055059	648	4	-0.85303	0.99952	0.99954	1	19523	0	-0.85303
MIS18A	4	0.00047952	0.0017883	0.055417	649	3	-2.8004	0.33758	0.50984	1	9371	1	-2.8004
WDR36	4	0.00048126	0.0017933	0.055484	650	4	-0.92529	0.99616	0.99617	1	19165	0	-0.92529
PPIE	4	0.00048433	0.0018066	0.055809	651	4	-0.56599	0.99952	0.99953	1	19521	0	-0.56599
RFC3	4	0.00048776	0.0018169	0.056042	652	4	-1.2188	0.99951	0.99953	1	19520	0	-1.2188
SRRT	4	0.00049225	0.0018331	0.056457	653	4	-1.143	0.99951	0.99952	1	19519	0	-1.143
SAA2	4	0.00049451	0.001843	0.056602	654	4	-1.077	0.99951	0.99952	1	19518	0	-1.077
NDC80	4	0.00049468	0.0018435	0.056602	655	4	-1.941	0.99951	0.99952	1	19517	0	-1.941
EIF2B4	4	0.00049792	0.0018563	0.056799	656	3	-0.39994	0.97166	0.97157	1	18276	0	-0.39994
ATXN2L	4	0.00049922	0.0018597	0.056799	657	4	-0.64286	0.9995	0.99952	1	19516	0	-0.64286
HARS	4	0.00049957	0.0018602	0.056799	658	4	-1.3881	0.9995	0.99952	1	19515	0	-1.3881
DYNLRB1	4	0.00049992	0.0018612	0.056799	659	4	-1.069	0.9995	0.99951	1	19514	0	-1.069
ALG11	4	0.00050697	0.0018888	0.057314	660	4	-2.4101	0.99949	0.99951	1	19513	0	-2.4101
EAF1	4	0.00050803	0.0018907	0.057314	661	4	-1.7445	0.99949	0.9995	1	19512	0	-1.7445
RPL10	4	0.00050874	0.0018922	0.057314	662	4	-2.1539	0.99949	0.9995	1	19511	0	-2.1539
PDCD7	4	0.00050945	0.0018932	0.057314	663	4	-1.5755	0.99949	0.9995	1	19510	0	-1.5755
CWC22	4	0.00050994	0.0018937	0.057314	664	4	-1.5477	0.99047	0.99042	1	18913	0	-1.5477
TSR3	4	0.00051034	0.0018952	0.057314	665	4	-0.88875	0.99949	0.9995	1	19509	0	-0.88875
C1orf131	4	0.00051461	0.0019163	0.057867	666	4	-1.3803	0.99834	0.99835	1	19336	0	-1.3803
CDC42	4	0.00051617	0.0019232	0.057988	667	4	-1.6094	0.99313	0.99313	1	19003	0	-1.6094
PSMD6	4	0.00052009	0.0019355	0.058185	668	3	-0.92808	0.26428	0.44734	0.999038	8382	1	-0.92808
TRIM16L	4	0.0005202	0.0019355	0.058185	669	4	-0.53878	0.99948	0.99949	1	19507	0	-0.53878
BIN1	4	0.00052346	0.0019429	0.05832	670	4	-0.53278	0.99948	0.99949	1	19506	0	-0.53278
PPP1R10	4	0.00052879	0.0019592	0.058691	671	4	-1.5407	0.99807	0.99808	1	19304	0	-1.5407
U2AF1	4	0.00052965	0.0019611	0.058691	672	4	-1.072	0.99947	0.99948	1	19505	0	-1.072
RPS2	4	0.00053078	0.0019646	0.058707	673	3	-2.394	0.5828	0.72423	1	13754	1	-2.394
RBX1	4	0.00053157	0.0019685	0.058738	674	4	-1.3841	0.99324	0.99325	1	19012	0	-1.3841
NAA38	4	0.00053265	0.0019725	0.058768	675	3	-1.2159	0.59462	0.72893	1	13834	1	-1.2159
PLGLB1	4	0.00053406	0.0019789	0.058814	676	4	-0.75791	0.99947	0.99948	1	19504	0	-0.75791
ABHD17A	4	0.00053437	0.0019799	0.058814	677	3	-1.3084	0.52629	0.67396	1	12896	1	-1.3084
ADRM1	4	0.00053851	0.0019892	0.058963	678	4	-1.2221	0.99905	0.99903	1	19433	0	-1.2221
SEMA4B	4	0.00053961	0.0019917	0.058963	679	4	-0.48936	0.99946	0.99947	1	19503	0	-0.48936
SEC22B	4	0.0005412	0.0019961	0.058963	680	3	-2.2841	0.95674	0.95662	1	17938	0	-2.2841
MAT2A	4	0.0005416	0.0019976	0.058963	681	4	-1.2296	0.99818	0.9982	1	19317	0	-1.2296
LSG1	4	0.00054184	0.0019995	0.058963	682	4	-1.1005	0.99946	0.99947	1	19501	0	-1.1005
PAK2	4	0.00054333	0.0020035	0.058993	683	4	-0.95571	0.99946	0.99947	1	19500	0	-0.95571
PSMD14	4	0.0005514	0.0020355	0.059803	684	4	-0.81681	0.99945	0.99946	1	19499	0	-0.81681
SKP2	4	0.00055196	0.002037	0.059803	685	4	-1.052	0.99945	0.99946	1	19498	0	-1.052
BCL2L2-PABPN1	4	0.00055332	0.0020416	0.059853	686	3	-1.3387	0.026751	0.08305	0.792987	2101	1	-1.3387
GANAB	4	0.00055421	0.0020473	0.059932	687	4	-1.1547	0.98884	0.98883	1	18842	0	-1.1547
WDHD1	4	0.00055708	0.0020626	0.060291	688	4	-1.6481	0.99944	0.99945	1	19497	0	-1.6481
KIF23	4	0.00056245	0.0020847	0.06085	689	3	-1.5561	0.67424	0.7597	1	14328	1	-1.5561
PPP1R7	4	0.00056433	0.0020931	0.061006	690	4	-1.0496	0.99944	0.99944	1	19496	0	-1.0496
NR2C2AP	4	0.0005666	0.0021034	0.061218	691	3	-1.8239	0.78472	0.81361	1	15223	1	-1.8239
USP34	4	0.00057011	0.0021157	0.061488	692	4	-0.7621	0.99943	0.99944	1	19495	0	-0.7621
CHORDC1	4	0.00057283	0.0021241	0.061642	693	4	-1.1407	0.99943	0.99944	1	19494	0	-1.1407
RPL28	4	0.0005736	0.0021275	0.061653	694	4	-1.9336	0.99943	0.99944	1	19493	0	-1.9336
TIPIN	4	0.0005775	0.0021443	0.062037	695	4	-1.3844	0.99942	0.99943	1	19492	0	-1.3844
POLR3B	4	0.0005779	0.0021472	0.062037	696	4	-1.89	0.99404	0.99406	1	19050	0	-1.89
ERCC3	4	0.00057895	0.0021522	0.062037	697	4	-1.548	0.99802	0.99803	1	19294	0	-1.548
RPL4	4	0.00057959	0.0021531	0.062037	698	3	-1.6428	0.5894	0.72701	1	13802	1	-1.6428
ETF1	4	0.00058083	0.0021566	0.062048	699	4	-1.5889	0.99942	0.99943	1	19490	0	-1.5889
YARS	4	0.00058255	0.002162	0.062068	700	4	-1.456	0.99907	0.99906	1	19438	0	-1.456
CDC45	4	0.00058297	0.0021635	0.062068	701	4	-1.1731	0.99738	0.99738	1	19240	0	-1.1731
C11orf57	4	0.00058437	0.0021699	0.062163	702	4	-1.3066	0.99942	0.99942	1	19489	0	-1.3066
RPL11	4	0.0005902	0.0021851	0.062465	703	3	-2.2087	0.77196	0.80653	1	15092	1	-2.2087
PCNA	4	0.00059063	0.0021866	0.062465	704	3	-2.1251	0.46257	0.61823	1	11125	1	-2.1251
GRB2	4	0.00059277	0.0021945	0.062601	705	4	-2.232	0.98771	0.98768	1	18795	0	-2.232
CCDC125	4	0.0006017	0.0022285	0.06348	706	4	-0.96122	0.9994	0.9994	1	19488	0	-0.96122
GPAA1	4	0.00060745	0.0022516	0.064048	707	4	-0.90685	0.98732	0.9873	1	18778	0	-0.90685
RPL38	4	0.00061094	0.0022615	0.064238	708	3	-1.5819	0.82962	0.84155	1	15737	1	-1.5819
PRC1	4	0.00062724	0.00232	0.065809	709	4	-1.1324	0.99874	0.99873	1	19387	0	-1.1324
LOC388436	4	0.00063353	0.0023427	0.066358	710	4	-1.6203	0.99937	0.99937	1	19484	0	-1.6203
FAM89B	4	0.00063499	0.0023481	0.066417	711	4	-1.1292	0.99937	0.99937	1	19483	0	-1.1292
LIN52	4	0.00063663	0.0023545	0.066426	712	4	-1.6142	0.99884	0.99883	1	19401	0	-1.6142
RPAP3	4	0.00063667	0.002355	0.066426	713	4	-1.1478	0.99936	0.99936	1	19482	0	-1.1478
ALG13	4	0.00063752	0.0023599	0.066471	714	3	-2.0499	0.97627	0.97622	1	18408	0	-2.0499
TBC1D3K	4	0.00063977	0.0023678	0.0666	715	4	-1.2593	0.99836	0.99836	1	19338	0	-1.2593
RUVBL2	4	0.00064113	0.0023712	0.066604	716	3	-0.99405	0.94071	0.94062	1	17619	0	-0.99405
DNAJC8	4	0.00064701	0.0023929	0.067118	717	3	-1.1936	0.66235	0.75475	1	14242	1	-1.1936
TMCO6	4	0.00064937	0.0024032	0.067314	718	4	-1.2581	0.99935	0.99935	1	19481	0	-1.2581
ZBTB8OS	4	0.0006511	0.0024082	0.067358	719	3	-1.5517	0.9762	0.97613	1	18402	0	-1.5517
MED9	4	0.00066117	0.002449	0.068406	720	4	-0.74462	0.98409	0.98405	1	18649	0	-0.74462
ELAVL1	4	0.00066253	0.0024535	0.068409	721	4	-1.1198	0.99363	0.99363	1	19036	0	-1.1198
TEAD1	4	0.00066348	0.0024559	0.068409	722	4	-1.4561	0.98722	0.9872	1	18771	0	-1.4561
THRAP3	4	0.00066834	0.0024722	0.068739	723	4	-1.2314	0.99933	0.99934	1	19478	0	-1.2314
NOP10	4	0.00066903	0.0024746	0.068739	724	3	-1.3369	0.94339	0.94327	1	17672	0	-1.3369
LOC100507462	4	0.00067228	0.0024845	0.068918	725	3	-2.8038	0.91622	0.91593	1	17154	0	-2.8038
INTS6	4	0.00068069	0.002516	0.069696	726	3	-1.1629	0.22591	0.41485	0.999038	7882	1	-1.1629
SNIP1	4	0.00068398	0.0025268	0.069899	727	4	-0.95796	0.9882	0.98818	1	18817	0	-0.95796
USP37	4	0.0006868	0.0025372	0.070089	728	3	-0.77043	0.61426	0.73611	1	13947	1	-0.77043
SRSF2	4	0.00069485	0.0025677	0.070835	729	3	-2.7147	0.79872	0.82188	1	15365	1	-2.7147
FAM122A	4	0.00069757	0.002576	0.070968	730	4	-0.63117	0.9993	0.99931	1	19475	0	-0.63117
TP53RK	4	0.00070058	0.0025829	0.070977	731	3	-1.6786	0.8547	0.85972	1	16094	1	-1.6786
LARS	4	0.00070073	0.0025834	0.070977	732	4	-1.9046	0.9993	0.99931	1	19474	0	-1.9046
TBC1D3B	4	0.00070556	0.0026041	0.071448	733	4	-0.94557	0.99896	0.99895	1	19420	0	-0.94557
RPS29	4	0.00070724	0.002611	0.071539	734	4	-1.406	0.98676	0.98672	1	18750	0	-1.406
KIAA1524	4	0.00071392	0.0026322	0.072021	735	4	-0.66961	0.99929	0.99928	1	19472	0	-0.66961
UXT	4	0.00071506	0.0026371	0.072058	736	4	-1.5623	0.99928	0.99928	1	19471	0	-1.5623
CGB	4	0.00071744	0.0026435	0.072083	737	4	-1.074	0.98685	0.98681	1	18754	0	-1.074
ECD	4	0.00071841	0.0026465	0.072083	738	4	-1.5622	0.99904	0.99902	1	19431	0	-1.5622
NFKB1	4	0.0007189	0.0026489	0.072083	739	4	-0.81084	0.99923	0.99923	1	19464	0	-0.81084
NPIPA5	4	0.00071987	0.0026524	0.072083	740	3	-1.819	0.78944	0.81634	1	15269	1	-1.819
CSE1L	4	0.00072417	0.0026666	0.072373	741	3	-1.5943	0.6831	0.76344	1	14395	1	-1.5943
CLNS1A	4	0.00072572	0.0026721	0.072423	742	4	-1.3499	0.999	0.99898	1	19425	0	-1.3499
RPS25	4	0.00072719	0.0026809	0.072516	743	3	-2.1024	0.93088	0.93062	1	17425	0	-2.1024
DNLZ	4	0.00072915	0.0026863	0.072516	744	3	-1.5653	0.84111	0.84952	1	15911	1	-1.5653
LIN9	4	0.00072938	0.0026863	0.072516	745	4	-1.2915	0.99927	0.99927	1	19469	0	-1.2915
HIST1H4A	4	0.00073944	0.0027223	0.073388	746	4	-0.39926	0.99926	0.99926	1	19468	0	-0.39926
SART1	4	0.0007458	0.002739	0.073741	747	4	-0.71198	0.99925	0.99925	1	19467	0	-0.71198
POLD2	4	0.00075196	0.0027582	0.074138	748	4	-2.5112	0.99911	0.9991	1	19441	0	-2.5112
COX17	4	0.00075245	0.0027612	0.074138	749	4	-0.59076	0.99925	0.99925	1	19466	0	-0.59076
ZC3H18	4	0.00075698	0.0027764	0.074449	750	4	-0.82433	0.98607	0.98604	1	18720	0	-0.82433
RAB18	4	0.0007589	0.0027843	0.074561	751	4	-0.65669	0.99924	0.99924	1	19465	0	-0.65669
NFYA	4	0.00076202	0.0027941	0.074725	752	4	-0.95583	0.98894	0.98893	1	18845	0	-0.95583
WDR82	4	0.00076454	0.002804	0.074889	753	4	-1.314	0.99431	0.99433	1	19066	0	-1.314
PWP1	4	0.00076757	0.0028168	0.075131	754	4	-1.1542	0.99923	0.99923	1	19463	0	-1.1542
KIF18A	4	0.00077169	0.0028296	0.075372	755	4	-1.238	0.99923	0.99923	1	19461	0	-1.238
BTF3	4	0.0007742	0.0028394	0.075534	756	4	-1.4791	0.99845	0.99846	1	19351	0	-1.4791
CDCA8	4	0.0007788	0.0028601	0.075984	757	3	-0.99846	0.95245	0.95228	1	17857	0	-0.99846
ZC3H8	4	0.000786	0.0028833	0.076498	758	3	-0.90625	0.4738	0.62801	1	11286	1	-0.90625
SETD1A	4	0.00078755	0.0028887	0.07654	759	4	-1.882	0.99918	0.99917	1	19456	0	-1.882
NDUFA2	4	0.00079168	0.0029025	0.076804	760	4	-0.94027	0.99339	0.99339	1	19023	0	-0.94027
PIK3CB	4	0.00079428	0.0029123	0.076964	761	3	-0.85468	0.9578	0.95772	1	17969	0	-0.85468
UFSP2	4	0.0008	0.0029325	0.077395	762	3	-1.5153	0.95297	0.95277	1	17867	0	-1.5153
PAK1IP1	4	0.00080313	0.0029413	0.077491	763	4	-1.4606	0.99758	0.99757	1	19256	0	-1.4606
SMN1	4	0.00080348	0.0029438	0.077491	764	4	-1.1621	0.9992	0.99919	1	19460	0	-1.1621
CGB1	4	0.00080573	0.0029537	0.077648	765	4	-0.90579	0.99919	0.99918	1	19459	0	-0.90579
NUP98	4	0.00080814	0.0029601	0.077715	766	3	-1.8644	0.45413	0.61084	1	10996	1	-1.8644
RPN1	4	0.0008123	0.0029763	0.07804	767	4	-1.0833	0.98339	0.98337	1	18623	0	-1.0833
SRP72	4	0.00081535	0.0029857	0.078183	768	4	-1.0687	0.99282	0.99283	1	18990	0	-1.0687
RRS1	4	0.0008247	0.0030206	0.078855	769	4	-1.5154	0.99918	0.99916	1	19455	0	-1.5154
GPS1	4	0.00082476	0.0030206	0.078855	770	3	-1.5483	0.96708	0.96696	1	18163	0	-1.5483
DUS1L	4	0.00082572	0.0030231	0.078855	771	4	-0.41715	0.99917	0.99916	1	19454	0	-0.41715
RPS14	4	0.00082795	0.0030295	0.078856	772	4	-3.0284	0.9987	0.9987	1	19382	0	-3.0284
ALG2	4	0.00082849	0.003031	0.078856	773	4	-2.2895	0.97977	0.9798	1	18509	0	-2.2895
POLR2D	4	0.00083167	0.0030403	0.078895	774	4	-1.9979	0.98995	0.9899	1	18882	0	-1.9979
ARMC9	4	0.00083289	0.0030438	0.078895	775	4	-0.54779	0.99917	0.99915	1	19453	0	-0.54779
OPA1	4	0.00083315	0.0030442	0.078895	776	4	-0.74602	0.99917	0.99915	1	19452	0	-0.74602
DCTN1	4	0.00083544	0.0030516	0.078922	777	3	-1.3255	0.96667	0.96656	1	18153	0	-1.3255
PLRG1	4	0.00083572	0.0030531	0.078922	778	4	-1.3342	0.99916	0.99915	1	19451	0	-1.3342
CDK6	4	0.00083867	0.0030649	0.079125	779	4	-1.1903	0.98767	0.98765	1	18793	0	-1.1903
PTPN11	4	0.00084115	0.0030713	0.079189	780	4	-1.0027	0.99916	0.99915	1	19450	0	-1.0027
STT3A	4	0.00084296	0.0030777	0.079252	781	4	-0.62906	0.99916	0.99915	1	19449	0	-0.62906
AKAP10	4	0.00084568	0.0030871	0.079392	782	3	-0.74462	0.97303	0.97294	1	18313	0	-0.74462
SKA3	4	0.00084839	0.0031016	0.079663	783	3	-1.5542	0.89192	0.8917	1	16707	1	-1.5542
EXOSC2	4	0.00085889	0.0031402	0.080436	784	4	-1.8508	0.99914	0.99913	1	19448	0	-1.8508
NOC4L	4	0.00085927	0.0031422	0.080436	785	4	-1.1832	0.99862	0.99861	1	19369	0	-1.1832
DNM1L	4	0.00085982	0.0031437	0.080436	786	4	-1.5788	0.99836	0.99836	1	19339	0	-1.5788
RRP36	4	0.00086205	0.0031526	0.080496	787	4	-1.1477	0.99914	0.99913	1	19447	0	-1.1477
HSPA14	4	0.00086255	0.003154	0.080496	788	3	-0.82039	0.90289	0.90249	1	16913	0	-0.82039
VPS25	4	0.00086475	0.0031619	0.080555	789	3	-1.2362	0.947	0.94693	1	17741	0	-1.2362
UBA5	4	0.0008653	0.0031644	0.080555	790	3	-1.5102	0.58278	0.72421	1	13752	1	-1.5102
DSN1	4	0.00087505	0.0032042	0.081312	791	4	-0.993	0.99912	0.99912	1	19446	0	-0.993
DDX27	4	0.00087522	0.0032042	0.081312	792	3	-1.4975	0.69943	0.77053	1	14505	1	-1.4975
PSMB7	4	0.00087597	0.0032062	0.081312	793	3	-1.9746	0.7586	0.79929	1	14981	1	-1.9746
ATP5I	4	0.00088227	0.0032259	0.081708	794	4	-0.90521	0.99912	0.99911	1	19445	0	-0.90521
NOM1	4	0.00088465	0.0032343	0.081714	795	4	-1.3438	0.98076	0.98076	1	18541	0	-1.3438
SIN3A	4	0.00088469	0.0032343	0.081714	796	4	-1.0459	0.99912	0.99911	1	19444	0	-1.0459
SASS6	4	0.0008863	0.0032446	0.081873	797	4	-0.97982	0.99911	0.9991	1	19443	0	-0.97982
AMY1A	4	0.00088968	0.0032564	0.082048	798	3	-1.2195	0.6801	0.76216	1	14368	1	-1.2195
SMG1	4	0.0008908	0.0032609	0.082048	799	4	-1.6189	0.988	0.98797	1	18809	0	-1.6189
DDX6	4	0.0008917	0.0032638	0.082048	800	4	-1.3741	0.99911	0.9991	1	19442	0	-1.3741
HAUS8	4	0.00090695	0.0033126	0.08317	801	4	-1.3517	0.99909	0.99908	1	19440	0	-1.3517
COPS3	4	0.00091575	0.003345	0.083881	802	4	-0.99829	0.99908	0.99907	1	19439	0	-0.99829
DDX46	4	0.00091678	0.0033495	0.083887	803	3	-1.942	0.66665	0.75652	1	14268	1	-1.942
NAA15	4	0.00091906	0.0033598	0.084041	804	3	-1.4935	0.53529	0.68189	1	13019	1	-1.4935
DDX21	4	0.00092135	0.0033706	0.084208	805	4	-1.9654	0.99847	0.99848	1	19352	0	-1.9654
C12orf45	4	0.00092364	0.0033805	0.084349	806	4	-1.1302	0.99793	0.99795	1	19284	0	-1.1302
C8orf33	4	0.00092795	0.0033933	0.084471	807	4	-0.91872	0.99907	0.99905	1	19437	0	-0.91872
HNRNPU	4	0.00092823	0.0033938	0.084471	808	4	-1.5267	0.99907	0.99905	1	19436	0	-1.5267
SPRR2A	4	0.000931	0.0034022	0.084531	809	2	-0.56661	0.27706	0.45829	0.999038	8559	2	-0.56661
SMC1A	4	0.00093169	0.0034046	0.084531	810	4	-1.2192	0.98725	0.98721	1	18772	0	-1.2192
ACTR1A	4	0.00093746	0.0034263	0.08492	811	4	-0.93974	0.99861	0.9986	1	19367	0	-0.93974
NUP160	4	0.00093862	0.0034287	0.08492	812	4	-1.2838	0.9973	0.9973	1	19235	0	-1.2838
FZR1	4	0.00095083	0.0034735	0.085924	813	3	-0.73324	0.40505	0.56827	1	10304	1	-0.73324
CEBPZ	4	0.00095317	0.0034834	0.085956	814	3	-1.4549	0.91761	0.91735	1	17179	0	-1.4549
NAA30	4	0.00095585	0.0034937	0.086106	815	4	-0.7406	0.99904	0.99903	1	19432	0	-0.7406
NUP88	4	0.00095844	0.0035006	0.08617	816	4	-1.8457	0.99614	0.99615	1	19164	0	-1.8457
CCT7	4	0.00096021	0.0035055	0.086186	817	4	-1.3381	0.99691	0.99689	1	19203	0	-1.3381
SARS	4	0.00096433	0.0035144	0.086217	818	3	-1.2555	0.81393	0.83128	1	15547	1	-1.2555
SDE2	4	0.00096472	0.0035154	0.086217	819	4	-1.7321	0.99904	0.99902	1	19430	0	-1.7321
FUBP1	4	0.00097379	0.0035405	0.086637	820	4	-0.65522	0.99724	0.99724	1	19230	0	-0.65522
NUBP1	4	0.00097438	0.003542	0.086637	821	4	-1.2033	0.98755	0.98753	1	18785	0	-1.2033
KNTC1	4	0.00097509	0.0035454	0.086637	822	4	-0.6147	0.99902	0.99901	1	19429	0	-0.6147
LGALS9C	4	0.00097914	0.0035558	0.086763	823	3	-0.99443	0.09144	0.20744	0.956167	4362	1	-0.99443
RPS27	4	0.00097977	0.0035592	0.086763	824	3	-2.3364	0.48037	0.63374	1	11390	1	-2.3364
NUP43	4	0.00098152	0.0035646	0.086789	825	3	-1.8888	0.92275	0.92257	1	17271	0	-1.8888
SBNO1	4	0.00098749	0.0035922	0.087355	826	4	-3.0755	0.99542	0.99544	1	19124	0	-3.0755
RPL21	4	0.00099409	0.0036158	0.087823	827	4	-1.2764	0.99474	0.99476	1	19093	0	-1.2764
RAD1	4	0.00099608	0.0036203	0.087825	828	4	-0.83245	0.999	0.99898	1	19426	0	-0.83245
POLR3E	4	0.00099831	0.0036301	0.087935	829	3	-0.85375	0.92268	0.92248	1	17269	0	-0.85375
TAF2	4	0.00099952	0.0036335	0.087935	830	4	-1.5586	0.98146	0.98145	1	18569	0	-1.5586
UBB	4	0.0010031	0.0036503	0.088234	831	3	-0.79678	0.81863	0.83429	1	15605	1	-0.79678
XAB2	4	0.0010044	0.0036552	0.088247	832	4	-1.2561	0.997	0.99699	1	19210	0	-1.2561
LOC100144595	4	0.0010165	0.0036931	0.089055	833	3	-3.6457	0.26947	0.45173	0.999038	8458	1	-3.6457
NOL12	4	0.0010195	0.0037039	0.08921	834	4	-0.50586	0.99898	0.99896	1	19424	0	-0.50586
SYS1	4	0.0010279	0.0037291	0.089671	835	4	-1.1843	0.99897	0.99896	1	19422	0	-1.1843
GEMIN2	4	0.0010288	0.003732	0.089671	836	4	-1.2125	0.99243	0.99244	1	18977	0	-1.2125
HUS1	4	0.0010405	0.0037803	0.090722	837	4	-0.8374	0.99763	0.99763	1	19263	0	-0.8374
TMEM30A	4	0.0010421	0.0037857	0.090743	838	4	-1.0901	0.99896	0.99894	1	19419	0	-1.0901
DIMT1	4	0.0010436	0.0037911	0.090765	839	4	-1.2324	0.99815	0.99817	1	19314	0	-1.2324
DRG2	4	0.0010479	0.0038059	0.09101	840	3	-1.0478	0.96162	0.96145	1	18049	0	-1.0478
CARM1	4	0.0010511	0.0038167	0.091161	841	4	-1.0786	0.98569	0.98566	1	18706	0	-1.0786
PLK1	4	0.0010525	0.0038221	0.091182	842	4	-1.0639	0.99895	0.99894	1	19417	0	-1.0639
NARS	4	0.0010645	0.0038644	0.092083	843	3	-1.5933	0.53835	0.68467	1	13064	1	-1.5933
GMNN	4	0.0010701	0.0038856	0.092478	844	4	-0.83619	0.99893	0.99891	1	19415	0	-0.83619
SMC3	4	0.0010716	0.003893	0.092512	845	4	-1.5374	0.99893	0.99891	1	19414	0	-1.5374
NEDD1	4	0.0010737	0.0038979	0.092512	846	3	-1.5996	0.91842	0.91815	1	17192	0	-1.5996
POLR3A	4	0.0010743	0.0039009	0.092512	847	3	-1.986	0.57502	0.71734	1	13613	1	-1.986
HINFP	4	0.0010778	0.0039161	0.092761	848	4	-1.6779	0.99892	0.9989	1	19412	0	-1.6779
EPRS	4	0.0010787	0.0039206	0.092761	849	4	-1.8683	0.9986	0.9986	1	19366	0	-1.8683
CHEK1	4	0.0010807	0.0039255	0.092768	850	4	-1.2458	0.99892	0.9989	1	19411	0	-1.2458
ZNF511	4	0.0010844	0.0039373	0.092899	851	3	-1.278	0.92815	0.9279	1	17374	0	-1.278
GAR1	4	0.0010851	0.0039403	0.092899	852	4	-0.96114	0.98858	0.98857	1	18833	0	-0.96114
TTC27	4	0.0010901	0.003955	0.093138	853	4	-1.1502	0.99891	0.99889	1	19410	0	-1.1502
SEC13	4	0.0010966	0.0039787	0.093585	854	3	-1.0598	0.96799	0.96788	1	18183	0	-1.0598
CCDC86	4	0.0011008	0.0040003	0.093921	855	4	-0.94403	0.9989	0.99888	1	19409	0	-0.94403
PSMA3	4	0.0011017	0.0040023	0.093921	856	3	-2.2349	0.24557	0.43146	0.999038	8147	1	-2.2349
CGB2	4	0.0011036	0.0040102	0.093996	857	4	-1.3145	0.9989	0.99888	1	19408	0	-1.3145
NUTF2	4	0.0011088	0.0040254	0.094244	858	3	-2.7857	0.33773	0.50998	1	9375	1	-2.7857
MYH7	4	0.0011106	0.0040328	0.094307	859	4	-0.69191	0.99889	0.99887	1	19407	0	-0.69191
ABCA1	4	0.001125	0.004083	0.09537	860	3	-1.9352	0.46706	0.62214	1	11186	1	-1.9352
ULK2	4	0.001127	0.0040904	0.095432	861	4	-0.66816	0.99887	0.99885	1	19405	0	-0.66816
CDC7	4	0.0011329	0.0041027	0.095589	862	4	-1.8488	0.99699	0.99698	1	19208	0	-1.8488
RBM19	4	0.0011334	0.0041067	0.095589	863	3	-0.9315	0.85085	0.85673	1	16043	1	-0.9315
MRPL17	4	0.0011393	0.0041283	0.095982	864	4	-0.4861	0.99886	0.99884	1	19404	0	-0.4861
CDC37	4	0.0011475	0.0041564	0.096523	865	4	-0.92695	0.99885	0.99883	1	19403	0	-0.92695
DDOST	4	0.001152	0.0041771	0.096748	866	3	-0.93446	0.97069	0.9706	1	18252	0	-0.93446
NUP133	4	0.0011526	0.004178	0.096748	867	4	-1.1622	0.98462	0.98459	1	18670	0	-1.1622
SCD5	4	0.0011533	0.0041805	0.096748	868	4	-0.38219	0.99885	0.99883	1	19402	0	-0.38219
CDC42EP2	4	0.0011583	0.004198	0.097041	869	4	-0.68559	0.99884	0.99882	1	19400	0	-0.68559
NUDT17	4	0.0011653	0.0042258	0.09746	870	3	-0.66324	0.59045	0.72737	1	13809	1	-0.66324
NANOGNB	4	0.001179	0.0042785	0.098258	871	1	0.096353	0.26231	0.44566	0.999038	8353	2	0.096353
ACTR3	4	0.0011792	0.0042785	0.098258	872	4	-0.76691	0.99882	0.9988	1	19398	0	-0.76691
TAF1D	4	0.00118	0.00428	0.098258	873	3	-1.2436	0.38662	0.55222	1	10055	1	-1.2436
MTCH2	4	0.0011822	0.0042864	0.098293	874	4	-0.63764	0.99882	0.9988	1	19397	0	-0.63764
EIF4A3	4	0.0011915	0.0043169	0.09888	875	4	-2.4224	0.99813	0.99815	1	19311	0	-2.4224
RNF8	4	0.0011949	0.0043292	0.098892	876	4	-0.99492	0.99881	0.99879	1	19396	0	-0.99492
NUF2	4	0.0011955	0.0043302	0.098892	877	3	-1.3344	0.94598	0.94588	1	17724	0	-1.3344
NSA2	4	0.0011969	0.0043361	0.098892	878	4	-1.4498	0.9988	0.99879	1	19394	0	-1.4498
VWA9	4	0.0011973	0.0043371	0.098892	879	4	-1.1734	0.9988	0.99879	1	19393	0	-1.1734
CFAP20	4	0.0012003	0.0043513	0.099105	880	4	-0.63992	0.9988	0.99878	1	19392	0	-0.63992
EVPLL	4	0.0012023	0.0043577	0.099139	881	3	-0.81605	0.084443	0.19541	0.945689	4155	1	-0.81605
TIMM10	4	0.0012112	0.0043897	0.099754	882	4	-1.3257	0.98292	0.98292	1	18606	0	-1.3257
NBPF4	4	0.0012229	0.0044321	0.100602	883	4	-0.71583	0.99855	0.99855	1	19361	0	-0.71583
CIRH1A	4	0.001225	0.0044385	0.100634	884	4	-1.3747	0.99349	0.99349	1	19031	0	-1.3747
OR4F29	3	0.0012278	0.003479	0.085953	885	3	-1.1617	0.99877	0.9988	1	19390	0	-1.1617
USP17L29	4	0.0012279	0.0044503	0.100788	886	4	-1.5183	0.99877	0.99876	1	19389	0	-1.5183
RRP15	4	0.0012298	0.0044572	0.100831	887	4	-0.95946	0.99729	0.99729	1	19234	0	-0.95946
BANF1	4	0.0012314	0.0044646	0.100884	888	2	-0.52816	0.19841	0.37744	0.999038	7235	2	-0.52816
CPSF3L	4	0.0012395	0.0044995	0.10156	889	3	-1.4785	0.9426	0.94246	1	17659	0	-1.4785
ALG1	4	0.0012464	0.0045222	0.101957	890	4	-0.75565	0.98679	0.98674	1	18752	0	-0.75565
FIP1L1	4	0.001252	0.0045394	0.102231	891	4	-1.2917	0.99071	0.99066	1	18922	0	-1.2917
PSMD4	4	0.0012562	0.0045468	0.102283	892	3	-1.4747	0.92958	0.92934	1	17397	0	-1.4747
DDX24	4	0.0012704	0.0046029	0.103429	893	4	-0.89943	0.99873	0.99871	1	19386	0	-0.89943
SPDYE2B	4	0.0012722	0.0046093	0.103458	894	4	-1.5634	0.99873	0.99871	1	19385	0	-1.5634
PPP1R35	4	0.0012747	0.0046147	0.103464	895	4	-0.74467	0.99873	0.99871	1	19384	0	-0.74467
IKBKAP	4	0.0012823	0.0046408	0.103933	896	3	-1.0445	0.92233	0.92213	1	17260	0	-1.0445
CREB1	4	0.0012849	0.0046512	0.104049	897	4	-1.0597	0.99872	0.99871	1	19383	0	-1.0597
RIOK1	4	0.0012895	0.0046635	0.104208	898	3	-0.90834	0.85042	0.85641	1	16037	1	-0.90834
CHMP3	4	0.0012912	0.0046699	0.104235	899	3	-0.77862	0.35594	0.52566	1	9616	1	-0.77862
FNTB	4	0.0013104	0.0047383	0.105528	900	4	-1.083	0.99869	0.99869	1	19380	0	-1.083
KDM1A	4	0.0013138	0.004756	0.105806	901	4	-0.96739	0.98117	0.98116	1	18556	0	-0.96739
TRMT5	4	0.0013175	0.0047698	0.105995	902	3	-0.75865	0.79719	0.82091	1	15348	1	-0.75865
U2SURP	4	0.0013211	0.0047826	0.106162	903	4	-1.2185	0.99681	0.9968	1	19196	0	-1.2185
NCKAP1	4	0.0013242	0.0047964	0.106351	904	4	-0.92061	0.99868	0.99868	1	19378	0	-0.92061
PDCD5	4	0.001332	0.004822	0.106593	905	3	-1.0965	0.96061	0.96046	1	18030	0	-1.0965
ATG9A	4	0.0013322	0.0048232	0.106593	906	3	-1.3397	0.89263	0.89235	1	16725	1	-1.3397
RNMT	4	0.0013349	0.0048323	0.106617	907	3	-1.669	0.56111	0.70502	1	13407	1	-1.669
ORC6	4	0.0013368	0.0048378	0.106617	908	4	-1.6487	0.99799	0.998	1	19291	0	-1.6487
TNFRSF13B	4	0.0013373	0.0048402	0.106617	909	4	-0.62916	0.99866	0.99866	1	19377	0	-0.62916
EEF2	4	0.0013436	0.0048638	0.106824	910	3	-1.4986	0.86245	0.86585	1	16213	1	-1.4986
INTS1	4	0.0013454	0.0048707	0.106824	911	4	-1.1121	0.99865	0.99866	1	19376	0	-1.1121
HNRNPK	4	0.001346	0.0048742	0.106824	912	2	-0.82153	0.95659	0.95647	1	17936	0	-0.82153
TRIT1	4	0.0013466	0.0048762	0.106824	913	4	-1.1448	0.99453	0.99455	1	19078	0	-1.1448
NCAPG	4	0.0013487	0.004887	0.106945	914	4	-0.91947	0.99865	0.99865	1	19375	0	-0.91947
GAGE2B	4	0.0013539	0.0049037	0.107194	915	3	-0.74454	0.072214	0.17404	0.924567	3785	1	-0.74454
KDSR	4	0.0013561	0.0049101	0.107218	916	4	-0.86782	0.99864	0.99864	1	19374	0	-0.86782
RBM17	4	0.0013572	0.0049165	0.107241	917	4	-0.74023	0.99864	0.99864	1	19373	0	-0.74023
STIL	4	0.0013606	0.0049318	0.107438	918	4	-1.1771	0.99775	0.99777	1	19270	0	-1.1771
ELAC2	4	0.0013622	0.0049362	0.107438	919	4	-0.76221	0.99822	0.99824	1	19319	0	-0.76221
RPL30	4	0.0013643	0.0049451	0.107514	920	3	-1.2224	0.60809	0.73376	1	13913	1	-1.2224
TFDP1	4	0.0013729	0.0049736	0.107966	921	4	-1.0324	0.99863	0.99862	1	19372	0	-1.0324
HYOU1	4	0.0013739	0.0049766	0.107966	922	3	-1.0546	0.37498	0.54218	1	9882	1	-1.0546
C12orf49	4	0.0013803	0.0050027	0.108357	923	4	-0.57414	0.99862	0.99862	1	19370	0	-0.57414
NT5M	4	0.0013809	0.0050054	0.108357	924	3	-0.72883	0.62718	0.74099	1	14022	1	-0.72883
DHX9	4	0.0013856	0.0050204	0.108565	925	4	-1.3867	0.99861	0.99861	1	19368	0	-1.3867
BARD1	4	0.0013885	0.0050278	0.108608	926	3	-0.60203	0.97456	0.97447	1	18354	0	-0.60203
LRRC37A3	4	0.0013896	0.0050337	0.108619	927	4	-1.3231	0.97976	0.9798	1	18508	0	-1.3231
WDR74	4	0.0013993	0.0050662	0.109149	928	3	-2.3906	0.94176	0.94164	1	17641	0	-2.3906
ALG1L2	4	0.0014016	0.0050746	0.109149	929	3	-1.6142	0.15308	0.30831	0.999038	6058	1	-1.6142
ALYREF	4	0.001402	0.0050755	0.109149	930	3	-1.5378	0.26773	0.45028	0.999038	8437	1	-1.5378
TOP3A	4	0.0014046	0.0050844	0.109149	931	4	-0.73488	0.99595	0.99596	1	19156	0	-0.73488
RPS15A	4	0.0014053	0.0050854	0.109149	932	4	-1.6317	0.9978	0.99782	1	19276	0	-1.6317
TRAPPC1	4	0.0014084	0.0050943	0.109222	933	4	-1.512	0.98349	0.98347	1	18630	0	-1.512
SRBD1	4	0.0014114	0.0051031	0.109296	934	3	-1.1463	0.85875	0.86292	1	16157	1	-1.1463
RNF113A	4	0.001419	0.0051312	0.10978	935	4	-1.2433	0.99315	0.99315	1	19005	0	-1.2433
SEC61A1	4	0.0014256	0.0051583	0.110242	936	3	-1.0642	0.61574	0.73666	1	13957	1	-1.0642
EDEM2	4	0.0014329	0.0051858	0.110584	937	4	-0.60604	0.99857	0.99856	1	19364	0	-0.60604
TINF2	4	0.0014342	0.0051898	0.110584	938	4	-1.6284	0.99381	0.99382	1	19043	0	-1.6284
GNB1	4	0.0014344	0.0051907	0.110584	939	4	-1.5476	0.99857	0.99856	1	19363	0	-1.5476
NRBP2	4	0.001438	0.005206	0.110786	940	4	-0.70436	0.9978	0.99782	1	19277	0	-0.70436
FOXM1	4	0.0014399	0.0052134	0.110786	941	3	-1.0444	0.95579	0.95565	1	17916	0	-1.0444
HIST1H2BI	4	0.0014408	0.0052168	0.110786	942	3	-0.40108	0.95986	0.95971	1	18012	0	-0.40108
P2RY6	4	0.0014418	0.0052223	0.110786	943	4	-0.67212	0.99856	0.99856	1	19362	0	-0.67212
NUP85	4	0.001448	0.00524	0.111044	944	4	-1.5027	0.98554	0.98553	1	18699	0	-1.5027
GLTSCR2	4	0.0014589	0.0052725	0.111615	945	4	-1.5334	0.99854	0.99855	1	19360	0	-1.5334
RPF1	4	0.0014611	0.0052823	0.111706	946	4	-1.1274	0.99585	0.99586	1	19151	0	-1.1274
RPL10A	4	0.0014664	0.0053045	0.112057	947	4	-1.3706	0.99853	0.99854	1	19359	0	-1.3706
ESPL1	4	0.0014687	0.0053138	0.112137	948	3	-0.82323	0.086992	0.19973	0.948677	4235	1	-0.82323
ZNF593	4	0.0014712	0.0053256	0.112192	949	3	-0.51713	0.96806	0.96795	1	18185	0	-0.51713
HSPA4	4	0.0014719	0.0053276	0.112192	950	4	-0.8496	0.99652	0.99651	1	19182	0	-0.8496
POTEJ	4	0.0014751	0.0053375	0.112237	951	4	-1.3617	0.98495	0.98493	1	18683	0	-1.3617
HAUS3	4	0.0014758	0.0053409	0.112237	952	4	-1.3202	0.99852	0.99853	1	19356	0	-1.3202
SLC6A17	4	0.0014813	0.0053596	0.112443	953	3	-0.64033	0.13822	0.28483	0.999038	5668	1	-0.64033
ARIH1	4	0.0014836	0.0053655	0.112443	954	4	-1.1755	0.99705	0.99704	1	19212	0	-1.1755
CTC1	4	0.0014845	0.0053675	0.112443	955	4	-0.68852	0.99852	0.99852	1	19355	0	-0.68852
POLR1B	3	0.0014954	0.004212	0.097254	956	3	-1.4845	0.96691	0.96708	1	18160	0	-1.4845
TWISTNB	4	0.001497	0.0054192	0.113408	957	3	-1.6982	0.90822	0.90788	1	17003	0	-1.6982
C1orf109	4	0.0015017	0.0054423	0.113774	958	3	-1.4066	0.96986	0.96974	1	18232	0	-1.4066
RBM28	4	0.0015085	0.0054655	0.114139	959	4	-0.73791	0.99849	0.9985	1	19354	0	-0.73791
H3F3A	3	0.0015128	0.0042603	0.098142	960	2	-2.2585	0.17981	0.30318	0.999038	6751	1	-2.2585
RAC1	4	0.0015254	0.005527	0.115304	961	4	-1.1759	0.99789	0.99791	1	19282	0	-1.1759
CPSF2	4	0.0015294	0.0055388	0.115431	962	3	-1.1792	0.9772	0.97721	1	18436	0	-1.1792
NAPG	4	0.0015323	0.0055496	0.11552	963	4	-2.3801	0.99847	0.99848	1	19353	0	-2.3801
RPP14	4	0.0015342	0.0055546	0.11552	964	3	-0.74641	0.85277	0.85818	1	16074	1	-0.74641
GRAP	4	0.001551	0.0056127	0.116608	965	4	-1.559	0.98656	0.98651	1	18742	0	-1.559
RGPD6	4	0.0015542	0.0056215	0.116671	966	3	-1.0688	0.97327	0.97318	1	18319	0	-1.0688
NPIPB9	4	0.0015639	0.0056614	0.117241	967	3	-1.4484	0.97862	0.97862	1	18472	0	-1.4484
SLC25A28	4	0.0015667	0.0056703	0.117241	968	4	-0.91824	0.99843	0.99845	1	19350	0	-0.91824
YKT6	4	0.0015672	0.0056737	0.117241	969	3	-1.0696	0.91629	0.916	1	17156	0	-1.0696
XRCC3	4	0.001568	0.0056757	0.117241	970	4	-1.6525	0.99732	0.99732	1	19236	0	-1.6525
MAEA	4	0.001569	0.0056781	0.117241	971	3	-0.57209	0.87619	0.87727	1	16434	1	-0.57209
COG4	4	0.001581	0.005718	0.117944	972	4	-1.6082	0.99815	0.99817	1	19313	0	-1.6082
TOP1MT	4	0.0015845	0.0057343	0.118067	973	4	-1.0244	0.99842	0.99842	1	19349	0	-1.0244
PKM	4	0.0015849	0.0057357	0.118067	974	4	-0.65034	0.99842	0.99842	1	19348	0	-0.65034
NDUFS5	4	0.0015933	0.0057643	0.118533	975	4	-0.70761	0.99841	0.99842	1	19347	0	-0.70761
GARS	4	0.001599	0.0057874	0.118888	976	3	-0.89038	0.93458	0.93438	1	17485	0	-0.89038
SRSF7	4	0.0016025	0.0057958	0.118938	977	4	-1.7849	0.9984	0.99841	1	19346	0	-1.7849
ATP6AP1	4	0.0016054	0.0058066	0.119039	978	4	-1.1044	0.99839	0.9984	1	19345	0	-1.1044
SNW1	4	0.0016121	0.0058317	0.119421	979	4	-0.96971	0.98575	0.98571	1	18707	0	-0.96971
NCBP1	4	0.0016143	0.0058372	0.119421	980	4	-0.91486	0.99839	0.99839	1	19344	0	-0.91486
C2orf68	4	0.0016181	0.00585	0.119561	981	4	-0.70196	0.99838	0.99839	1	19343	0	-0.70196
ZBTB10	4	0.0016248	0.0058785	0.120023	982	4	-0.93539	0.99838	0.99838	1	19341	0	-0.93539
NKAP	4	0.0016278	0.0058898	0.120071	983	4	-1.5488	0.99316	0.99316	1	19006	0	-1.5488
MRPL21	4	0.0016287	0.0058928	0.120071	984	4	-0.88884	0.9945	0.99451	1	19074	0	-0.88884
LRRC48	4	0.0016328	0.0059046	0.12019	985	3	-0.99382	0.37745	0.5443	1	9920	1	-0.99382
GPKOW	4	0.0016397	0.0059307	0.120599	986	4	-0.77725	0.99836	0.99836	1	19340	0	-0.77725
GNL2	4	0.0016453	0.0059479	0.120775	987	4	-1.512	0.99829	0.99829	1	19325	0	-1.512
WDR55	4	0.0016462	0.0059514	0.120775	988	3	-1.1942	0.39705	0.56136	1	10204	1	-1.1942
GTF3C3	4	0.0016522	0.0059745	0.121122	989	4	-1.1425	0.98818	0.98815	1	18813	0	-1.1425
TAF8	4	0.0016571	0.0059932	0.121133	990	3	-1.1997	0.95762	0.95753	1	17966	0	-1.1997
PDRG1	4	0.0016582	0.0059952	0.121133	991	4	-0.77878	0.99834	0.99835	1	19335	0	-0.77878
PMF1	3	0.0016583	0.0046753	0.10424	992	3	-1.1732	0.99834	0.99837	1	19334	0	-1.1732
POLR2E	4	0.0016587	0.0059962	0.121133	993	3	-0.77488	0.74926	0.79448	1	14909	1	-0.77488
USP17L18	4	0.0016595	0.0059991	0.121133	994	4	-0.79592	0.99834	0.99834	1	19333	0	-0.79592
SRF	4	0.0016646	0.0060173	0.121379	995	4	-1.2369	0.99585	0.99586	1	19152	0	-1.2369
MED14	4	0.0016703	0.0060351	0.121513	996	4	-1.037	0.99833	0.99833	1	19332	0	-1.037
PPWD1	4	0.0016705	0.0060361	0.121513	997	3	-0.97476	0.32424	0.49844	0.999038	9190	1	-0.97476
SOS1	4	0.0016727	0.0060434	0.12154	998	4	-1.2668	0.99048	0.99042	1	18914	0	-1.2668
UBA6	4	0.0016829	0.0060794	0.122053	999	4	-1.0459	0.99832	0.99832	1	19331	0	-1.0459
VPS53	4	0.0016838	0.0060811	0.122053	1000	4	-0.67163	0.99832	0.99832	1	19330	0	-0.67163
MTOR	4	0.0016866	0.0060907	0.122124	1001	4	-1.3124	0.99746	0.99746	1	19247	0	-1.3124
LYPD2	4	0.0016912	0.006105	0.122288	1002	4	-0.52462	0.99831	0.99832	1	19329	0	-0.52462
EIF2S1	4	0.0016982	0.0061276	0.12262	1003	4	-0.84547	0.9983	0.99831	1	19328	0	-0.84547
UCHL5	4	0.0017002	0.0061345	0.122635	1004	3	-1.0107	0.27731	0.4585	0.999038	8564	1	-1.0107
PIGM	4	0.0017043	0.0061478	0.122775	1005	4	-0.5595	0.9983	0.9983	1	19327	0	-0.5595
UBE2I	4	0.0017062	0.0061537	0.122775	1006	3	-1.2232	0.96697	0.96686	1	18162	0	-1.2232
ZNHIT6	4	0.0017087	0.0061665	0.122909	1007	4	-1.3132	0.99829	0.99829	1	19326	0	-1.3132
ABCE1	4	0.0017166	0.0061975	0.123376	1008	4	-1.5318	0.99449	0.99451	1	19073	0	-1.5318
MCM3	4	0.0017191	0.0062074	0.123376	1009	4	-1.2163	0.98011	0.98014	1	18525	0	-1.2163
CYB5B	4	0.0017192	0.0062084	0.123376	1010	3	-1.2768	0.95654	0.95642	1	17934	0	-1.2768
SEH1L	3	0.0017267	0.0048712	0.106824	1011	3	-1.8045	0.99751	0.99752	1	19250	0	-1.8045
USB1	4	0.0017291	0.0062463	0.124007	1012	4	-0.6916	0.99827	0.99828	1	19324	0	-0.6916
IPO5	4	0.001739	0.0062807	0.124543	1013	3	-1.4771	0.86284	0.86614	1	16221	1	-1.4771
PDCL	4	0.0017402	0.0062857	0.124543	1014	4	-0.79383	0.99826	0.99827	1	19323	0	-0.79383
HSD17B10	4	0.0017433	0.0062985	0.124609	1015	4	-1.0858	0.98258	0.98256	1	18597	0	-1.0858
DDX59	4	0.0017442	0.0063014	0.124609	1016	3	-1.3726	0.89066	0.89045	1	16682	1	-1.3726
ASXL1	4	0.0017519	0.0063275	0.124957	1017	4	-0.4811	0.99825	0.99826	1	19321	0	-0.4811
ALG10B	4	0.0017532	0.0063314	0.124957	1018	4	-1.3683	0.9856	0.98557	1	18703	0	-1.3683
EDC4	4	0.0017703	0.0063964	0.126116	1019	3	-0.76998	0.97959	0.97962	1	18503	0	-0.76998
CLP1	4	0.0017721	0.0064038	0.126138	1020	3	-1.0091	0.40537	0.56857	1	10310	1	-1.0091
SSSCA1	4	0.0018039	0.0065161	0.128224	1021	4	-0.72093	0.98188	0.98188	1	18579	0	-0.72093
RNPS1	4	0.0018074	0.0065279	0.128331	1022	3	-0.36455	0.28239	0.46281	0.999038	8633	1	-0.36455
RBMX	4	0.0018156	0.006553	0.128698	1023	4	-0.76917	0.99818	0.99821	1	19318	0	-0.76917
RTCB	4	0.0018261	0.0065899	0.129297	1024	3	-1.3585	0.71429	0.77726	1	14617	1	-1.3585
NCAPH2	4	0.0018297	0.0066052	0.12947	1025	3	-1.2699	0.22391	0.41319	0.999038	7854	1	-1.2699
TBKBP1	4	0.001836	0.0066244	0.129623	1026	3	-0.61492	0.31327	0.48912	0.999038	9043	1	-0.61492
KLHL11	4	0.0018364	0.0066259	0.129623	1027	4	-0.35163	0.99816	0.99818	1	19316	0	-0.35163
SLC39A7	4	0.0018405	0.0066423	0.129819	1028	4	-0.7339	0.98127	0.98126	1	18561	0	-0.7339
RPL15	4	0.0018463	0.0066687	0.130208	1029	3	-1.2032	0.95858	0.95848	1	17989	0	-1.2032
ALDH3A1	4	0.0018593	0.00671	0.130761	1030	4	-0.78197	0.99814	0.99816	1	19312	0	-0.78197
GPN1	4	0.0018594	0.00671	0.130761	1031	4	-0.9518	0.99574	0.99575	1	19143	0	-0.9518
KRTAP2-2	4	0.0018622	0.0067174	0.130778	1032	3	-0.86348	0.45659	0.61302	1	11028	1	-0.86348
POLR2A	4	0.0018786	0.006778	0.131702	1033	4	-1.6641	0.99812	0.99814	1	19309	0	-1.6641
KRTAP5-7	4	0.0018787	0.006778	0.131702	1034	2	-0.76674	0.84708	0.85391	1	15984	1	-0.76674
MYBL2	4	0.001884	0.0067987	0.131736	1035	4	-0.61049	0.98293	0.98293	1	18607	0	-0.61049
NMD3	4	0.0018842	0.0067987	0.131736	1036	3	-1.1542	0.97331	0.97322	1	18321	0	-1.1542
SKP1	4	0.0018849	0.0068006	0.131736	1037	3	-0.94956	0.5081	0.6579	1	12642	1	-0.94956
ILF2	4	0.0018867	0.006809	0.131736	1038	3	-0.71127	0.89409	0.89377	1	16751	1	-0.71127
UTP6	4	0.0018876	0.0068124	0.131736	1039	4	-1.7174	0.99106	0.99104	1	18932	0	-1.7174
RPP30	4	0.0018959	0.0068474	0.132205	1040	3	-1.0027	0.96974	0.96963	1	18229	0	-1.0027
HNRNPR	4	0.0018981	0.0068499	0.132205	1041	4	-0.58509	0.9981	0.99812	1	19307	0	-0.58509
CRKL	4	0.001906	0.0068794	0.132648	1042	3	-1.2542	0.9509	0.95078	1	17830	0	-1.2542
ALG9	4	0.0019106	0.0068996	0.13283	1043	3	-0.97888	0.87416	0.87549	1	16403	1	-0.97888
ISY1	4	0.0019115	0.006902	0.13283	1044	4	-1.6391	0.99045	0.99039	1	18912	0	-1.6391
YAE1D1	4	0.0019161	0.0069198	0.133043	1045	3	-1.4635	0.61648	0.73694	1	13962	1	-1.4635
ING1	4	0.0019244	0.0069527	0.133531	1046	4	-0.62812	0.99808	0.9981	1	19306	0	-0.62812
CENPA	4	0.0019278	0.0069611	0.133531	1047	4	-1.0103	0.99807	0.99809	1	19305	0	-1.0103
GTF2H1	4	0.0019291	0.0069651	0.133531	1048	4	-0.73338	0.9853	0.98528	1	18692	0	-0.73338
MCPH1	4	0.0019337	0.0069779	0.133649	1049	3	-1.1166	0.76944	0.80512	1	15077	1	-1.1166
STAC3	4	0.0019414	0.0070025	0.133828	1050	4	-0.65168	0.99806	0.99807	1	19303	0	-0.65168
NCAPD3	4	0.0019421	0.0070064	0.133828	1051	3	-1.1086	0.87021	0.8722	1	16344	1	-1.1086
RFC2	4	0.0019438	0.0070113	0.133828	1052	4	-0.83754	0.99806	0.99807	1	19302	0	-0.83754
USP17L30	4	0.0019449	0.0070138	0.133828	1053	3	-1.3783	0.70494	0.77301	1	14543	1	-1.3783
UBAP2L	4	0.0019477	0.0070271	0.133865	1054	4	-0.49697	0.99805	0.99807	1	19301	0	-0.49697
CCDC144A	4	0.0019496	0.0070335	0.133865	1055	4	-1.168	0.99805	0.99806	1	19300	0	-1.168
NSFL1C	4	0.0019506	0.007036	0.133865	1056	4	-0.39638	0.99805	0.99806	1	19299	0	-0.39638
MBTPS1	4	0.0019528	0.0070424	0.133865	1057	4	-0.95092	0.99327	0.99327	1	19013	0	-0.95092
PSMG2	4	0.001957	0.0070591	0.134056	1058	3	-1.6858	0.19602	0.37385	0.999038	7169	1	-1.6858
KPNA2	4	0.0019628	0.0070808	0.134289	1059	4	-0.8747	0.99804	0.99805	1	19297	0	-0.8747
HDAC3	4	0.0019636	0.0070847	0.134289	1060	3	-1.289	0.31722	0.49245	0.999038	9099	1	-1.289
ZNF207	4	0.0019804	0.0071507	0.135377	1061	4	-1.0237	0.99802	0.99803	1	19296	0	-1.0237
SLC12A1	4	0.0019814	0.0071556	0.135377	1062	4	-0.51129	0.99802	0.99803	1	19295	0	-0.51129
SUOX	4	0.0019881	0.0071797	0.135597	1063	3	-1.0874	0.95911	0.95897	1	17996	0	-1.0874
PPP1CA	4	0.0019888	0.0071807	0.135597	1064	4	-0.5597	0.99801	0.99802	1	19293	0	-0.5597
POLR2C	4	0.0019937	0.0071974	0.135786	1065	3	-2.1925	0.96401	0.96391	1	18097	0	-2.1925
WDR73	4	0.0020001	0.0072211	0.136069	1066	3	-0.65515	0.848	0.8546	1	15999	1	-0.65515
C21orf59	4	0.0020017	0.007226	0.136069	1067	4	-1.0884	0.998	0.99801	1	19292	0	-1.0884
KIAA1429	4	0.002007	0.0072476	0.136349	1068	3	-0.90592	0.19922	0.37863	0.999038	7258	1	-0.90592
COA3	4	0.0020176	0.0072915	0.137028	1069	4	-0.73016	0.99798	0.998	1	19289	0	-0.73016
DHPS	4	0.0020196	0.0072974	0.137028	1070	4	-1.0189	0.99798	0.998	1	19288	0	-1.0189
FAM83A	4	0.0020291	0.0073244	0.137409	1071	4	-0.49981	0.99797	0.99799	1	19287	0	-0.49981
TUBD1	4	0.0020347	0.0073422	0.137613	1072	3	-1.3473	0.90589	0.90551	1	16962	0	-1.3473
BANP	4	0.0020376	0.0073535	0.137651	1073	3	-0.91179	0.38403	0.55001	1	10014	1	-0.91179
RBM26	4	0.0020396	0.0073579	0.137651	1074	4	-0.83765	0.99796	0.99798	1	19286	0	-0.83765
SPNS1	4	0.0020511	0.0073948	0.138214	1075	3	-0.6229	0.52443	0.67231	1	12869	1	-0.6229
CAPZB	4	0.002055	0.0074086	0.138297	1076	4	-1.0442	0.9873	0.98727	1	18775	0	-1.0442
DDX18	4	0.0020563	0.0074131	0.138297	1077	4	-1.17	0.99794	0.99796	1	19285	0	-1.17
ALKBH5	4	0.0020841	0.0075194	0.140151	1078	4	-1.1348	0.99018	0.99011	1	18896	0	-1.1348
FAM83D	4	0.0020899	0.0075465	0.140525	1079	4	-0.60382	0.99755	0.99754	1	19253	0	-0.60382
MOGAT2	4	0.0021002	0.0075839	0.140961	1080	4	-0.70068	0.9979	0.99792	1	19283	0	-0.70068
GOLGA8O	4	0.0021066	0.0076046	0.141215	1081	3	-1.338	0.82596	0.83909	1	15694	1	-1.338
SLC33A1	4	0.0021141	0.0076341	0.141584	1082	4	-0.61529	0.99789	0.99791	1	19281	0	-0.61529
HIST2H2AA4	4	0.0021154	0.0076385	0.141584	1083	3	-0.78798	0.90912	0.90878	1	17026	0	-0.78798
HMGA1	4	0.0021194	0.0076548	0.141676	1084	3	-1.0147	0.8549	0.85987	1	16096	1	-1.0147
UQCRH	4	0.0021214	0.0076622	0.141676	1085	1	0.15045	0.10396	0.22864	0.973105	4722	2	0.15045
C19orf40	4	0.0021224	0.0076646	0.141676	1086	4	-0.70287	0.99788	0.9979	1	19280	0	-0.70287
POP4	4	0.0021281	0.0076814	0.141855	1087	4	-0.59384	0.99787	0.99789	1	19279	0	-0.59384
CDIPT	4	0.0021425	0.007735	0.142715	1088	3	-1.5261	0.014883	0.048687	0.743553	1313	1	-1.5261
PPP1R8	4	0.0021491	0.0077577	0.142934	1089	4	-1.1581	0.98901	0.989	1	18846	0	-1.1581
DDX47	4	0.0021501	0.0077611	0.142934	1090	4	-1.7378	0.99543	0.99544	1	19125	0	-1.7378
TUBGCP2	4	0.0021551	0.0077739	0.143039	1091	3	-2.5696	0.97056	0.97046	1	18249	0	-2.5696
WDR70	4	0.002157	0.0077833	0.14308	1092	3	-1.1283	0.71393	0.77707	1	14612	1	-1.1283
GATAD1	4	0.0021671	0.0078232	0.143682	1093	3	-0.79672	0.78325	0.81279	1	15209	1	-0.79672
LSM11	4	0.0021738	0.0078429	0.143912	1094	3	-0.43145	0.95246	0.95229	1	17858	0	-0.43145
EXOSC10	4	0.0021962	0.0079162	0.145126	1095	4	-1.1354	0.981	0.98099	1	18552	0	-1.1354
PSMC4	4	0.0022053	0.0079512	0.145432	1096	4	-1.5711	0.98633	0.98629	1	18733	0	-1.5711
FAM160B1	4	0.0022055	0.0079522	0.145432	1097	4	-0.76597	0.99779	0.99782	1	19275	0	-0.76597
MRPL37	4	0.0022065	0.0079546	0.145432	1098	4	-0.86774	0.99779	0.99781	1	19274	0	-0.86774
WWTR1	4	0.0022135	0.0079822	0.145804	1099	4	-0.50977	0.99779	0.9978	1	19273	0	-0.50977
TM9SF3	4	0.0022195	0.0080043	0.146076	1100	4	-0.68233	0.97981	0.97985	1	18512	0	-0.68233
PES1	4	0.0022261	0.0080329	0.146358	1101	3	-0.55681	0.82577	0.83896	1	15689	1	-0.55681
PEX5	4	0.0022269	0.0080344	0.146358	1102	4	-0.55368	0.99777	0.99779	1	19272	0	-0.55368
ZNF217	4	0.002242	0.0080792	0.147041	1103	4	-1.0317	0.99776	0.99777	1	19271	0	-1.0317
RPS9	4	0.002247	0.0080974	0.147239	1104	3	-1.5726	0.97249	0.9724	1	18303	0	-1.5726
USP10	4	0.0022561	0.0081294	0.147608	1105	4	-0.45758	0.99774	0.99776	1	19269	0	-0.45758
AGAP9	4	0.0022573	0.0081323	0.147608	1106	4	-1.3278	0.99061	0.99056	1	18919	0	-1.3278
DDX52	4	0.0022658	0.0081584	0.147948	1107	3	-0.90046	0.84502	0.85238	1	15955	1	-0.90046
RPS3	4	0.0022897	0.0082377	0.149251	1108	3	-0.64385	0.95223	0.95206	1	17851	0	-0.64385
MRPL44	4	0.0022981	0.0082702	0.149705	1109	4	-0.58362	0.9977	0.99771	1	19268	0	-0.58362
SF3B4	4	0.0023565	0.008472	0.15307	1110	4	-1.6095	0.99764	0.99764	1	19266	0	-1.6095
TNPO3	4	0.0023581	0.0084784	0.15307	1111	4	-1.031	0.99764	0.99764	1	19265	0	-1.031
AMY2A	4	0.0023583	0.0084789	0.15307	1112	3	-1.2649	0.52223	0.67037	1	12840	1	-1.2649
FLII	4	0.0023609	0.0084878	0.153092	1113	4	-1.0376	0.99764	0.99764	1	19264	0	-1.0376
NDUFB10	4	0.0023657	0.008505	0.153266	1114	3	-0.69686	0.91992	0.91966	1	17213	0	-0.69686
FIBP	4	0.002375	0.0085419	0.153775	1115	4	-0.56237	0.99762	0.99762	1	19261	0	-0.56237
SEPN1	4	0.0023773	0.0085518	0.153775	1116	4	-0.64005	0.99762	0.99762	1	19260	0	-0.64005
ELP2	4	0.0023785	0.0085562	0.153775	1117	3	-0.88951	0.91509	0.91481	1	17124	0	-0.88951
RAN	4	0.0023831	0.0085744	0.153965	1118	3	-0.98734	0.31576	0.49121	0.999038	9080	1	-0.98734
PHF7	4	0.0023908	0.0086045	0.154299	1119	4	-0.41958	0.99761	0.9976	1	19258	0	-0.41958
GCN1L1	4	0.0023923	0.0086084	0.154299	1120	3	-0.77878	0.9666	0.96648	1	18150	0	-0.77878
TMEM189	4	0.0024022	0.0086365	0.154664	1121	4	-0.44388	0.9976	0.99759	1	19257	0	-0.44388
KAT5	4	0.0024232	0.0087133	0.155762	1122	3	-1.9197	0.72937	0.78449	1	14734	1	-1.9197
CEPT1	4	0.0024234	0.0087133	0.155762	1123	4	-0.78648	0.99238	0.99238	1	18974	0	-0.78648
RPL39	4	0.0024365	0.0087556	0.15638	1124	4	-0.74705	0.99756	0.99756	1	19255	0	-0.74705
CHMP4B	4	0.0024478	0.008794	0.156927	1125	3	-1.4445	0.93646	0.93632	1	17529	0	-1.4445
SCYL1	4	0.0024503	0.0088034	0.156954	1126	4	-1.1427	0.99755	0.99755	1	19254	0	-1.1427
DPAGT1	4	0.0024569	0.0088334	0.15735	1127	3	-1.8042	0.94102	0.94093	1	17629	0	-1.8042
PMPCB	4	0.0024664	0.0088595	0.157667	1128	3	-1.0954	0.97893	0.97894	1	18484	0	-1.0954
LYRM4	4	0.0024695	0.0088669	0.157667	1129	4	-1.8806	0.9964	0.9964	1	19174	0	-1.8806
ABCB7	4	0.0024726	0.0088767	0.157703	1130	3	-0.89451	0.58068	0.72238	1	13717	1	-0.89451
ALG8	4	0.0024753	0.0088861	0.15773	1131	4	-0.72372	0.99752	0.99752	1	19252	0	-0.72372
GTF2H4	4	0.0024808	0.0089008	0.157853	1132	3	-0.81871	0.66165	0.75447	1	14236	1	-0.81871
SS18L2	4	0.0024877	0.0089215	0.15808	1133	3	-1.2988	0.13446	0.27877	0.999038	5549	1	-1.2988
MTRNR2L1	2	0.0024887	0.0048067	0.106463	1134	2	-0.85624	0.99751	0.99743	1	19251	0	-0.85624
POLR1A	4	0.0025156	0.0090092	0.159299	1135	4	-1.5744	0.99748	0.99748	1	19249	0	-1.5744
PGGT1B	4	0.0025159	0.0090096	0.159299	1136	3	-1.6298	0.76374	0.80209	1	15024	1	-1.6298
NUP153	4	0.002517	0.0090141	0.159299	1137	3	-1.4651	0.89079	0.89058	1	16685	1	-1.4651
PAICS	4	0.0025316	0.0090687	0.160124	1138	4	-0.55826	0.99747	0.99747	1	19248	0	-0.55826
VPS39	4	0.0025399	0.0091096	0.160704	1139	4	-0.78186	0.99746	0.99746	1	19246	0	-0.78186
SPI1	4	0.0025447	0.0091229	0.160798	1140	3	-0.69539	0.97699	0.97699	1	18431	0	-0.69539
UBTF	4	0.0025558	0.0091529	0.161186	1141	3	-1.1613	0.58095	0.72263	1	13723	1	-1.1613
TPT1	4	0.0025737	0.009212	0.161947	1142	4	-0.67221	0.98446	0.98443	1	18663	0	-0.67221
PSMG1	4	0.002577	0.0092243	0.161947	1143	3	-1.105	0.88072	0.88119	1	16518	1	-1.105
OR10AD1	4	0.0025774	0.0092258	0.161947	1144	4	-0.5544	0.99742	0.99742	1	19245	0	-0.5544
KRTAP4-2	4	0.0025856	0.0092499	0.161947	1145	2	-0.24827	0.075538	0.17986	0.929344	3890	2	-0.24827
ROPN1L	4	0.0025859	0.0092514	0.161947	1146	4	-0.47574	0.99741	0.99741	1	19244	0	-0.47574
SRSF6	4	0.0025877	0.0092568	0.161947	1147	4	-0.69965	0.99741	0.99741	1	19243	0	-0.69965
PABPC1	4	0.0025888	0.009258	0.161947	1148	3	-1.2114	0.69171	0.76716	1	14448	1	-1.2114
CDC5L	4	0.0025907	0.0092627	0.161947	1149	4	-1.4869	0.99741	0.9974	1	19241	0	-1.4869
SPDYE6	4	0.0025924	0.0092686	0.161947	1150	3	-0.85935	0.9075	0.90718	1	16990	0	-0.85935
RRP9	4	0.0025972	0.0092849	0.16209	1151	3	-1.2654	0.9608	0.96065	1	18034	0	-1.2654
RPL18A	4	0.0026029	0.0092986	0.16219	1152	3	-1.1955	0.97135	0.97127	1	18269	0	-1.1955
CCP110	4	0.0026074	0.0093129	0.162298	1153	3	-0.70504	0.93064	0.9304	1	17418	0	-0.70504
GTF3C5	4	0.0026141	0.0093405	0.162638	1154	3	-0.57922	0.040597	0.11668	0.844422	2778	1	-0.57922
PGAM1	4	0.0026206	0.0093592	0.16281	1155	3	-0.61743	0.11798	0.25184	0.991084	5108	1	-0.61743
TRABD2A	4	0.0026233	0.0093666	0.16281	1156	4	-0.52932	0.99738	0.99737	1	19239	0	-0.52932
SNRNP27	4	0.0026277	0.0093804	0.162909	1157	3	-0.74069	0.14182	0.29059	0.999038	5756	1	-0.74069
RABGGTA	4	0.0026413	0.0094311	0.163648	1158	3	-0.9221	0.9746	0.97451	1	18358	0	-0.9221
CHURC1-FNTB	4	0.0026539	0.0094665	0.164049	1159	4	-1.1305	0.99311	0.99311	1	19002	0	-1.1305
TMED2	4	0.002655	0.0094705	0.164049	1160	3	-0.76111	0.94912	0.949	1	17788	0	-0.76111
SLX4	4	0.0026637	0.009497	0.164368	1161	4	-0.69679	0.99734	0.99733	1	19238	0	-0.69679
HIST2H3D	4	0.0026717	0.0095256	0.16472	1162	4	-1.8596	0.99733	0.99732	1	19237	0	-1.8596
CCT3	4	0.0026791	0.0095482	0.16497	1163	3	-1.1656	0.95146	0.95132	1	17838	0	-1.1656
HIST1H4J	4	0.0026963	0.0096093	0.165825	1164	3	-0.80792	0.9554	0.95526	1	17906	0	-0.80792
IMP4	4	0.0026978	0.0096142	0.165825	1165	3	-1.1817	0.87124	0.87307	1	16363	1	-1.1817
API5	4	0.0027076	0.0096556	0.166395	1166	4	-0.35723	0.99729	0.99729	1	19233	0	-0.35723
HIST1H4K	4	0.0027125	0.0096694	0.16649	1167	3	-0.6894	0.96906	0.96893	1	18211	0	-0.6894
FEN1	3	0.0027149	0.0075544	0.140542	1168	3	-1.4858	0.99729	0.99732	1	19232	0	-1.4858
GNG3	4	0.0027206	0.0097023	0.166915	1169	3	-0.73004	0.75166	0.79576	1	14929	1	-0.73004
COPS5	4	0.0027357	0.0097535	0.167653	1170	3	-1.3122	0.46026	0.61625	1	11086	1	-1.3122
NFE2L2	4	0.0027457	0.0097924	0.168177	1171	4	-0.51876	0.99725	0.99725	1	19231	0	-0.51876
ACTL6A	4	0.0027493	0.0098062	0.168262	1172	2	-0.52013	0.38847	0.55385	1	10080	2	-0.52013
MRPS14	4	0.002752	0.0098141	0.168262	1173	3	-0.79685	0.86459	0.86758	1	16256	1	-0.79685
WEE1	4	0.0027577	0.0098348	0.16838	1174	4	-0.9596	0.99724	0.99724	1	19229	0	-0.9596
C3orf17	4	0.002759	0.0098377	0.16838	1175	3	-0.74089	0.96041	0.96027	1	18025	0	-0.74089
DCAF13	4	0.0027626	0.0098545	0.168397	1176	3	-0.9259	0.96691	0.9668	1	18159	0	-0.9259
AQP7	4	0.002763	0.0098555	0.168397	1177	3	-0.7348	0.70524	0.77315	1	14548	1	-0.7348
UTP18	4	0.0027837	0.0099229	0.169405	1178	3	-0.90532	0.97502	0.97493	1	18368	0	-0.90532
EIF5B	4	0.0027931	0.0099515	0.169749	1179	4	-0.82605	0.99459	0.9946	1	19081	0	-0.82605
NAT8	4	0.0027964	0.0099672	0.169873	1180	4	-0.51147	0.9972	0.9972	1	19228	0	-0.51147
PSMD3	4	0.002813	0.010033	0.170853	1181	4	-0.75799	0.99719	0.99719	1	19226	0	-0.75799
BTF3L4	4	0.0028252	0.010077	0.171445	1182	4	-0.69761	0.99717	0.99717	1	19225	0	-0.69761
DYNC1H1	4	0.0028322	0.010097	0.171499	1183	3	-1.2881	0.88487	0.88501	1	16583	1	-1.2881
LSM5	4	0.0028322	0.010097	0.171499	1184	3	-0.93558	0.87472	0.87599	1	16413	1	-0.93558
CPSF3	4	0.0028361	0.010111	0.171605	1185	4	-0.6953	0.99716	0.99716	1	19224	0	-0.6953
FAM25C	4	0.0028458	0.010148	0.172086	1186	4	-0.99066	0.99715	0.99714	1	19223	0	-0.99066
C14orf93	4	0.0028523	0.010171	0.172143	1187	4	-0.52614	0.99715	0.99714	1	19222	0	-0.52614
ALG6	4	0.0028549	0.010175	0.172143	1188	3	-0.90771	0.012029	0.039917	0.713417	1122	1	-0.90771
C1orf56	4	0.0028561	0.010177	0.172143	1189	4	-0.55503	0.99714	0.99714	1	19221	0	-0.55503
SRRM1	4	0.0028789	0.010261	0.173413	1190	4	-0.61907	0.99712	0.99711	1	19220	0	-0.61907
GTF2H2	4	0.0028834	0.010273	0.173467	1191	4	-0.53474	0.99712	0.9971	1	19219	0	-0.53474
RFT1	4	0.0028889	0.010294	0.17367	1192	4	-0.81581	0.98555	0.98553	1	18701	0	-0.81581
DUSP11	4	0.0028921	0.010305	0.173715	1193	3	-1.4341	0.96728	0.96716	1	18165	0	-1.4341
GTF2A1	4	0.0028985	0.010328	0.173839	1194	4	-0.71576	0.9971	0.99709	1	19218	0	-0.71576
CCNH	4	0.0028989	0.01033	0.173839	1195	3	-0.93316	0.45851	0.61471	1	11056	1	-0.93316
FAM86C1	4	0.0029063	0.010355	0.173979	1196	1	0.1659	0.11893	0.2534	0.991614	5137	3	0.1659
ARHGAP24	4	0.0029063	0.010355	0.173979	1197	4	-0.33619	0.99709	0.99709	1	19217	0	-0.33619
UQCC2	4	0.0029091	0.010364	0.173982	1198	3	-0.8273	0.97949	0.97951	1	18498	0	-0.8273
ACTN3	4	0.0029129	0.010383	0.174159	1199	4	-0.5617	0.99709	0.99708	1	19216	0	-0.5617
WBP11	4	0.0029201	0.010414	0.174499	1200	4	-0.45852	0.99708	0.99707	1	19215	0	-0.45852
KIF11	4	0.0029224	0.010423	0.174499	1201	3	-1.041	0.90346	0.90305	1	16922	0	-1.041
PPIAL4E	4	0.0029254	0.010429	0.174499	1202	4	-0.77339	0.99707	0.99707	1	19214	0	-0.77339
NOL6	4	0.0029419	0.010487	0.175317	1203	4	-1.0688	0.99706	0.99705	1	19213	0	-1.0688
RASGRP2	4	0.0029492	0.010508	0.175516	1204	3	-0.76425	0.86637	0.86902	1	16286	1	-0.76425
KRTAP2-3	4	0.0029585	0.010541	0.17593	1205	4	-0.51229	0.99704	0.99703	1	19211	0	-0.51229
LIN7C	4	0.0029786	0.01061	0.176933	1206	3	-0.76968	0.7215	0.78068	1	14674	1	-0.76968
ACTR8	4	0.0029872	0.010638	0.177246	1207	3	-0.78219	0.45569	0.61226	1	11017	1	-0.78219
RTEL1	4	0.003007	0.010716	0.178157	1208	4	-0.95404	0.99537	0.99539	1	19119	0	-0.95404
ATP6AP2	4	0.0030095	0.010723	0.178157	1209	3	-1.2534	0.80957	0.82852	1	15484	1	-1.2534
MAPRE1	4	0.0030109	0.010728	0.178157	1210	3	-0.48813	0.74569	0.79264	1	14871	1	-0.48813
KDELR1	4	0.0030418	0.010839	0.179848	1211	4	-0.4824	0.99696	0.99695	1	19207	0	-0.4824
ERH	4	0.0030543	0.010884	0.180457	1212	3	-1.8735	0.96185	0.9617	1	18055	0	-1.8735
RBM4B	4	0.0030568	0.010893	0.180457	1213	3	-0.75986	0.80755	0.82727	1	15466	1	-0.75986
ZNF7	4	0.0030657	0.010919	0.18074	1214	4	-0.4272	0.99693	0.99692	1	19206	0	-0.4272
ARHGAP29	4	0.0030807	0.010965	0.181349	1215	4	-1.3245	0.99692	0.99691	1	19205	0	-1.3245
IL6ST	4	0.0030848	0.010977	0.181403	1216	4	-0.42463	0.99692	0.9969	1	19204	0	-0.42463
RPA1	4	0.0030881	0.010991	0.181473	1217	4	-0.95242	0.99678	0.99677	1	19195	0	-0.95242
TEAD4	4	0.0030965	0.011019	0.181788	1218	4	-0.69549	0.9969	0.99689	1	19202	0	-0.69549
DBR1	4	0.0031062	0.011056	0.182171	1219	4	-0.81186	0.99689	0.99688	1	19201	0	-0.81186
MARK2	4	0.0031082	0.01106	0.182171	1220	4	-0.87776	0.99689	0.99688	1	19200	0	-0.87776
TTK	4	0.0031304	0.011136	0.18327	1221	4	-0.64371	0.99687	0.99686	1	19199	0	-0.64371
HJURP	4	0.0031502	0.011199	0.184164	1222	4	-1.0124	0.98589	0.98586	1	18715	0	-1.0124
TBC1D3L	4	0.0031656	0.011255	0.184723	1223	3	-1.8416	0.94749	0.9474	1	17750	0	-1.8416
VBP1	4	0.0031663	0.011258	0.184723	1224	3	-0.96178	0.6025	0.73175	1	13880	1	-0.96178
LONP1	4	0.0031678	0.011261	0.184723	1225	2	-0.41726	0.64534	0.74796	1	14123	1	-0.41726
EHMT2	4	0.0031796	0.011299	0.18475	1226	3	-0.70815	0.81481	0.83186	1	15555	1	-0.70815
CENPO	4	0.0031799	0.011301	0.18475	1227	4	-0.60924	0.99682	0.99681	1	19198	0	-0.60924
PELI3	4	0.003182	0.011308	0.18475	1228	4	-0.52465	0.99682	0.99681	1	19197	0	-0.52465
HAUS7	4	0.0031822	0.011308	0.18475	1229	3	-0.72476	0.74567	0.79262	1	14870	1	-0.72476
HIST1H2BL	4	0.0031861	0.011324	0.18475	1230	3	-1.1131	0.96865	0.96853	1	18200	0	-1.1131
PPIL2	4	0.0031873	0.011327	0.18475	1231	4	-1.1336	0.98883	0.98882	1	18841	0	-1.1336
STIP1	4	0.0031938	0.01135	0.18497	1232	3	-0.66344	0.96015	0.95997	1	18021	0	-0.66344
METTL17	4	0.0032315	0.011487	0.187057	1233	4	-0.63972	0.99677	0.99677	1	19194	0	-0.63972
SART3	4	0.0032416	0.011528	0.187482	1234	3	-1.3679	0.97652	0.97647	1	18416	0	-1.3679
SUGT1	4	0.0032422	0.011532	0.187482	1235	4	-1.1372	0.99676	0.99676	1	19193	0	-1.1372
ZFP36L1	4	0.0032521	0.01157	0.187947	1236	4	-0.83873	0.99675	0.99675	1	19192	0	-0.83873
SNRNP40	4	0.0032579	0.011588	0.188099	1237	4	-1.1536	0.99349	0.99349	1	19030	0	-1.1536
SOWAHB	4	0.0032643	0.011613	0.188338	1238	4	-0.46738	0.99674	0.99674	1	19191	0	-0.46738
PRAMEF5	4	0.0032742	0.011645	0.188713	1239	3	-1.1769	0.62369	0.73968	1	14002	1	-1.1769
SPEN	4	0.0032899	0.011692	0.189327	1240	3	-0.60041	0.97499	0.9749	1	18367	0	-0.60041
RRN3	4	0.0033006	0.011729	0.189768	1241	3	-1.4236	0.34928	0.51994	1	9536	1	-1.4236
TSG101	4	0.0033039	0.011743	0.189817	1242	4	-0.28559	0.9967	0.99669	1	19189	0	-0.28559
GOLGA8J	4	0.003306	0.011751	0.189817	1243	4	-0.88199	0.99669	0.99669	1	19188	0	-0.88199
KIAA1109	4	0.0033234	0.011815	0.190533	1244	4	-0.40169	0.99668	0.99667	1	19187	0	-0.40169
HIST4H4	4	0.0033247	0.011819	0.190533	1245	3	-0.12988	0.40259	0.56621	1	10268	1	-0.12988
VPS37C	4	0.0033268	0.011829	0.190533	1246	3	-0.97849	0.45672	0.61313	1	11032	1	-0.97849
LAS1L	4	0.0033294	0.011833	0.190533	1247	3	-0.85773	0.97286	0.97278	1	18311	0	-0.85773
PPME1	4	0.003348	0.011902	0.191471	1248	4	-0.7819	0.99575	0.99576	1	19145	0	-0.7819
USPL1	4	0.0033506	0.01191	0.191471	1249	3	-1.0816	0.70951	0.77509	1	14578	1	-1.0816
XRN1	4	0.0033688	0.011975	0.192354	1250	4	-0.98182	0.98756	0.98754	1	18786	0	-0.98182
N6AMT1	4	0.0033833	0.012024	0.19299	1251	4	-0.73477	0.99662	0.99662	1	19186	0	-0.73477
LRRC37A2	4	0.0033933	0.01206	0.193413	1252	4	-0.89256	0.9951	0.99511	1	19108	0	-0.89256
JMY	4	0.0033988	0.012076	0.193507	1253	4	-0.23483	0.9966	0.99661	1	19185	0	-0.23483
SF3A2	4	0.0034014	0.012085	0.193507	1254	2	-0.96023	0.30136	0.47888	0.999038	8875	2	-0.96023
RIN1	4	0.0034067	0.012102	0.193629	1255	4	-0.84807	0.99013	0.99007	1	18893	0	-0.84807
NSMCE2	4	0.003418	0.012141	0.194096	1256	4	-0.79963	0.99658	0.99659	1	19184	0	-0.79963
ZBTB20	4	0.0034228	0.012161	0.194265	1257	3	-0.78005	0.92262	0.92242	1	17267	0	-0.78005
C4orf26	4	0.0034255	0.012172	0.194283	1258	3	-0.46218	0.11826	0.25229	0.991609	5114	1	-0.46218
MRPL32	4	0.0034336	0.012194	0.194483	1259	3	-0.88836	0.96871	0.96858	1	18202	0	-0.88836
WAC	4	0.0034647	0.01231	0.196158	1260	3	-1.1394	0.8039	0.82498	1	15426	1	-1.1394
DAZAP2	4	0.0034679	0.012319	0.196158	1261	4	-0.4957	0.99653	0.99653	1	19183	0	-0.4957
EXOSC7	4	0.0034728	0.012333	0.19623	1262	3	-0.93547	0.69054	0.76667	1	14442	1	-0.93547
ANAPC2	4	0.0034779	0.012347	0.196294	1263	3	-1.0271	0.14253	0.29168	0.999038	5778	1	-1.0271
C2orf69	4	0.0034892	0.012386	0.196757	1264	3	-0.79678	0.92957	0.92933	1	17396	0	-0.79678
IQGAP3	4	0.0035033	0.012432	0.197328	1265	4	-0.5195	0.9965	0.99649	1	19180	0	-0.5195
KRI1	4	0.0035083	0.012449	0.197454	1266	3	-0.86557	0.93517	0.93499	1	17501	0	-0.86557
ATPAF2	4	0.0035176	0.012484	0.197852	1267	4	-0.42557	0.99648	0.99648	1	19179	0	-0.42557
PLA2G10	4	0.0035293	0.012518	0.197861	1268	3	-1.4022	0.91685	0.91658	1	17167	0	-1.4022
STAT2	4	0.0035316	0.012525	0.197861	1269	3	-0.71077	0.94376	0.94364	1	17684	0	-0.71077
PMPCA	4	0.003533	0.012531	0.197861	1270	3	-1.9165	0.97714	0.97715	1	18433	0	-1.9165
RAD51	4	0.0035338	0.012536	0.197861	1271	2	-0.68263	0.92846	0.92822	1	17378	0	-0.68263
EXOC1	4	0.0035358	0.012542	0.197861	1272	4	-0.41454	0.99646	0.99646	1	19178	0	-0.41454
CTAGE9	4	0.0035371	0.012544	0.197861	1273	4	-0.97887	0.99583	0.99584	1	19150	0	-0.97887
PRKRIP1	4	0.0035389	0.012554	0.197861	1274	4	-0.5205	0.99646	0.99646	1	19177	0	-0.5205
METAP1	4	0.0035434	0.012566	0.197892	1275	4	-0.99516	0.99646	0.99646	1	19176	0	-0.99516
WBSCR16	4	0.0035511	0.012591	0.19814	1276	4	-0.49478	0.99645	0.99645	1	19175	0	-0.49478
UTP23	4	0.0035896	0.012718	0.199974	1277	4	-1.1587	0.99527	0.99528	1	19112	0	-1.1587
GTF2B	4	0.0036118	0.012808	0.201241	1278	4	-1.1255	0.98621	0.98617	1	18727	0	-1.1255
LSM8	4	0.0036184	0.012831	0.201329	1279	4	-1.7545	0.99551	0.99552	1	19132	0	-1.7545
BRIX1	4	0.0036202	0.012834	0.201329	1280	3	-1.4516	0.95928	0.95915	1	18001	0	-1.4516
NHP2L1	4	0.0036296	0.012866	0.201674	1281	3	-0.94551	0.48341	0.63639	1	11431	1	-0.94551
TMEM223	4	0.0036442	0.012926	0.20245	1282	4	-0.52064	0.99636	0.99636	1	19173	0	-0.52064
EXT1	4	0.0036551	0.012962	0.202862	1283	4	-0.6531	0.99634	0.99635	1	19172	0	-0.6531
ANAPC15	4	0.0036596	0.012982	0.202947	1284	4	-0.96952	0.98534	0.98531	1	18694	0	-0.96952
MANF	4	0.0036608	0.012988	0.202947	1285	3	-0.8383	0.74793	0.7938	1	14897	1	-0.8383
SACM1L	4	0.0036763	0.01304	0.2035	1286	3	-1.1089	0.43312	0.59267	1	10714	1	-1.1089
RPS21	4	0.0036777	0.013043	0.2035	1287	3	-1.0698	0.74184	0.79062	1	14839	1	-1.0698
ANXA9	4	0.0036841	0.013066	0.203696	1288	4	-0.62158	0.99632	0.99633	1	19171	0	-0.62158
ADAT2	4	0.003696	0.013108	0.204197	1289	3	-1.011	0.5488	0.69403	1	13222	1	-1.011
RARRES3	4	0.0037017	0.013121	0.204246	1290	3	-0.61788	0.40767	0.57055	1	10350	1	-0.61788
RPL7A	4	0.0037145	0.013164	0.204747	1291	3	-0.86848	0.72206	0.78094	1	14681	1	-0.86848
C9orf114	4	0.0037201	0.013184	0.204902	1292	3	-0.88907	0.84605	0.85313	1	15973	1	-0.88907
SYMPK	4	0.0037415	0.013251	0.205784	1293	4	-1.1638	0.98081	0.98081	1	18543	0	-1.1638
TOR2A	4	0.0037529	0.013292	0.206259	1294	3	-0.61742	0.47218	0.62659	1	11263	1	-0.61742
PRCC	4	0.0037647	0.013324	0.206577	1295	4	-0.56037	0.99624	0.99625	1	19169	0	-0.56037
NAALAD2	4	0.0037679	0.013335	0.206577	1296	4	-0.49179	0.99623	0.99625	1	19168	0	-0.49179
E4F1	4	0.003771	0.013347	0.206577	1297	4	-0.61487	0.99623	0.99624	1	19167	0	-0.61487
AP2M1	4	0.0037729	0.013353	0.206577	1298	3	-0.62223	0.9448	0.94465	1	17705	0	-0.62223
TTI1	4	0.0037845	0.013399	0.207118	1299	3	-0.90623	0.3731	0.54055	1	9858	1	-0.90623
NDUFC2-KCTD14	4	0.0037902	0.013423	0.207331	1300	3	-0.87445	0.70505	0.77307	1	14545	1	-0.87445
DNMT1	4	0.0038248	0.01354	0.208956	1301	3	-1.0841	0.88687	0.88689	1	16616	1	-1.0841
BCAS2	4	0.0038291	0.013555	0.208956	1302	3	-0.67851	0.94462	0.94448	1	17699	0	-0.67851
MLST8	4	0.0038305	0.013559	0.208956	1303	3	-0.89621	0.68059	0.76236	1	14375	1	-0.89621
SNF8	4	0.0038407	0.013599	0.209403	1304	3	-0.73452	0.23559	0.42305	0.999038	8009	1	-0.73452
AAMP	4	0.0038552	0.013647	0.209985	1305	3	-0.48596	0.93801	0.93793	1	17555	0	-0.48596
MMP10	4	0.0038734	0.013712	0.210831	1306	4	-0.35294	0.99613	0.99614	1	19163	0	-0.35294
MRPL48	3	0.0038786	0.010722	0.178157	1307	2	-1.2059	0.038402	0.094428	0.80707	2703	1	-1.2059
BPTF	4	0.0038843	0.013743	0.211147	1308	3	-0.72016	0.8876	0.88758	1	16628	1	-0.72016
ORC3	4	0.0038921	0.013764	0.211311	1309	3	-1.2188	0.89626	0.89589	1	16793	1	-1.2188
MRPS34	4	0.0039036	0.013798	0.211663	1310	4	-0.49668	0.9961	0.99611	1	19162	0	-0.49668
NUTM2G	4	0.0039114	0.013823	0.211879	1311	3	-0.66113	0.89246	0.89218	1	16719	1	-0.66113
EMC7	4	0.0039464	0.013949	0.213648	1312	3	-1.7732	0.97279	0.9727	1	18308	0	-1.7732
ZBTB11	4	0.0039593	0.013989	0.214111	1313	3	-1.012	0.82022	0.83532	1	15628	1	-1.012
ARL17A	4	0.0039786	0.014052	0.214912	1314	3	-0.69101	0.89651	0.89614	1	16801	1	-0.69101
RER1	4	0.0039815	0.014064	0.214921	1315	3	-0.57669	0.62977	0.74199	1	14044	1	-0.57669
GFM1	4	0.0039986	0.014117	0.215578	1316	4	-0.33031	0.996	0.99602	1	19161	0	-0.33031
MAGOH	4	0.004017	0.014187	0.216473	1317	4	-0.39255	0.99598	0.996	1	19160	0	-0.39255
SIL1	4	0.0040211	0.014202	0.216534	1318	4	-0.65785	0.99598	0.99599	1	19159	0	-0.65785
SAP30BP	4	0.0040262	0.01422	0.216648	1319	3	-0.93791	0.8367	0.84642	1	15840	1	-0.93791
EMC3	4	0.0040443	0.014275	0.217181	1320	3	-1.2793	0.97609	0.97603	1	18398	0	-1.2793
ADRBK1	4	0.0040446	0.014276	0.217181	1321	4	-0.49299	0.99596	0.99597	1	19157	0	-0.49299
UBE2G2	4	0.0040547	0.014311	0.217549	1322	4	-0.41543	0.99595	0.99596	1	19155	0	-0.41543
LRR1	4	0.0040742	0.014376	0.218371	1323	3	-1.3982	0.95384	0.95366	1	17881	0	-1.3982
KMT2D	4	0.0040863	0.014417	0.218819	1324	4	-0.56436	0.99414	0.99415	1	19055	0	-0.56436
KIF4A	4	0.0040938	0.014441	0.218989	1325	3	-1.2444	0.91672	0.91644	1	17164	0	-1.2444
ZC3H10	4	0.0040954	0.01445	0.218989	1326	3	-0.59838	0.85683	0.8614	1	16123	1	-0.59838
PMP22	3	0.0041	0.011312	0.18475	1327	3	-0.69462	0.9959	0.99599	1	19154	0	-0.69462
POM121C	4	0.0041354	0.014591	0.220954	1328	2	-0.54422	0.61461	0.73624	1	13952	1	-0.54422
CTTNBP2NL	4	0.0041396	0.014601	0.220954	1329	4	-0.25955	0.99586	0.99588	1	19153	0	-0.25955
FTSJ1	4	0.0041688	0.01469	0.222136	1330	4	-0.48736	0.99583	0.99584	1	19149	0	-0.48736
YME1L1	4	0.0042159	0.01485	0.224372	1331	4	-0.52557	0.97992	0.97996	1	18516	0	-0.52557
HIST1H2AI	4	0.0042389	0.014927	0.225114	1332	4	-1.6864	0.99576	0.99577	1	19147	0	-1.6864
USP17L27	4	0.0042406	0.014932	0.225114	1333	3	-1.1152	0.70603	0.7735	1	14553	1	-1.1152
SLC43A1	4	0.0042406	0.014932	0.225114	1334	4	-0.31124	0.99576	0.99577	1	19146	0	-0.31124
HEATR6	4	0.0042528	0.01497	0.225509	1335	4	-0.80274	0.99575	0.99576	1	19144	0	-0.80274
PPIL4	4	0.0042716	0.015027	0.2262	1336	4	-1.0419	0.98136	0.98136	1	18563	0	-1.0419
RAB3IL1	4	0.0042905	0.015093	0.227023	1337	4	-0.71508	0.99571	0.99572	1	19141	0	-0.71508
COX15	4	0.004298	0.015119	0.227085	1338	4	-0.91157	0.98833	0.98829	1	18821	0	-0.91157
SNUPN	4	0.0043011	0.015133	0.227085	1339	4	-0.6099	0.99306	0.99305	1	18999	0	-0.6099
ANAPC5	4	0.0043043	0.015141	0.227085	1340	3	-1.1343	0.36684	0.53514	1	9772	1	-1.1343
NUP214	4	0.0043074	0.01515	0.227085	1341	3	-1.3289	0.13211	0.27496	0.999038	5483	1	-1.3289
FAM110D	4	0.0043099	0.015158	0.227085	1342	4	-0.4501	0.99569	0.9957	1	19140	0	-0.4501
RGPD5	4	0.0043121	0.015165	0.227085	1343	3	-0.81923	0.96834	0.96823	1	18193	0	-0.81923
ELP5	4	0.0043179	0.015183	0.227196	1344	3	-0.50991	0.032389	0.098519	0.809925	2437	1	-0.50991
RPUSD4	4	0.004323	0.015196	0.227219	1345	3	-0.70221	0.9761	0.97603	1	18399	0	-0.70221
RCL1	4	0.0043368	0.015249	0.227837	1346	3	-1.0293	0.81859	0.83426	1	15604	1	-1.0293
TEX10	4	0.004345	0.015274	0.22805	1347	4	-1.1381	0.99025	0.99019	1	18902	0	-1.1381
CHRM4	4	0.0043497	0.015293	0.228152	1348	3	-0.81014	0.50439	0.65465	1	12585	1	-0.81014
KRTAP4-8	4	0.0043613	0.015331	0.228563	1349	3	-0.56937	0.95637	0.95625	1	17930	0	-0.56937
NOC2L	4	0.0043654	0.015346	0.228614	1350	4	-0.94185	0.98487	0.98484	1	18682	0	-0.94185
MBTPS2	4	0.0043765	0.015388	0.228957	1351	4	-1.0164	0.98124	0.98124	1	18559	0	-1.0164
FANCI	4	0.0043791	0.015392	0.228957	1352	4	-0.54787	0.99562	0.99563	1	19139	0	-0.54787
GSPT1	4	0.0044014	0.015469	0.229869	1353	4	-1.1408	0.9956	0.9956	1	19138	0	-1.1408
RGP1	4	0.0044041	0.015476	0.229869	1354	4	-0.64416	0.9956	0.9956	1	19137	0	-0.64416
RASD1	4	0.0044113	0.015501	0.230065	1355	4	-0.85007	0.99559	0.99559	1	19136	0	-0.85007
THOC5	4	0.0044227	0.015544	0.23053	1356	3	-0.65566	0.91591	0.91563	1	17145	0	-0.65566
DCTN6	4	0.0044392	0.015602	0.231221	1357	3	-1.4869	0.10863	0.23647	0.979017	4856	1	-1.4869
CGB7	4	0.0044433	0.015614	0.231226	1358	3	-0.94033	0.5231	0.67114	1	12850	1	-0.94033
SMCR8	4	0.0044473	0.015627	0.23125	1359	4	-0.5909	0.99555	0.99557	1	19135	0	-0.5909
NOL7	4	0.0044558	0.015658	0.23125	1360	4	-1.1888	0.98947	0.98945	1	18865	0	-1.1888
BAD	4	0.004459	0.015671	0.23125	1361	4	-0.68379	0.99554	0.99556	1	19134	0	-0.68379
TARDBP	4	0.0044598	0.015672	0.23125	1362	3	-0.99636	0.97805	0.97807	1	18461	0	-0.99636
SLC35B1	4	0.0044599	0.015673	0.23125	1363	4	-0.70435	0.99554	0.99555	1	19133	0	-0.70435
NCAPG2	4	0.0044702	0.015713	0.231668	1364	4	-1.0586	0.99069	0.99064	1	18921	0	-1.0586
CCT8	4	0.0044846	0.015759	0.23218	1365	3	-0.60622	0.22949	0.41791	0.999038	7930	1	-0.60622
MMP7	4	0.0044974	0.015798	0.232499	1366	4	-0.58747	0.99255	0.99256	1	18982	0	-0.58747
MTBP	4	0.004499	0.015804	0.232499	1367	4	-1.8686	0.9955	0.99552	1	19131	0	-1.8686
F8A2	4	0.0045072	0.015845	0.232937	1368	4	-0.63835	0.99549	0.99551	1	19130	0	-0.63835
RAB3GAP2	4	0.0045117	0.015862	0.23302	1369	4	-0.68234	0.99549	0.9955	1	19129	0	-0.68234
COQ10A	4	0.0045254	0.015911	0.233417	1370	4	-0.53931	0.99547	0.99549	1	19128	0	-0.53931
GLYAT	4	0.0045264	0.015912	0.233417	1371	4	-0.65395	0.99547	0.99549	1	19127	0	-0.65395
UBE2W	4	0.0045502	0.015994	0.234303	1372	4	-0.47028	0.99545	0.99547	1	19126	0	-0.47028
RPS10-NUDT3	4	0.0045511	0.015996	0.234303	1373	3	-2.2169	0.52226	0.67039	1	12842	1	-2.2169
ACTR5	4	0.0045847	0.016102	0.235136	1374	3	-0.9549	0.94457	0.94443	1	17697	0	-0.9549
THOC2	4	0.0045852	0.016103	0.235136	1375	4	-0.45964	0.99541	0.99543	1	19123	0	-0.45964
CMTR1	4	0.0045863	0.016108	0.235136	1376	4	-1.2562	0.99489	0.9949	1	19099	0	-1.2562
PRR11	4	0.0045879	0.016112	0.235136	1377	4	-0.47963	0.98943	0.98941	1	18864	0	-0.47963
DPH5	4	0.0045895	0.016118	0.235136	1378	3	-1.0857	0.23349	0.42124	0.999038	7976	1	-1.0857
WDR26	4	0.0045926	0.01613	0.235136	1379	4	-0.97891	0.99541	0.99542	1	19122	0	-0.97891
LSM6	4	0.0045961	0.016141	0.235136	1380	3	-1.1069	0.97843	0.97843	1	18466	0	-1.1069
CDC23	4	0.0046013	0.016158	0.235136	1381	3	-1.4582	0.50653	0.65652	1	12621	1	-1.4582
FANCM	4	0.0046055	0.016168	0.235136	1382	4	-0.49634	0.99539	0.99541	1	19121	0	-0.49634
RTCA	4	0.0046058	0.01617	0.235136	1383	4	-0.52855	0.98199	0.98198	1	18580	0	-0.52855
UBE2T	4	0.0046195	0.016219	0.235681	1384	4	-0.27017	0.99538	0.99539	1	19120	0	-0.27017
UNC45A	4	0.0046288	0.016254	0.236012	1385	4	-0.46218	0.99537	0.99538	1	19118	0	-0.46218
LRRC66	4	0.0046325	0.016266	0.23602	1386	4	-0.67335	0.99537	0.99538	1	19117	0	-0.67335
VCPIP1	4	0.0046437	0.016303	0.236392	1387	4	-0.64743	0.99536	0.99537	1	19116	0	-0.64743
CABP4	4	0.0046763	0.016409	0.237684	1388	3	-1.0793	0.52057	0.66887	1	12818	1	-1.0793
TECR	4	0.0046783	0.016416	0.237684	1389	4	-0.51111	0.99532	0.99533	1	19115	0	-0.51111
PNN	4	0.0046911	0.016463	0.238197	1390	3	-0.84743	0.77024	0.80557	1	15080	1	-0.84743
ZNHIT3	4	0.0047046	0.016521	0.238866	1391	4	-1.1116	0.9953	0.99531	1	19114	0	-1.1116
CEP57	4	0.0047149	0.016559	0.239099	1392	4	-0.32267	0.99529	0.9953	1	19113	0	-0.32267
SUPT16H	4	0.0047194	0.016574	0.239105	1393	4	-1.5533	0.98994	0.98989	1	18880	0	-1.5533
B3GALT6	4	0.0047358	0.016627	0.2397	1394	3	-0.58119	0.90158	0.90115	1	16891	0	-0.58119
CHMP6	4	0.0047408	0.016646	0.239805	1395	3	-1.2973	0.88577	0.88586	1	16595	1	-1.2973
CENPW	4	0.0047576	0.016702	0.240434	1396	3	-1.4634	0.77562	0.8085	1	15126	1	-1.4634
FAM35A	4	0.0048046	0.016869	0.242663	1397	3	-0.50576	0.72222	0.78102	1	14685	1	-0.50576
TAF1A	4	0.0048193	0.016916	0.243169	1398	3	-0.97171	0.62735	0.74106	1	14025	1	-0.97171
C1QBP	4	0.004833	0.016964	0.243681	1399	4	-0.54256	0.99517	0.99517	1	19111	0	-0.54256
ANKRD49	4	0.0048395	0.016988	0.24386	1400	3	-0.88783	0.91925	0.919	1	17200	0	-0.88783
DPP3	4	0.0048648	0.017075	0.24479	1401	3	-0.77478	0.96891	0.96878	1	18209	0	-0.77478
RRH	4	0.0048657	0.017077	0.24479	1402	4	-0.53524	0.99513	0.99514	1	19110	0	-0.53524
LSM4	4	0.0048698	0.017093	0.244849	1403	3	-0.97966	0.96759	0.96747	1	18175	0	-0.97966
DDX42	4	0.0048862	0.017147	0.245435	1404	3	-1.2457	0.95802	0.95794	1	17978	0	-1.2457
MON2	4	0.0048919	0.01716	0.245458	1405	4	-0.49455	0.99511	0.99512	1	19109	0	-0.49455
NEURL4	4	0.0048967	0.017179	0.245551	1406	4	-0.45938	0.9951	0.99511	1	19107	0	-0.45938
PPP2R1A	4	0.0049025	0.017202	0.245707	1407	4	-0.79201	0.9951	0.99511	1	19106	0	-0.79201
LCP2	4	0.0049259	0.017283	0.246685	1408	4	-0.38881	0.99507	0.99508	1	19105	0	-0.38881
POLR2J3	4	0.0049381	0.017324	0.247093	1409	3	-0.86573	0.61341	0.73578	1	13944	1	-0.86573
HIST1H2BN	4	0.0049447	0.017346	0.247234	1410	4	-1.251	0.98871	0.98871	1	18837	0	-1.251
FOXP1	4	0.0049562	0.01738	0.247542	1411	4	-0.76156	0.99504	0.99505	1	19104	0	-0.76156
PSMA2	4	0.0049651	0.017402	0.247647	1412	3	-0.9931	0.80896	0.82814	1	15482	1	-0.9931
NOL8	4	0.0049702	0.017412	0.247647	1413	4	-0.67903	0.99464	0.99466	1	19086	0	-0.67903
TUBGCP4	4	0.0049903	0.017482	0.248473	1414	2	-0.54142	0.48578	0.63846	1	11461	2	-0.54142
LRRC47	4	0.0050004	0.017514	0.248745	1415	4	-0.50364	0.995	0.99501	1	19102	0	-0.50364
UBAP1	4	0.0050149	0.017558	0.249191	1416	3	-0.58351	0.054295	0.14194	0.890209	3201	1	-0.58351
RPS28	4	0.0050208	0.017579	0.249323	1417	3	-0.87646	0.75157	0.79572	1	14928	1	-0.87646
C11orf95	4	0.0050296	0.01761	0.24958	1418	4	-0.68306	0.99305	0.99305	1	18998	0	-0.68306
NAA40	4	0.0050459	0.01767	0.250261	1419	3	-1.0254	0.50129	0.65193	1	12545	1	-1.0254
YARS2	4	0.0051067	0.017885	0.25305	1420	4	-0.85189	0.99489	0.99491	1	19100	0	-0.85189
YWHAZ	4	0.0051086	0.017893	0.25305	1421	4	-1.0953	0.99152	0.9915	1	18951	0	-1.0953
TMEM134	4	0.005113	0.01791	0.253122	1422	4	-0.54167	0.99358	0.99359	1	19034	0	-0.54167
DDX55	4	0.0051219	0.017936	0.253306	1423	2	-0.51165	0.31568	0.49114	0.999038	9079	2	-0.51165
RMI1	4	0.0051395	0.017986	0.253798	1424	3	-0.75385	0.89236	0.8921	1	16717	1	-0.75385
HTATSF1	4	0.0051434	0.017996	0.253798	1425	4	-0.89559	0.98906	0.98905	1	18849	0	-0.89559
PHF12	4	0.0051557	0.018032	0.254134	1426	3	-1.2238	0.91118	0.9109	1	17062	0	-1.2238
FOXD4L1	4	0.0051749	0.018101	0.254748	1427	3	-0.65973	0.41647	0.57811	1	10461	1	-0.65973
SERF1A	4	0.005175	0.018101	0.254748	1428	4	-0.70321	0.9933	0.9933	1	19016	0	-0.70321
TXNRD1	4	0.0051832	0.018139	0.255103	1429	4	-0.72845	0.99482	0.99483	1	19098	0	-0.72845
LOC102723859	4	0.0052059	0.018211	0.255839	1430	2	-0.092418	0.13249	0.27556	0.999038	5493	1	-0.092418
SNX32	4	0.0052076	0.018217	0.255839	1431	4	-0.44628	0.99479	0.99481	1	19097	0	-0.44628
DGCR8	4	0.0052218	0.01826	0.256268	1432	4	-0.61859	0.99478	0.9948	1	19096	0	-0.61859
CDC25B	4	0.0052474	0.018354	0.257271	1433	3	-1.0377	0.42299	0.5838	1	10561	1	-1.0377
VPS18	4	0.0052491	0.018361	0.257271	1434	3	-0.48842	0.97176	0.97168	1	18285	0	-0.48842
HNRNPUL2	4	0.0052514	0.01837	0.257271	1435	4	-0.67978	0.99475	0.99477	1	19095	0	-0.67978
GGPS1	4	0.0052651	0.018412	0.257684	1436	3	-1.1443	0.97024	0.97012	1	18243	0	-1.1443
POLR1E	4	0.0052793	0.018466	0.258255	1437	3	-1.3241	0.97014	0.97004	1	18240	0	-1.3241
UFD1L	4	0.0052864	0.018492	0.258434	1438	2	-0.59785	0.25369	0.43844	0.999038	8245	2	-0.59785
TOMM20	4	0.0052953	0.018512	0.258536	1439	3	-0.79739	0.91509	0.91482	1	17125	0	-0.79739
OSTC	4	0.0053079	0.018555	0.258961	1440	4	-1.0126	0.99139	0.99137	1	18946	0	-1.0126
CENPN	4	0.0053193	0.018587	0.259151	1441	4	-0.96666	0.99468	0.9947	1	19092	0	-0.96666
CDK9	4	0.0053213	0.018595	0.259151	1442	4	-1.1378	0.99468	0.9947	1	19091	0	-1.1378
DPH2	4	0.0053441	0.018672	0.259506	1443	4	-0.37809	0.99466	0.99467	1	19090	0	-0.37809
RPS19BP1	4	0.0053472	0.018679	0.259506	1444	4	-0.68152	0.99465	0.99467	1	19089	0	-0.68152
NCL	4	0.0053473	0.01868	0.259506	1445	3	-1.2028	0.97129	0.9712	1	18266	0	-1.2028
C11orf80	4	0.0053482	0.018682	0.259506	1446	4	-0.58354	0.99465	0.99467	1	19088	0	-0.58354
PFDN6	4	0.0053509	0.018691	0.259506	1447	3	-2.2435	0.93217	0.9319	1	17446	0	-2.2435
LCN8	4	0.0053534	0.018697	0.259506	1448	4	-0.28459	0.99465	0.99466	1	19087	0	-0.28459
NUFIP1	4	0.0053599	0.018722	0.259662	1449	3	-0.63194	0.22759	0.41631	0.999038	7904	1	-0.63194
NIFK	4	0.0053808	0.018784	0.260204	1450	2	-0.41153	0.7834	0.81288	1	15211	1	-0.41153
TOM1L2	4	0.0053825	0.018787	0.260204	1451	4	-0.42153	0.99462	0.99463	1	19085	0	-0.42153
FAXDC2	4	0.0053909	0.018818	0.260453	1452	4	-0.75998	0.99461	0.99462	1	19084	0	-0.75998
RARS	4	0.0053944	0.01883	0.260453	1453	3	-0.96746	0.21433	0.40089	0.999038	7628	1	-0.96746
KIF3C	4	0.0053992	0.01885	0.260546	1454	4	-0.47444	0.9946	0.99461	1	19083	0	-0.47444
TMEM131	4	0.0054044	0.018868	0.260618	1455	4	-0.68397	0.9946	0.99461	1	19082	0	-0.68397
NRD1	4	0.0054191	0.018919	0.261133	1456	4	-0.54186	0.99458	0.99459	1	19080	0	-0.54186
NUDCD3	4	0.005423	0.018935	0.261184	1457	3	-0.61612	0.63213	0.74287	1	14050	1	-0.61612
TPRKB	4	0.0054443	0.01901	0.262037	1458	3	-0.70419	0.07375	0.1767	0.928055	3827	1	-0.70419
ZC3H13	4	0.0054488	0.019028	0.262071	1459	3	-0.66481	0.6291	0.74174	1	14038	1	-0.66481
SCFD1	4	0.0054521	0.019039	0.262071	1460	3	-1.1329	0.74922	0.79446	1	14908	1	-1.1329
OR4B1	4	0.0054632	0.019075	0.262386	1461	4	-0.52859	0.99454	0.99455	1	19079	0	-0.52859
SLC25A44	4	0.0054737	0.019102	0.262555	1462	4	-0.37342	0.99453	0.99454	1	19077	0	-0.37342
RBBP8	4	0.0054779	0.019113	0.262555	1463	4	-0.63094	0.99452	0.99454	1	19076	0	-0.63094
BRAP	4	0.0054938	0.019172	0.263187	1464	4	-0.62349	0.99451	0.99452	1	19075	0	-0.62349
SETD2	4	0.0055471	0.019342	0.265345	1465	3	-0.83172	0.96434	0.96425	1	18105	0	-0.83172
HIST1H3I	4	0.0055729	0.019432	0.266238	1466	3	-0.69538	0.74512	0.79232	1	14865	1	-0.69538
KRT18	4	0.0055757	0.019444	0.266238	1467	4	-1.0601	0.99442	0.99444	1	19072	0	-1.0601
ATL2	4	0.0055778	0.019447	0.266238	1468	4	-0.89893	0.99442	0.99444	1	19071	0	-0.89893
GLTP	4	0.0055939	0.019506	0.266859	1469	4	-0.27205	0.99441	0.99442	1	19070	0	-0.27205
USP17L11	4	0.005609	0.019553	0.267317	1470	3	-1.0387	0.91408	0.91382	1	17109	0	-1.0387
ZSWIM8	4	0.0056173	0.019585	0.267572	1471	3	-0.82817	0.90521	0.9048	1	16948	0	-0.82817
CASP8	4	0.005621	0.019599	0.267592	1472	3	-0.51387	0.95773	0.95766	1	17968	0	-0.51387
TANGO6	4	0.0056596	0.019716	0.269003	1473	4	-0.89494	0.99434	0.99436	1	19068	0	-0.89494
MAP1LC3C	4	0.0056704	0.019753	0.269324	1474	4	-0.47344	0.99433	0.99435	1	19067	0	-0.47344
APLNR	4	0.0057029	0.019875	0.270706	1475	4	-1.0518	0.9869	0.98685	1	18758	0	-1.0518
ATP6V1F	4	0.0057062	0.019886	0.270706	1476	4	-1.4429	0.99414	0.99416	1	19056	0	-1.4429
MRPS16	4	0.0057085	0.019895	0.270706	1477	3	-0.50801	0.96312	0.96301	1	18081	0	-0.50801
RNF212B	4	0.0057198	0.01993	0.270856	1478	4	-0.64898	0.9852	0.98518	1	18689	0	-0.64898
PPIAL4F	4	0.0057201	0.019933	0.270856	1479	3	-1.2963	0.49905	0.65	1	11667	1	-1.2963
DKC1	4	0.0057248	0.019947	0.270873	1480	3	-1.4005	0.96413	0.96404	1	18101	0	-1.4005
APC	4	0.0057348	0.019986	0.271218	1481	3	-0.86628	0.85956	0.86354	1	16170	1	-0.86628
FAM117B	4	0.0057466	0.020017	0.271353	1482	4	-0.35177	0.99425	0.99427	1	19065	0	-0.35177
USP17L5	4	0.0057481	0.020023	0.271353	1483	3	-0.65809	0.64966	0.74965	1	14148	1	-0.65809
CHCHD1	4	0.0057576	0.020054	0.271584	1484	4	-0.34432	0.99424	0.99426	1	19063	0	-0.34432
SOGA1	4	0.0057971	0.020189	0.273233	1485	4	-0.23715	0.9942	0.99422	1	19061	0	-0.23715
TRIM33	4	0.0058015	0.020204	0.273249	1486	4	-0.53231	0.9942	0.99422	1	19060	0	-0.53231
TPCN2	4	0.0058121	0.020236	0.273498	1487	4	-0.37737	0.99366	0.99366	1	19038	0	-0.37737
VPS37A	4	0.0058159	0.020252	0.273534	1488	3	-0.8944	0.53097	0.678	1	12957	1	-0.8944
GTF3C6	4	0.005833	0.020308	0.273629	1489	3	-0.76592	0.73194	0.78571	1	14755	1	-0.76592
AATF	4	0.0058349	0.020313	0.273629	1490	4	-0.65982	0.9897	0.98966	1	18872	0	-0.65982
GOLGA6L6	4	0.005837	0.020323	0.273629	1491	2	-0.79935	0.83789	0.84725	1	15859	1	-0.79935
POLR1D	4	0.0058444	0.020348	0.273629	1492	3	-0.85681	0.95761	0.95753	1	17965	0	-0.85681
RPE	4	0.0058446	0.020349	0.273629	1493	4	-0.9326	0.99416	0.99417	1	19059	0	-0.9326
ARF1	4	0.0058464	0.020357	0.273629	1494	4	-0.9982	0.98588	0.98585	1	18713	0	-0.9982
RSRC2	4	0.0058502	0.020366	0.273629	1495	4	-0.58291	0.99415	0.99417	1	19058	0	-0.58291
CBWD6	4	0.0058511	0.02037	0.273629	1496	2	-0.58509	0.65448	0.75154	1	14180	1	-0.58509
NUP35	4	0.0058546	0.020382	0.273629	1497	4	-0.89078	0.99415	0.99416	1	19057	0	-0.89078
SMYD5	4	0.0058668	0.020426	0.274041	1498	4	-0.68705	0.99413	0.99415	1	19054	0	-0.68705
TUBE1	4	0.0058882	0.020491	0.274736	1499	3	-0.53974	0.8102	0.82893	1	15495	1	-0.53974
CLSPN	4	0.0058959	0.020518	0.274909	1500	4	-0.62937	0.99351	0.99352	1	19032	0	-0.62937
COG5	4	0.0059484	0.020693	0.27685	1501	4	-0.579	0.99405	0.99407	1	19053	0	-0.579
NVL	4	0.0059572	0.020714	0.27685	1502	3	-1.0001	0.070826	0.17158	0.920147	3750	1	-1.0001
GNB2	4	0.0059592	0.020721	0.27685	1503	3	-0.538	0.97647	0.97643	1	18414	0	-0.538
BNIPL	4	0.0059607	0.020728	0.27685	1504	4	-0.31762	0.99404	0.99406	1	19052	0	-0.31762
NUP37	4	0.0059619	0.020732	0.27685	1505	4	-0.59335	0.99404	0.99406	1	19051	0	-0.59335
C16orf62	4	0.0059842	0.020809	0.277691	1506	3	-0.71415	0.94665	0.94658	1	17735	0	-0.71415
MARS2	4	0.0060092	0.020889	0.278577	1507	4	-0.48578	0.99399	0.99401	1	19049	0	-0.48578
TUBGCP6	3	0.0060395	0.016561	0.239099	1508	3	-0.57441	0.99396	0.99407	1	19048	0	-0.57441
TIMM13	4	0.0060444	0.020997	0.279836	1509	4	-0.56388	0.99396	0.99397	1	19047	0	-0.56388
CTSF	4	0.0060649	0.021075	0.280687	1510	4	-0.34905	0.99394	0.99395	1	19046	0	-0.34905
GEMIN4	4	0.0060695	0.02109	0.280704	1511	3	-0.72399	0.64247	0.74685	1	14110	1	-0.72399
BIRC5	4	0.0060789	0.021121	0.280931	1512	3	-1.3838	0.77581	0.8086	1	15129	1	-1.3838
STT3B	4	0.0060851	0.021138	0.280968	1513	3	-0.86245	0.92422	0.92401	1	17299	0	-0.86245
RHPN1	4	0.0061183	0.021245	0.282201	1514	3	-0.84068	0.82059	0.83556	1	15633	1	-0.84068
C1orf100	4	0.0061454	0.021331	0.283165	1515	3	-0.2627	0.75831	0.79913	1	14977	1	-0.2627
ARL2	4	0.0061517	0.021347	0.283181	1516	3	-0.8671	0.93066	0.93041	1	17419	0	-0.8671
MED30	4	0.0061558	0.021361	0.283183	1517	3	-0.78262	0.94304	0.94291	1	17668	0	-0.78262
YPEL4	4	0.0061702	0.021411	0.283662	1518	2	-0.45044	0.52909	0.67644	1	12931	2	-0.45044
MRPS23	4	0.0061773	0.021434	0.283775	1519	3	-0.47158	0.61758	0.73737	1	13967	1	-0.47158
GIGYF2	4	0.0061842	0.021456	0.283888	1520	4	-0.34121	0.99382	0.99382	1	19044	0	-0.34121
RSBN1L	4	0.0061935	0.021488	0.284118	1521	4	-0.35376	0.99381	0.99381	1	19042	0	-0.35376
SMG7	4	0.0062282	0.021603	0.285351	1522	2	-0.79131	0.81125	0.82958	1	15511	1	-0.79131
CNGA3	4	0.0062306	0.02161	0.285351	1523	4	-0.45521	0.99377	0.99377	1	19041	0	-0.45521
CA1	4	0.0062353	0.021627	0.285397	1524	4	-0.5836	0.99376	0.99377	1	19040	0	-0.5836
YIPF5	4	0.0062584	0.021709	0.286294	1525	3	-1.0468	0.65545	0.75194	1	14189	1	-1.0468
GSTP1	4	0.0062865	0.021802	0.287164	1526	3	-0.6625	0.97595	0.97589	1	18390	0	-0.6625
EFCAB1	4	0.0062936	0.021816	0.287164	1527	4	-0.58828	0.99371	0.99371	1	19039	0	-0.58828
RNF40	4	0.0062942	0.021818	0.287164	1528	3	-0.60889	0.7709	0.80593	1	15083	1	-0.60889
VPS72	4	0.0063381	0.021955	0.28877	1529	3	-0.9255	0.70429	0.77272	1	14534	1	-0.9255
CT47A5	4	0.0063541	0.022013	0.289253	1530	1	0.41171	0.0040023	0.014132	0.586986	483	3	0.41171
GPS2	4	0.0063559	0.02202	0.289253	1531	4	-0.57376	0.99364	0.99364	1	19037	0	-0.57376
SSB	4	0.0063973	0.02215	0.29077	1532	4	-0.31872	0.9936	0.99361	1	19035	0	-0.31872
PRIM2	4	0.0064235	0.022242	0.291782	1533	2	-1.0241	0.93393	0.93371	1	17478	0	-1.0241
CBWD5	4	0.0064287	0.022261	0.29185	1534	4	-1.7763	0.99266	0.99266	1	18984	0	-1.7763
FUT4	4	0.0064784	0.022421	0.29375	1535	4	-0.73324	0.99352	0.99352	1	19033	0	-0.73324
TMEM191C	4	0.0065058	0.022506	0.294667	1536	3	-0.84133	0.079921	0.18758	0.937354	4022	1	-0.84133
GAGE12I	4	0.0065098	0.022521	0.294682	1537	3	-0.52705	0.35432	0.52428	1	9594	1	-0.52705
RQCD1	4	0.006516	0.022542	0.294767	1538	3	-0.88556	0.91566	0.91539	1	17137	0	-0.88556
LARS2	4	0.0065276	0.022577	0.295032	1539	4	-0.39336	0.99347	0.99347	1	19029	0	-0.39336
JUN	4	0.0065466	0.022635	0.295491	1540	3	-1.0702	0.95992	0.95977	1	18013	0	-1.0702
DPF2	4	0.0065486	0.022642	0.295491	1541	3	-0.4723	0.77048	0.8057	1	15082	1	-0.4723
ITPA	4	0.0065565	0.022669	0.295652	1542	4	-0.39877	0.99344	0.99345	1	19028	0	-0.39877
SPCS1	4	0.0065686	0.022709	0.295981	1543	4	-0.55962	0.99343	0.99343	1	19026	0	-0.55962
SSFA2	4	0.0066013	0.022816	0.296592	1544	4	-0.63167	0.9934	0.9934	1	19025	0	-0.63167
RTKN	4	0.006605	0.022828	0.296592	1545	4	-0.40227	0.9934	0.9934	1	19024	0	-0.40227
SLC35C1	4	0.0066147	0.022856	0.296592	1546	4	-0.6198	0.99339	0.99339	1	19022	0	-0.6198
ST20	4	0.006615	0.022857	0.296592	1547	3	-0.24539	0.48577	0.63846	1	11460	1	-0.24539
ZMYND12	4	0.0066159	0.02286	0.296592	1548	4	-0.36453	0.99338	0.99339	1	19021	0	-0.36453
TMEM262	4	0.0066166	0.022865	0.296592	1549	3	-0.89036	0.62505	0.74021	1	14013	1	-0.89036
GADD45GIP1	4	0.0066183	0.022869	0.296592	1550	4	-0.53843	0.99338	0.99338	1	19020	0	-0.53843
PCID2	4	0.0066205	0.022874	0.296592	1551	3	-1.0758	0.82839	0.84073	1	15720	1	-1.0758
CKS1B	4	0.0066308	0.022905	0.296785	1552	3	-0.75013	0.97594	0.97588	1	18388	0	-0.75013
TRAIP	4	0.0066464	0.022953	0.296785	1553	4	-0.41234	0.99335	0.99335	1	19019	0	-0.41234
RAPH1	4	0.0066473	0.022954	0.296785	1554	4	-0.55453	0.98609	0.98605	1	18721	0	-0.55453
PCDHGB1	4	0.0066488	0.022959	0.296785	1555	4	-0.33098	0.99335	0.99335	1	19018	0	-0.33098
SLC47A1	4	0.00665	0.022962	0.296785	1556	4	-0.55471	0.99335	0.99335	1	19017	0	-0.55471
MRPL15	4	0.0066762	0.023049	0.297713	1557	3	-0.70358	0.97845	0.97846	1	18468	0	-0.70358
CMPK1	4	0.0066824	0.023072	0.297815	1558	3	-0.74322	0.33113	0.50435	1	9288	1	-0.74322
GLI4	4	0.0066966	0.023118	0.29822	1559	2	-0.47406	0.90711	0.9068	1	16983	0	-0.47406
OBP2A	4	0.0067039	0.02314	0.298315	1560	4	-0.58308	0.9933	0.99329	1	19015	0	-0.58308
PRMT7	4	0.0067223	0.023202	0.298917	1561	4	-0.80616	0.99328	0.99328	1	19014	0	-0.80616
RTTN	4	0.0067489	0.023291	0.299879	1562	3	-0.58165	0.11324	0.24418	0.985674	4979	1	-0.58165
FDXR	4	0.0067594	0.023329	0.300169	1563	3	-0.87124	0.23164	0.41972	0.999038	7953	1	-0.87124
CNIH2	4	0.0068002	0.023445	0.301411	1564	4	-0.46417	0.9932	0.9932	1	19011	0	-0.46417
CINP	4	0.0068033	0.023455	0.301411	1565	3	-0.78607	0.80323	0.82459	1	15414	1	-0.78607
CD37	4	0.0068139	0.023487	0.301629	1566	4	-0.48428	0.99319	0.99319	1	19009	0	-0.48428
NELFA	4	0.0068188	0.023505	0.301664	1567	4	-0.55876	0.99318	0.99318	1	19008	0	-0.55876
XRCC5	4	0.0068276	0.023533	0.301772	1568	4	-1.2334	0.98997	0.98992	1	18885	0	-1.2334
POLRMT	4	0.0068313	0.023543	0.301772	1569	4	-0.79252	0.99317	0.99317	1	19007	0	-0.79252
PTCD3	4	0.0068558	0.023623	0.302601	1570	4	-0.52894	0.98952	0.98948	1	18867	0	-0.52894
SEC63	4	0.0068631	0.023644	0.30268	1571	4	-1.1394	0.98787	0.98785	1	18804	0	-1.1394
CLEC18C	4	0.0068712	0.023666	0.302771	1572	4	-0.56442	0.99313	0.99313	1	19004	0	-0.56442
TAMM41	4	0.0069037	0.023769	0.303709	1573	3	-0.94015	0.6574	0.75276	1	14204	1	-0.94015
PPP1CB	4	0.0069065	0.023779	0.303709	1574	3	-1.0307	0.97457	0.97448	1	18355	0	-1.0307
CDH6	4	0.0069089	0.023785	0.303709	1575	4	-0.2733	0.99309	0.99309	1	19001	0	-0.2733
LTBP3	4	0.006915	0.023802	0.303736	1576	3	-1.0631	0.18452	0.35661	0.999038	6888	1	-1.0631
NPDC1	4	0.0069315	0.023855	0.304222	1577	4	-0.40161	0.99307	0.99306	1	19000	0	-0.40161
CFI	4	0.0069479	0.023904	0.304644	1578	4	-0.35397	0.99305	0.99304	1	18997	0	-0.35397
SRP19	4	0.0069574	0.023929	0.304777	1579	4	-0.88848	0.99268	0.99268	1	18985	0	-0.88848
ETV5	4	0.0069668	0.023966	0.305048	1580	4	-0.38261	0.99303	0.99303	1	18996	0	-0.38261
GTF2A1L	4	0.0069731	0.023986	0.305118	1581	4	-0.40104	0.99303	0.99302	1	18995	0	-0.40104
KIAA0196	4	0.0070112	0.024108	0.306471	1582	4	-0.38861	0.99299	0.99299	1	18994	0	-0.38861
USP17L22	4	0.0070685	0.024284	0.308516	1583	3	-1.8717	0.20995	0.39447	0.999038	7525	1	-1.8717
FDPS	4	0.0070851	0.02433	0.308727	1584	4	-0.98396	0.99291	0.99292	1	18993	0	-0.98396
NAA20	4	0.0070857	0.024332	0.308727	1585	3	-0.91501	0.90998	0.90966	1	17037	0	-0.91501
TSSC1	4	0.0070922	0.024352	0.308794	1586	3	-0.61274	0.59585	0.72935	1	13841	1	-0.61274
RPS6KA4	4	0.0071442	0.024534	0.310902	1587	4	-0.90334	0.99286	0.99286	1	18992	0	-0.90334
C9orf78	4	0.0071545	0.024572	0.311186	1588	4	-0.42583	0.99285	0.99285	1	18991	0	-0.42583
TTI2	4	0.0071873	0.024682	0.312304	1589	3	-0.95414	0.036372	0.10872	0.829733	2628	1	-0.95414
CCNI	4	0.0071933	0.024699	0.312304	1590	4	-0.49852	0.99281	0.99281	1	18989	0	-0.49852
HMGXB3	4	0.0071966	0.024707	0.312304	1591	3	-0.6777	0.97628	0.97622	1	18409	0	-0.6777
TMEM179B	4	0.0072177	0.024778	0.312791	1592	3	-0.87739	0.93695	0.93685	1	17538	0	-0.87739
RGPD1	4	0.0072205	0.024783	0.312791	1593	4	-0.56082	0.99278	0.99279	1	18988	0	-0.56082
PWP2	4	0.0072226	0.024792	0.312791	1594	2	-0.50747	0.086356	0.19864	0.947659	4213	2	-0.50747
REN	4	0.0072491	0.024882	0.313355	1595	4	-0.23206	0.99275	0.99275	1	18987	0	-0.23206
UPF1	4	0.0072526	0.024897	0.313355	1596	3	-1.0948	0.8289	0.84106	1	15726	1	-1.0948
GPATCH4	4	0.0072538	0.024902	0.313355	1597	2	-0.53246	0.032952	0.10004	0.814714	2462	1	-0.53246
TCOF1	4	0.0072592	0.024914	0.313355	1598	4	-0.72505	0.97979	0.97982	1	18510	0	-0.72505
KRT80	4	0.00727	0.024949	0.313598	1599	4	-0.41802	0.99273	0.99273	1	18986	0	-0.41802
MEMO1	4	0.0073073	0.025071	0.314924	1600	4	-1.2432	0.98926	0.98925	1	18860	0	-1.2432
NCKAP5L	4	0.0073227	0.025123	0.315382	1601	3	-0.65259	0.70645	0.77371	1	14557	1	-0.65259
NUDT21	4	0.0073552	0.025235	0.316594	1602	4	-0.62741	0.99264	0.99265	1	18983	0	-0.62741
SUMO1	4	0.0073667	0.025271	0.316847	1603	3	-0.79393	0.95471	0.95453	1	17893	0	-0.79393
PPP2CA	4	0.0073756	0.025298	0.316989	1604	3	-0.62575	0.35129	0.52171	1	9563	1	-0.62575
POTEF	4	0.0073846	0.025321	0.317044	1605	3	-0.67265	0.96388	0.96378	1	18095	0	-0.67265
CDK11B	4	0.0073888	0.025334	0.317044	1606	3	-0.91267	0.95595	0.95581	1	17917	0	-0.91267
EYA3	4	0.0074531	0.025558	0.319496	1607	3	-0.62062	0.80339	0.82468	1	15415	1	-0.62062
RHOD	4	0.0074571	0.025571	0.319496	1608	4	-0.31537	0.99254	0.99256	1	18981	0	-0.31537
NAA35	4	0.007462	0.025589	0.319496	1609	3	-1.4	0.92473	0.9245	1	17309	0	-1.4
BRCA1	4	0.0074636	0.025593	0.319496	1610	4	-1.09	0.98154	0.98153	1	18571	0	-1.09
TRMT6	4	0.0074742	0.025622	0.319591	1611	2	-0.61022	0.86474	0.8677	1	16260	1	-0.61022
INTS8	4	0.0074771	0.025633	0.319591	1612	4	-0.906	0.99252	0.99254	1	18980	0	-0.906
FAM111B	4	0.0074824	0.02565	0.319614	1613	4	-0.4237	0.99252	0.99253	1	18979	0	-0.4237
COX7C	4	0.0075088	0.025742	0.320556	1614	3	-0.57404	0.43559	0.59472	1	10748	1	-0.57404
RTN4RL2	4	0.0075643	0.025928	0.322668	1615	3	-0.4355	0.68261	0.76323	1	14391	1	-0.4355
ZNF236	4	0.007591	0.026015	0.323558	1616	4	-0.54109	0.99241	0.99242	1	18976	0	-0.54109
MATR3	4	0.0076052	0.026061	0.32391	1617	4	-0.68669	0.98228	0.98227	1	18588	0	-0.68669
PCSK7	4	0.0076113	0.026076	0.32391	1618	4	-0.49102	0.99239	0.99239	1	18975	0	-0.49102
LBHD1	4	0.0076232	0.026107	0.324073	1619	4	-0.93144	0.9799	0.97993	1	18515	0	-0.93144
ENO3	4	0.0076275	0.026121	0.324073	1620	4	-0.84669	0.99237	0.99237	1	18973	0	-0.84669
BSCL2	4	0.0076532	0.026199	0.324662	1621	4	-0.7408	0.99235	0.99235	1	18972	0	-0.7408
PRKCE	4	0.0076548	0.026201	0.324662	1622	3	-0.51413	0.47957	0.63302	1	11369	1	-0.51413
CLK2	4	0.0076683	0.026237	0.324907	1623	3	-0.44456	0.74413	0.7918	1	14853	1	-0.44456
DOCK5	4	0.0076967	0.026324	0.325785	1624	4	-0.36644	0.9923	0.99231	1	18971	0	-0.36644
HSPE1-MOB4	4	0.0077099	0.026371	0.326163	1625	2	-0.37748	0.036928	0.1098	0.830129	2655	2	-0.37748
WDR25	4	0.0077308	0.026443	0.326851	1626	4	-0.6387	0.99227	0.99227	1	18970	0	-0.6387
GOLGA6A	4	0.0077592	0.026535	0.327788	1627	3	-0.99787	0.24888	0.4343	0.999038	8183	1	-0.99787
ADAR	4	0.0078049	0.02668	0.329305	1628	4	-0.42142	0.9922	0.9922	1	18969	0	-0.42142
VN1R4	4	0.0078095	0.02669	0.329305	1629	3	-0.54765	0.20122	0.38158	0.999038	7314	1	-0.54765
KLC2	4	0.0078268	0.026748	0.32982	1630	3	-0.53992	0.36921	0.53721	1	9805	1	-0.53992
FMNL1	4	0.0078601	0.026854	0.330916	1631	4	-0.49378	0.99214	0.99214	1	18968	0	-0.49378
BOLA1	4	0.0078784	0.026905	0.33135	1632	3	-0.78573	0.8747	0.87597	1	16412	1	-0.78573
ARFGAP2	4	0.0078853	0.026932	0.331474	1633	3	-0.8456	0.22482	0.41396	0.999038	7865	1	-0.8456
NCOA2	4	0.0079142	0.027026	0.332431	1634	4	-0.56538	0.99209	0.9921	1	18967	0	-0.56538
MRPL11	4	0.007943	0.027115	0.333314	1635	3	-0.81881	0.89085	0.89064	1	16686	1	-0.81881
NDUFV1	4	0.0079569	0.027152	0.33357	1636	3	-0.69918	0.97215	0.97208	1	18296	0	-0.69918
LIG4	4	0.0079638	0.027177	0.333675	1637	4	-0.50171	0.98524	0.98521	1	18690	0	-0.50171
PEMT	4	0.007984	0.027248	0.334145	1638	4	-0.75345	0.99202	0.99202	1	18966	0	-0.75345
KCNH3	4	0.0079854	0.027251	0.334145	1639	4	-0.26609	0.99201	0.99202	1	18965	0	-0.26609
DDX49	4	0.0079896	0.027265	0.334145	1640	3	-1.6347	0.95818	0.95808	1	17984	0	-1.6347
PCMTD1	4	0.0079963	0.027284	0.334177	1641	3	-0.49895	0.93979	0.93973	1	17592	0	-0.49895
USE1	4	0.0080168	0.027348	0.33475	1642	4	-0.64401	0.98996	0.98991	1	18883	0	-0.64401
RALY	4	0.0080499	0.027443	0.335715	1643	4	-0.87411	0.99027	0.99021	1	18903	0	-0.87411
MANEAL	4	0.0080569	0.027463	0.335746	1644	3	-0.7375	0.72204	0.78093	1	14680	1	-0.7375
NDUFB7	4	0.0080686	0.027501	0.336011	1645	3	-0.4698	0.89146	0.89126	1	16699	1	-0.4698
LIMS3	4	0.0081084	0.027632	0.3374	1646	3	-0.74906	0.95811	0.95801	1	17982	0	-0.74906
METTL2B	4	0.0081221	0.027673	0.3377	1647	4	-0.4837	0.99188	0.99189	1	18964	0	-0.4837
MRPL57	4	0.0081349	0.027722	0.33809	1648	4	-0.61609	0.99187	0.99187	1	18963	0	-0.61609
PHIP	4	0.0081462	0.027761	0.338359	1649	4	-0.40603	0.99185	0.99186	1	18962	0	-0.40603
NDUFB11	4	0.0081619	0.027812	0.338778	1650	4	-0.76105	0.99184	0.99184	1	18960	0	-0.76105
NBPF8	4	0.008212	0.027972	0.34052	1651	3	-0.69119	0.45516	0.61178	1	11011	1	-0.69119
GABARAP	4	0.0082204	0.028003	0.340692	1652	4	-0.40746	0.99178	0.99178	1	18958	0	-0.40746
NFU1	4	0.008229	0.02803	0.340821	1653	4	-0.48927	0.99177	0.99177	1	18957	0	-0.48927
MCM4	4	0.0082594	0.028132	0.341761	1654	4	-1.422	0.99025	0.99019	1	18901	0	-1.422
POC1A	4	0.0082634	0.028142	0.341761	1655	4	-0.38667	0.99174	0.99173	1	18956	0	-0.38667
HIST2H2AC	4	0.0083093	0.028285	0.343293	1656	3	-0.94365	0.1577	0.31547	0.999038	6175	1	-0.94365
GAK	4	0.0083189	0.028321	0.343528	1657	4	-0.47805	0.98289	0.98289	1	18605	0	-0.47805
UFL1	4	0.0083954	0.028561	0.346227	1658	3	-0.906	0.68255	0.7632	1	14389	1	-0.906
LIMS3L	4	0.0084218	0.028647	0.347057	1659	3	-0.87756	0.90234	0.90189	1	16902	0	-0.87756
PELO	4	0.0084362	0.028696	0.347444	1660	3	-0.57923	0.96389	0.96379	1	18096	0	-0.57923
PRRC2C	4	0.0084474	0.028728	0.347562	1661	4	-0.85067	0.99155	0.99153	1	18955	0	-0.85067
EIF1	4	0.0084506	0.02874	0.347562	1662	3	-0.69012	0.9374	0.9373	1	17542	0	-0.69012
MADD	4	0.008462	0.028777	0.347731	1663	4	-0.26654	0.99154	0.99152	1	18954	0	-0.26654
SALL4	4	0.0084664	0.028789	0.347731	1664	4	-0.38448	0.99153	0.99151	1	18953	0	-0.38448
ATF7	4	0.0084723	0.028809	0.347731	1665	4	-0.39879	0.99153	0.99151	1	18952	0	-0.39879
NDUFB4	4	0.0084772	0.028823	0.347731	1666	3	-0.46728	0.57947	0.72132	1	13694	1	-0.46728
LSM3	4	0.0085207	0.028956	0.34912	1667	3	-1.4481	0.95503	0.95487	1	17898	0	-1.4481
AGPAT2	4	0.0085279	0.028983	0.349186	1668	3	-0.99244	0.88664	0.8867	1	16612	1	-0.99244
RHEB	4	0.0085324	0.028997	0.349186	1669	3	-0.71675	0.78606	0.81439	1	15239	1	-0.71675
TRPC4AP	4	0.008538	0.029013	0.349186	1670	3	-0.82555	0.95632	0.9562	1	17927	0	-0.82555
CRYGC	4	0.0085649	0.029105	0.350079	1671	4	-0.71575	0.99144	0.99142	1	18949	0	-0.71575
SV2C	4	0.0085959	0.029195	0.350953	1672	4	-0.34106	0.9914	0.99138	1	18947	0	-0.34106
ANKRD36	4	0.0086105	0.029239	0.351269	1673	3	-0.62622	0.84274	0.85069	1	15930	1	-0.62622
RFC4	4	0.0086553	0.02939	0.352874	1674	4	-0.82359	0.99134	0.99132	1	18944	0	-0.82359
CDC20	4	0.0086623	0.029411	0.352918	1675	2	-1.4682	0.56114	0.70504	1	13408	1	-1.4682
PKN2	4	0.0086746	0.029449	0.353156	1676	4	-0.61097	0.99133	0.9913	1	18943	0	-0.61097
KCNK4	4	0.0086985	0.029513	0.353403	1677	4	-0.6339	0.9913	0.99128	1	18942	0	-0.6339
DERL1	4	0.0086985	0.029513	0.353403	1678	4	-0.80466	0.98463	0.98461	1	18672	0	-0.80466
TBC1D28	4	0.008702	0.029522	0.353403	1679	3	-0.86245	0.68995	0.7664	1	14437	1	-0.86245
EDEM1	4	0.0087134	0.029566	0.353723	1680	4	-0.50694	0.99129	0.99126	1	18941	0	-0.50694
MYO7A	4	0.0087224	0.029599	0.353902	1681	4	-0.6626	0.99128	0.99125	1	18940	0	-0.6626
CENPI	4	0.0087474	0.029677	0.354463	1682	2	-1.3224	0.48801	0.64041	1	11502	2	-1.3224
NXF2	4	0.0087494	0.029681	0.354463	1683	4	-0.41212	0.99125	0.99123	1	18939	0	-0.41212
PPIL1	4	0.0087649	0.029733	0.35487	1684	3	-0.53902	0.73223	0.78587	1	14760	1	-0.53902
H3F3B	4	0.0087773	0.029774	0.355153	1685	3	-0.82659	0.97626	0.97621	1	18407	0	-0.82659
RAB3IP	4	0.0087959	0.02982	0.355494	1686	4	-0.26685	0.9912	0.99118	1	18938	0	-0.26685
39873	4	0.008802	0.029845	0.355582	1687	4	-0.36662	0.9912	0.99118	1	18936	0	-0.36662
ISY1-RAB43	4	0.0088094	0.029865	0.3556	1688	3	-0.91436	0.96758	0.96746	1	18174	0	-0.91436
ICE1	4	0.0088216	0.029903	0.35562	1689	4	-0.34573	0.99118	0.99115	1	18935	0	-0.34573
SLC47A2	4	0.0088273	0.029919	0.35562	1690	3	-0.92043	0.96435	0.96425	1	18106	0	-0.92043
METTL16	4	0.0088292	0.029925	0.35562	1691	3	-1.0152	0.57761	0.71961	1	13656	1	-1.0152
POLR2J	4	0.008833	0.029937	0.35562	1692	3	-1.2705	0.96783	0.96772	1	18181	0	-1.2705
POLR2F	4	0.0088561	0.030014	0.356328	1693	4	-1.4262	0.98954	0.9895	1	18868	0	-1.4262
PSMB6	4	0.0088813	0.030095	0.357046	1694	3	-0.82526	0.93391	0.93369	1	17476	0	-0.82526
GOLGA6D	4	0.0088851	0.03011	0.357046	1695	4	-0.66657	0.99111	0.99109	1	18934	0	-0.66657
BEND3	4	0.0089261	0.030235	0.358317	1696	4	-0.58417	0.98939	0.98937	1	18863	0	-0.58417
CDC40	4	0.0089353	0.030264	0.358444	1697	4	-0.6002	0.99106	0.99104	1	18933	0	-0.6002
MEAF6	4	0.0089444	0.03029	0.358536	1698	4	-0.47008	0.99106	0.99103	1	18931	0	-0.47008
INCENP	4	0.008975	0.030391	0.359349	1699	4	-0.96403	0.99103	0.991	1	18930	0	-0.96403
CLCF1	4	0.0089765	0.030394	0.359349	1700	4	-0.61336	0.99102	0.991	1	18929	0	-0.61336
TEX38	4	0.0090117	0.030501	0.360406	1701	4	-0.27796	0.99099	0.99097	1	18928	0	-0.27796
SRP9	4	0.0090488	0.030631	0.361723	1702	3	-0.66128	0.83303	0.8439	1	15787	1	-0.66128
PGM5	4	0.0090816	0.030736	0.362754	1703	3	-0.6055	0.057508	0.14769	0.89385	3320	1	-0.6055
MED12	4	0.0090891	0.030761	0.362832	1704	3	-0.65006	0.66037	0.75396	1	14224	1	-0.65006
CD3EAP	4	0.0091068	0.030816	0.363275	1705	3	-1.3307	0.91928	0.91903	1	17201	0	-1.3307
ACVR2A	4	0.0091321	0.030895	0.36399	1706	3	-0.52087	0.96752	0.9674	1	18172	0	-0.52087
TIPARP	4	0.0091397	0.030919	0.364061	1707	4	-0.70336	0.99004	0.99	1	18890	0	-0.70336
UVRAG	4	0.0091574	0.030969	0.364439	1708	3	-0.526	0.69362	0.76801	1	14469	1	-0.526
ATP5J2	4	0.0092084	0.03114	0.36623	1709	3	-0.88277	0.04663	0.12781	0.863446	2975	1	-0.88277
FANCD2	4	0.0092174	0.031172	0.366392	1710	4	-0.31139	0.99078	0.99075	1	18926	0	-0.31139
CASS4	4	0.0092388	0.031239	0.36697	1711	4	-0.55271	0.99056	0.9905	1	18918	0	-0.55271
NBAS	3	0.0092469	0.024865	0.313355	1712	3	-1.0428	0.99075	0.99087	1	18925	0	-1.0428
RBMS1	4	0.0092736	0.031344	0.367824	1713	4	-0.69143	0.99073	0.99069	1	18924	0	-0.69143
ILK	4	0.0092752	0.031349	0.367824	1714	4	-0.81366	0.99072	0.99068	1	18923	0	-0.81366
G3BP1	4	0.0093491	0.031578	0.3703	1715	4	-0.38074	0.99065	0.9906	1	18920	0	-0.38074
PSMG4	4	0.0093782	0.031669	0.371152	1716	2	-0.35801	0.48228	0.63542	1	11419	2	-0.35801
PPIH	4	0.0093951	0.031721	0.371541	1717	3	-0.78166	0.84992	0.85603	1	16026	1	-0.78166
DHX36	4	0.0094312	0.031826	0.372558	1718	3	-0.82254	0.97534	0.97524	1	18375	0	-0.82254
C19orf25	4	0.0094596	0.031903	0.373011	1719	4	-0.63643	0.98932	0.98931	1	18861	0	-0.63643
TBCD	4	0.0094607	0.031907	0.373011	1720	2	-0.89352	0.2951	0.4735	0.999038	8801	1	-0.89352
HPS5	4	0.0094774	0.031954	0.373011	1721	4	-0.2505	0.99052	0.99047	1	18917	0	-0.2505
APOA4	4	0.0094778	0.031955	0.373011	1722	3	-0.43297	0.35451	0.52444	1	9597	1	-0.43297
CD101	4	0.009479	0.031958	0.373011	1723	4	-0.48904	0.99052	0.99046	1	18916	0	-0.48904
SPDYE5	4	0.0094903	0.031999	0.373277	1724	4	-0.67284	0.98213	0.98211	1	18584	0	-0.67284
LOC102724862	4	0.009508	0.032041	0.37351	1725	3	-1.6606	0.53239	0.67932	1	12985	1	-1.6606
FBXL5	4	0.0095125	0.032056	0.37351	1726	4	-0.28078	0.99049	0.99043	1	18915	0	-0.28078
ANAPC10	4	0.0095329	0.03212	0.374039	1727	2	-0.093679	0.84039	0.849	1	15899	1	-0.093679
GTF3A	4	0.0095436	0.032158	0.374264	1728	3	-0.94991	0.88541	0.88551	1	16589	1	-0.94991
LPAR1	4	0.0095583	0.032208	0.374389	1729	4	-0.76151	0.98383	0.98379	1	18639	0	-0.76151
F8A3	4	0.0095653	0.032228	0.374389	1730	4	-0.72138	0.99043	0.99037	1	18911	0	-0.72138
ERCC2	4	0.0095673	0.032237	0.374389	1731	2	-0.84304	0.54936	0.69454	1	13227	2	-0.84304
MRE11A	4	0.0095732	0.032257	0.374389	1732	2	-0.4871	0.92595	0.92574	1	17329	0	-0.4871
HSPA6	4	0.0095749	0.032262	0.374389	1733	4	-0.31986	0.99043	0.99036	1	18910	0	-0.31986
NEMF	4	0.0095948	0.032309	0.374722	1734	3	-0.63702	0.62384	0.73974	1	14005	1	-0.63702
TSEN2	4	0.0096086	0.032357	0.375059	1735	4	-0.43524	0.99039	0.99034	1	18909	0	-0.43524
C11orf65	4	0.0096489	0.032499	0.376491	1736	4	-0.21761	0.99035	0.9903	1	18907	0	-0.21761
RPAIN	4	0.0096796	0.032596	0.377392	1737	4	-0.78174	0.99032	0.99027	1	18906	0	-0.78174
ATRIP	4	0.0096893	0.032632	0.377596	1738	4	-0.42853	0.99031	0.99025	1	18905	0	-0.42853
PPM1H	4	0.0097039	0.032686	0.378005	1739	4	-0.64103	0.9903	0.99024	1	18904	0	-0.64103
FTH1	4	0.0097128	0.032722	0.378198	1740	4	-1.0209	0.98575	0.98572	1	18708	0	-1.0209
GLCE	4	0.0097312	0.032778	0.378629	1741	3	-0.54803	0.93454	0.93434	1	17484	0	-0.54803
ESF1	4	0.0097624	0.032875	0.379537	1742	4	-0.76695	0.99024	0.99017	1	18900	0	-0.76695
ALG12	4	0.0097682	0.032898	0.379581	1743	3	-0.7697	0.9751	0.97501	1	18372	0	-0.7697
LOC79999	4	0.0097942	0.032983	0.380049	1744	4	-1.0274	0.98484	0.98481	1	18679	0	-1.0274
POLR3D	4	0.0097966	0.03299	0.380049	1745	4	-0.67872	0.9902	0.99014	1	18899	0	-0.67872
ATG16L2	4	0.0098048	0.033013	0.380049	1746	4	-0.58195	0.9902	0.99013	1	18898	0	-0.58195
U2AF2	4	0.0098052	0.033014	0.380049	1747	3	-1.218	0.57665	0.71879	1	13637	1	-1.218
SMAGP	4	0.0098146	0.033049	0.380228	1748	4	-0.43574	0.99019	0.99012	1	18897	0	-0.43574
ATXN10	4	0.0098422	0.033138	0.38084	1749	3	-0.96117	0.83047	0.84212	1	15755	1	-0.96117
TOMM22	4	0.0098424	0.03314	0.38084	1750	4	-0.62258	0.99016	0.99009	1	18895	0	-0.62258
HLA-DQB2	4	0.0098522	0.033165	0.380911	1751	4	-0.41804	0.99015	0.99008	1	18894	0	-0.41804
RGS4	4	0.0099032	0.033326	0.382547	1752	4	-0.38765	0.9901	0.99005	1	18892	0	-0.38765
RBBP5	4	0.0099378	0.033424	0.383447	1753	4	-0.68562	0.99006	0.99002	1	18891	0	-0.68562
POLR2K	4	0.0099462	0.033451	0.383545	1754	3	-0.65734	0.83931	0.84823	1	15879	1	-0.65734
PIGV	4	0.0099725	0.033546	0.384409	1755	4	-0.40229	0.99003	0.98998	1	18889	0	-0.40229
SURF6	4	0.0099807	0.033567	0.384439	1756	4	-0.47848	0.99002	0.98997	1	18888	0	-0.47848
CDCA3	4	0.010006	0.033642	0.385038	1757	4	-0.59122	0.98999	0.98995	1	18887	0	-0.59122
GTF2H3	4	0.01001	0.033658	0.385038	1758	3	-0.72478	0.27352	0.45528	0.999038	8505	1	-0.72478
PTPN23	4	0.010022	0.03369	0.385185	1759	4	-0.6187	0.98998	0.98993	1	18886	0	-0.6187
MAD2L1BP	4	0.010049	0.033773	0.385916	1760	4	-0.58272	0.98995	0.9899	1	18881	0	-0.58272
PSMD11	4	0.010115	0.033963	0.387862	1761	4	-0.89547	0.98988	0.98983	1	18879	0	-0.89547
MFSD5	4	0.010146	0.034072	0.388889	1762	4	-0.46233	0.98985	0.9898	1	18878	0	-0.46233
FXN	4	0.010178	0.034174	0.389831	1763	4	-0.45179	0.98982	0.98978	1	18877	0	-0.45179
MPL	4	0.010197	0.034228	0.390096	1764	3	-0.48309	0.90441	0.904	1	16935	0	-0.48309
PDE1B	4	0.010199	0.034236	0.390096	1765	4	-0.58397	0.9898	0.98976	1	18876	0	-0.58397
CALCOCO1	4	0.010238	0.034359	0.390952	1766	4	-0.26295	0.98976	0.98971	1	18875	0	-0.26295
TEAD2	4	0.010241	0.034366	0.390952	1767	4	-0.4967	0.98976	0.98971	1	18874	0	-0.4967
NDUFAF4	4	0.010243	0.034369	0.390952	1768	4	-0.51669	0.98976	0.98971	1	18873	0	-0.51669
USP17L21	4	0.010274	0.034469	0.391867	1769	2	-0.049247	0.024798	0.07766	0.783804	1987	2	-0.049247
RAVER2	4	0.010286	0.034515	0.39216	1770	3	-0.66076	0.97621	0.97615	1	18403	0	-0.66076
RBBP6	4	0.010292	0.034537	0.39219	1771	3	-1.0126	0.56055	0.7045	1	13397	1	-1.0126
NT5DC2	4	0.01033	0.034655	0.39331	1772	4	-0.32048	0.98967	0.98963	1	18871	0	-0.32048
PDE2A	4	0.010341	0.034683	0.393407	1773	3	-0.64418	0.96266	0.96255	1	18073	0	-0.64418
PITPNM1	4	0.010353	0.034728	0.393698	1774	4	-0.49621	0.98965	0.9896	1	18870	0	-0.49621
ANKRD20A2	4	0.010365	0.034768	0.39373	1775	1	0.13578	0.33811	0.51031	1	9377	2	0.13578
DNAJA3	4	0.010374	0.034789	0.39373	1776	4	-0.42528	0.98963	0.98959	1	18869	0	-0.42528
KLHDC3	4	0.010374	0.03479	0.39373	1777	3	-0.76505	0.54814	0.69344	1	13209	1	-0.76505
CAPN1	4	0.010393	0.034848	0.394171	1778	3	-0.73752	0.6846	0.7641	1	14403	1	-0.73752
PSMC3	4	0.010437	0.034988	0.39553	1779	4	-0.62431	0.98533	0.9853	1	18693	0	-0.62431
ZFX	4	0.010473	0.03511	0.396688	1780	3	-0.98207	0.97419	0.97408	1	18342	0	-0.98207
PFDN1	4	0.010506	0.035203	0.397516	1781	3	-0.99996	0.74269	0.79106	1	14843	1	-0.99996
SPDYE3	4	0.010515	0.035232	0.397615	1782	2	-0.47416	0.55318	0.69795	1	13282	2	-0.47416
RPL7L1	4	0.01057	0.035402	0.399308	1783	3	-0.60454	0.67807	0.76127	1	14354	1	-0.60454
PPP6R3	4	0.010587	0.035455	0.39968	1784	4	-0.85002	0.98782	0.9878	1	18801	0	-0.85002
PSME3	4	0.010654	0.035668	0.401861	1785	3	-0.73558	0.95733	0.95726	1	17953	0	-0.73558
PGS1	4	0.01066	0.03569	0.401885	1786	4	-0.37201	0.98934	0.98933	1	18862	0	-0.37201
TARBP2	4	0.010679	0.035743	0.402128	1787	3	-0.46425	0.95872	0.95863	1	17991	0	-0.46425
KRTAP5-6	4	0.010683	0.035752	0.402128	1788	2	-0.30397	0.15171	0.30614	0.999038	6019	2	-0.30397
DPM3	4	0.010714	0.035845	0.402949	1789	2	-0.94496	0.56094	0.70487	1	13404	2	-0.94496
YPEL5	4	0.010727	0.035888	0.403153	1790	3	-0.90787	0.94372	0.94361	1	17682	0	-0.90787
EIF3H	4	0.010733	0.035905	0.403153	1791	2	-0.49047	0.13479	0.27932	0.999038	5562	2	-0.49047
RRM1	4	0.010738	0.035923	0.403153	1792	3	-0.8403	0.93552	0.93535	1	17510	0	-0.8403
PCDHB5	4	0.010761	0.035989	0.403663	1793	4	-0.34042	0.98924	0.98922	1	18859	0	-0.34042
PKHD1	4	0.010778	0.036054	0.404169	1794	4	-0.3909	0.98922	0.9892	1	18858	0	-0.3909
TRAPPC13	4	0.010811	0.036157	0.404711	1795	4	-0.75448	0.9883	0.98827	1	18819	0	-0.75448
GOLGA8M	4	0.010815	0.036164	0.404711	1796	4	-0.71111	0.98918	0.98917	1	18857	0	-0.71111
SNX17	4	0.010821	0.036184	0.404711	1797	3	-0.76278	0.9011	0.90066	1	16880	0	-0.76278
TAF5	4	0.010828	0.036203	0.404711	1798	4	-1.0908	0.98473	0.98469	1	18674	0	-1.0908
KIAA0100	4	0.010842	0.03625	0.40486	1799	4	-0.65779	0.98916	0.98914	1	18856	0	-0.65779
HIST1H1E	4	0.010843	0.036256	0.40486	1800	4	-0.35272	0.98916	0.98914	1	18855	0	-0.35272
CRYGA	4	0.010891	0.036415	0.406069	1801	4	-0.55227	0.98911	0.9891	1	18854	0	-0.55227
ARFRP1	4	0.010895	0.036429	0.406069	1802	3	-1.0978	0.90278	0.90237	1	16911	0	-1.0978
KIAA1958	4	0.010898	0.036439	0.406069	1803	4	-0.34749	0.9891	0.98909	1	18853	0	-0.34749
PARP1	4	0.010903	0.036458	0.406069	1804	4	-0.69266	0.9891	0.98908	1	18852	0	-0.69266
MZT1	4	0.010909	0.036471	0.406069	1805	2	-1.3015	0.47278	0.62712	1	11271	2	-1.3015
HIST1H3C	4	0.010914	0.036486	0.406069	1806	4	-0.40525	0.98909	0.98907	1	18851	0	-0.40525
SMN2	4	0.010939	0.03656	0.406588	1807	4	-1.0268	0.98906	0.98905	1	18850	0	-1.0268
POLA1	4	0.010946	0.036582	0.406588	1808	3	-0.76119	0.96506	0.96495	1	18123	0	-0.76119
SHC1	4	0.010951	0.036598	0.406588	1809	4	-0.25881	0.98905	0.98904	1	18848	0	-0.25881
RBBP4	4	0.010956	0.036613	0.406588	1810	4	-0.9281	0.98904	0.98904	1	18847	0	-0.9281
SLC25A3	4	0.010981	0.036693	0.407216	1811	3	-0.93292	0.1763	0.34419	0.999038	6655	1	-0.93292
RPL36AL	4	0.010986	0.03671	0.407216	1812	4	-0.45023	0.98237	0.98235	1	18591	0	-0.45023
HCFC1	4	0.011	0.036755	0.407488	1813	3	-1.4377	0.83193	0.84314	1	15776	1	-1.4377
ZNF286A	4	0.011036	0.036863	0.408464	1814	2	-0.47855	0.82252	0.83682	1	15650	1	-0.47855
RPL23	4	0.011048	0.036907	0.408718	1815	2	-0.68306	0.67802	0.76125	1	14353	1	-0.68306
IK	4	0.011067	0.036967	0.409158	1816	3	-0.83389	0.19993	0.37967	0.999038	7275	1	-0.83389
C1QTNF5	4	0.011081	0.037012	0.40928	1817	4	-0.79894	0.98892	0.9889	1	18844	0	-0.79894
HS2ST1	4	0.011083	0.037019	0.40928	1818	3	-0.9044	0.54489	0.69047	1	13156	1	-0.9044
PEX16	4	0.011109	0.037109	0.409943	1819	4	-1.1071	0.98575	0.98572	1	18709	0	-1.1071
THAP1	4	0.011112	0.03712	0.409943	1820	3	-0.76842	0.97659	0.97655	1	18418	0	-0.76842
ZNF2	4	0.011117	0.03714	0.409943	1821	4	-0.43758	0.98888	0.98887	1	18843	0	-0.43758
FAM157A	4	0.011144	0.037227	0.41053	1822	2	-0.4504	0.94822	0.94814	1	17763	0	-0.4504
BIRC6	4	0.011146	0.037234	0.41053	1823	3	-0.68714	0.78626	0.81451	1	15241	1	-0.68714
CLK1	4	0.011167	0.03729	0.410924	1824	4	-0.44206	0.98663	0.98658	1	18743	0	-0.44206
TESC	4	0.011202	0.0374	0.411913	1825	4	-0.31143	0.9888	0.98879	1	18840	0	-0.31143
LRP4	4	0.011225	0.037466	0.412414	1826	4	-0.5192	0.98877	0.98877	1	18839	0	-0.5192
IFI44	4	0.011285	0.03765	0.414214	1827	4	-0.41931	0.98871	0.98872	1	18838	0	-0.41931
CCDC144NL	4	0.01132	0.037753	0.414995	1828	3	-1.5893	0.32514	0.49923	0.999038	9199	1	-1.5893
HNRNPA2B1	4	0.011323	0.037762	0.414995	1829	2	-0.56639	0.51982	0.66821	1	12809	1	-0.56639
KRT33B	4	0.011332	0.037792	0.415093	1830	4	-0.59789	0.98867	0.98867	1	18836	0	-0.59789
TM9SF2	4	0.011349	0.037841	0.415174	1831	3	-0.76895	0.97091	0.97083	1	18256	0	-0.76895
RTF1	4	0.011349	0.037841	0.415174	1832	3	-0.72573	0.89908	0.89867	1	16843	0	-0.72573
PRKRA	4	0.011386	0.037952	0.41613	1833	3	-0.82209	0.96805	0.96793	1	18184	0	-0.82209
OR4F3	4	0.0114	0.037988	0.41613	1834	2	-0.33555	0.88242	0.88274	1	16540	1	-0.33555
BTBD18	4	0.011403	0.038002	0.41613	1835	4	-0.39798	0.9886	0.9886	1	18834	0	-0.39798
ZWINT	4	0.011407	0.038011	0.41613	1836	3	-0.95995	0.52682	0.67443	1	12902	1	-0.95995
INTS9	4	0.011451	0.038139	0.417186	1837	3	-0.61635	0.7713	0.80616	1	15087	1	-0.61635
CRIPAK	4	0.011455	0.038149	0.417186	1838	4	-0.4085	0.98855	0.98854	1	18832	0	-0.4085
ATP6V1G1	4	0.011473	0.038202	0.417186	1839	4	-0.8814	0.98853	0.98852	1	18831	0	-0.8814
CACNA1H	4	0.01148	0.038219	0.417186	1840	3	-0.47583	0.97959	0.97962	1	18502	0	-0.47583
RNF20	4	0.011486	0.038237	0.417186	1841	3	-0.58929	0.97738	0.97738	1	18444	0	-0.58929
MOGS	4	0.011489	0.038247	0.417186	1842	3	-0.85048	0.94908	0.94897	1	17787	0	-0.85048
FER1L6	4	0.011492	0.038252	0.417186	1843	3	-0.43346	0.26457	0.4476	0.999038	8386	1	-0.43346
STAMBP	4	0.011499	0.038273	0.417186	1844	4	-0.46259	0.9885	0.98849	1	18830	0	-0.46259
MMGT1	4	0.011529	0.038381	0.41814	1845	4	-0.61763	0.98182	0.98182	1	18577	0	-0.61763
PTAR1	4	0.011558	0.038468	0.418758	1846	4	-0.4301	0.98844	0.98843	1	18829	0	-0.4301
GPHA2	4	0.011563	0.038485	0.418758	1847	4	-0.76388	0.98844	0.98842	1	18828	0	-0.76388
RHOC	4	0.011576	0.038525	0.418758	1848	4	-0.54434	0.98842	0.98841	1	18827	0	-0.54434
DMRTC1	4	0.011584	0.038544	0.418758	1849	4	-0.76208	0.98842	0.9884	1	18826	0	-0.76208
MCM10	4	0.011589	0.038559	0.418758	1850	4	-0.22734	0.98841	0.9884	1	18825	0	-0.22734
TMEM258	4	0.011591	0.038563	0.418758	1851	4	-0.95641	0.98841	0.98839	1	18824	0	-0.95641
S1PR1	4	0.011617	0.038646	0.419435	1852	4	-0.51813	0.98838	0.98836	1	18823	0	-0.51813
ATP5E	4	0.011648	0.038736	0.420186	1853	3	-0.48866	0.65712	0.75265	1	14201	1	-0.48866
NAF1	4	0.011659	0.03877	0.420322	1854	4	-0.60434	0.98239	0.98236	1	18592	0	-0.60434
SNAP23	4	0.011673	0.038809	0.420523	1855	4	-0.85473	0.98833	0.9883	1	18822	0	-0.85473
TACC3	4	0.01168	0.038834	0.420539	1856	3	-0.56522	0.19549	0.37305	0.999038	7151	1	-0.56522
PDIA5	4	0.011686	0.038852	0.420539	1857	4	-0.27985	0.98831	0.98828	1	18820	0	-0.27985
INTS3	4	0.011751	0.039048	0.422424	1858	3	-0.74159	0.37428	0.54159	1	9875	1	-0.74159
BCL6	4	0.011763	0.039089	0.422647	1859	3	-0.40775	0.94524	0.9451	1	17713	0	-0.40775
GDPD5	4	0.011775	0.03913	0.422783	1860	3	-0.61406	0.91204	0.9118	1	17079	0	-0.61406
NDST1	4	0.011779	0.039144	0.422783	1861	4	-0.86333	0.98822	0.9882	1	18818	0	-0.86333
LAMTOR3	4	0.011787	0.039169	0.422833	1862	3	-0.85188	0.13225	0.27519	0.999038	5487	1	-0.85188
TOMM70A	4	0.011806	0.039229	0.423241	1863	4	-0.67803	0.98819	0.98817	1	18816	0	-0.67803
DOLK	4	0.011815	0.039258	0.423241	1864	4	-0.76415	0.98818	0.98816	1	18815	0	-0.76415
MRPS7	4	0.011821	0.03927	0.423241	1865	4	-0.30417	0.98818	0.98815	1	18814	0	-0.30417
PDHA2	4	0.011842	0.039345	0.42382	1866	4	-0.45826	0.98222	0.98221	1	18586	0	-0.45826
OR10W1	4	0.011883	0.039463	0.424865	1867	4	-0.29979	0.98812	0.98809	1	18812	0	-0.29979
PPAN-P2RY11	4	0.0119	0.039514	0.425178	1868	3	-0.71649	0.49356	0.64525	1	11575	1	-0.71649
CHTOP	4	0.011911	0.039552	0.425364	1869	4	-0.34348	0.98809	0.98807	1	18811	0	-0.34348
PC	4	0.011951	0.039673	0.426438	1870	4	-0.55184	0.98805	0.98802	1	18810	0	-0.55184
SLMO2	4	0.011974	0.039742	0.426951	1871	3	-1.0785	0.92852	0.92829	1	17379	0	-1.0785
ATAD1	4	0.012021	0.039896	0.428372	1872	4	-0.36291	0.98798	0.98796	1	18808	0	-0.36291
ZNF281	4	0.012097	0.04012	0.430553	1873	4	-0.43214	0.9879	0.98788	1	18807	0	-0.43214
TMEM249	4	0.012109	0.040156	0.430709	1874	4	-0.36061	0.98789	0.98787	1	18806	0	-0.36061
BAHCC1	4	0.012136	0.04024	0.431273	1875	4	-0.21285	0.98786	0.98784	1	18803	0	-0.21285
METTL1	4	0.012148	0.040279	0.431273	1876	3	-0.45199	0.84841	0.85491	1	16005	1	-0.45199
GOLGA8H	4	0.012153	0.040291	0.431273	1877	4	-0.8836	0.98486	0.98483	1	18681	0	-0.8836
PRDX5	4	0.012154	0.040294	0.431273	1878	3	-0.63972	0.51815	0.66672	1	12776	1	-0.63972
TBC1D20	4	0.012187	0.040395	0.43192	1879	3	-0.85045	0.14449	0.29481	0.999038	5828	1	-0.85045
FAM46C	4	0.012188	0.040398	0.43192	1880	4	-0.37523	0.98781	0.9878	1	18800	0	-0.37523
TRIM48	4	0.012199	0.040442	0.431949	1881	3	-0.98948	0.8573	0.86178	1	16129	1	-0.98948
TTC19	4	0.012203	0.040451	0.431949	1882	4	-0.40792	0.9878	0.98779	1	18799	0	-0.40792
CENPT	4	0.012214	0.040482	0.431949	1883	3	-0.67099	0.95505	0.95489	1	17899	0	-0.67099
CERS2	4	0.012221	0.0405	0.431949	1884	3	-0.78571	0.956	0.95587	1	17921	0	-0.78571
DHX8	4	0.01223	0.040534	0.431949	1885	4	-1.0229	0.98255	0.98254	1	18596	0	-1.0229
IRGQ	4	0.012232	0.04054	0.431949	1886	4	-0.26177	0.98777	0.98775	1	18798	0	-0.26177
NKTR	4	0.012236	0.040551	0.431949	1887	4	-0.37777	0.98776	0.98774	1	18797	0	-0.37777
MCM2	4	0.012247	0.04058	0.43203	1888	4	-0.40043	0.98775	0.98773	1	18796	0	-0.40043
CLCA2	4	0.012305	0.040755	0.433666	1889	4	-0.29463	0.98769	0.98767	1	18794	0	-0.29463
CSPP1	4	0.012324	0.040808	0.433997	1890	3	-0.44792	0.92676	0.92651	1	17343	0	-0.44792
SLC16A6	4	0.01233	0.04083	0.433998	1891	4	-0.26679	0.98767	0.98764	1	18792	0	-0.26679
FIGN	4	0.012342	0.040867	0.434166	1892	4	-0.39468	0.98766	0.98763	1	18791	0	-0.39468
RASL10A	4	0.012389	0.040996	0.435186	1893	4	-0.36823	0.98761	0.98759	1	18789	0	-0.36823
H2AFX	4	0.012392	0.041006	0.435186	1894	2	-0.23069	0.57797	0.71993	1	13663	1	-0.23069
CYTH1	4	0.012401	0.041029	0.435197	1895	3	-0.35813	0.97607	0.97601	1	18397	0	-0.35813
SNRNP48	4	0.012426	0.041101	0.435735	1896	4	-0.52555	0.98757	0.98755	1	18787	0	-0.52555
LRRC56	4	0.012475	0.041246	0.436552	1897	4	-0.25545	0.98753	0.98751	1	18784	0	-0.25545
GDAP1	4	0.012478	0.041252	0.436552	1898	4	-0.73029	0.98429	0.98426	1	18658	0	-0.73029
CALCB	4	0.012481	0.041262	0.436552	1899	3	-0.47433	0.7189	0.77947	1	14655	1	-0.47433
CCZ1B	4	0.012482	0.041265	0.436552	1900	4	-0.45101	0.98752	0.9875	1	18783	0	-0.45101
SLC22A25	4	0.012492	0.041304	0.436734	1901	4	-0.40968	0.98751	0.98749	1	18782	0	-0.40968
SRRM2	4	0.0125	0.04133	0.436775	1902	3	-0.52568	0.75278	0.79634	1	14941	1	-0.52568
A2ML1	4	0.012549	0.041476	0.438085	1903	3	-0.51564	0.96385	0.96375	1	18092	0	-0.51564
RBM10	4	0.012561	0.041508	0.438181	1904	4	-0.44223	0.98744	0.98742	1	18781	0	-0.44223
PDE4DIP	4	0.012589	0.041594	0.438609	1905	4	-0.60481	0.98741	0.98739	1	18780	0	-0.60481
SCNM1	4	0.012595	0.041612	0.438609	1906	3	-0.59049	0.93597	0.9358	1	17515	0	-0.59049
PLAGL2	4	0.01265	0.041794	0.440221	1907	4	-0.28998	0.98735	0.98733	1	18779	0	-0.28998
CEP350	4	0.012655	0.041812	0.440221	1908	3	-1.2	0.844	0.85163	1	15945	1	-1.2
FRG2B	4	0.012661	0.041831	0.440221	1909	3	-0.79355	0.29025	0.4695	0.999038	8737	1	-0.79355
ACOX1	4	0.012679	0.041883	0.440309	1910	4	-0.49263	0.98732	0.9873	1	18777	0	-0.49263
RBM42	4	0.01268	0.041883	0.440309	1911	3	-0.59351	0.51398	0.66302	1	12721	1	-0.59351
VPS36	4	0.012689	0.041916	0.440426	1912	4	-0.72672	0.98731	0.98729	1	18776	0	-0.72672
RFX5	4	0.012725	0.042032	0.441411	1913	4	-0.252	0.98727	0.98725	1	18774	0	-0.252
SMS	4	0.012743	0.042077	0.441656	1914	4	-0.34849	0.98726	0.98723	1	18773	0	-0.34849
UBOX5	4	0.012784	0.042206	0.442548	1915	3	-0.45599	0.60363	0.73218	1	13884	1	-0.45599
FAM65A	4	0.012785	0.042206	0.442548	1916	4	-0.32804	0.98722	0.98719	1	18770	0	-0.32804
DBF4	4	0.012805	0.042267	0.442604	1917	4	-0.28022	0.9872	0.98717	1	18769	0	-0.28022
POLE	4	0.012805	0.042267	0.442604	1918	3	-1.4967	0.95026	0.95015	1	17809	0	-1.4967
MS4A5	4	0.012809	0.042277	0.442604	1919	4	-0.30175	0.98719	0.98716	1	18768	0	-0.30175
ADAM11	4	0.012824	0.042327	0.442894	1920	4	-0.59261	0.98416	0.98413	1	18651	0	-0.59261
KLHL35	4	0.012841	0.042387	0.443287	1921	4	-0.26698	0.98716	0.98713	1	18767	0	-0.26698
PAPOLA	4	0.012879	0.042497	0.444209	1922	4	-0.47732	0.98712	0.98709	1	18766	0	-0.47732
CTBS	4	0.012891	0.042533	0.444349	1923	4	-0.2917	0.98711	0.98708	1	18765	0	-0.2917
EMC1	4	0.012912	0.042592	0.444735	1924	2	-0.27899	0.068413	0.16724	0.917676	3664	2	-0.27899
RPAP2	4	0.012931	0.042656	0.445177	1925	3	-1.0524	0.80295	0.82442	1	15410	1	-1.0524
HOXB9	4	0.012937	0.04268	0.445193	1926	3	-0.81842	0.9272	0.92694	1	17350	0	-0.81842
SLC25A45	4	0.012948	0.042712	0.445296	1927	3	-0.45036	0.77404	0.80762	1	15107	1	-0.45036
RAC2	4	0.012982	0.042823	0.446054	1928	4	-0.38959	0.98122	0.98122	1	18558	0	-0.38959
WDR46	4	0.012984	0.042833	0.446054	1929	3	-0.98714	0.16193	0.32202	0.999038	6276	1	-0.98714
EVA1B	4	0.012991	0.042851	0.446054	1930	4	-0.72688	0.98701	0.98698	1	18763	0	-0.72688
TTLL9	4	0.013009	0.042903	0.446105	1931	4	-0.39723	0.98699	0.98696	1	18762	0	-0.39723
TSGA10IP	4	0.01301	0.042904	0.446105	1932	3	-0.5717	0.91386	0.91359	1	17105	0	-0.5717
COL4A3BP	4	0.013015	0.042922	0.446105	1933	4	-0.29053	0.98698	0.98695	1	18761	0	-0.29053
SETD6	4	0.01309	0.043145	0.448186	1934	4	-0.34292	0.98691	0.98687	1	18760	0	-0.34292
SPATA31A3	4	0.013105	0.043203	0.448553	1935	4	-0.85973	0.9869	0.98685	1	18757	0	-0.85973
FBP1	4	0.013119	0.043246	0.448636	1936	4	-0.41539	0.98688	0.98684	1	18756	0	-0.41539
DYNC1I2	4	0.013139	0.043294	0.448808	1937	4	-0.48523	0.98686	0.98682	1	18755	0	-0.48523
GID4	4	0.013217	0.043525	0.450969	1938	4	-0.85524	0.98678	0.98674	1	18751	0	-0.85524
ZNF526	4	0.013262	0.043668	0.452192	1939	3	-0.73796	0.38097	0.54736	1	9968	1	-0.73796
PAPD4	4	0.01327	0.043688	0.452192	1940	4	-0.64248	0.98673	0.98668	1	18749	0	-0.64248
GFM2	4	0.013292	0.043762	0.452689	1941	4	-0.36072	0.98671	0.98666	1	18747	0	-0.36072
ZNF428	4	0.013299	0.043781	0.452689	1942	2	-0.2749	0.51866	0.66718	1	12785	2	-0.2749
MTF1	4	0.013313	0.043831	0.452691	1943	3	-0.81375	0.91822	0.91795	1	17185	0	-0.81375
HRNR	4	0.013317	0.043844	0.452691	1944	4	-0.31192	0.98668	0.98663	1	18745	0	-0.31192
SHE	4	0.01332	0.043851	0.452691	1945	3	-0.568	0.78815	0.81558	1	15259	1	-0.568
TAF1B	4	0.013334	0.04389	0.452691	1946	2	-0.79175	0.025786	0.080443	0.788305	2048	2	-0.79175
FOXD4L3	4	0.013336	0.043894	0.452691	1947	4	-0.29663	0.98666	0.98662	1	18744	0	-0.29663
RPL3	4	0.013348	0.043945	0.452987	1948	3	-1.1586	0.95009	0.95	1	17804	0	-1.1586
BCS1L	4	0.013441	0.044233	0.455722	1949	4	-0.44288	0.98656	0.98651	1	18741	0	-0.44288
ATP2B2	4	0.013455	0.044272	0.455788	1950	4	-0.35627	0.98654	0.9865	1	18740	0	-0.35627
NRG2	4	0.013459	0.044285	0.455788	1951	4	-0.45662	0.98654	0.98649	1	18739	0	-0.45662
CENPH	4	0.013487	0.044362	0.456355	1952	3	-0.75988	0.63502	0.74394	1	14070	1	-0.75988
EIF3J	4	0.013522	0.044475	0.45728	1953	4	-0.82062	0.98341	0.9834	1	18624	0	-0.82062
QARS	4	0.013535	0.04451	0.457401	1954	3	-1.2249	0.72894	0.78428	1	14730	1	-1.2249
WNT1	4	0.01357	0.044613	0.458123	1955	3	-0.56738	0.19428	0.37122	0.999038	7114	1	-0.56738
UBE2V1	4	0.013585	0.044654	0.458123	1956	3	-0.81665	0.4952	0.64668	1	11603	1	-0.81665
COX18	4	0.013595	0.04468	0.458123	1957	4	-0.73879	0.98641	0.98637	1	18735	0	-0.73879
CBWD1	4	0.013595	0.04468	0.458123	1958	4	-1.181	0.98641	0.98637	1	18736	0	-1.181
C11orf73	4	0.013598	0.044694	0.458123	1959	3	-0.9596	0.10979	0.23841	0.980244	4888	1	-0.9596
PSMA1	4	0.013619	0.044763	0.458595	1960	3	-0.94129	0.074591	0.17818	0.928373	3857	1	-0.94129
SLC17A4	4	0.013628	0.044794	0.458679	1961	4	-0.29697	0.98637	0.98633	1	18734	0	-0.29697
NR2F1	4	0.013661	0.044892	0.459394	1962	3	-0.70216	0.93745	0.93736	1	17545	0	-0.70216
PSMD13	4	0.013668	0.044913	0.459394	1963	3	-0.73792	0.94146	0.94134	1	17634	0	-0.73792
HOOK1	4	0.013674	0.044932	0.459394	1964	4	-0.39845	0.98633	0.98628	1	18732	0	-0.39845
TNNT2	3	0.013713	0.036141	0.404711	1965	3	-0.45591	0.98629	0.98646	1	18731	0	-0.45591
FABP5	4	0.013722	0.04507	0.460575	1966	3	-0.45619	0.65323	0.75105	1	14166	1	-0.45619
NUBPL	4	0.013758	0.045185	0.461512	1967	4	-0.2617	0.98624	0.9862	1	18730	0	-0.2617
SESTD1	4	0.013771	0.045224	0.46168	1968	4	-0.33725	0.98623	0.98618	1	18729	0	-0.33725
C17orf104	4	0.013788	0.045271	0.461761	1969	4	-0.47681	0.98621	0.98617	1	18728	0	-0.47681
DOHH	4	0.013794	0.045292	0.461761	1970	2	-0.21827	0.075184	0.17923	0.928373	3881	1	-0.21827
MRPL1	4	0.013798	0.045301	0.461761	1971	4	-0.38002	0.9862	0.98616	1	18726	0	-0.38002
ROBO1	4	0.013831	0.045413	0.462661	1972	3	-0.56946	0.82445	0.8381	1	15675	1	-0.56946
MRPL40	4	0.01384	0.045445	0.462757	1973	3	-0.50048	0.079379	0.18668	0.936992	4004	1	-0.50048
DHX16	4	0.013853	0.045486	0.462944	1974	4	-0.64102	0.98615	0.98611	1	18723	0	-0.64102
GPAT2	4	0.013865	0.045527	0.462963	1975	3	-0.513	0.74741	0.79352	1	14890	1	-0.513
TFAP2A	4	0.01387	0.045542	0.462963	1976	3	-0.3956	0.38462	0.55051	1	10022	1	-0.3956
PRDM14	4	0.013874	0.045557	0.462963	1977	4	-0.39272	0.98613	0.98609	1	18722	0	-0.39272
PARN	4	0.013901	0.045637	0.463534	1978	2	-0.73067	0.47172	0.62621	1	11257	2	-0.73067
ANKRA2	4	0.013936	0.045741	0.46413	1979	4	-0.68155	0.98606	0.98603	1	18719	0	-0.68155
AMY1C	4	0.013936	0.045741	0.46413	1980	3	-0.77295	0.66649	0.75647	1	14267	1	-0.77295
TUBA1C	4	0.013949	0.045781	0.464296	1981	2	-0.21104	0.56714	0.71033	1	13495	2	-0.21104
LRRC1	4	0.013963	0.045822	0.464481	1982	4	-0.31995	0.98604	0.98601	1	18718	0	-0.31995
PSMC1	4	0.013995	0.045923	0.465264	1983	4	-0.7293	0.986	0.98598	1	18717	0	-0.7293
NELFB	4	0.014021	0.045992	0.465733	1984	3	-0.74234	0.94545	0.94532	1	17717	0	-0.74234
RAB6A	4	0.014085	0.046187	0.467466	1985	2	-0.34891	0.19424	0.37115	0.999038	7113	1	-0.34891
FJX1	4	0.014092	0.04621	0.467466	1986	4	-0.35342	0.98591	0.98588	1	18716	0	-0.35342
SLBP	4	0.014102	0.046233	0.46747	1987	3	-0.75855	0.97388	0.97377	1	18334	0	-0.75855
SLC29A2	4	0.014113	0.046266	0.467563	1988	4	-0.19028	0.98589	0.98586	1	18714	0	-0.19028
AGAP6	4	0.014128	0.046318	0.46767	1989	2	-0.40953	0.4468	0.60451	1	10914	2	-0.40953
UQCRB	4	0.014129	0.046323	0.46767	1990	3	-0.74371	0.87704	0.87803	1	16445	1	-0.74371
GNPNAT1	4	0.014165	0.046426	0.468474	1991	4	-0.64067	0.98584	0.9858	1	18712	0	-0.64067
LRRC10B	4	0.014196	0.046515	0.469138	1992	3	-0.46864	0.91639	0.91611	1	17158	0	-0.46864
OR52E4	4	0.014204	0.046542	0.469175	1993	4	-0.27576	0.9858	0.98576	1	18711	0	-0.27576
TM2D2	4	0.014234	0.046627	0.469799	1994	4	-0.25744	0.98577	0.98573	1	18710	0	-0.25744
PSMD8	4	0.014239	0.046651	0.469801	1995	3	-1.0775	0.72884	0.78422	1	14729	1	-1.0775
SRD5A3	4	0.01427	0.046746	0.470527	1996	4	-0.49955	0.9835	0.98347	1	18631	0	-0.49955
PUS3	4	0.014314	0.046886	0.471699	1997	3	-0.63965	0.7221	0.78096	1	14682	1	-0.63965
MTHFD2L	4	0.014359	0.047042	0.47284	1998	4	-0.3727	0.98564	0.98562	1	18705	0	-0.3727
CCDC13	4	0.014362	0.047047	0.47284	1999	4	-0.21438	0.98564	0.98561	1	18704	0	-0.21438
[truncated: 18,112 more rows]

## Sheet: H2052 T2
id	num	neg|score	neg|p-value	neg|fdr	neg|rank	neg|goodsgrna	neg|lfc	pos|score	pos|p-value	pos|fdr	pos|rank	pos|goodsgrna	pos|lfc
PSMB4	4	4.9606e-11	2.4616e-07	0.000248	1	4	-3.1589	1	1	1	19938	0	-3.1589
BUB3	4	5.683e-09	2.4616e-07	0.000248	2	4	-2.4463	1	1	1	19937	0	-2.4463
HSPA5	4	5.8917e-09	2.4616e-07	0.000248	3	4	-2.1148	1	1	1	19936	0	-2.1148
ANAPC11	4	2.9678e-08	2.4616e-07	0.000248	4	4	-1.3614	1	1	1	19935	0	-1.3614
PSMA5	4	3.3139e-08	2.4616e-07	0.000248	5	4	-2.8099	1	1	1	19934	0	-2.8099
RPL19	4	4.5515e-08	2.4616e-07	0.000248	6	4	-1.5096	1	1	1	19933	0	-1.5096
PRMT5	4	4.6836e-08	2.4616e-07	0.000248	7	4	-3.2756	1	1	1	19932	0	-3.2756
TAF1C	4	5.8073e-08	2.4616e-07	0.000248	8	4	-2.0245	1	1	1	19931	0	-2.0245
RPL8	4	7.7838e-08	2.4616e-07	0.000248	9	4	-3.4047	1	1	1	19930	0	-3.4047
PSMB5	4	7.7982e-08	2.4616e-07	0.000248	10	4	-2.8141	0.99929	0.99929	1	19478	0	-2.8141
UBL5	4	8.4128e-08	2.4616e-07	0.000248	11	4	-1.8692	1	1	1	19929	0	-1.8692
HUWE1	4	9.134e-08	2.4616e-07	0.000248	12	4	-2.2172	1	1	1	19928	0	-2.2172
SNAI2	4	9.4691e-08	2.4616e-07	0.000248	13	4	-1.6193	1	1	1	19927	0	-1.6193
FAU	4	9.5258e-08	2.4616e-07	0.000248	14	4	-2.0025	1	1	1	19926	0	-2.0025
RPS16	4	1.003e-07	2.4616e-07	0.000248	15	3	-1.969	0.89888	0.89849	1	16825	0	-1.969
METAP2	4	1.357e-07	2.4616e-07	0.000248	16	4	-2.0685	1	1	1	19925	0	-2.0685
COG3	4	1.425e-07	2.4616e-07	0.000248	17	4	-1.6358	1	1	1	19924	0	-1.6358
PMF1-BGLAP	4	1.5075e-07	2.4616e-07	0.000248	18	4	-2.3961	1	1	1	19923	0	-2.3961
POLR3K	4	1.5155e-07	2.4616e-07	0.000248	19	4	-1.8609	1	1	1	19922	0	-1.8609
RPS20	4	1.8084e-07	2.4616e-07	0.000248	20	4	-2.7548	1	1	1	19921	0	-2.7548
RPP21	4	2.5345e-07	7.3848e-07	0.000464	21	3	-2.2202	0.54941	0.69427	1	13180	1	-2.2202
ARMC7	4	2.561e-07	7.3848e-07	0.000464	22	4	-2.7959	1	1	1	19920	0	-2.7959
RPS5	4	2.77e-07	7.3848e-07	0.000464	23	4	-1.0662	1	1	1	19919	0	-1.0662
USP7	4	2.8018e-07	7.3848e-07	0.000464	24	4	-2.5441	1	1	1	19918	0	-2.5441
LUC7L3	4	2.9119e-07	7.3848e-07	0.000464	25	4	-1.5734	1	1	1	19917	0	-1.5734
COPA	4	3.2333e-07	7.3848e-07	0.000464	26	4	-2.2577	1	1	1	19916	0	-2.2577
EIF3I	4	3.4807e-07	7.3848e-07	0.000464	27	3	-2.2883	0.57999	0.71919	1	13627	1	-2.2883
TPR	4	3.7049e-07	7.3848e-07	0.000464	28	4	-1.9444	1	1	1	19915	0	-1.9444
PRIM1	4	3.7523e-07	7.3848e-07	0.000464	29	4	-1.8886	1	1	1	19914	0	-1.8886
RPL17-C18orf32	4	4.2035e-07	7.3848e-07	0.000464	30	4	-2.355	1	1	1	19895	0	-2.355
SRSF1	4	4.235e-07	7.3848e-07	0.000464	31	4	-2.906	1	1	1	19913	0	-2.906
RPS4X	4	4.3448e-07	7.3848e-07	0.000464	32	3	-3.027	0.70515	0.76989	1	14476	1	-3.027
VCP	4	5.3903e-07	1.2308e-06	0.000635	33	4	-2.7165	1	1	1	19912	0	-2.7165
SBDS	4	5.5486e-07	1.2308e-06	0.000635	34	4	-2.4247	0.99909	0.99908	1	19438	0	-2.4247
TRRAP	4	6.5256e-07	1.2308e-06	0.000635	35	4	-2.0333	1	1	1	19891	0	-2.0333
PAFAH1B1	4	6.8669e-07	1.2308e-06	0.000635	36	4	-2.0394	1	1	1	19911	0	-2.0394
HSPA8	4	6.9801e-07	1.2308e-06	0.000635	37	4	-2.4608	1	1	1	19910	0	-2.4608
EIF2S3	4	7.1461e-07	1.2308e-06	0.000635	38	4	-2.9262	1	1	1	19909	0	-2.9262
TUBA1B	4	7.159e-07	1.2308e-06	0.000635	39	4	-1.881	1	1	1	19908	0	-1.881
ORAOV1	4	7.3151e-07	1.477e-06	0.000743	40	4	-2.6059	1	1	1	19907	0	-2.6059
RPL13	4	7.5809e-07	1.7231e-06	0.00077	41	4	-2.1626	1	1	1	19906	0	-2.1626
RPS18	4	7.8539e-07	1.7231e-06	0.00077	42	4	-2.101	1	1	1	19905	0	-2.101
PFDN2	4	7.9233e-07	1.7231e-06	0.00077	43	4	-2.2866	1	1	1	19904	0	-2.2866
RPS3A	4	8.1958e-07	1.7231e-06	0.00077	44	4	-2.3056	0.99996	0.99997	1	19761	0	-2.3056
COPG1	4	8.3053e-07	1.7231e-06	0.00077	45	4	-1.9924	0.99738	0.99737	1	19251	0	-1.9924
TUT1	4	9.8285e-07	2.7077e-06	0.001142	46	4	-2.2264	1	1	1	19903	0	-2.2264
MCM7	4	1.0193e-06	2.7077e-06	0.001142	47	4	-1.5008	1	1	1	19902	0	-1.5008
MED8	4	1.1025e-06	3.2001e-06	0.001142	48	4	-1.242	1	1	1	19901	0	-1.242
RPS8	4	1.1114e-06	3.2001e-06	0.001142	49	4	-2.604	1	1	1	19900	0	-2.604
NARFL	4	1.1132e-06	3.2001e-06	0.001142	50	4	-1.2913	1	1	1	19899	0	-1.2913
EIF3CL	4	1.1775e-06	3.2001e-06	0.001142	51	4	-2.1087	1	1	1	19898	0	-2.1087
RPS13	4	1.272e-06	3.2001e-06	0.001142	52	4	-2.8905	1	1	1	19897	0	-2.8905
RPF2	4	1.294e-06	3.2001e-06	0.001142	53	4	-1.8645	1	1	1	19896	0	-1.8645
FBL	4	1.3148e-06	3.2001e-06	0.001142	54	4	-2.2929	0.99994	0.99995	1	19720	0	-2.2929
NOP56	4	1.3596e-06	3.2001e-06	0.001142	55	4	-1.8132	1	1	1	19894	0	-1.8132
NOP16	4	1.4064e-06	3.2001e-06	0.001142	56	4	-2.3078	0.99998	0.99998	1	19792	0	-2.3078
BUD31	4	1.5026e-06	3.6924e-06	0.001142	57	4	-2.9606	1	1	1	19893	0	-2.9606
RPL36	4	1.5253e-06	3.6924e-06	0.001142	58	4	-3.1984	1	1	1	19892	0	-3.1984
FAM231A	4	1.5344e-06	3.6924e-06	0.001142	59	4	-1.4283	1	1	1	19890	0	-1.4283
NDC1	4	1.5551e-06	3.6924e-06	0.001142	60	4	-1.448	1	1	1	19889	0	-1.448
NBPF10	4	1.6207e-06	3.6924e-06	0.001142	61	4	-1.3847	1	1	1	19888	0	-1.3847
KPNB1	4	1.635e-06	3.6924e-06	0.001142	62	4	-2.1224	1	1	1	19887	0	-2.1224
PRKDC	4	1.6811e-06	3.6924e-06	0.001142	63	4	-1.6441	1	1	1	19886	0	-1.6441
UTP20	4	1.7532e-06	3.6924e-06	0.001142	64	4	-1.4233	1	1	1	19885	0	-1.4233
DNA2	4	1.7786e-06	3.6924e-06	0.001142	65	4	-1.7671	1	1	1	19884	0	-1.7671
DDX23	4	1.8989e-06	4.1847e-06	0.001185	66	4	-1.9982	1	1	1	19883	0	-1.9982
KTI12	4	1.9835e-06	4.1847e-06	0.001185	67	4	-2.4998	1	1	1	19882	0	-2.4998
TCP1	4	2.0029e-06	4.1847e-06	0.001185	68	4	-2.264	1	1	1	19881	0	-2.264
EIF4E	4	2.0708e-06	4.1847e-06	0.001185	69	4	-1.444	1	1	1	19880	0	-1.444
MDM2	4	2.1169e-06	4.1847e-06	0.001185	70	4	-1.698	1	1	1	19879	0	-1.698
CDK1	4	2.1787e-06	4.1847e-06	0.001185	71	4	-2.0236	1	1	1	19878	0	-2.0236
GOSR2	4	2.211e-06	4.677e-06	0.001254	72	4	-1.5129	0.99754	0.99754	1	19267	0	-1.5129
RPLP0	4	2.3374e-06	4.677e-06	0.001254	73	4	-2.1283	1	1	1	19877	0	-2.1283
HNRNPC	4	2.362e-06	4.677e-06	0.001254	74	4	-2.4668	0.99912	0.99912	1	19446	0	-2.4668
EIF2B3	4	2.4264e-06	4.677e-06	0.001254	75	4	-1.598	1	1	1	19876	0	-1.598
IER3IP1	4	2.4621e-06	5.1693e-06	0.001368	76	4	-1.4063	1	1	1	19875	0	-1.4063
HSPD1	4	2.5412e-06	5.6616e-06	0.00146	77	4	-2.6106	1	1	1	19874	0	-2.6106
RPL17	4	2.5882e-06	5.6616e-06	0.00146	78	4	-2.8076	1	1	1	19873	0	-2.8076
C14orf80	4	2.6669e-06	6.6463e-06	0.001692	79	4	-2.2068	1	1	1	19872	0	-2.2068
EXOSC6	4	2.7691e-06	7.6309e-06	0.001872	80	3	-2.1611	0.79834	0.81973	1	15373	1	-2.1611
ARPC4	4	2.7758e-06	7.6309e-06	0.001872	81	4	-1.7906	1	1	1	19871	0	-1.7906
DPH3	4	2.7937e-06	7.6309e-06	0.001872	82	4	-2.0512	0.99998	0.99998	1	19793	0	-2.0512
SF3B5	4	2.8514e-06	8.1232e-06	0.001968	83	4	-3.4267	1	1	1	19870	0	-3.4267
MAK16	4	2.9286e-06	8.6156e-06	0.002015	84	4	-1.9689	1	1	1	19869	0	-1.9689
RPL5	4	3.0085e-06	8.6156e-06	0.002015	85	3	-2.2028	0.78433	0.81122	1	15211	1	-2.2028
PPP4C	4	3.0263e-06	8.6156e-06	0.002015	86	4	-1.4092	1	1	1	19868	0	-1.4092
UBA3	4	3.5177e-06	9.6002e-06	0.002194	87	4	-1.3244	1	1	1	19867	0	-1.3244
NXF1	4	3.5232e-06	9.6002e-06	0.002194	88	3	-1.3742	0.040699	0.11568	0.861014	2700	1	-1.3742
GNL3	4	3.6123e-06	1.0093e-05	0.002281	89	4	-2.3844	1	1	1	19866	0	-2.3844
SFPQ	4	3.9122e-06	1.0585e-05	0.002365	90	4	-3.8777	1	1	1	19865	0	-3.8777
YAP1	4	4.3192e-06	1.2062e-05	0.002637	91	4	-2.1968	1	1	1	19864	0	-2.1968
GTPBP4	4	4.3691e-06	1.2062e-05	0.002637	92	4	-2.137	1	1	1	19863	0	-2.137
RPL24	4	4.4396e-06	1.3539e-05	0.002928	93	4	-2.2004	1	1	1	19862	0	-2.2004
SF1	4	4.7304e-06	1.5016e-05	0.003119	94	4	-1.3953	1	1	1	19861	0	-1.3953
SETDB1	4	4.9467e-06	1.5016e-05	0.003119	95	4	-1.257	1	1	1	19860	0	-1.257
EXOSC8	4	5.0297e-06	1.5508e-05	0.003119	96	4	-1.8056	0.99999	1	1	19859	0	-1.8056
GBF1	4	5.0744e-06	1.5508e-05	0.003119	97	4	-1.3607	0.99999	1	1	19858	0	-1.3607
PCBP1	4	5.1138e-06	1.5508e-05	0.003119	98	4	-2.2791	0.99999	1	1	19857	0	-2.2791
SNRPD2	4	5.1818e-06	1.5508e-05	0.003119	99	4	-1.9282	0.99999	1	1	19856	0	-1.9282
TRMT112	4	5.2832e-06	1.5508e-05	0.003119	100	3	-2.143	0.86628	0.86825	1	16255	1	-2.143
NUS1	4	5.5439e-06	1.6985e-05	0.003349	101	4	-2.891	0.99999	1	1	19855	0	-2.891
SRP14	4	5.5559e-06	1.6985e-05	0.003349	102	4	-2.7033	0.99999	1	1	19854	0	-2.7033
POLE2	4	5.7874e-06	1.797e-05	0.003431	103	4	-1.2132	0.99999	1	1	19853	0	-1.2132
ACTR2	4	5.808e-06	1.797e-05	0.003431	104	3	-1.5727	0.55452	0.6989	1	13261	1	-1.5727
RANGAP1	4	6.026e-06	1.8462e-05	0.003431	105	4	-1.7015	0.99999	1	1	19852	0	-1.7015
ABCF1	4	6.0452e-06	1.8462e-05	0.003431	106	4	-1.6291	0.99999	1	1	19851	0	-1.6291
IMP3	4	6.2603e-06	1.8954e-05	0.003431	107	4	-2.8192	0.99818	0.9982	1	19333	0	-2.8192
GPR89B	4	6.5818e-06	1.8954e-05	0.003431	108	4	-2.511	0.99977	0.99977	1	19613	0	-2.511
LOC101060389	4	6.6688e-06	1.9447e-05	0.003431	109	3	-1.7911	0.87715	0.87765	1	16435	1	-1.7911
RPS6	4	6.7516e-06	1.9447e-05	0.003431	110	4	-2.2585	0.99999	0.99999	1	19850	0	-2.2585
DEXI	4	6.8213e-06	1.9447e-05	0.003431	111	4	-0.89399	0.99999	0.99999	1	19849	0	-0.89399
SKIV2L2	4	6.8634e-06	1.9447e-05	0.003431	112	4	-2.3367	0.99999	0.99999	1	19848	0	-2.3367
POLR2L	4	6.9198e-06	1.9447e-05	0.003431	113	4	-1.7337	0.99999	0.99999	1	19847	0	-1.7337
SNRPD3	4	6.9411e-06	1.9447e-05	0.003431	114	4	-2.0316	0.99999	0.99999	1	19846	0	-2.0316
NSL1	4	7.0695e-06	1.9939e-05	0.003487	115	4	-3.0119	0.99999	0.99999	1	19845	0	-3.0119
HIRA	4	7.2656e-06	2.0923e-05	0.003628	116	4	-1.0981	0.99999	0.99999	1	19844	0	-1.0981
COPE	4	7.3171e-06	2.1416e-05	0.003681	117	4	-2.196	0.99999	0.99999	1	19843	0	-2.196
PSMA7	4	7.6318e-06	2.24e-05	0.003786	118	4	-2.0968	0.99999	0.99999	1	19842	0	-2.0968
RPS17	4	7.647e-06	2.24e-05	0.003786	119	4	-1.8224	0.99999	0.99999	1	19841	0	-1.8224
RPS11	4	7.9773e-06	2.3877e-05	0.004002	120	3	-2.0103	0.13944	0.28635	1	5668	1	-2.0103
VPS28	4	8.1519e-06	2.437e-05	0.004032	121	4	-2.0004	0.99986	0.99987	1	19663	0	-2.0004
CDT1	4	8.3545e-06	2.4862e-05	0.004032	122	3	-1.2257	0.54011	0.68582	1	13030	1	-1.2257
CNOT2	4	8.3647e-06	2.4862e-05	0.004032	123	4	-1.3346	0.99999	0.99999	1	19840	0	-1.3346
VPRBP	4	8.463e-06	2.4862e-05	0.004032	124	4	-2.2956	0.99999	0.99999	1	19839	0	-2.2956
ALDOA	4	8.7968e-06	2.6339e-05	0.004238	125	4	-1.133	0.99999	0.99999	1	19838	0	-1.133
DHX15	4	8.8223e-06	2.6831e-05	0.004249	126	4	-2.2569	0.99999	0.99999	1	19837	0	-2.2569
SCAP	4	8.849e-06	2.6831e-05	0.004249	127	4	-2.1186	0.99997	0.99997	1	19770	0	-2.1186
TFG	4	8.9245e-06	2.7324e-05	0.004293	128	4	-1.1872	0.99999	0.99999	1	19836	0	-1.1872
USP17L19	4	9.4732e-06	3.0278e-05	0.00472	129	3	-1.5957	0.39906	0.56126	1	10178	1	-1.5957
PSMD7	4	9.6202e-06	3.1262e-05	0.004836	130	4	-1.4961	0.99999	0.99999	1	19835	0	-1.4961
CENPL	4	1.009e-05	3.2247e-05	0.00484	131	4	-1.8803	0.99999	0.99999	1	19834	0	-1.8803
CDC73	4	1.0126e-05	3.2247e-05	0.00484	132	4	-1.4886	0.99987	0.99988	1	19670	0	-1.4886
TXN	4	1.0175e-05	3.2247e-05	0.00484	133	4	-1.8387	0.99999	0.99999	1	19833	0	-1.8387
ARID1A	4	1.027e-05	3.2247e-05	0.00484	134	4	-1.5117	0.99999	0.99999	1	19832	0	-1.5117
XPO1	3	1.0569e-05	3.6678e-05	0.005307	135	3	-3.8272	0.99999	0.99999	1	19831	0	-3.8272
TUBGCP5	4	1.0578e-05	3.2739e-05	0.004841	136	4	-1.6176	0.99999	0.99999	1	19830	0	-1.6176
CTR9	4	1.0627e-05	3.2739e-05	0.004841	137	3	-1.518	0.49661	0.64706	1	11586	1	-1.518
TAF6	4	1.1153e-05	3.5201e-05	0.005167	138	4	-2.6154	0.99999	0.99999	1	19829	0	-2.6154
ACACA	4	1.1418e-05	3.6678e-05	0.005307	139	4	-1.0856	0.99999	0.99999	1	19828	0	-1.0856
CCND1	4	1.1668e-05	3.8647e-05	0.005552	140	4	-1.5988	0.99999	0.99999	1	19827	0	-1.5988
TOP2A	4	1.173e-05	3.9139e-05	0.005565	141	4	-1.8032	0.99999	0.99999	1	19826	0	-1.8032
DHX37	4	1.1815e-05	3.9385e-05	0.005565	142	4	-1.6174	0.99999	0.99999	1	19825	0	-1.6174
CDK4	4	1.1846e-05	3.9632e-05	0.005565	143	4	-2.9808	0.99999	0.99999	1	19824	0	-2.9808
ZNF626	4	1.2006e-05	4.0124e-05	0.005565	144	4	-1.3725	0.99999	0.99999	1	19823	0	-1.3725
PSMD12	4	1.2027e-05	4.0124e-05	0.005565	145	4	-1.0313	0.99999	0.99999	1	19822	0	-1.0313
ATP6V1B2	4	1.2178e-05	4.1601e-05	0.00573	146	4	-2.1486	0.99999	0.99999	1	19821	0	-2.1486
DAD1	4	1.2739e-05	4.5539e-05	0.006147	147	4	-3.5691	0.99999	0.99999	1	19820	0	-3.5691
NAPA	4	1.2761e-05	4.5539e-05	0.006147	148	4	-1.4256	0.99999	0.99999	1	19819	0	-1.4256
SMC2	4	1.2795e-05	4.5539e-05	0.006147	149	4	-2.5281	0.99999	0.99999	1	19818	0	-2.5281
39326	4	1.2941e-05	4.6032e-05	0.006172	150	4	-1.7641	0.99999	0.99999	1	19817	0	-1.7641
DPM2	4	1.31e-05	4.6524e-05	0.006196	151	4	-1.4635	0.99999	0.99999	1	19816	0	-1.4635
MRPS18A	4	1.4182e-05	5.0463e-05	0.006677	152	4	-1.008	0.99999	0.99999	1	19815	0	-1.008
DDX54	4	1.4475e-05	5.0955e-05	0.006698	153	4	-1.4052	0.99999	0.99999	1	19814	0	-1.4052
IPO13	4	1.4537e-05	5.1447e-05	0.006719	154	4	-1.3654	0.99999	0.99999	1	19813	0	-1.3654
DUX4	4	1.4961e-05	5.2924e-05	0.006823	155	4	-2.88	0.99999	0.99998	1	19812	0	-2.88
ALG14	4	1.5151e-05	5.2924e-05	0.006823	156	4	-1.2087	0.99998	0.99998	1	19811	0	-1.2087
PSMB3	4	1.5664e-05	5.3909e-05	0.006862	157	3	-1.6166	0.98005	0.98008	1	18551	0	-1.6166
MARS	4	1.5693e-05	5.3909e-05	0.006862	158	4	-1.9565	0.99998	0.99998	1	19810	0	-1.9565
RABGGTB	4	1.6075e-05	5.637e-05	0.00713	159	4	-0.96058	0.99998	0.99998	1	19809	0	-0.96058
ELMO2	4	1.6129e-05	5.6863e-05	0.007147	160	4	-1.3198	0.99998	0.99998	1	19808	0	-1.3198
WDR18	4	1.6613e-05	5.9324e-05	0.007365	161	4	-1.8943	0.98969	0.98965	1	18842	0	-1.8943
HAUS4	4	1.6614e-05	5.9324e-05	0.007365	162	4	-2.6466	0.99998	0.99998	1	19807	0	-2.6466
CDK2	4	1.6972e-05	6.0309e-05	0.007396	163	4	-2.0938	0.99998	0.99998	1	19806	0	-2.0938
TNPO1	4	1.7055e-05	6.0309e-05	0.007396	164	4	-1.78	0.99998	0.99998	1	19805	0	-1.78
HAUS5	4	1.7619e-05	6.1293e-05	0.007441	165	4	-1.0851	0.99998	0.99998	1	19804	0	-1.0851
RPS27A	4	1.7719e-05	6.1786e-05	0.007441	166	4	-1.2495	0.99998	0.99998	1	19803	0	-1.2495
PLK4	4	1.8007e-05	6.1786e-05	0.007441	167	4	-1.5413	0.99998	0.99998	1	19802	0	-1.5413
SF3B3	4	1.8445e-05	6.4247e-05	0.0076	168	4	-1.3119	0.99998	0.99998	1	19801	0	-1.3119
RPL35A	4	1.845e-05	6.4247e-05	0.0076	169	4	-1.5781	0.9947	0.99472	1	19072	0	-1.5781
KIF11	4	1.8534e-05	6.4247e-05	0.0076	170	4	-1.403	0.99998	0.99998	1	19800	0	-1.403
SNRPF	4	1.8798e-05	6.5232e-05	0.007627	171	4	-3.0088	0.99917	0.99916	1	19457	0	-3.0088
DNTTIP2	4	1.8892e-05	6.5232e-05	0.007627	172	4	-1.3384	0.99998	0.99998	1	19799	0	-1.3384
HSPA9	4	1.9012e-05	6.6709e-05	0.007723	173	4	-1.0057	0.99998	0.99998	1	19798	0	-1.0057
PRPF8	4	1.9028e-05	6.7201e-05	0.007723	174	4	-2.6013	0.99998	0.99998	1	19797	0	-2.6013
F8A1	4	1.9062e-05	6.7201e-05	0.007723	175	4	-1.2118	0.99996	0.99996	1	19754	0	-1.2118
EIF2B5	4	1.9301e-05	6.7694e-05	0.007735	176	4	-1.4243	0.99998	0.99998	1	19796	0	-1.4243
COPS6	4	1.95e-05	6.8186e-05	0.007747	177	4	-1.5668	0.99998	0.99998	1	19795	0	-1.5668
CARS	4	1.972e-05	6.8678e-05	0.007759	178	4	-1.5142	0.99221	0.99222	1	18946	0	-1.5142
HMGCS1	4	2.0809e-05	7.4094e-05	0.008325	179	4	-1.0985	0.99998	0.99998	1	19794	0	-1.0985
EIF1AX	4	2.1213e-05	7.5078e-05	0.008388	180	3	-1.7133	0.9652	0.96508	1	18154	0	-1.7133
EXOSC9	4	2.1862e-05	7.7048e-05	0.008561	181	4	-2.0625	0.99998	0.99998	1	19791	0	-2.0625
PHAX	4	2.2013e-05	7.8032e-05	0.008623	182	4	-1.5247	0.99998	0.99998	1	19790	0	-1.5247
CRNKL1	4	2.2061e-05	7.8525e-05	0.00863	183	4	-2.2723	0.99692	0.9969	1	19220	0	-2.2723
NUP155	4	2.242e-05	7.9509e-05	0.008643	184	3	-1.8282	0.9037	0.90331	1	16913	0	-1.8282
TICRR	4	2.2471e-05	7.9509e-05	0.008643	185	4	-2.7588	0.99998	0.99998	1	19789	0	-2.7588
B4GAT1	4	2.2764e-05	8.0494e-05	0.008703	186	4	-1.0947	0.99998	0.99998	1	19788	0	-1.0947
CSTF3	4	2.2937e-05	8.1478e-05	0.008726	187	4	-1.5347	0.99998	0.99998	1	19787	0	-1.5347
ZCRB1	4	2.3015e-05	8.2217e-05	0.008726	188	4	-1.8894	0.99842	0.99843	1	19363	0	-1.8894
ATP5D	4	2.3286e-05	8.394e-05	0.008726	189	4	-0.82007	0.99998	0.99998	1	19786	0	-0.82007
RPS19	4	2.3469e-05	8.394e-05	0.008726	190	4	-2.4289	0.99989	0.9999	1	19685	0	-2.4289
TOPBP1	4	2.3498e-05	8.394e-05	0.008726	191	4	-1.6292	0.99998	0.99998	1	19785	0	-1.6292
TUBGCP3	4	2.3569e-05	8.4432e-05	0.008726	192	4	-0.93429	0.99998	0.99998	1	19784	0	-0.93429
RPS26	4	2.357e-05	8.4432e-05	0.008726	193	4	-2.8404	0.99613	0.99615	1	19162	0	-2.8404
ACSL3	4	2.3764e-05	8.4925e-05	0.008726	194	4	-1.7923	0.99998	0.99998	1	19783	0	-1.7923
MYC	4	2.3979e-05	8.5417e-05	0.008726	195	3	-1.9578	0.97884	0.97885	1	18517	0	-1.9578
GNB2L1	4	2.4031e-05	8.5417e-05	0.008726	196	4	-2.4833	0.99991	0.99991	1	19698	0	-2.4833
TRIM49D2	4	2.4123e-05	8.5909e-05	0.008726	197	4	-1.0021	0.99998	0.99998	1	19782	0	-1.0021
MCM6	4	2.4186e-05	8.5909e-05	0.008726	198	3	-1.5143	0.20973	0.39411	1	7547	1	-1.5143
NAA25	4	2.4268e-05	8.6402e-05	0.008732	199	4	-1.7751	0.99998	0.99998	1	19781	0	-1.7751
RPL6	4	2.4669e-05	8.8371e-05	0.008886	200	4	-2.2752	0.99998	0.99998	1	19780	0	-2.2752
CLTC	4	2.6401e-05	9.0833e-05	0.008964	201	4	-2.1316	0.99997	0.99997	1	19779	0	-2.1316
LAMTOR2	4	2.6421e-05	9.0833e-05	0.008964	202	4	-1.1417	0.99997	0.99997	1	19778	0	-1.1417
RPS12	4	2.6478e-05	9.1325e-05	0.008964	203	3	-1.7067	0.40537	0.56676	1	10274	1	-1.7067
FAM122A	4	2.6498e-05	9.1325e-05	0.008964	204	4	-0.78211	0.99997	0.99997	1	19777	0	-0.78211
AMY1B	4	2.6614e-05	9.1817e-05	0.008964	205	4	-0.89467	0.99997	0.99997	1	19776	0	-0.89467
HNRNPH1	4	2.6634e-05	9.1817e-05	0.008964	206	4	-1.1159	0.99997	0.99997	1	19775	0	-1.1159
ZNF148	4	2.6868e-05	9.2309e-05	0.008968	207	4	-1.6656	0.99997	0.99997	1	19774	0	-1.6656
AP2S1	4	2.8968e-05	0.00010068	0.009734	208	4	-1.468	0.99422	0.99424	1	19039	0	-1.468
CHERP	4	2.9202e-05	0.00010117	0.009735	209	4	-1.7327	0.99939	0.9994	1	19497	0	-1.7327
PRPF3	4	3.0847e-05	0.00010462	0.009971	210	4	-0.827	0.99997	0.99997	1	19773	0	-0.827
UTP15	4	3.0956e-05	0.00010511	0.009971	211	4	-2.1354	0.99997	0.99997	1	19772	0	-2.1354
EIF3C	4	3.0977e-05	0.00010511	0.009971	212	4	-2.2514	0.99997	0.99997	1	19771	0	-2.2514
LRRC37A	4	3.1644e-05	0.00010757	0.010157	213	4	-1.9515	0.9951	0.99511	1	19099	0	-1.9515
YARS	4	3.2259e-05	0.00011003	0.010341	214	4	-1.3122	0.99997	0.99997	1	19769	0	-1.3122
IARS	4	3.3258e-05	0.00011249	0.010474	215	4	-1.9296	0.99997	0.99997	1	19768	0	-1.9296
GRAPL	4	3.3304e-05	0.00011249	0.010474	216	4	-1.4447	0.99997	0.99997	1	19767	0	-1.4447
WASH1	4	3.4069e-05	0.00011545	0.010689	217	4	-2.631	0.99997	0.99997	1	19766	0	-2.631
XPO5	4	3.4214e-05	0.00011594	0.010689	218	4	-1.5605	0.99997	0.99997	1	19763	0	-1.5605
ANAPC4	4	3.428e-05	0.00011693	0.010689	219	4	-1.022	0.99997	0.99997	1	19765	0	-1.022
TROAP	4	3.4374e-05	0.00011693	0.010689	220	4	-0.92038	0.99997	0.99997	1	19764	0	-0.92038
TBCC	4	3.5205e-05	0.00012136	0.011043	221	4	-2.4546	0.99996	0.99997	1	19762	0	-2.4546
HIST2H3C	4	3.5735e-05	0.00012333	0.011122	222	4	-1.5991	0.99996	0.99996	1	19760	0	-1.5991
EIF3D	4	3.5759e-05	0.00012333	0.011122	223	4	-2.7017	0.99996	0.99996	1	19759	0	-2.7017
TUBG1	4	3.6813e-05	0.00012726	0.011426	224	4	-1.2393	0.99996	0.99996	1	19758	0	-1.2393
SUPT5H	4	3.7061e-05	0.00012874	0.011456	225	4	-1.681	0.99996	0.99996	1	19757	0	-1.681
B9D1	4	3.7086e-05	0.00012874	0.011456	226	4	-0.84897	0.99996	0.99996	1	19756	0	-0.84897
WDR44	4	3.7436e-05	0.00013071	0.01158	227	4	-1.2094	0.99996	0.99996	1	19755	0	-1.2094
TBC1D3F	4	3.8194e-05	0.0001344	0.011855	228	3	-2.6458	0.9455	0.94538	1	17733	0	-2.6458
RPL35	4	3.8898e-05	0.0001376	0.012029	229	4	-2.2465	0.99984	0.99984	1	19643	0	-2.2465
ACTR10	4	3.938e-05	0.00013908	0.012029	230	4	-1.028	0.99996	0.99996	1	19753	0	-1.028
EEF1A1	4	3.9615e-05	0.00013908	0.012029	231	4	-2.3837	0.99996	0.99996	1	19752	0	-2.3837
CUL3	4	3.9827e-05	0.00014006	0.012029	232	3	-1.7554	0.6529	0.7471	1	14087	1	-1.7554
MOCS3	4	3.9899e-05	0.00014006	0.012029	233	4	-2.5831	0.99409	0.99411	1	19027	0	-2.5831
PSMA4	4	3.9971e-05	0.00014056	0.012029	234	4	-2.3079	0.99843	0.99845	1	19367	0	-2.3079
CHORDC1	4	4.0062e-05	0.00014056	0.012029	235	4	-1.3615	0.99996	0.99996	1	19751	0	-1.3615
SRSF3	4	4.0551e-05	0.000144	0.0122	236	3	-2.2154	0.56839	0.7113	1	13489	1	-2.2154
SLC7A6OS	4	4.094e-05	0.00014499	0.0122	237	4	-0.62412	0.99996	0.99996	1	19750	0	-0.62412
STRAP	4	4.0967e-05	0.00014499	0.0122	238	4	-1.5222	0.99996	0.99996	1	19749	0	-1.5222
SON	4	4.099e-05	0.00014499	0.0122	239	3	-1.5735	0.2839	0.46098	1	8601	1	-1.5735
SMNDC1	4	4.1695e-05	0.00014917	0.0125	240	3	-1.2153	0.96218	0.96203	1	18080	0	-1.2153
USP39	4	4.1951e-05	0.0001504	0.012551	241	3	-1.5629	0.76799	0.80193	1	15036	1	-1.5629
ARPC3	4	4.24e-05	0.00015237	0.012651	242	3	-2.0215	0.62902	0.73765	1	13910	1	-2.0215
TMED10	4	4.2436e-05	0.00015286	0.012651	243	4	-2.1596	0.99996	0.99996	1	19748	0	-2.1596
POLR1C	4	4.2906e-05	0.00015483	0.012762	244	4	-2.3746	0.99996	0.99996	1	19747	0	-2.3746
WBSCR22	4	4.3765e-05	0.0001568	0.012871	245	4	-1.0525	0.99671	0.99671	1	19202	0	-1.0525
NBPF15	4	4.4171e-05	0.00015926	0.012943	246	4	-1.9911	0.99996	0.99996	1	19746	0	-1.9911
PDCD2	4	4.4284e-05	0.00015926	0.012943	247	4	-1.3795	0.99996	0.99996	1	19745	0	-1.3795
RNGTT	4	4.4455e-05	0.00015976	0.012943	248	4	-1.0793	0.99996	0.99996	1	19744	0	-1.0793
RPL31	4	4.4614e-05	0.00016025	0.012943	249	4	-1.864	0.99965	0.99966	1	19564	0	-1.864
NLE1	4	4.5695e-05	0.00016173	0.012946	250	4	-1.4781	0.99995	0.99996	1	19743	0	-1.4781
RBM8A	4	4.59e-05	0.00016173	0.012946	251	4	-1.3582	0.99995	0.99996	1	19742	0	-1.3582
PRPF38B	4	4.6075e-05	0.00016222	0.012946	252	4	-1.178	0.99995	0.99996	1	19741	0	-1.178
ACSL4	4	4.6724e-05	0.00016517	0.01313	253	4	-0.95299	0.99995	0.99996	1	19740	0	-0.95299
C19orf43	4	4.7021e-05	0.00016714	0.013234	254	4	-1.0594	0.99995	0.99996	1	19739	0	-1.0594
NPIPB3	4	4.7305e-05	0.00016813	0.01326	255	4	-1.0647	0.99991	0.99992	1	19705	0	-1.0647
RAPGEF1	4	4.8102e-05	0.0001701	0.013362	256	4	-1.1264	0.99995	0.99995	1	19738	0	-1.1264
PPP6C	4	4.8375e-05	0.00017206	0.013423	257	4	-2.2964	0.99995	0.99995	1	19737	0	-2.2964
RPA1	4	4.8435e-05	0.00017256	0.013423	258	4	-1.0201	0.99995	0.99995	1	19736	0	-1.0201
CASC5	4	4.869e-05	0.00017354	0.013423	259	4	-1.6457	0.99818	0.9982	1	19332	0	-1.6457
XPO4	4	4.8741e-05	0.00017354	0.013423	260	4	-0.75864	0.99995	0.99995	1	19735	0	-0.75864
TRIM43	4	4.9109e-05	0.00017502	0.013434	261	4	-1.0723	0.99995	0.99995	1	19734	0	-1.0723
GPX4	4	4.9139e-05	0.00017502	0.013434	262	4	-1.5148	0.99995	0.99995	1	19733	0	-1.5148
RPL23A	4	4.9913e-05	0.00017699	0.013456	263	4	-2.2864	0.99703	0.99702	1	19228	0	-2.2864
SPC24	4	4.9913e-05	0.00017699	0.013456	264	4	-2.601	0.99995	0.99995	1	19732	0	-2.601
ACTR3	4	4.9975e-05	0.00017748	0.013456	265	4	-0.81261	0.99995	0.99995	1	19731	0	-0.81261
GOLGA6L1	4	5.0185e-05	0.00017797	0.013456	266	4	-2.5044	0.9997	0.99971	1	19582	0	-2.5044
NPIPB6	4	5.1114e-05	0.00018117	0.013646	267	4	-1.9493	0.99064	0.99059	1	18875	0	-1.9493
MIS18BP1	4	5.1552e-05	0.00018339	0.013762	268	4	-1.2703	0.99995	0.99995	1	19730	0	-1.2703
CCT2	4	5.1871e-05	0.00018487	0.013821	269	4	-2.4487	0.99995	0.99995	1	19729	0	-2.4487
TSR2	4	5.2483e-05	0.00018683	0.013865	270	4	-1.1701	0.99995	0.99995	1	19728	0	-1.1701
PFDN5	4	5.2742e-05	0.00018683	0.013865	271	4	-2.0233	0.99995	0.99995	1	19727	0	-2.0233
PRPF4B	4	5.2969e-05	0.00018831	0.013923	272	4	-1.1617	0.99995	0.99995	1	19726	0	-1.1617
SUPT6H	4	5.3986e-05	0.00019274	0.014183	273	4	-1.707	0.99995	0.99995	1	19725	0	-1.707
RPS10	4	5.4144e-05	0.00019323	0.014183	274	3	-2.8022	0.93728	0.93719	1	17577	0	-2.8022
GPN2	4	5.5184e-05	0.00019717	0.014403	275	4	-2.4383	0.99994	0.99995	1	19724	0	-2.4383
SOD1	4	5.552e-05	0.00019767	0.014403	276	4	-1.5952	0.99994	0.99995	1	19723	0	-1.5952
CNOT1	4	5.5959e-05	0.00019914	0.014458	277	4	-1.7523	0.99982	0.99983	1	19637	0	-1.7523
HIST2H3A	4	5.7953e-05	0.000208	0.014993	278	4	-2.2865	0.99994	0.99995	1	19722	0	-2.2865
CKAP5	4	5.8058e-05	0.000208	0.014993	279	4	-1.5438	0.99994	0.99995	1	19721	0	-1.5438
GAPDH	4	5.9572e-05	0.0002144	0.01538	280	4	-1.23	0.99994	0.99995	1	19719	0	-1.23
MAT2A	4	5.9964e-05	0.0002149	0.01538	281	4	-1.0893	0.99994	0.99995	1	19718	0	-1.0893
NOP2	4	6.1513e-05	0.00022327	0.015922	282	4	-2.2189	0.99839	0.99839	1	19353	0	-2.2189
HMGCR	4	6.1994e-05	0.00022671	0.016111	283	4	-1.2911	0.98147	0.98146	1	18584	0	-1.2911
OSBP	4	6.2651e-05	0.00023065	0.016333	284	4	-1.5539	0.99994	0.99995	1	19717	0	-1.5539
UBA52	4	6.3062e-05	0.00023164	0.016345	285	4	-2.0907	0.99562	0.99563	1	19128	0	-2.0907
GRPEL1	4	6.3649e-05	0.00023262	0.016357	286	4	-1.605	0.99156	0.99154	1	18912	0	-1.605
SRSF11	4	6.4384e-05	0.00023705	0.016611	287	4	-1.6382	0.9999	0.99991	1	19690	0	-1.6382
RPL41	4	6.5634e-05	0.00024394	0.017019	288	4	-1.4604	0.9987	0.9987	1	19389	0	-1.4604
TERF2	4	6.5835e-05	0.00024493	0.017019	289	3	-2.0742	0.96859	0.96848	1	18240	0	-2.0742
GOLGA8K	4	6.6002e-05	0.00024542	0.017019	290	4	-1.4365	0.99993	0.99994	1	19716	0	-1.4365
GNL3L	4	6.6309e-05	0.0002464	0.017029	291	4	-0.7616	0.99993	0.99994	1	19715	0	-0.7616
ATP6V0C	4	6.7864e-05	0.00025133	0.01731	292	3	-1.3014	0.97241	0.97232	1	18335	0	-1.3014
VARS	4	6.8275e-05	0.00025231	0.017318	293	4	-2.8884	0.99986	0.99987	1	19660	0	-2.8884
SLC35B2	4	7.0248e-05	0.00026068	0.017711	294	4	-1.6241	0.99669	0.99668	1	19199	0	-1.6241
EPRS	4	7.0287e-05	0.00026068	0.017711	295	4	-1.6156	0.99993	0.99994	1	19714	0	-1.6156
WDR77	4	7.0458e-05	0.00026167	0.017718	296	4	-3.2995	0.99985	0.99986	1	19656	0	-3.2995
UBA1	4	7.1196e-05	0.00026413	0.017825	297	4	-2.4046	0.99201	0.99201	1	18938	0	-2.4046
IARS2	4	7.4091e-05	0.00027496	0.018494	298	4	-1.1504	0.99232	0.99233	1	18954	0	-1.1504
U2AF1	4	7.4356e-05	0.00027594	0.018498	299	4	-1.4122	0.99993	0.99993	1	19713	0	-1.4122
THOC3	4	7.5402e-05	0.00028481	0.018999	300	3	-2.3313	0.94909	0.94897	1	17803	0	-2.3313
NAT10	4	7.5621e-05	0.0002853	0.018999	301	3	-1.1401	0.48905	0.64041	1	11466	1	-1.1401
MFN2	4	7.6349e-05	0.00028776	0.019099	302	4	-1.173	0.99992	0.99993	1	19712	0	-1.173
ATP6V0B	4	7.6821e-05	0.00029071	0.019232	303	4	-1.9492	0.99992	0.99993	1	19711	0	-1.9492
C19orf52	4	7.7989e-05	0.00029564	0.019462	304	4	-2.4113	0.99992	0.99993	1	19710	0	-2.4113
PTK2	4	7.8182e-05	0.00029613	0.019462	305	4	-1.2038	0.99138	0.99135	1	18902	0	-1.2038
DCTN5	4	7.9313e-05	0.00030007	0.019657	306	4	-2.1066	0.99916	0.99915	1	19452	0	-2.1066
SF3B2	4	7.9768e-05	0.00030302	0.019786	307	4	-1.668	0.99952	0.99953	1	19526	0	-1.668
LSM2	4	8.0498e-05	0.00030598	0.019914	308	4	-1.1869	0.99992	0.99992	1	19709	0	-1.1869
PRMT1	4	8.0687e-05	0.00030696	0.019914	309	3	-1.6415	0.98026	0.98028	1	18555	0	-1.6415
COPB2	4	8.1376e-05	0.00031041	0.020072	310	4	-1.5579	0.99943	0.99944	1	19507	0	-1.5579
CRCP	4	8.1723e-05	0.00031139	0.020072	311	4	-1.4194	0.99175	0.99175	1	18921	0	-1.4194
PREB	4	8.2999e-05	0.00031484	0.020195	312	4	-2.4072	0.99782	0.99783	1	19290	0	-2.4072
GINS2	4	8.3342e-05	0.00031582	0.020195	313	4	-0.9747	0.99992	0.99992	1	19708	0	-0.9747
DNAJC17	4	8.3709e-05	0.00031631	0.020195	314	4	-1.1647	0.99316	0.99316	1	18997	0	-1.1647
RRS1	4	8.4168e-05	0.00031779	0.02022	315	4	-1.5077	0.99992	0.99992	1	19707	0	-1.5077
UTP3	4	8.4536e-05	0.00031878	0.02022	316	4	-2.2118	0.99979	0.9998	1	19625	0	-2.2118
DDX3X	3	8.4665e-05	0.00025428	0.017394	317	3	-1.7673	0.99992	0.99991	1	19706	0	-1.7673
CGB1	4	8.5558e-05	0.00032025	0.02022	318	4	-1.0838	0.99991	0.99992	1	19704	0	-1.0838
PPP1R11	4	8.5792e-05	0.00032124	0.02022	319	4	-0.69098	0.99991	0.99992	1	19703	0	-0.69098
RBM25	4	8.6166e-05	0.00032173	0.02022	320	4	-1.3896	0.99991	0.99992	1	19702	0	-1.3896
PDCD11	4	8.7771e-05	0.00032616	0.020371	321	4	-1.1032	0.99991	0.99992	1	19701	0	-1.1032
EIF3B	4	8.7776e-05	0.00032616	0.020371	322	4	-1.6312	0.9998	0.99981	1	19629	0	-1.6312
ATP5A1	4	8.82e-05	0.00032813	0.02043	323	4	-1.0726	0.99991	0.99992	1	19700	0	-1.0726
MCM5	4	8.911e-05	0.00033108	0.020551	324	4	-1.3472	0.99991	0.99992	1	19699	0	-1.3472
EIF3A	4	9.0352e-05	0.00033847	0.020944	325	4	-2.4633	0.99022	0.99016	1	18860	0	-2.4633
TOP1	4	9.1346e-05	0.00033994	0.020964	326	3	-1.3864	0.66492	0.75213	1	14163	1	-1.3864
FDX1L	4	9.1597e-05	0.00034142	0.020964	327	4	-2.4297	0.98268	0.98266	1	18628	0	-2.4297
NELFCD	4	9.1686e-05	0.00034191	0.020964	328	4	-1.6772	0.99991	0.99991	1	19697	0	-1.6772
SHFM1	4	9.2726e-05	0.00034487	0.021081	329	3	-1.6835	0.38851	0.5519	1	10043	1	-1.6835
CWC15	4	9.3484e-05	0.00034782	0.021163	330	3	-1.0836	0.91658	0.9163	1	17167	0	-1.0836
USP9X	4	9.3616e-05	0.00034831	0.021163	331	4	-1.4109	0.99991	0.99991	1	19696	0	-1.4109
NOP14	4	9.3992e-05	0.00034979	0.021189	332	4	-1.2647	0.99967	0.99969	1	19572	0	-1.2647
SLC35C1	4	9.4769e-05	0.00035324	0.021333	333	4	-0.76495	0.99991	0.99991	1	19695	0	-0.76495
SPDYE2	4	9.7158e-05	0.00036407	0.021922	334	4	-0.97804	0.9999	0.99991	1	19694	0	-0.97804
MED6	4	9.7466e-05	0.00036678	0.022019	335	3	-1.6769	0.87376	0.87464	1	16375	1	-1.6769
DOLPP1	4	9.7827e-05	0.0003685	0.022056	336	4	-1.0113	0.9999	0.99991	1	19693	0	-1.0113
ELL	4	9.907e-05	0.00037293	0.022153	337	4	-0.95025	0.9999	0.99991	1	19692	0	-0.95025
METTL3	4	9.9174e-05	0.00037293	0.022153	338	4	-0.7898	0.9999	0.99991	1	19691	0	-0.7898
NOM1	4	9.9301e-05	0.00037342	0.022153	339	4	-2.1002	0.9928	0.99281	1	18974	0	-2.1002
SREBF1	4	0.00010169	0.00038475	0.022758	340	3	-1.7209	0.97375	0.97364	1	18372	0	-1.7209
C1orf131	4	0.00010344	0.00039065	0.022934	341	3	-1.5497	0.93794	0.93785	1	17595	0	-1.5497
PCF11	4	0.00010357	0.00039065	0.022934	342	4	-1.42	0.9999	0.9999	1	19689	0	-1.42
IGBP1	4	0.00010372	0.00039115	0.022934	343	3	-1.8585	0.97811	0.97813	1	18490	0	-1.8585
MUS81	4	0.00010438	0.00039262	0.022954	344	4	-1.0019	0.9999	0.9999	1	19688	0	-1.0019
PHF5A	4	0.0001048	0.0003941	0.022973	345	3	-1.9011	0.92329	0.92309	1	17305	0	-1.9011
AKIRIN2	4	0.0001053	0.00039656	0.02305	346	4	-2.2553	0.99989	0.9999	1	19687	0	-2.2553
POLR3H	4	0.00010601	0.0004005	0.023212	347	4	-1.9284	0.99989	0.9999	1	19686	0	-1.9284
SAFB	4	0.00010872	0.00040936	0.023508	348	4	-1.141	0.99989	0.9999	1	19684	0	-1.141
NFS1	4	0.00010924	0.00041084	0.023508	349	4	-1.9742	0.99974	0.99975	1	19601	0	-1.9742
SNRPG	4	0.00010939	0.00041084	0.023508	350	4	-1.5772	0.99989	0.9999	1	19683	0	-1.5772
KANSL2	4	0.00010951	0.00041133	0.023508	351	4	-1.1654	0.99989	0.9999	1	19682	0	-1.1654
SF3B1	4	0.00011057	0.00041379	0.023508	352	4	-1.3027	0.99862	0.99862	1	19379	0	-1.3027
RPL37	4	0.00011063	0.00041379	0.023508	353	4	-1.3492	0.99989	0.99989	1	19681	0	-1.3492
HEATR1	4	0.00011065	0.00041379	0.023508	354	4	-1.1606	0.99898	0.99896	1	19423	0	-1.1606
TRIM49C	4	0.00011178	0.00041822	0.023693	355	4	-0.9069	0.99985	0.99986	1	19654	0	-0.9069
RNF4	4	0.00011207	0.00042019	0.023737	356	4	-0.86546	0.98147	0.98147	1	18586	0	-0.86546
MYBBP1A	4	0.00011322	0.0004261	0.024004	357	4	-1.1333	0.99956	0.99958	1	19537	0	-1.1333
FOSL1	4	0.00011452	0.00043102	0.02416	358	3	-1.8091	0.9603	0.96013	1	18034	0	-1.8091
RPL7	4	0.00011464	0.00043127	0.02416	359	4	-1.4573	0.99201	0.99201	1	18937	0	-1.4573
SRRT	4	0.00011646	0.0004389	0.024519	360	4	-0.99366	0.99988	0.99989	1	19680	0	-0.99366
MYO15A	4	0.00011758	0.00044333	0.024698	361	4	-1.0018	0.99988	0.99989	1	19679	0	-1.0018
SKP2	4	0.00011906	0.0004517	0.025094	362	4	-1.3317	0.99988	0.99989	1	19678	0	-1.3317
RUVBL1	4	0.00011981	0.00045465	0.025189	363	4	-2.4339	0.99971	0.99972	1	19585	0	-2.4339
HIST2H4B	4	0.00012141	0.00046106	0.025431	364	4	-0.58575	0.99988	0.99989	1	19677	0	-0.58575
AGAP4	4	0.00012153	0.00046155	0.025431	365	4	-1.3407	0.99988	0.99989	1	19676	0	-1.3407
AK6	4	0.00012281	0.00046401	0.025496	366	4	-2.0983	0.99988	0.99988	1	19675	0	-2.0983
NOL9	4	0.00012478	0.00047139	0.025832	367	4	-0.93698	0.99988	0.99988	1	19674	0	-0.93698
EIF3E	4	0.00012677	0.00048124	0.026255	368	4	-1.034	0.99987	0.99988	1	19673	0	-1.034
CLNS1A	4	0.00012696	0.00048173	0.026255	369	4	-1.2959	0.99987	0.99988	1	19672	0	-1.2959
SAMD4B	4	0.0001279	0.0004837	0.026291	370	4	-0.5731	0.99987	0.99988	1	19671	0	-0.5731
CCDC94	4	0.00012943	0.00049059	0.026594	371	2	-0.4889	0.043237	0.12042	0.862177	2805	2	-0.4889
GOLGA6C	4	0.00013199	0.00050143	0.027108	372	4	-0.90897	0.99971	0.99972	1	19590	0	-0.90897
WWTR1	4	0.0001327	0.00050487	0.027201	373	4	-0.99945	0.99987	0.99987	1	19669	0	-0.99945
GLTSCR2	4	0.00013302	0.00050586	0.027201	374	4	-1.6946	0.99987	0.99987	1	19668	0	-1.6946
VPS33A	4	0.00013419	0.00051176	0.027391	375	4	-0.71874	0.99987	0.99987	1	19667	0	-0.71874
RPL27	4	0.00013568	0.0005157	0.027391	376	4	-2.5877	0.99799	0.99801	1	19312	0	-2.5877
ST3GAL4	4	0.00013577	0.0005157	0.027391	377	4	-0.72512	0.99986	0.99987	1	19666	0	-0.72512
NDC80	4	0.00013597	0.00051619	0.027391	378	4	-1.9746	0.99986	0.99987	1	19665	0	-1.9746
NEDD8	4	0.00013601	0.00051619	0.027391	379	4	-1.4653	0.99969	0.9997	1	19579	0	-1.4653
HSPE1	4	0.00013689	0.00051767	0.027397	380	4	-2.0774	0.99986	0.99987	1	19664	0	-2.0774
PDPK1	4	0.00013863	0.00052112	0.027461	381	4	-1.0711	0.99986	0.99987	1	19662	0	-1.0711
BUB1B	4	0.00013876	0.00052161	0.027461	382	4	-1.7384	0.99986	0.99987	1	19661	0	-1.7384
RPL9	4	0.00013978	0.00052604	0.027622	383	3	-2.0301	0.16693	0.32939	1	6427	1	-2.0301
DDX24	4	0.00014078	0.00052801	0.027653	384	4	-0.89168	0.99986	0.99986	1	19659	0	-0.89168
EFEMP2	4	0.00014177	0.00053195	0.027787	385	4	-0.77081	0.99972	0.99973	1	19593	0	-0.77081
VRK1	4	0.00014294	0.00053736	0.027997	386	3	-1.0262	0.85273	0.85718	1	16043	1	-1.0262
COG8	4	0.00014684	0.00055164	0.028557	387	4	-1.9194	0.99985	0.99986	1	19658	0	-1.9194
SCYL1	4	0.00014705	0.00055213	0.028557	388	4	-1.3937	0.99985	0.99986	1	19657	0	-1.3937
NAA10	4	0.00014744	0.0005541	0.028557	389	3	-1.2245	0.96754	0.96742	1	18219	0	-1.2245
RFC3	4	0.0001481	0.00055706	0.028557	390	4	-1.0997	0.99985	0.99986	1	19655	0	-1.0997
NOL10	4	0.00014821	0.00055706	0.028557	391	4	-1.8939	0.99785	0.99787	1	19294	0	-1.8939
SNRPD1	4	0.00014855	0.00055755	0.028557	392	4	-1.7884	0.99081	0.99078	1	18882	0	-1.7884
EIF5	4	0.00014888	0.00055804	0.028557	393	4	-1.4674	0.99985	0.99986	1	19653	0	-1.4674
GPR89A	4	0.00014976	0.000561	0.028635	394	4	-1.643	0.98754	0.98752	1	18768	0	-1.643
KCMF1	4	0.00014994	0.00056395	0.028713	395	4	-0.80162	0.99985	0.99986	1	19652	0	-0.80162
SMU1	4	0.00015058	0.0005669	0.028718	396	4	-1.573	0.99985	0.99986	1	19651	0	-1.573
ASUN	4	0.00015062	0.0005669	0.028718	397	3	-1.3922	0.90987	0.90955	1	17038	0	-1.3922
GINS3	4	0.00015132	0.00057084	0.028845	398	3	-1.5368	0.91509	0.91482	1	17135	0	-1.5368
LLGL1	4	0.00015324	0.0005797	0.029123	399	4	-1.1338	0.99317	0.99316	1	18998	0	-1.1338
PFN1	4	0.0001536	0.00058069	0.029123	400	4	-1.7041	0.99985	0.99985	1	19650	0	-1.7041
NBPF20	4	0.0001537	0.00058069	0.029123	401	2	-1.6355	0.71325	0.77365	1	14549	1	-1.6355
WEE1	4	0.00015425	0.00058217	0.029124	402	4	-0.90176	0.99985	0.99985	1	19649	0	-0.90176
INTS4	4	0.00015528	0.0005861	0.029176	403	2	-1.539	0.40007	0.56215	1	10196	2	-1.539
ALG5	4	0.00015536	0.0005861	0.029176	404	4	-1.1187	0.98186	0.98186	1	18603	0	-1.1187
RPL18	4	0.0001568	0.00059053	0.029279	405	4	-3.4609	0.99984	0.99985	1	19648	0	-3.4609
TRAPPC11	4	0.00015714	0.0005925	0.029279	406	4	-1.5039	0.99984	0.99985	1	19647	0	-1.5039
POLD4	4	0.00015803	0.00059398	0.029279	407	4	-1.5565	0.99678	0.99677	1	19208	0	-1.5565
POLR1A	4	0.00015902	0.00059546	0.029279	408	4	-1.5263	0.99984	0.99985	1	19646	0	-1.5263
TBL3	4	0.00015911	0.00059546	0.029279	409	3	-1.5673	0.96287	0.96275	1	18096	0	-1.5673
ANKRD20A1	4	0.0001617	0.00060481	0.029619	410	3	-1.4332	0.95647	0.95635	1	17956	0	-1.4332
TIMELESS	4	0.00016256	0.00060826	0.029619	411	4	-1.562	0.99983	0.99984	1	19638	0	-1.562
RPAP3	4	0.00016269	0.00060875	0.029619	412	4	-1.3133	0.99984	0.99985	1	19645	0	-1.3133
PSMD14	4	0.00016307	0.00061023	0.029619	413	4	-0.93687	0.99984	0.99984	1	19644	0	-0.93687
KARS	4	0.00016333	0.00061121	0.029619	414	4	-1.3051	0.98898	0.98897	1	18816	0	-1.3051
MEPCE	4	0.00016337	0.00061121	0.029619	415	4	-1.8888	0.99984	0.99984	1	19642	0	-1.8888
CCDC84	4	0.00016513	0.00061663	0.02981	416	4	-1.5092	0.99813	0.99815	1	19324	0	-1.5092
VPS52	4	0.00016573	0.00061958	0.029857	417	4	-1.0941	0.99983	0.99984	1	19641	0	-1.0941
SHOC2	4	0.00016619	0.00062057	0.029857	418	4	-1.1776	0.99983	0.99984	1	19640	0	-1.1776
XRCC6	4	0.00016928	0.0006314	0.030233	419	4	-1.6361	0.99983	0.99984	1	19639	0	-1.6361
CGB	4	0.00017205	0.00064075	0.030608	420	4	-1.0561	0.99694	0.99693	1	19225	0	-1.0561
RRAS2	4	0.00017395	0.00064715	0.030791	421	3	-1.0107	0.86093	0.86378	1	16177	1	-1.0107
ANAPC1	4	0.00017409	0.00064764	0.030791	422	4	-1.577	0.99694	0.99693	1	19224	0	-1.577
NBPF14	4	0.00017493	0.0006506	0.030859	423	2	-1.0552	0.53066	0.67726	1	12901	2	-1.0552
PUF60	4	0.00017578	0.00065355	0.030926	424	3	-1.5774	0.95494	0.95477	1	17915	0	-1.5774
COPS2	4	0.000178	0.00066192	0.031249	425	4	-1.7952	0.99982	0.99983	1	19636	0	-1.7952
MSTO1	4	0.00017914	0.00066635	0.031384	426	4	-1.7061	0.99982	0.99983	1	19635	0	-1.7061
EIF6	4	0.00018089	0.00067127	0.031542	427	4	-1.9868	0.99981	0.99981	1	19632	0	-1.9868
RBBP7	4	0.0001815	0.00067423	0.031607	428	4	-1.3659	0.99982	0.99983	1	19634	0	-1.3659
PPIL1	4	0.0001819	0.00067669	0.031649	429	4	-0.81655	0.99011	0.99005	1	18857	0	-0.81655
HNRNPL	4	0.00018447	0.00068801	0.032104	430	3	-1.2856	0.24136	0.42433	1	8014	1	-1.2856
WDR33	4	0.00019086	0.00071214	0.033152	431	4	-1.1464	0.99981	0.99982	1	19633	0	-1.1464
EIF2S2	4	0.00019191	0.00071657	0.033282	432	3	-1.9575	0.91703	0.91676	1	17178	0	-1.9575
KIF23	4	0.00019273	0.00071952	0.033342	433	3	-1.6088	0.92031	0.92006	1	17248	0	-1.6088
ELAVL1	4	0.00019489	0.00073084	0.033789	434	4	-1.0361	0.99981	0.99981	1	19631	0	-1.0361
STRIP1	4	0.00019645	0.00073774	0.034029	435	4	-0.91166	0.9998	0.99981	1	19630	0	-0.91166
EIF4A1	4	0.00019705	0.00073971	0.034042	436	3	-3.042	0.86329	0.86575	1	16207	1	-3.042
NACA	4	0.00019997	0.00074857	0.034371	437	3	-1.4879	0.84435	0.85075	1	15933	1	-1.4879
RPL32	4	0.00020123	0.00075201	0.03444	438	3	-1.9342	0.96991	0.9698	1	18269	0	-1.9342
RPL28	4	0.00020146	0.00075349	0.03444	439	4	-2.0297	0.9998	0.99981	1	19628	0	-2.0297
SNRNP25	4	0.0002027	0.0007594	0.034631	440	4	-1.9383	0.9998	0.9998	1	19627	0	-1.9383
AHCTF1	4	0.00020418	0.00076629	0.034866	441	4	-1.3321	0.99944	0.99945	1	19509	0	-1.3321
GAGE2B	4	0.00020482	0.00076875	0.034899	442	3	-1.0482	0.31185	0.48509	1	8957	1	-1.0482
CEP85	4	0.00020656	0.00077466	0.035088	443	4	-0.97776	0.99979	0.9998	1	19626	0	-0.97776
ECT2	4	0.00020901	0.00078205	0.035343	444	4	-1.5864	0.99979	0.9998	1	19624	0	-1.5864
DUT	4	0.00021027	0.00078746	0.035508	445	3	-1.3056	0.29784	0.47289	1	8769	1	-1.3056
LEMD2	4	0.00021111	0.00079091	0.035584	446	4	-0.7792	0.99979	0.99979	1	19623	0	-0.7792
PMF1	3	0.00021127	0.00062254	0.02988	447	3	-1.667	0.99979	0.99979	1	19622	0	-1.667
GINS4	4	0.00021323	0.00079435	0.035589	448	4	-0.90984	0.99979	0.99979	1	19621	0	-0.90984
PSMB1	4	0.00021332	0.00079485	0.035589	449	4	-1.6502	0.99979	0.99979	1	19620	0	-1.6502
POLR3B	4	0.00021345	0.00079632	0.035589	450	4	-1.8272	0.9977	0.99771	1	19280	0	-1.8272
ETF1	4	0.0002163	0.00080765	0.035935	451	4	-1.7177	0.99978	0.99979	1	19619	0	-1.7177
HSPA4	4	0.00021639	0.00080765	0.035935	452	4	-0.78341	0.99978	0.99979	1	19618	0	-0.78341
POLA2	4	0.00021785	0.00081257	0.036074	453	4	-1.6461	0.99452	0.99454	1	19057	0	-1.6461
CCT6A	4	0.00021874	0.000817	0.036097	454	4	-2.3861	0.99954	0.99956	1	19533	0	-2.3861
ZFP36L2	4	0.00021896	0.00081749	0.036097	455	4	-1.2553	0.99485	0.99486	1	19084	0	-1.2553
NHP2	4	0.00021961	0.00081848	0.036097	456	3	-1.5678	0.76081	0.79797	1	14966	1	-1.5678
HSCB	4	0.0002234	0.00083226	0.036486	457	4	-1.5936	0.99708	0.99707	1	19232	0	-1.5936
HS6ST1	4	0.00022344	0.00083275	0.036486	458	3	-1.0536	0.22335	0.40897	1	7780	1	-1.0536
EMG1	4	0.00022434	0.00083719	0.036486	459	4	-1.2334	0.99945	0.99946	1	19514	0	-1.2334
RACGAP1	4	0.00022435	0.00083719	0.036486	460	4	-1.0024	0.99723	0.99722	1	19243	0	-1.0024
HARS	4	0.00022445	0.00083768	0.036486	461	4	-1.3174	0.99978	0.99978	1	19617	0	-1.3174
ZCCHC8	4	0.00022484	0.00083817	0.036486	462	4	-0.92102	0.99978	0.99978	1	19616	0	-0.92102
CNOT3	4	0.00022735	0.00084949	0.036899	463	4	-2.0837	0.99977	0.99978	1	19615	0	-2.0837
RPL10	4	0.00022803	0.00085442	0.036953	464	4	-1.8192	0.99977	0.99978	1	19614	0	-1.8192
RPS24	4	0.00022912	0.00085835	0.037044	465	4	-2.2368	0.99916	0.99915	1	19453	0	-2.2368
RBM22	4	0.00023049	0.00086672	0.037255	466	3	-2.2677	0.61413	0.73185	1	13821	1	-2.2677
NPIPA2	4	0.00023108	0.00086968	0.037255	467	3	-1.5922	0.81061	0.82745	1	15496	1	-1.5922
CCNA2	4	0.00023116	0.00087017	0.037255	468	4	-2.2305	0.99977	0.99977	1	19612	0	-2.2305
USP17L25	4	0.00023141	0.00087066	0.037255	469	3	-2.3735	0.45079	0.60663	1	10925	1	-2.3735
EFTUD2	4	0.00023512	0.00088346	0.037414	470	4	-1.1431	0.98417	0.98414	1	18675	0	-1.1431
NAA50	4	0.00023699	0.00088789	0.037414	471	4	-1.266	0.99955	0.99957	1	19535	0	-1.266
TRMT5	4	0.00023746	0.00088986	0.037414	472	3	-0.84856	0.58527	0.72108	1	13652	1	-0.84856
C1orf109	4	0.00023793	0.00089183	0.037414	473	4	-1.9263	0.99713	0.99712	1	19236	0	-1.9263
GOLGA6L4	4	0.00023882	0.00089577	0.037414	474	4	-0.98431	0.99976	0.99976	1	19611	0	-0.98431
USP17L29	4	0.00023912	0.00089626	0.037414	475	4	-1.1492	0.99976	0.99976	1	19610	0	-1.1492
SAE1	4	0.00023981	0.00089774	0.037414	476	3	-1.5789	0.9751	0.97501	1	18411	0	-1.5789
RPS2	4	0.00024029	0.00089971	0.037414	477	3	-2.4704	0.96699	0.96688	1	18202	0	-2.4704
NSF	4	0.00024052	0.00090119	0.037414	478	3	-1.3466	0.97748	0.97748	1	18474	0	-1.3466
CARNS1	4	0.00024076	0.00090119	0.037414	479	4	-0.97891	0.98442	0.98439	1	18682	0	-0.97891
ABT1	4	0.000241	0.00090119	0.037414	480	4	-1.3073	0.98188	0.98187	1	18604	0	-1.3073
HNRNPR	4	0.00024105	0.00090119	0.037414	481	4	-0.49598	0.99976	0.99976	1	19609	0	-0.49598
SRP54	4	0.00024115	0.00090168	0.037414	482	4	-1.9232	0.99976	0.99976	1	19608	0	-1.9232
CCT4	4	0.00024186	0.00090217	0.037414	483	4	-1.4318	0.99976	0.99976	1	19607	0	-1.4318
CTDNEP1	4	0.00024308	0.00090414	0.037414	484	4	-0.92365	0.99976	0.99976	1	19606	0	-0.92365
DDX20	4	0.00024313	0.00090414	0.037414	485	3	-1.75	0.64999	0.74593	1	14068	1	-1.75
NFYC	4	0.00024582	0.00091349	0.037686	486	2	-0.72437	0.025312	0.079135	0.811566	1957	1	-0.72437
C1orf27	4	0.00024708	0.00092039	0.037686	487	4	-1.7745	0.99975	0.99976	1	19605	0	-1.7745
RFC2	4	0.00024791	0.00092186	0.037686	488	4	-0.64912	0.99975	0.99976	1	19604	0	-0.64912
POLR2B	4	0.00024841	0.00092285	0.037686	489	4	-1.5653	0.98224	0.98223	1	18612	0	-1.5653
PSMC2	4	0.00024865	0.00092334	0.037686	490	4	-1.6447	0.99738	0.99737	1	19252	0	-1.6447
PRPF19	4	0.00024874	0.00092334	0.037686	491	4	-1.385	0.99975	0.99975	1	19603	0	-1.385
VPS39	4	0.00024916	0.00092383	0.037686	492	4	-0.9793	0.99975	0.99975	1	19602	0	-0.9793
NOP58	4	0.00025157	0.00093565	0.038091	493	4	-1.9054	0.99692	0.99691	1	19223	0	-1.9054
SPATA5L1	4	0.00025401	0.00094205	0.038274	494	4	-1.4703	0.9996	0.99962	1	19548	0	-1.4703
AARS	4	0.00025475	0.000945	0.038316	495	3	-1.1204	0.97601	0.97596	1	18435	0	-1.1204
PRPF38A	4	0.00025647	0.00094943	0.038344	496	4	-2.8886	0.99019	0.99013	1	18858	0	-2.8886
POLR2G	4	0.00025692	0.00095091	0.038344	497	4	-1.16	0.99564	0.99565	1	19130	0	-1.16
RBM48	4	0.00025721	0.0009514	0.038344	498	4	-0.97532	0.99555	0.99557	1	19123	0	-0.97532
KIF18A	4	0.0002582	0.0009578	0.038525	499	4	-1.3217	0.99957	0.99959	1	19539	0	-1.3217
PRAMEF15	4	0.00025896	0.00096125	0.038586	500	3	-1.3043	0.52868	0.67555	1	12871	1	-1.3043
RFC5	4	0.00026295	0.00097996	0.039259	501	4	-1.3478	0.99974	0.99974	1	19600	0	-1.3478
NAE1	4	0.00026382	0.00098537	0.039397	502	4	-1.0769	0.99974	0.99974	1	19599	0	-1.0769
STX18	4	0.0002647	0.00099054	0.039525	503	4	-0.88554	0.99955	0.99957	1	19534	0	-0.88554
SKA2	4	0.00027035	0.0010085	0.040163	504	3	-1.7521	0.92735	0.92709	1	17375	0	-1.7521
PPIAL4E	4	0.00027383	0.0010228	0.040651	505	4	-0.88856	0.99973	0.99973	1	19598	0	-0.88856
MPDU1	4	0.00027551	0.0010277	0.040766	506	4	-1.1204	0.99972	0.99973	1	19597	0	-1.1204
KRR1	4	0.00027666	0.0010312	0.040793	507	3	-1.1127	0.96141	0.96125	1	18064	0	-1.1127
RPS23	4	0.00027772	0.0010331	0.040793	508	3	-2.0597	0.97661	0.97657	1	18448	0	-2.0597
NDNL2	4	0.00027821	0.0010351	0.040793	509	4	-1.2599	0.99972	0.99973	1	19596	0	-1.2599
GEMIN8	4	0.00027911	0.0010376	0.040793	510	4	-0.69949	0.99972	0.99973	1	19595	0	-0.69949
PDCD7	4	0.00027957	0.0010385	0.040793	511	4	-1.3207	0.99972	0.99973	1	19594	0	-1.3207
SRSF2	4	0.00028194	0.0010454	0.040984	512	3	-3.0777	0.65634	0.74854	1	14108	1	-3.0777
TMEM30A	4	0.00028356	0.0010543	0.041251	513	4	-0.70872	0.99972	0.99972	1	19592	0	-0.70872
RBM14-RBM4	4	0.00028447	0.0010568	0.041264	514	4	-0.76381	0.99972	0.99972	1	19591	0	-0.76381
SPATA5	4	0.0002851	0.0010587	0.041264	515	3	-1.5002	0.91666	0.9164	1	17169	0	-1.5002
TEAD1	4	0.00028616	0.0010632	0.041353	516	4	-1.473	0.99962	0.99963	1	19554	0	-1.473
NDUFA1	4	0.00028666	0.0010651	0.041353	517	4	-0.6815	0.99971	0.99972	1	19589	0	-0.6815
COX17	4	0.00028828	0.0010701	0.041464	518	4	-0.95929	0.99971	0.99972	1	19588	0	-0.95929
RINT1	4	0.00028968	0.001075	0.041533	519	4	-1.6085	0.99971	0.99972	1	19587	0	-1.6085
FERMT2	4	0.00029014	0.001076	0.041533	520	4	-0.72285	0.99971	0.99972	1	19586	0	-0.72285
TUBGCP2	4	0.00029123	0.0010799	0.041582	521	4	-2.529	0.99525	0.99526	1	19105	0	-2.529
ZCCHC9	4	0.0002915	0.0010814	0.041582	522	4	-1.2189	0.99617	0.99619	1	19165	0	-1.2189
ATP6V0D1	3	0.00029258	0.00085392	0.036953	523	3	-1.1808	0.99971	0.99971	1	19584	0	-1.1808
INTS6	4	0.00029311	0.0010897	0.041744	524	3	-1.0162	0.10497	0.22971	0.97616	4730	1	-1.0162
UTP11L	4	0.00029581	0.0011006	0.042079	525	3	-1.1778	0.89712	0.89673	1	16792	0	-1.1778
PARP8	4	0.00029755	0.001105	0.042168	526	4	-0.51574	0.9997	0.99971	1	19583	0	-0.51574
TBC1D3C	4	0.00029933	0.0011114	0.042332	527	3	-1.2204	0.53812	0.68405	1	12999	1	-1.2204
NCAPD2	4	0.00030182	0.0011183	0.042514	528	3	-0.9677	0.9411	0.94102	1	17652	0	-0.9677
DDX46	4	0.00030319	0.0011242	0.042615	529	3	-2.1672	0.83433	0.84349	1	15802	1	-2.1672
NUP205	4	0.00030347	0.0011252	0.042615	530	4	-1.9172	0.99913	0.99912	1	19447	0	-1.9172
VPS51	4	0.00030438	0.0011281	0.042647	531	4	-1.4337	0.9997	0.99971	1	19581	0	-1.4337
TLK2	4	0.00030596	0.0011331	0.04271	532	4	-1.3399	0.99435	0.99437	1	19049	0	-1.3399
WDR12	4	0.00030668	0.0011341	0.04271	533	4	-1.2357	0.99969	0.99971	1	19580	0	-1.2357
KCNK7	4	0.00030998	0.0011454	0.043055	534	4	-0.75965	0.99969	0.9997	1	19578	0	-0.75965
TBC1D3K	4	0.00031108	0.0011503	0.04316	535	4	-1.0761	0.99969	0.9997	1	19577	0	-1.0761
NBPF9	4	0.00031407	0.0011597	0.043404	536	3	-2.0386	0.25053	0.4322	1	8145	1	-2.0386
PPP1R7	4	0.00031428	0.0011611	0.043404	537	4	-1.1794	0.99969	0.9997	1	19576	0	-1.1794
COPS3	4	0.00031466	0.0011646	0.043409	538	4	-0.77503	0.99969	0.9997	1	19575	0	-0.77503
COPB1	4	0.00031493	0.0011656	0.043409	539	4	-1.4425	0.98971	0.98966	1	18843	0	-1.4425
CDC45	4	0.00031576	0.0011695	0.043475	540	4	-1.0771	0.99783	0.99784	1	19291	0	-1.0771
DIMT1	4	0.00031789	0.0011759	0.043632	541	4	-1.0392	0.99968	0.9997	1	19574	0	-1.0392
IFITM3	4	0.00032002	0.0011848	0.04388	542	4	-0.86419	0.99968	0.99969	1	19573	0	-0.86419
RSL24D1	4	0.00032631	0.0012069	0.044618	543	3	-1.3105	0.90179	0.90134	1	16882	0	-1.3105
RAD51C	4	0.00032876	0.0012158	0.044863	544	4	-1.3826	0.99967	0.99969	1	19571	0	-1.3826
PSMD6	4	0.00033217	0.0012276	0.045216	545	3	-0.98051	0.36329	0.52979	1	9672	1	-0.98051
EXOSC4	4	0.00033658	0.0012433	0.045536	546	4	-0.79362	0.99807	0.99808	1	19317	0	-0.79362
TTC1	4	0.00033677	0.0012438	0.045536	547	4	-0.95196	0.99966	0.99968	1	19570	0	-0.95196
PSTK	4	0.00033717	0.0012448	0.045536	548	3	-0.99238	0.7319	0.78281	1	14694	1	-0.99238
VPS13D	4	0.00033729	0.0012453	0.045536	549	4	-1.1384	0.99966	0.99968	1	19569	0	-1.1384
PYROXD1	4	0.00033906	0.0012517	0.045629	550	4	-1.2206	0.98557	0.98555	1	18714	0	-1.2206
AMY1A	4	0.00033983	0.0012547	0.045629	551	3	-1.1977	0.65252	0.74695	1	14085	1	-1.1977
PPP1R8	4	0.0003399	0.0012547	0.045629	552	4	-1.1879	0.99966	0.99968	1	19568	0	-1.1879
PCNA	4	0.00034251	0.001264	0.045812	553	3	-2.2532	0.58611	0.72137	1	13662	1	-2.2532
FAM96B	4	0.00034311	0.001268	0.045812	554	4	-2.6598	0.99898	0.99896	1	19422	0	-2.6598
OPA1	4	0.0003432	0.0012685	0.045812	555	4	-0.64315	0.99966	0.99967	1	19567	0	-0.64315
PTPN11	4	0.00034373	0.0012709	0.045812	556	4	-1.3402	0.99966	0.99967	1	19566	0	-1.3402
UBR4	4	0.00034431	0.0012719	0.045812	557	3	-0.95181	0.97919	0.9792	1	18528	0	-0.95181
RBM19	4	0.00034491	0.0012734	0.045812	558	3	-0.78236	0.95068	0.95056	1	17831	0	-0.78236
DNAJC13	4	0.00034585	0.0012783	0.045907	559	4	-0.71874	0.99965	0.99967	1	19565	0	-0.71874
VPS25	4	0.00035185	0.0013049	0.046778	560	3	-1.4768	0.75651	0.79563	1	14931	1	-1.4768
CDCA8	4	0.00035246	0.0013073	0.046783	561	3	-1.0181	0.8991	0.89869	1	16830	0	-1.0181
CDC42EP2	4	0.00035579	0.0013236	0.04728	562	4	-0.59537	0.99964	0.99966	1	19563	0	-0.59537
UCP2	4	0.00035674	0.001331	0.04746	563	4	-0.56087	0.99964	0.99966	1	19562	0	-0.56087
PLK1	4	0.00035879	0.0013349	0.047516	564	4	-0.99866	0.99964	0.99965	1	19561	0	-0.99866
PSMC6	4	0.00036477	0.001363	0.048396	565	3	-1.8516	0.57228	0.7148	1	13554	1	-1.8516
PHB	4	0.00036508	0.0013645	0.048396	566	4	-1.285	0.99781	0.99783	1	19289	0	-1.285
MMS22L	4	0.00036636	0.0013694	0.048485	567	4	-0.76582	0.99963	0.99965	1	19560	0	-0.76582
POLR3C	3	0.00036751	0.0010863	0.041692	568	3	-1.7637	0.99963	0.99963	1	19559	0	-1.7637
CDCA5	4	0.00036803	0.0013763	0.048576	569	4	-1.0684	0.99963	0.99965	1	19558	0	-1.0684
SUOX	4	0.00036821	0.0013768	0.048576	570	3	-1.1162	0.96125	0.96109	1	18061	0	-1.1162
LSM7	4	0.00036999	0.0013832	0.048716	571	4	-0.89892	0.99963	0.99964	1	19557	0	-0.89892
CCT5	4	0.00037321	0.0013935	0.048994	572	4	-1.9092	0.99963	0.99964	1	19556	0	-1.9092
LOC388436	4	0.00037717	0.0014034	0.049254	573	4	-1.3659	0.99962	0.99964	1	19555	0	-1.3659
DDX56	4	0.00037864	0.0014093	0.049376	574	4	-1.281	0.99956	0.99958	1	19538	0	-1.281
CHEK1	4	0.00037927	0.0014132	0.04941	575	4	-1.4487	0.9955	0.99552	1	19122	0	-1.4487
PPP1R10	4	0.00037987	0.0014152	0.04941	576	4	-1.3247	0.99962	0.99963	1	19553	0	-1.3247
TRAPPC4	4	0.00038102	0.0014181	0.049428	577	4	-1.104	0.99962	0.99963	1	19552	0	-1.104
U2SURP	4	0.00038248	0.0014211	0.049445	578	4	-1.3579	0.99797	0.99799	1	19309	0	-1.3579
C2orf27B	4	0.00038623	0.0014344	0.049821	579	3	-0.9352	0.85622	0.85999	1	16104	1	-0.9352
NOTCH2NL	4	0.00038873	0.0014422	0.050009	580	4	-2.0372	0.99719	0.99719	1	19239	0	-2.0372
NARS	4	0.00039124	0.0014531	0.050158	581	3	-1.831	0.69187	0.76386	1	14376	1	-1.831
AQR	4	0.00039186	0.0014536	0.050158	582	3	-1.4401	0.96509	0.96497	1	18152	0	-1.4401
RBM39	4	0.00039249	0.001456	0.050158	583	3	-0.91	0.29353	0.46919	1	8721	1	-0.91
BSCL2	4	0.00039273	0.0014565	0.050158	584	4	-0.75326	0.99961	0.99962	1	19551	0	-0.75326
NAA30	4	0.00040202	0.0014875	0.051085	585	4	-0.77511	0.9996	0.99962	1	19550	0	-0.77511
SNW1	4	0.00040217	0.0014885	0.051085	586	4	-0.78923	0.9996	0.99962	1	19549	0	-0.78923
C1QBP	4	0.00040801	0.0015156	0.051925	587	4	-0.82934	0.99959	0.99961	1	19547	0	-0.82934
EIF2S1	4	0.00041027	0.0015235	0.052043	588	4	-1.0687	0.99959	0.99961	1	19546	0	-1.0687
SEC22B	4	0.00041109	0.0015254	0.052043	589	3	-2.4128	0.84299	0.84972	1	15914	1	-2.4128
RAC1	4	0.00041209	0.0015284	0.052043	590	4	-1.225	0.99959	0.9996	1	19545	0	-1.225
EDEM2	4	0.00041239	0.0015294	0.052043	591	4	-0.50792	0.99959	0.9996	1	19544	0	-0.50792
PSMD3	4	0.00041345	0.0015348	0.052064	592	3	-1.1068	0.95327	0.95308	1	17884	0	-1.1068
ITGB1	4	0.00041406	0.0015368	0.052064	593	4	-0.68939	0.99959	0.9996	1	19543	0	-0.68939
MTOR	4	0.00041483	0.0015378	0.052064	594	4	-1.2019	0.99959	0.9996	1	19542	0	-1.2019
FARSA	4	0.00041684	0.0015432	0.052088	595	4	-1.2877	0.9932	0.9932	1	19001	0	-1.2877
POLD2	4	0.00041757	0.0015437	0.052088	596	4	-2.32	0.99958	0.9996	1	19541	0	-2.32
STARD7	4	0.00042095	0.0015545	0.052366	597	4	-0.58824	0.99958	0.9996	1	19540	0	-0.58824
TAF1D	4	0.00042436	0.0015638	0.052593	598	3	-1.2189	0.35413	0.52174	1	9534	1	-1.2189
PES1	4	0.00042719	0.0015752	0.052885	599	3	-0.84725	0.93132	0.93107	1	17462	0	-0.84725
POP1	4	0.00042781	0.0015786	0.05289	600	3	-0.91145	0.31639	0.48899	1	9013	1	-0.91145
MCMBP	4	0.00042815	0.0015806	0.05289	601	3	-1.1099	0.97234	0.97226	1	18332	0	-1.1099
ALG13	4	0.00043826	0.0016224	0.054201	602	3	-1.9467	0.96695	0.96684	1	18199	0	-1.9467
ORC1	4	0.00044532	0.0016502	0.054972	603	4	-1.3639	0.99872	0.99871	1	19391	0	-1.3639
C1orf100	4	0.00044552	0.001651	0.054972	604	2	-0.19984	0.78156	0.80959	1	15174	1	-0.19984
SCFD1	4	0.00044853	0.0016633	0.05529	605	3	-1.6207	0.86948	0.87096	1	16304	1	-1.6207
EIF2B2	4	0.00045035	0.0016726	0.055421	606	4	-1.9828	0.99955	0.99957	1	19536	0	-1.9828
GNB1	4	0.00045103	0.0016746	0.055421	607	4	-1.7073	0.98972	0.98967	1	18844	0	-1.7073
TBC1D3B	4	0.00045138	0.0016771	0.055421	608	4	-1.2116	0.9849	0.98488	1	18696	0	-1.2116
PSMD4	4	0.00045282	0.0016805	0.055421	609	3	-1.3823	0.87399	0.87482	1	16378	1	-1.3823
CWC22	4	0.00045318	0.001681	0.055421	610	3	-1.3679	0.92304	0.92287	1	17300	0	-1.3679
NUP43	4	0.00045533	0.0016894	0.055602	611	4	-1.8833	0.99809	0.99812	1	19320	0	-1.8833
NOP10	4	0.00045642	0.0016948	0.055602	612	3	-1.183	0.94404	0.94392	1	17707	0	-1.183
URI1	4	0.00045654	0.0016948	0.055602	613	4	-1.1023	0.99777	0.99779	1	19284	0	-1.1023
PSMA3	4	0.00045858	0.0017017	0.055737	614	3	-2.0567	0.24119	0.42419	1	8011	1	-2.0567
ATP2A2	4	0.00046561	0.0017302	0.056581	615	4	-1.6764	0.99953	0.99955	1	19532	0	-1.6764
TWISTNB	4	0.00046732	0.0017396	0.056794	616	4	-1.8945	0.98277	0.98276	1	18633	0	-1.8945
EIF4G1	4	0.00046894	0.001746	0.056911	617	4	-0.78331	0.99953	0.99955	1	19531	0	-0.78331
RPS29	4	0.00047295	0.0017598	0.057239	618	3	-1.2985	0.98059	0.98059	1	18561	0	-1.2985
CCDC86	4	0.00047347	0.0017618	0.057239	619	4	-1.0387	0.99953	0.99955	1	19530	0	-1.0387
GOLGA6L10	4	0.00047728	0.001778	0.057673	620	4	-1.8581	0.99848	0.99849	1	19369	0	-1.8581
RAD9A	4	0.00047914	0.0017869	0.057867	621	4	-1.3169	0.99842	0.99844	1	19364	0	-1.3169
GTF2A1	4	0.00048296	0.0017982	0.058139	622	4	-0.77621	0.99952	0.99954	1	19529	0	-0.77621
UBAP2L	4	0.00048382	0.0018026	0.058139	623	4	-0.84657	0.99952	0.99953	1	19528	0	-0.84657
PTPMT1	4	0.00048399	0.0018041	0.058139	624	4	-1.1523	0.99952	0.99953	1	19527	0	-1.1523
CDC7	4	0.00048438	0.0018068	0.058139	625	4	-1.9019	0.9972	0.9972	1	19241	0	-1.9019
ZNHIT2	4	0.00048776	0.0018169	0.058279	626	4	-3.0616	0.99872	0.99871	1	19390	0	-3.0616
RPL27A	4	0.00048825	0.0018174	0.058279	627	3	-1.6727	0.95991	0.95976	1	18027	0	-1.6727
SRSF7	4	0.0004888	0.0018199	0.058279	628	4	-1.2105	0.99951	0.99953	1	19525	0	-1.2105
SCFD2	4	0.00049002	0.0018248	0.058343	629	4	-1.0116	0.99516	0.99517	1	19100	0	-1.0116
EWSR1	4	0.0004926	0.0018351	0.058581	630	4	-1.2381	0.99951	0.99952	1	19524	0	-1.2381
ANKRD20A4	4	0.00049792	0.0018563	0.059163	631	2	-0.26285	0.087775	0.20026	0.950613	4235	2	-0.26285
EEF2	4	0.00049953	0.0018602	0.059194	632	3	-1.6538	0.74955	0.79198	1	14859	1	-1.6538
XRRA1	4	0.00050062	0.0018632	0.059195	633	4	-0.72654	0.9995	0.99951	1	19523	0	-0.72654
ZNRD1	4	0.00050145	0.0018686	0.059211	634	4	-1.9386	0.99894	0.99892	1	19418	0	-1.9386
RPS14	4	0.00050222	0.0018696	0.059211	635	4	-2.6094	0.99564	0.99565	1	19129	0	-2.6094
RIC1	4	0.00050376	0.0018775	0.059367	636	4	-1.1455	0.99938	0.99938	1	19494	0	-1.1455
KANSL1	4	0.00050432	0.0018809	0.059383	637	4	-1.2844	0.9995	0.99951	1	19522	0	-1.2844
RNF169	4	0.00050785	0.0018903	0.059507	638	4	-0.76401	0.99949	0.9995	1	19521	0	-0.76401
NDUFB4	4	0.000508	0.0018907	0.059507	639	3	-0.80488	0.94552	0.94539	1	17734	0	-0.80488
SNRNP40	4	0.00051033	0.0018952	0.059553	640	3	-1.4171	0.95267	0.95249	1	17875	0	-1.4171
GPS1	4	0.00051188	0.001905	0.059768	641	3	-1.72	0.97994	0.97997	1	18545	0	-1.72
POTEF	4	0.00051266	0.0019085	0.059768	642	3	-0.88644	0.96325	0.96314	1	18108	0	-0.88644
RPUSD4	4	0.00051337	0.0019109	0.059768	643	4	-0.61418	0.99949	0.9995	1	19520	0	-0.61418
DIS3	4	0.00051656	0.0019237	0.060075	644	4	-1.8806	0.98658	0.98652	1	18748	0	-1.8806
HEATR6	4	0.00051984	0.0019351	0.060318	645	4	-0.70519	0.99948	0.99949	1	19519	0	-0.70519
NBPF4	4	0.00052092	0.0019375	0.060318	646	4	-0.52277	0.99948	0.99949	1	19518	0	-0.52277
ENO3	4	0.00052328	0.0019424	0.060378	647	4	-0.73767	0.99948	0.99949	1	19517	0	-0.73767
MIS18A	4	0.00052482	0.0019483	0.060468	648	3	-2.242	0.52286	0.67033	1	12787	1	-2.242
OGT	4	0.00052641	0.0019523	0.060497	649	3	-1.466	0.43953	0.59673	1	10769	1	-1.466
MDN1	4	0.00052998	0.0019626	0.060724	650	3	-2.1263	0.90845	0.90811	1	17007	0	-2.1263
CDC6	4	0.00053477	0.0019808	0.061193	651	3	-1.2994	0.30927	0.48281	1	8912	1	-1.2994
NAA38	4	0.00053838	0.0019892	0.06123	652	3	-0.97409	0.83945	0.84711	1	15863	1	-0.97409
DHX33	4	0.00053919	0.0019897	0.06123	653	3	-1.2957	0.974	0.97388	1	18379	0	-1.2957
SETD1A	4	0.00053959	0.0019912	0.06123	654	4	-1.5206	0.98795	0.98792	1	18785	0	-1.5206
GSPT1	4	0.00054296	0.0020035	0.061515	655	4	-0.86528	0.99946	0.99947	1	19516	0	-0.86528
CDK6	4	0.00054484	0.0020089	0.061587	656	4	-1.2617	0.99916	0.99915	1	19454	0	-1.2617
EIF5B	4	0.00054744	0.0020173	0.061749	657	4	-0.50096	0.99945	0.99946	1	19515	0	-0.50096
SAMM50	4	0.0005485	0.0020207	0.061761	658	4	-1.6013	0.99616	0.99617	1	19164	0	-1.6013
MRPS14	4	0.00055217	0.0020389	0.062219	659	3	-1.0212	0.97089	0.97081	1	18295	0	-1.0212
USP17L18	4	0.00055347	0.0020419	0.062219	660	4	-0.88236	0.99945	0.99945	1	19513	0	-0.88236
COG4	4	0.00055503	0.0020515	0.06236	661	4	-2.2221	0.99363	0.99363	1	19021	0	-2.2221
C19orf25	4	0.00055518	0.0020527	0.06236	662	4	-0.98915	0.99944	0.99945	1	19512	0	-0.98915
PCBP2	4	0.00055585	0.0020562	0.06237	663	4	-1.0461	0.99901	0.99899	1	19427	0	-1.0461
MED4	4	0.0005575	0.0020655	0.06254	664	4	-1.3719	0.98665	0.9866	1	18750	0	-1.3719
GEMIN2	4	0.00055822	0.002068	0.06254	665	4	-0.88594	0.99944	0.99945	1	19511	0	-0.88594
PSMB2	4	0.00055936	0.0020727	0.062587	666	4	-1.1541	0.99944	0.99945	1	19510	0	-1.1541
ZBTB8OS	4	0.00056204	0.0020837	0.062793	667	3	-1.7367	0.9597	0.95957	1	18021	0	-1.7367
DGCR14	4	0.0005628	0.0020857	0.062793	668	4	-1.169	0.99944	0.99945	1	19508	0	-1.169
LSM12	4	0.00056411	0.0020921	0.062891	669	4	-0.9734	0.9978	0.99782	1	19287	0	-0.9734
RPS15A	4	0.00056494	0.0020965	0.06293	670	3	-1.3505	0.89288	0.8925	1	16714	1	-1.3505
NUTF2	4	0.00056701	0.0021049	0.063087	671	3	-3.0893	0.71607	0.77503	1	14575	1	-3.0893
PSMB7	4	0.00056984	0.0021152	0.063238	672	3	-2.2089	0.63069	0.73827	1	13927	1	-2.2089
SACM1L	4	0.00057035	0.0021162	0.063238	673	3	-1.5753	0.28505	0.46195	1	8611	1	-1.5753
ILF3	4	0.00057496	0.0021325	0.063629	674	4	-1.3798	0.99816	0.99818	1	19330	0	-1.3798
TP53RK	4	0.00057622	0.0021379	0.063696	675	3	-1.7143	0.85011	0.85515	1	16018	1	-1.7143
EIF4A3	4	0.00057926	0.0021527	0.063896	676	4	-2.3247	0.99942	0.99943	1	19506	0	-2.3247
NFKB1	4	0.00058024	0.0021541	0.063896	677	4	-0.66176	0.99942	0.99943	1	19505	0	-0.66176
HIST1H4K	4	0.00058043	0.0021541	0.063896	678	3	-0.82335	0.9509	0.95077	1	17839	0	-0.82335
PRC1	4	0.00058722	0.0021768	0.064473	679	3	-1.0331	0.94348	0.94335	1	17694	0	-1.0331
DYNC1LI2	4	0.00058871	0.0021807	0.064495	680	4	-0.79056	0.99941	0.99942	1	19504	0	-0.79056
TBC1D3H	4	0.0005903	0.0021851	0.064509	681	4	-1.206	0.99941	0.99942	1	19503	0	-1.206
NUDT4	4	0.00059109	0.0021876	0.064509	682	4	-1.007	0.99941	0.99942	1	19502	0	-1.007
MED11	4	0.00059275	0.0021945	0.064566	683	4	-3.0226	0.99591	0.99592	1	19150	0	-3.0226
INTS5	4	0.00059308	0.002196	0.064566	684	4	-0.61422	0.99941	0.99941	1	19501	0	-0.61422
BCL2L2-PABPN1	4	0.00059584	0.0022068	0.064739	685	3	-1.287	0.04749	0.12824	0.870771	2956	1	-1.287
ALDH3A1	4	0.00059648	0.0022083	0.064739	686	4	-0.92572	0.9994	0.99941	1	19500	0	-0.92572
PEMT	4	0.00059749	0.0022132	0.064789	687	4	-1.1138	0.99494	0.99495	1	19087	0	-1.1138
HAUS8	4	0.00059848	0.0022176	0.064824	688	4	-1.1089	0.9994	0.99941	1	19499	0	-1.1089
DNM1L	4	0.00060094	0.0022255	0.06496	689	4	-1.6994	0.998	0.99801	1	19313	0	-1.6994
OXA1L	4	0.00060472	0.0022388	0.065253	690	4	-0.66207	0.9994	0.9994	1	19498	0	-0.66207
PXN	4	0.00060571	0.0022423	0.065259	691	3	-0.58049	0.87134	0.87256	1	16337	1	-0.58049
INTS1	4	0.00060918	0.0022546	0.065523	692	4	-1.1039	0.99939	0.9994	1	19496	0	-1.1039
ADRM1	4	0.00061356	0.0022743	0.065999	693	4	-1.0397	0.99796	0.99798	1	19306	0	-1.0397
NOC4L	4	0.00061532	0.0022807	0.06609	694	4	-1.0489	0.99807	0.99809	1	19318	0	-1.0489
C19orf40	4	0.00061694	0.0022885	0.066223	695	4	-0.45719	0.99938	0.99939	1	19495	0	-0.45719
DDX6	4	0.00062084	0.0022979	0.066398	696	4	-1.5066	0.99926	0.99926	1	19472	0	-1.5066
ERCC3	4	0.000624	0.0023092	0.066629	697	3	-1.5812	0.94765	0.94756	1	17768	0	-1.5812
PRELID1	4	0.00062558	0.0023146	0.06669	698	3	-1.3975	0.46912	0.62279	1	11188	1	-1.3975
ACTR1A	4	0.00062769	0.0023225	0.066821	699	3	-0.8392	0.95615	0.95602	1	17949	0	-0.8392
POLR2I	4	0.00063036	0.0023299	0.066938	700	3	-1.9657	0.64416	0.74359	1	14021	1	-1.9657
ZFP36L1	4	0.00063248	0.0023388	0.067032	701	4	-0.84559	0.99937	0.99937	1	19493	0	-0.84559
CIRH1A	4	0.00063349	0.0023422	0.067032	702	4	-1.3319	0.99813	0.99815	1	19326	0	-1.3319
LOC100144595	4	0.00063394	0.0023432	0.067032	703	3	-3.4973	0.35632	0.52365	1	9564	1	-3.4973
ECD	4	0.00063483	0.0023466	0.067036	704	4	-1.5715	0.99759	0.99758	1	19272	0	-1.5715
NOL8	4	0.00063604	0.002352	0.067095	705	4	-0.84172	0.99936	0.99937	1	19492	0	-0.84172
CIAO1	4	0.00064384	0.0023826	0.067869	706	4	-1.0031	0.99881	0.99879	1	19404	0	-1.0031
ADRBK1	4	0.00064576	0.002389	0.067956	707	4	-0.70539	0.99935	0.99936	1	19491	0	-0.70539
FAM160B1	4	0.00065065	0.0024072	0.068377	708	4	-0.57915	0.99935	0.99935	1	19490	0	-0.57915
DPH2	4	0.00065429	0.0024195	0.06863	709	4	-0.64437	0.99935	0.99935	1	19489	0	-0.64437
ALG2	4	0.00066301	0.0024549	0.069537	710	3	-2.1101	0.64949	0.74574	1	14064	1	-2.1101
ARPC2	4	0.0006644	0.0024594	0.069565	711	4	-0.75759	0.99813	0.99815	1	19327	0	-0.75759
EIF2B4	4	0.00066743	0.0024707	0.069716	712	2	-0.80782	0.87595	0.87656	1	16416	1	-0.80782
ULK2	4	0.00066878	0.0024736	0.069716	713	4	-0.62342	0.99933	0.99934	1	19488	0	-0.62342
HINFP	4	0.00066922	0.0024751	0.069716	714	4	-1.6617	0.99933	0.99934	1	19487	0	-1.6617
C11orf57	4	0.00067271	0.002486	0.069923	715	4	-1.0485	0.99933	0.99933	1	19486	0	-1.0485
ANKRD20A3	4	0.00067563	0.0024968	0.07013	716	2	-0.46081	0.19636	0.37427	1	7224	2	-0.46081
C7orf26	4	0.00067754	0.0025052	0.070267	717	4	-0.95666	0.99932	0.99933	1	19485	0	-0.95666
UFSP2	4	0.00067975	0.002512	0.070362	718	3	-1.4382	0.55248	0.69702	1	13234	1	-1.4382
HAUS3	4	0.00068151	0.0025194	0.070455	719	4	-1.133	0.99932	0.99933	1	19484	0	-1.133
NPIPB9	4	0.00068222	0.0025224	0.070455	720	4	-1.4062	0.99418	0.99421	1	19034	0	-1.4062
COPS4	4	0.00068639	0.0025367	0.07074	721	4	-1.7599	0.99931	0.99932	1	19483	0	-1.7599
NOB1	4	0.00068719	0.0025396	0.07074	722	3	-1.6765	0.95234	0.95216	1	17867	0	-1.6765
ARCN1	4	0.00068822	0.0025436	0.070752	723	4	-1.0342	0.99652	0.99652	1	19188	0	-1.0342
CDC42	4	0.00069551	0.0025687	0.071351	724	3	-1.3004	0.9356	0.93542	1	17537	0	-1.3004
DDB1	4	0.00070441	0.0025977	0.072053	725	3	-1.2297	0.63081	0.73833	1	13929	1	-1.2297
RGPD1	4	0.00070685	0.0026105	0.072053	726	4	-0.49988	0.99929	0.99929	1	19482	0	-0.49988
SDE2	4	0.00070707	0.0026105	0.072053	727	4	-1.5584	0.99929	0.99929	1	19481	0	-1.5584
LOC100507462	4	0.00070752	0.0026125	0.072053	728	3	-3.4737	0.91148	0.91121	1	17070	0	-3.4737
NRBP2	4	0.00070798	0.0026135	0.072053	729	4	-0.49468	0.99929	0.99929	1	19480	0	-0.49468
COL4A3BP	4	0.00070889	0.0026154	0.072053	730	4	-0.41467	0.99929	0.99929	1	19479	0	-0.41467
CGB2	4	0.00071369	0.0026322	0.072415	731	4	-1.1291	0.99929	0.99928	1	19477	0	-1.1291
PPAN	4	0.00071759	0.002644	0.072542	732	4	-1.054	0.99928	0.99928	1	19476	0	-1.054
RPS25	4	0.00071907	0.0026494	0.072592	733	3	-1.8442	0.86561	0.86769	1	16248	1	-1.8442
DDX47	4	0.00073358	0.0027045	0.073895	734	4	-1.5916	0.99927	0.99927	1	19475	0	-1.5916
LSM5	4	0.00073441	0.0027075	0.073895	735	3	-1.0944	0.74724	0.79073	1	14844	1	-1.0944
SART1	4	0.00073451	0.002708	0.073895	736	4	-0.6176	0.99927	0.99927	1	19474	0	-0.6176
ZNHIT6	4	0.00073639	0.0027124	0.073915	737	4	-1.4115	0.99926	0.99926	1	19473	0	-1.4115
C9orf129	4	0.00074	0.0027242	0.074137	738	3	-0.92154	0.83307	0.84259	1	15782	1	-0.92154
RNF113A	4	0.00074298	0.0027331	0.074277	739	3	-1.2597	0.95104	0.95092	1	17843	0	-1.2597
VPS18	4	0.00074628	0.00274	0.074364	740	4	-0.52434	0.99925	0.99925	1	19471	0	-0.52434
LAS1L	4	0.0007496	0.0027493	0.074518	741	4	-0.56165	0.99925	0.99925	1	19470	0	-0.56165
C19orf53	4	0.00075547	0.0027695	0.074848	742	3	-2.1954	0.96826	0.96814	1	18236	0	-2.1954
MPHOSPH10	4	0.00075603	0.0027725	0.074848	743	4	-1.0202	0.99924	0.99924	1	19469	0	-1.0202
WDR36	4	0.00075686	0.0027759	0.074848	744	4	-0.76375	0.99676	0.99676	1	19206	0	-0.76375
FZR1	4	0.00075698	0.0027764	0.074848	745	3	-0.74918	0.75978	0.7974	1	14959	1	-0.74918
SPDL1	4	0.00075798	0.0027813	0.074879	746	4	-1.8205	0.9989	0.99889	1	19411	0	-1.8205
NANOGNB	4	0.00075991	0.0027877	0.074879	747	1	0.17989	0.062862	0.15633	0.904172	3475	3	0.17989
SNIP1	4	0.00076035	0.0027887	0.074879	748	3	-0.88137	0.90152	0.90109	1	16877	0	-0.88137
NUP85	4	0.00076759	0.0028173	0.075545	749	4	-1.4359	0.99703	0.99702	1	19227	0	-1.4359
PSMA6	4	0.00077165	0.0028296	0.075774	750	4	-1.6909	0.99915	0.99913	1	19450	0	-1.6909
INTS12	4	0.00077727	0.0028542	0.076286	751	3	-0.9268	0.59083	0.7231	1	13689	1	-0.9268
BRIX1	4	0.00077829	0.0028577	0.076286	752	4	-1.4119	0.99209	0.9921	1	18940	0	-1.4119
MFAP1	4	0.00077875	0.0028601	0.076286	753	4	-0.87696	0.99922	0.99921	1	19468	0	-0.87696
FNTB	4	0.00078316	0.0028719	0.0765	754	4	-0.85841	0.99922	0.99921	1	19467	0	-0.85841
PPIE	4	0.00078389	0.0028764	0.076517	755	4	-0.71306	0.99922	0.99921	1	19466	0	-0.71306
SRF	4	0.00078858	0.0028931	0.07686	756	4	-1.487	0.99918	0.99916	1	19458	0	-1.487
RAD1	4	0.00079168	0.0029025	0.077007	757	4	-0.88972	0.99644	0.99644	1	19183	0	-0.88972
CLSPN	4	0.0007948	0.0029138	0.077206	758	3	-0.82136	0.95209	0.95192	1	17862	0	-0.82136
C16orf59	4	0.00079824	0.0029256	0.077417	759	4	-0.89033	0.9992	0.99919	1	19465	0	-0.89033
DDX27	4	0.00079948	0.0029305	0.077445	760	3	-1.1812	0.82639	0.83793	1	15695	1	-1.1812
ATP6V1A	4	0.00080366	0.0029463	0.077759	761	4	-1.3194	0.98703	0.987	1	18757	0	-1.3194
OR10AD1	4	0.00080623	0.0029546	0.077878	762	4	-0.74845	0.99919	0.99918	1	19464	0	-0.74845
GLMN	4	0.00080849	0.002962	0.07797	763	4	-0.61895	0.99919	0.99918	1	19463	0	-0.61895
RBX1	4	0.00081403	0.0029812	0.078324	764	4	-1.157	0.99919	0.99917	1	19462	0	-1.157
POLR2D	4	0.00081535	0.0029857	0.078324	765	3	-2.0783	0.9009	0.90046	1	16864	0	-2.0783
FAM89B	4	0.0008158	0.0029871	0.078324	766	4	-1.1126	0.99918	0.99917	1	19461	0	-1.1126
RSL1D1	4	0.00081715	0.002993	0.078376	767	4	-0.70236	0.98849	0.98848	1	18802	0	-0.70236
RPA3	4	0.00081859	0.0030004	0.078468	768	4	-2.2195	0.99918	0.99917	1	19460	0	-2.2195
RBM28	4	0.00082012	0.0030044	0.078469	769	4	-0.73728	0.99918	0.99917	1	19459	0	-0.73728
NR2C2AP	4	0.00082157	0.0030088	0.078482	770	3	-1.3905	0.9234	0.9232	1	17308	0	-1.3905
HYLS1	4	0.00082316	0.0030147	0.078535	771	4	-0.69929	0.9959	0.99592	1	19149	0	-0.69929
DDOST	4	0.00082439	0.0030196	0.078561	772	4	-0.9982	0.99412	0.99414	1	19031	0	-0.9982
NSA2	4	0.000827	0.003027	0.078651	773	4	-1.1339	0.99917	0.99916	1	19456	0	-1.1339
LIMS3	4	0.00083007	0.0030364	0.078793	774	4	-0.6432	0.99917	0.99916	1	19455	0	-0.6432
SARS	4	0.00083544	0.0030516	0.079087	775	3	-1.2052	0.5532	0.69771	1	13241	1	-1.2052
DBR1	4	0.00084352	0.0030807	0.079672	776	4	-1.5187	0.99232	0.99233	1	18953	0	-1.5187
MARS2	4	0.00084374	0.0030822	0.079672	777	4	-0.90602	0.99916	0.99915	1	19451	0	-0.90602
GFER	4	0.0008473	0.0030959	0.079926	778	4	-1.2333	0.99823	0.99824	1	19337	0	-1.2333
XAB2	4	0.00084839	0.0031016	0.07997	779	4	-1.2008	0.99619	0.9962	1	19168	0	-1.2008
SMG1	4	0.00085709	0.0031309	0.080556	780	4	-1.4786	0.9976	0.9976	1	19273	0	-1.4786
STIL	4	0.00085737	0.0031324	0.080556	781	4	-1.1664	0.99081	0.99078	1	18881	0	-1.1664
CLP1	4	0.00085927	0.0031422	0.080706	782	3	-1.0495	0.30333	0.47765	1	8830	1	-1.0495
BARD1	4	0.00086469	0.0031614	0.081096	783	4	-0.56815	0.99876	0.99874	1	19400	0	-0.56815
DUS1L	4	0.00086628	0.0031658	0.081106	784	4	-0.44246	0.99913	0.99913	1	19449	0	-0.44246
USP17L30	4	0.0008675	0.0031737	0.081204	785	3	-1.5104	0.94136	0.94125	1	17655	0	-1.5104
SSRP1	4	0.00087132	0.003188	0.081466	786	4	-0.83301	0.99913	0.99912	1	19448	0	-0.83301
NUBP1	4	0.00087799	0.0032126	0.081962	787	4	-1.2551	0.99912	0.99911	1	19445	0	-1.2551
ZC3H8	4	0.00087909	0.0032156	0.081962	788	3	-0.75942	0.49126	0.64235	1	11504	1	-0.75942
PELP1	4	0.00088174	0.0032244	0.082084	789	4	-1.6612	0.99912	0.99911	1	19444	0	-1.6612
RBMS1	4	0.00088308	0.0032298	0.082118	790	4	-1.0005	0.99912	0.99911	1	19443	0	-1.0005
SMC5	4	0.00088765	0.0032486	0.082489	791	4	-0.70227	0.99911	0.9991	1	19442	0	-0.70227
EIF3G	4	0.00089848	0.003285	0.083254	792	4	-1.0774	0.9991	0.99909	1	19441	0	-1.0774
DRG2	4	0.00089922	0.003287	0.083254	793	4	-0.86037	0.99537	0.99538	1	19113	0	-0.86037
RPS27	4	0.00090043	0.0032943	0.083289	794	3	-2.222	0.88814	0.88789	1	16633	1	-2.222
STT3A	4	0.0009026	0.0033007	0.083289	795	4	-0.80442	0.99132	0.9913	1	18899	0	-0.80442
KDM1A	4	0.00090558	0.0033086	0.083341	796	4	-0.92402	0.99909	0.99908	1	19440	0	-0.92402
METAP1	4	0.00090585	0.0033111	0.083341	797	4	-1.0941	0.99909	0.99908	1	19439	0	-1.0941
NEDD1	4	0.00092128	0.0033702	0.084609	798	4	-1.1623	0.99908	0.99907	1	19437	0	-1.1623
RNPC3	4	0.00092135	0.0033706	0.084609	799	3	-0.74423	0.96471	0.9646	1	18144	0	-0.74423
HNRNPU	4	0.00092267	0.0033741	0.084609	800	4	-1.0732	0.99908	0.99906	1	19436	0	-1.0732
OR4F29	3	0.00092535	0.0026376	0.072465	801	3	-0.96934	0.99907	0.99908	1	19435	0	-0.96934
RBMX	4	0.00092851	0.0033948	0.085022	802	4	-0.93172	0.99907	0.99905	1	19434	0	-0.93172
SUGT1	4	0.0009327	0.0034086	0.085261	803	4	-1.1787	0.99907	0.99905	1	19433	0	-1.1787
RAB2A	4	0.00095551	0.0034923	0.087135	804	3	-1.046	0.7596	0.79731	1	14955	1	-1.046
LARS2	4	0.00095842	0.0035006	0.087135	805	4	-0.43509	0.99904	0.99903	1	19432	0	-0.43509
THRAP3	4	0.00095903	0.0035026	0.087135	806	4	-0.90505	0.99891	0.99889	1	19412	0	-0.90505
ZNF830	4	0.00095928	0.0035031	0.087135	807	4	-1.864	0.99904	0.99902	1	19431	0	-1.864
CRKL	4	0.00096138	0.0035085	0.087135	808	3	-1.3172	0.95899	0.95886	1	18004	0	-1.3172
PMPCA	4	0.00096197	0.0035095	0.087135	809	3	-1.7977	0.76886	0.8024	1	15045	1	-1.7977
NIP7	4	0.00096551	0.0035183	0.087247	810	4	-0.84373	0.9968	0.9968	1	19213	0	-0.84373
PNPT1	4	0.00096788	0.0035262	0.087335	811	4	-0.74688	0.99903	0.99901	1	19430	0	-0.74688
MED14	4	0.0009722	0.003538	0.08752	812	4	-1.2796	0.99903	0.99901	1	19429	0	-1.2796
PDRG1	4	0.0009774	0.0035518	0.087673	813	4	-0.58554	0.99902	0.99901	1	19428	0	-0.58554
COPZ1	4	0.00097854	0.0035553	0.087673	814	3	-0.98518	0.40647	0.5677	1	10288	1	-0.98518
LARS	4	0.00097973	0.0035587	0.087673	815	4	-1.8058	0.99677	0.99677	1	19207	0	-1.8058
NDUFB10	4	0.00098033	0.0035617	0.087673	816	3	-0.88562	0.94801	0.94793	1	17776	0	-0.88562
SEMA4B	4	0.00099139	0.003604	0.088535	817	4	-0.52557	0.99901	0.99899	1	19426	0	-0.52557
ATXN2L	4	0.00099197	0.0036065	0.088535	818	4	-0.6141	0.99901	0.99899	1	19425	0	-0.6141
GEMIN4	4	0.00099289	0.0036099	0.088535	819	3	-0.93187	0.32154	0.49338	1	9090	1	-0.93187
CCT7	4	0.001007	0.0036641	0.089754	820	4	-1.2313	0.99899	0.99897	1	19424	0	-1.2313
SCD	4	0.0010128	0.0036813	0.090066	821	4	-1.3128	0.99717	0.99716	1	19237	0	-1.3128
TRAPPC1	4	0.0010159	0.0036926	0.090234	822	4	-1.2001	0.99431	0.99432	1	19046	0	-1.2001
POLR2F	4	0.0010315	0.0037458	0.091422	823	4	-1.1846	0.99897	0.99895	1	19421	0	-1.1846
SNRNP200	4	0.0010339	0.0037576	0.091599	824	4	-1.3958	0.99897	0.99895	1	19420	0	-1.3958
PGAM1	4	0.0010379	0.0037684	0.091752	825	3	-0.77736	0.1163	0.24849	0.99402	5024	1	-0.77736
SMC4	4	0.0010427	0.0037881	0.09212	826	4	-1.1667	0.99896	0.99894	1	19419	0	-1.1667
PSMC3	4	0.0010498	0.0038132	0.092619	827	3	-1.1883	0.95486	0.95468	1	17912	0	-1.1883
MCM2	4	0.0010645	0.0038649	0.093738	828	4	-0.42636	0.99894	0.99892	1	19417	0	-0.42636
UBA2	4	0.001067	0.0038718	0.093738	829	4	-0.72961	0.99893	0.99892	1	19416	0	-0.72961
YPEL5	4	0.0010673	0.0038733	0.093738	830	3	-1.1372	0.97805	0.97806	1	18489	0	-1.1372
NDUFS5	4	0.0010685	0.0038812	0.093815	831	4	-0.75744	0.99893	0.99892	1	19415	0	-0.75744
ABCE1	4	0.0010748	0.0039019	0.094172	832	4	-1.5745	0.99866	0.99866	1	19386	0	-1.5745
SYMPK	4	0.0010756	0.0039053	0.094172	833	3	-1.1979	0.86512	0.86729	1	16238	1	-1.1979
EAF1	4	0.0010775	0.0039149	0.094291	834	4	-1.1788	0.99892	0.9989	1	19414	0	-1.1788
ARL2	4	0.0010787	0.0039206	0.094314	835	4	-1.2197	0.99444	0.99445	1	19054	0	-1.2197
CDC37	4	0.0010832	0.0039339	0.094521	836	4	-0.88253	0.99892	0.9989	1	19413	0	-0.88253
ARIH1	4	0.001087	0.0039476	0.094739	837	3	-1.1506	0.90199	0.90155	1	16886	0	-1.1506
SRRM1	4	0.0010954	0.0039742	0.095263	838	4	-0.64988	0.9989	0.99889	1	19410	0	-0.64988
WDHD1	4	0.0010979	0.0039875	0.095468	839	4	-1.3937	0.99722	0.99721	1	19242	0	-1.3937
FIP1L1	4	0.0011062	0.0040161	0.096037	840	4	-1.2293	0.98431	0.98428	1	18679	0	-1.2293
CHURC1-FNTB	4	0.0011107	0.0040333	0.096335	841	3	-1.1831	0.97651	0.97646	1	18444	0	-1.1831
RPLP2	4	0.0011132	0.0040427	0.096444	842	4	-2.0946	0.99889	0.99887	1	19409	0	-2.0946
RPA2	4	0.0011174	0.004052	0.096552	843	4	-1.1151	0.99888	0.99886	1	19408	0	-1.1151
HNRNPK	4	0.0011207	0.0040653	0.096754	844	2	-0.78315	0.93991	0.93987	1	17629	0	-0.78315
RPSA	4	0.0011231	0.0040752	0.096874	845	3	-1.7418	0.70393	0.76931	1	14467	1	-1.7418
POLR3A	4	0.001127	0.0040899	0.097054	846	3	-1.7242	0.82213	0.83504	1	15649	1	-1.7242
FOXM1	4	0.0011283	0.0040924	0.097054	847	3	-1.1257	0.79491	0.81757	1	15328	1	-1.1257
GTF2H1	4	0.0011454	0.0041485	0.0982	848	4	-0.70444	0.99469	0.99471	1	19070	0	-0.70444
RPP30	4	0.001146	0.0041505	0.0982	849	3	-1.0676	0.82345	0.83594	1	15664	1	-1.0676
PAK1IP1	4	0.001148	0.0041584	0.098271	850	4	-1.5545	0.99156	0.99153	1	18911	0	-1.5545
F8A2	4	0.001152	0.0041771	0.098597	851	4	-0.84485	0.99885	0.99883	1	19407	0	-0.84485
ELP2	4	0.0011586	0.0042002	0.099027	852	3	-0.92069	0.92797	0.92771	1	17387	0	-0.92069
H3F3A	3	0.0011586	0.0032983	0.083289	853	2	-2.3882	0.40577	0.55077	1	10276	1	-2.3882
TARDBP	4	0.0011649	0.0042248	0.099491	854	4	-0.87747	0.99884	0.99882	1	19406	0	-0.87747
PIK3CB	4	0.0011679	0.0042366	0.099653	855	4	-0.66673	0.98633	0.98629	1	18737	0	-0.66673
HAUS7	4	0.001172	0.0042514	0.099801	856	3	-0.78142	0.33773	0.50743	1	9312	1	-0.78142
RPL11	4	0.0011726	0.0042529	0.099801	857	4	-1.7002	0.99299	0.99298	1	18985	0	-1.7002
DDX42	4	0.0011746	0.0042613	0.099881	858	4	-1.57	0.99484	0.99485	1	19082	0	-1.57
RPAIN	4	0.0011845	0.0042933	0.100514	859	4	-0.84869	0.99882	0.9988	1	19405	0	-0.84869
RTCB	4	0.0011895	0.0043125	0.100833	860	3	-1.4428	0.96233	0.96219	1	18084	0	-1.4428
NCBP1	4	0.0011915	0.0043169	0.100833	861	4	-0.76587	0.99605	0.99606	1	19158	0	-0.76587
MCM3	4	0.0011983	0.00434	0.101179	862	4	-1.5569	0.98732	0.9873	1	18764	0	-1.5569
SRP72	4	0.0012001	0.0043513	0.101179	863	3	-0.87065	0.74237	0.78813	1	14791	1	-0.87065
STAT2	4	0.0012003	0.0043513	0.101179	864	3	-0.77506	0.9389	0.93883	1	17613	0	-0.77506
SART3	4	0.0012006	0.0043518	0.101179	865	4	-1.2444	0.9988	0.99878	1	19403	0	-1.2444
SPTSSA	4	0.0012037	0.0043622	0.101302	866	3	-1.3446	0.97796	0.97797	1	18487	0	-1.3446
TIMM10	4	0.0012115	0.0043907	0.101848	867	4	-1.2745	0.99879	0.99877	1	19402	0	-1.2745
IVD	4	0.0012135	0.0043986	0.101913	868	4	-0.45927	0.99879	0.99877	1	19401	0	-0.45927
PFDN1	4	0.0012243	0.0044365	0.102673	869	3	-1.2259	0.74819	0.79123	1	14849	1	-1.2259
CHMP4B	4	0.0012314	0.0044646	0.103204	870	3	-1.2843	0.88472	0.88457	1	16562	1	-1.2843
ALG10B	4	0.0012331	0.0044734	0.10329	871	4	-1.3282	0.99055	0.9905	1	18870	0	-1.3282
DHPS	4	0.0012416	0.0045064	0.103932	872	4	-1.2782	0.9951	0.99511	1	19098	0	-1.2782
PLRG1	4	0.0012501	0.0045335	0.104402	873	4	-1.2486	0.99875	0.99873	1	19399	0	-1.2486
RPN2	4	0.0012522	0.0045399	0.104402	874	4	-1.0211	0.99875	0.99873	1	19398	0	-1.0211
NDUFS1	4	0.0012536	0.0045424	0.104402	875	4	-0.52143	0.99875	0.99873	1	19397	0	-0.52143
SEC61A1	4	0.001259	0.0045586	0.104655	876	3	-0.9215	0.92967	0.92943	1	17428	0	-0.9215
ANXA9	4	0.001262	0.0045699	0.104796	877	4	-0.70489	0.99874	0.99872	1	19396	0	-0.70489
UQCC2	4	0.0012647	0.0045822	0.104862	878	3	-0.93742	0.94444	0.9443	1	17712	0	-0.93742
GADD45GIP1	4	0.0012651	0.0045832	0.104862	879	4	-0.55177	0.99873	0.99872	1	19395	0	-0.55177
MRPL44	4	0.0012696	0.0045995	0.105114	880	4	-0.87465	0.99845	0.99847	1	19368	0	-0.87465
TUBD1	4	0.0012717	0.0046083	0.10516	881	3	-1.5791	0.86355	0.86598	1	16212	1	-1.5791
SOS1	4	0.0012754	0.0046167	0.10516	882	4	-1.02	0.98189	0.98189	1	18605	0	-1.02
MTCH2	4	0.0012757	0.0046172	0.10516	883	4	-0.44731	0.99872	0.99871	1	19394	0	-0.44731
CPSF6	4	0.0012796	0.0046315	0.105173	884	4	-0.75136	0.99872	0.99871	1	19393	0	-0.75136
CSE1L	4	0.0012799	0.0046325	0.105173	885	3	-0.82404	0.66365	0.75159	1	14152	1	-0.82404
UXT	4	0.0012807	0.0046334	0.105173	886	4	-1.4811	0.99872	0.99871	1	19392	0	-1.4811
LRRC37A3	4	0.0012831	0.004643	0.105272	887	4	-1.2108	0.99155	0.99153	1	18910	0	-1.2108
RHEB	4	0.0012959	0.0046906	0.106221	888	3	-0.75599	0.80838	0.82601	1	15479	1	-0.75599
CENPM	4	0.0012973	0.0046955	0.106221	889	4	-1.2749	0.99811	0.99813	1	19321	0	-1.2749
WDR55	4	0.0013023	0.0047152	0.106547	890	3	-1.378	0.57206	0.7146	1	13548	1	-1.378
RPL34	4	0.0013088	0.0047339	0.10685	891	4	-1.7523	0.99765	0.99765	1	19277	0	-1.7523
ALYREF	4	0.0013139	0.004756	0.107229	892	3	-0.83564	0.74634	0.79023	1	14828	1	-0.83564
ALG1L2	4	0.0013167	0.0047678	0.107375	893	3	-1.6285	0.087433	0.19966	0.950613	4218	1	-1.6285
C11orf30	4	0.0013254	0.0048023	0.10803	894	4	-1.0761	0.99436	0.99438	1	19050	0	-1.0761
MMS19	4	0.0013329	0.004825	0.108419	895	4	-0.85576	0.99867	0.99867	1	19388	0	-0.85576
KCNK4	4	0.0013358	0.0048353	0.10853	896	4	-0.70199	0.99866	0.99867	1	19387	0	-0.70199
TAF8	4	0.0013378	0.0048427	0.108553	897	3	-0.95011	0.81661	0.83141	1	15570	1	-0.95011
GTF3C5	4	0.0013393	0.0048471	0.108553	898	3	-0.78717	0.24528	0.42768	1	8059	1	-0.78717
FAM117B	4	0.001345	0.0048702	0.108949	899	4	-0.57808	0.99865	0.99866	1	19385	0	-0.57808
HTATSF1	4	0.0013488	0.004887	0.109202	900	3	-0.95384	0.9525	0.95232	1	17872	0	-0.95384
DHX9	4	0.0013554	0.0049086	0.109565	901	4	-1.5649	0.99864	0.99864	1	19384	0	-1.5649
PPP2R1A	4	0.0013657	0.004951	0.110039	902	3	-0.99423	0.90246	0.90203	1	16889	0	-0.99423
NUP153	4	0.0013665	0.004953	0.110039	903	3	-1.6	0.4106	0.57129	1	10333	1	-1.6
TOP3A	4	0.0013669	0.0049544	0.110039	904	4	-0.72264	0.99582	0.99583	1	19143	0	-0.72264
CHMP6	4	0.001368	0.0049574	0.110039	905	4	-1.4026	0.99784	0.99786	1	19292	0	-1.4026
SPDYE2B	4	0.001368	0.0049579	0.110039	906	4	-1.1588	0.99863	0.99863	1	19383	0	-1.1588
BRF1	4	0.0013695	0.0049628	0.110039	907	4	-0.3853	0.99863	0.99863	1	19382	0	-0.3853
SLU7	4	0.001371	0.0049682	0.110039	908	4	-0.88636	0.99863	0.99862	1	19381	0	-0.88636
GRAP	4	0.0013732	0.0049746	0.11006	909	4	-1.2277	0.99863	0.99862	1	19380	0	-1.2277
YAE1D1	4	0.0013754	0.0049815	0.110091	910	3	-1.4416	0.76158	0.79843	1	14975	1	-1.4416
RALY	4	0.0013841	0.0050175	0.110764	911	4	-1.0993	0.99862	0.99861	1	19378	0	-1.0993
MT2A	4	0.0013926	0.0050391	0.111024	912	4	-0.69831	0.99787	0.99789	1	19296	0	-0.69831
PSMA2	4	0.0013933	0.0050411	0.111024	913	3	-1.1914	0.62497	0.73607	1	13883	1	-1.1914
MCM4	4	0.0013956	0.0050499	0.111024	914	3	-1.7531	0.97791	0.97793	1	18484	0	-1.7531
TRIM16L	4	0.0013962	0.0050519	0.111024	915	4	-0.65435	0.9986	0.9986	1	19377	0	-0.65435
UBA6	4	0.0013971	0.0050568	0.111024	916	4	-0.91096	0.99805	0.99806	1	19316	0	-0.91096
MOGS	4	0.0013996	0.0050682	0.111151	917	4	-0.61676	0.9986	0.9986	1	19376	0	-0.61676
RPL12	4	0.0014122	0.0051061	0.111861	918	4	-1.3978	0.99859	0.99859	1	19375	0	-1.3978
GARS	4	0.0014185	0.0051292	0.112245	919	3	-1.098	0.89967	0.89928	1	16837	0	-1.098
HYPK	4	0.0014258	0.0051587	0.112769	920	4	-1.2896	0.99689	0.99688	1	19218	0	-1.2896
LOC102724862	4	0.0014342	0.0051898	0.113324	921	3	-1.8252	0.37391	0.5391	1	9833	1	-1.8252
TMCO6	4	0.0014399	0.0052134	0.113716	922	4	-1.0748	0.99856	0.99856	1	19374	0	-1.0748
CREB1	4	0.0014437	0.0052257	0.113861	923	4	-1.1562	0.99856	0.99856	1	19373	0	-1.1562
PSMC4	4	0.0014468	0.005237	0.113985	924	4	-1.3142	0.99855	0.99855	1	19372	0	-1.3142
ATP6AP2	4	0.0014541	0.0052597	0.114354	925	3	-1.2663	0.72585	0.77983	1	14657	1	-1.2663
DCTN1	4	0.0014681	0.0053109	0.115325	926	4	-1.2375	0.98887	0.98886	1	18811	0	-1.2375
SYS1	4	0.0014691	0.0053158	0.115325	927	4	-0.82291	0.99853	0.99854	1	19371	0	-0.82291
AP2M1	4	0.001479	0.0053498	0.115937	928	4	-0.66008	0.99426	0.99428	1	19042	0	-0.66008
COX7C	4	0.0014829	0.0053621	0.116078	929	3	-0.89783	0.29037	0.46655	1	8682	1	-0.89783
RPN1	4	0.0014932	0.0054049	0.11688	930	4	-0.79175	0.99621	0.99623	1	19171	0	-0.79175
TMEM41B	4	0.001497	0.0054192	0.117062	931	3	-0.89117	0.93979	0.93974	1	17627	0	-0.89117
SRBD1	4	0.0015026	0.0054472	0.117512	932	3	-1.1577	0.72296	0.77838	1	14639	1	-1.1577
GRB2	4	0.001504	0.0054517	0.117512	933	3	-1.6451	0.93488	0.93471	1	17522	0	-1.6451
NSD1	4	0.0015096	0.0054674	0.117725	934	3	-1.3361	0.96868	0.96855	1	18243	0	-1.3361
PPP1CA	4	0.0015137	0.0054852	0.117981	935	4	-0.54624	0.99849	0.9985	1	19370	0	-0.54624
COX15	4	0.0015207	0.0055098	0.118383	936	4	-1.0912	0.99507	0.99508	1	19095	0	-1.0912
DNAJC11	4	0.0015334	0.0055541	0.119028	937	4	-1.077	0.99753	0.99753	1	19266	0	-1.077
STIP1	4	0.0015358	0.0055575	0.119028	938	4	-0.8064	0.99666	0.99666	1	19198	0	-0.8064
CAPZB	4	0.0015414	0.0055762	0.119302	939	3	-1.0231	0.95429	0.95412	1	17900	0	-1.0231
PAF1	4	0.0015542	0.0056215	0.120143	940	3	-0.99715	0.76285	0.79914	1	14989	1	-0.99715
RPL21	4	0.0015591	0.0056442	0.120499	941	4	-0.95915	0.99719	0.99719	1	19240	0	-0.95915
FUBP1	4	0.0015675	0.0056742	0.120978	942	4	-0.5136	0.99843	0.99844	1	19366	0	-0.5136
ALG3	4	0.0015691	0.0056786	0.120978	943	4	-0.84757	0.99843	0.99844	1	19365	0	-0.84757
C12orf45	4	0.0015793	0.0057151	0.121549	944	4	-0.96043	0.99336	0.99336	1	19007	0	-0.96043
FLII	4	0.0015803	0.0057175	0.121549	945	4	-0.86994	0.99842	0.99843	1	19362	0	-0.86994
NAPG	4	0.0015857	0.0057382	0.121762	946	4	-2.5157	0.99841	0.99842	1	19361	0	-2.5157
UTP23	4	0.0015862	0.0057397	0.121762	947	4	-0.97063	0.99841	0.99842	1	19360	0	-0.97063
CLK1	4	0.0015912	0.0057564	0.121989	948	4	-0.44618	0.99841	0.99842	1	19359	0	-0.44618
CTSW	4	0.0015937	0.0057668	0.122079	949	4	-0.65075	0.99841	0.99842	1	19358	0	-0.65075
MRPS12	4	0.0015983	0.005785	0.122336	950	4	-0.44909	0.9984	0.99841	1	19357	0	-0.44909
GFM1	4	0.0016071	0.0058135	0.12274	951	4	-0.48441	0.99839	0.9984	1	19356	0	-0.48441
TSR3	4	0.0016088	0.0058204	0.12274	952	4	-0.74935	0.99839	0.9984	1	19355	0	-0.74935
PTCD3	4	0.0016092	0.0058224	0.12274	953	4	-0.65459	0.99839	0.9984	1	19354	0	-0.65459
LYPD2	4	0.0016138	0.0058357	0.122784	954	4	-0.59933	0.99839	0.99839	1	19352	0	-0.59933
GPN1	4	0.0016141	0.0058367	0.122784	955	4	-1.1685	0.98938	0.98936	1	18832	0	-1.1685
NUP214	4	0.0016287	0.0058928	0.123835	956	3	-1.4955	0.25495	0.43606	1	8205	1	-1.4955
CHCHD5	4	0.0016389	0.0059273	0.124429	957	4	-0.75629	0.99836	0.99836	1	19351	0	-0.75629
CCT8	4	0.0016462	0.0059514	0.124539	958	3	-0.69951	0.66832	0.75358	1	14189	1	-0.69951
TMEM41A	4	0.0016466	0.0059519	0.124539	959	4	-0.73627	0.99835	0.99835	1	19350	0	-0.73627
SKA3	4	0.0016478	0.0059573	0.124539	960	3	-1.3492	0.90851	0.90817	1	17009	0	-1.3492
ZNF217	4	0.0016479	0.0059573	0.124539	961	4	-0.87045	0.99835	0.99835	1	19349	0	-0.87045
FNTA	4	0.0016505	0.0059652	0.124575	962	4	-1.0523	0.99835	0.99835	1	19348	0	-1.0523
GID4	4	0.0016547	0.0059844	0.124846	963	4	-1.0011	0.99835	0.99835	1	19347	0	-1.0011
MBTPS1	4	0.0016573	0.0059937	0.124912	964	2	-0.85085	0.65166	0.7466	1	14080	1	-0.85085
ZPR1	4	0.0016629	0.0060109	0.125141	965	3	-1.1228	0.96687	0.96677	1	18197	0	-1.1228
GAR1	4	0.0016672	0.0060262	0.125329	966	4	-0.73388	0.99795	0.99797	1	19304	0	-0.73388
PHB2	4	0.0016742	0.0060474	0.125639	967	4	-1.0683	0.99833	0.99833	1	19346	0	-1.0683
AKAP10	4	0.0016803	0.0060695	0.125969	968	4	-0.59752	0.99832	0.99832	1	19345	0	-0.59752
SEC62	4	0.0017008	0.006138	0.127258	969	4	-0.62733	0.9983	0.9983	1	19344	0	-0.62733
KRTAP4-2	4	0.0017062	0.0061537	0.127454	970	2	-0.2607	0.067067	0.16386	0.91237	3611	2	-0.2607
ZFPM2	4	0.0017131	0.0061818	0.127903	971	4	-0.48308	0.99829	0.99829	1	19343	0	-0.48308
RPL4	4	0.0017191	0.0062074	0.128301	972	3	-1.1864	0.67757	0.75753	1	14264	1	-1.1864
USP17L28	4	0.0017335	0.006263	0.129123	973	4	-1.5187	0.99827	0.99827	1	19342	0	-1.5187
CEPT1	4	0.0017355	0.0062694	0.129123	974	3	-0.83186	0.9396	0.93956	1	17623	0	-0.83186
VPS53	4	0.0017362	0.0062729	0.129123	975	4	-0.83511	0.99826	0.99827	1	19341	0	-0.83511
GPKOW	4	0.001738	0.0062788	0.129123	976	4	-0.91251	0.99826	0.99827	1	19340	0	-0.91251
TRIT1	4	0.0017381	0.0062793	0.129123	977	3	-0.95369	0.95082	0.9507	1	17836	0	-0.95369
ZNHIT3	4	0.0017451	0.0063044	0.129507	978	4	-1.0175	0.99825	0.99826	1	19339	0	-1.0175
SBNO1	4	0.0017476	0.0063162	0.129617	979	4	-2.195	0.98843	0.98842	1	18800	0	-2.195
MRPS7	4	0.0017537	0.0063324	0.129818	980	4	-0.30387	0.99825	0.99826	1	19338	0	-0.30387
ALG1	4	0.0017616	0.0063634	0.130321	981	4	-0.63202	0.99416	0.99418	1	19032	0	-0.63202
DPM1	4	0.001766	0.0063797	0.130521	982	3	-0.81992	0.97684	0.97681	1	18452	0	-0.81992
RPS9	4	0.0017712	0.0064004	0.130738	983	4	-1.6992	0.98445	0.98442	1	18683	0	-1.6992
B3GAT3	4	0.0017717	0.0064033	0.130738	984	4	-0.86501	0.99823	0.99824	1	19336	0	-0.86501
RNMT	4	0.0017879	0.0064693	0.131951	985	3	-1.3682	0.89174	0.89142	1	16694	1	-1.3682
XRCC3	4	0.0017944	0.006488	0.132048	986	4	-1.2031	0.99821	0.99822	1	19335	0	-1.2031
UNC45A	4	0.0017972	0.0064939	0.132048	987	4	-0.36588	0.9982	0.99822	1	19334	0	-0.36588
ITGA5	4	0.0017977	0.0064949	0.132048	988	3	-0.66807	0.51414	0.66248	1	12653	1	-0.66807
MED9	4	0.0017994	0.0065003	0.132048	989	3	-0.62597	0.79626	0.8184	1	15346	1	-0.62597
KRI1	4	0.0018012	0.0065072	0.132055	990	4	-0.84213	0.9827	0.98269	1	18629	0	-0.84213
POTEJ	4	0.0018065	0.0065269	0.132234	991	4	-1.517	0.99816	0.99818	1	19331	0	-1.517
NAA15	4	0.0018092	0.0065338	0.132234	992	3	-1.0697	0.60715	0.72916	1	13778	1	-1.0697
YIPF5	4	0.0018101	0.0065358	0.132234	993	3	-1.1392	0.54481	0.69003	1	13105	1	-1.1392
ABCB7	4	0.0018382	0.0066313	0.134032	994	3	-1.3151	0.61969	0.73402	1	13853	1	-1.3151
NOL6	4	0.0018602	0.006712	0.135527	995	4	-0.81952	0.99814	0.99816	1	19329	0	-0.81952
ATP6AP1	4	0.0018649	0.0067283	0.135719	996	4	-0.9444	0.99814	0.99815	1	19328	0	-0.9444
KRTAP5-7	4	0.0018679	0.0067411	0.13577	997	2	-0.53124	0.81329	0.82921	1	15529	1	-0.53124
SMN1	4	0.0018694	0.0067494	0.13577	998	4	-1.096	0.9975	0.9975	1	19262	0	-1.096
TERF1	4	0.0018706	0.0067531	0.13577	999	4	-0.93024	0.99813	0.99815	1	19325	0	-0.93024
ZNF511	4	0.0018721	0.0067578	0.13577	1000	3	-1.0549	0.93807	0.93799	1	17597	0	-1.0549
RBBP8	4	0.0018786	0.006778	0.135904	1001	4	-0.81143	0.99812	0.99814	1	19323	0	-0.81143
RPL30	4	0.0018787	0.006778	0.135904	1002	3	-1.1038	0.81098	0.8277	1	15502	1	-1.1038
FGFR1	4	0.0018819	0.0067903	0.136015	1003	4	-0.75566	0.99812	0.99814	1	19322	0	-0.75566
GTF2H4	4	0.0018995	0.0068548	0.137171	1004	3	-0.64295	0.764	0.79974	1	15001	1	-0.64295
EIF4B	4	0.0019087	0.0068902	0.137743	1005	4	-0.72326	0.99656	0.99656	1	19190	0	-0.72326
TUBB4B	4	0.001917	0.0069242	0.138284	1006	3	-1.7025	0.95329	0.9531	1	17885	0	-1.7025
TMED2	4	0.0019226	0.0069459	0.13855	1007	3	-0.73837	0.846	0.852	1	15960	1	-0.73837
CMTR1	4	0.0019268	0.0069596	0.13855	1008	4	-0.91746	0.99807	0.99809	1	19319	0	-0.91746
TAF2	4	0.0019281	0.0069611	0.13855	1009	4	-1.3694	0.98965	0.98961	1	18839	0	-1.3694
CHD4	4	0.00193	0.0069665	0.13855	1010	4	-1.3674	0.99752	0.99752	1	19265	0	-1.3674
RRP15	4	0.0019319	0.0069719	0.13855	1011	4	-0.84684	0.99659	0.99659	1	19193	0	-0.84684
BANF1	4	0.0019362	0.0069847	0.138668	1012	2	-0.60057	0.23885	0.42217	1	7982	2	-0.60057
NMD3	4	0.0019402	0.0069961	0.138755	1013	3	-1.1975	0.96676	0.96665	1	18194	0	-1.1975
RRP12	4	0.0019439	0.0070118	0.138931	1014	4	-1.3896	0.99751	0.99752	1	19264	0	-1.3896
EXOSC2	4	0.0019467	0.0070236	0.139028	1015	3	-1.2536	0.96765	0.96753	1	18224	0	-1.2536
LRRC66	4	0.0019569	0.0070591	0.139592	1016	4	-0.74753	0.99804	0.99805	1	19315	0	-0.74753
SEH1L	3	0.0019584	0.0055275	0.118638	1017	3	-1.7176	0.99468	0.99478	1	19069	0	-1.7176
TIPARP	4	0.0019617	0.0070758	0.139786	1018	4	-0.75219	0.98939	0.98937	1	18834	0	-0.75219
SPEN	4	0.0019691	0.0071073	0.140133	1019	4	-0.50217	0.99803	0.99804	1	19314	0	-0.50217
COPS8	4	0.001975	0.007129	0.140422	1020	3	-0.94493	0.12164	0.25733	0.995411	5194	1	-0.94493
RNF212B	4	0.0019871	0.0071782	0.141254	1021	3	-0.66788	0.64404	0.74354	1	14020	1	-0.66788
NCAPG	4	0.0020131	0.0072728	0.142974	1022	4	-0.84654	0.99799	0.998	1	19311	0	-0.84654
TEX40	4	0.0020241	0.0073087	0.14354	1023	4	-0.71559	0.99798	0.99799	1	19310	0	-0.71559
FAM25G	4	0.0020338	0.0073392	0.143999	1024	2	-0.54795	0.28619	0.46295	1	8628	2	-0.54795
KDSR	4	0.0020376	0.0073535	0.144139	1025	4	-0.76276	0.99796	0.99798	1	19308	0	-0.76276
NOL7	4	0.0020407	0.0073614	0.144152	1026	4	-1.3415	0.99796	0.99798	1	19307	0	-1.3415
EEF1G	4	0.0020502	0.0073924	0.144546	1027	4	-0.59608	0.99795	0.99797	1	19305	0	-0.59608
NDUFV1	4	0.0020517	0.0073958	0.144546	1028	4	-0.73622	0.99795	0.99797	1	19303	0	-0.73622
TXNRD1	4	0.0020576	0.007418	0.144838	1029	4	-0.62078	0.99794	0.99796	1	19302	0	-0.62078
CCDC125	4	0.00207	0.0074717	0.145744	1030	4	-0.82387	0.99793	0.99795	1	19301	0	-0.82387
NCOA6	4	0.002089	0.0075425	0.146985	1031	3	-0.53626	0.86399	0.86635	1	16218	1	-0.53626
MRPL17	4	0.0020935	0.0075598	0.147178	1032	4	-0.58833	0.99791	0.99793	1	19300	0	-0.58833
GNS	4	0.0020981	0.0075765	0.147361	1033	4	-0.40423	0.9979	0.99792	1	19299	0	-0.40423
PSMG2	4	0.0021027	0.0075903	0.147486	1034	3	-1.37	0.13559	0.28013	1	5559	1	-1.37
TNPO3	4	0.0021066	0.0076046	0.147621	1035	4	-0.7033	0.98402	0.98399	1	18670	0	-0.7033
DDX21	4	0.0021145	0.0076356	0.14808	1036	4	-1.4937	0.98586	0.98582	1	18724	0	-1.4937
SENP6	4	0.0021172	0.0076469	0.148157	1037	4	-0.87512	0.99788	0.9979	1	19298	0	-0.87512
ACTL6A	4	0.0021214	0.0076622	0.14831	1038	2	-0.64022	0.17308	0.3389	1	6590	1	-0.64022
ESPL1	4	0.0021252	0.007672	0.148358	1039	3	-0.63143	0.030598	0.093562	0.833591	2254	1	-0.63143
CRK	4	0.0021286	0.0076843	0.148453	1040	4	-0.74319	0.99787	0.99789	1	19297	0	-0.74319
NRD1	4	0.0021422	0.0077341	0.149241	1041	4	-0.52801	0.99786	0.99788	1	19295	0	-0.52801
CPSF3L	4	0.0021441	0.00774	0.149241	1042	4	-1.4948	0.98935	0.98934	1	18829	0	-1.4948
POLR2K	4	0.0021561	0.0077779	0.149789	1043	3	-0.75712	0.73317	0.78346	1	14707	1	-0.75712
ZC3H13	4	0.002157	0.0077833	0.149789	1044	3	-0.79978	0.74722	0.79072	1	14843	1	-0.79978
ARHGAP42	4	0.00216	0.0077946	0.149864	1045	4	-0.54211	0.99784	0.99786	1	19293	0	-0.54211
NFYA	4	0.0021681	0.0078242	0.150162	1046	4	-0.92407	0.99764	0.99764	1	19276	0	-0.92407
EXT2	4	0.0021701	0.0078325	0.150162	1047	3	-0.85188	0.92857	0.92834	1	17398	0	-0.85188
PAICS	4	0.0021895	0.0078931	0.151179	1048	4	-0.50209	0.99781	0.99783	1	19288	0	-0.50209
SUPT16H	4	0.0022044	0.0079487	0.152099	1049	4	-1.4767	0.9978	0.99782	1	19286	0	-1.4767
CEBPZ	4	0.0022124	0.0079773	0.152501	1050	3	-1.6187	0.96031	0.96015	1	18036	0	-1.6187
WDR74	4	0.0022174	0.0079965	0.152723	1051	3	-1.4851	0.97145	0.97139	1	18308	0	-1.4851
SMG6	4	0.002221	0.0080083	0.152803	1052	4	-0.58738	0.99778	0.9978	1	19285	0	-0.58738
PMPCB	4	0.0022273	0.0080354	0.153174	1053	3	-1.0087	0.95815	0.95805	1	17980	0	-1.0087
USP17L15	4	0.0022307	0.0080474	0.153259	1054	3	-1.3486	0.86486	0.86708	1	16235	1	-1.3486
KAT5	4	0.0022332	0.0080575	0.153306	1055	3	-1.6499	0.9626	0.96248	1	18091	0	-1.6499
RPL38	4	0.0022388	0.0080713	0.153423	1056	4	-1.1435	0.98402	0.98399	1	18669	0	-1.1435
PPIL2	4	0.0022451	0.0080895	0.153624	1057	4	-0.98623	0.99711	0.9971	1	19234	0	-0.98623
HIST2H3D	4	0.0022523	0.0081171	0.153923	1058	4	-1.9795	0.99775	0.99776	1	19283	0	-1.9795
CENPW	4	0.0022539	0.0081205	0.153923	1059	3	-1.1403	0.89026	0.88993	1	16665	1	-1.1403
NDUFB7	4	0.0022614	0.0081481	0.154214	1060	3	-0.63005	0.86984	0.87126	1	16312	1	-0.63005
ARHGAP1	4	0.0022634	0.0081535	0.154214	1061	4	-0.89189	0.98785	0.98783	1	18781	0	-0.89189
ATG9A	4	0.0022665	0.0081589	0.154214	1062	3	-1.1202	0.84276	0.84956	1	15911	1	-1.1202
RPL15	4	0.0022778	0.0082037	0.154807	1063	3	-0.98836	0.95545	0.95531	1	17928	0	-0.98836
RNPS1	4	0.0022784	0.0082057	0.154807	1064	3	-0.61148	0.53331	0.67967	1	12941	1	-0.61148
KRTAP2-2	4	0.0022841	0.0082205	0.154941	1065	3	-0.76141	0.88969	0.88937	1	16656	1	-0.76141
CEP192	4	0.0022888	0.0082357	0.15504	1066	4	-0.76538	0.99771	0.99772	1	19282	0	-0.76538
NUDT22	4	0.002291	0.0082411	0.15504	1067	4	-0.48748	0.99771	0.99772	1	19281	0	-0.48748
ORC6	4	0.0023081	0.0083071	0.156135	1068	4	-1.3534	0.99769	0.9977	1	19279	0	-1.3534
CCT3	4	0.0023132	0.0083268	0.156359	1069	3	-1.3669	0.97293	0.97285	1	18352	0	-1.3669
GAGE12C	4	0.0023289	0.008379	0.157192	1070	3	-0.89559	0.51754	0.66554	1	12710	1	-0.89559
NCAPH2	4	0.0023352	0.0084036	0.157499	1071	3	-1.1075	0.93039	0.93016	1	17442	0	-1.1075
CABP4	4	0.0023383	0.008411	0.157499	1072	3	-1.0783	0.91354	0.91328	1	17106	0	-1.0783
SULT1A4	4	0.0023436	0.0084277	0.157665	1073	3	-0.97487	0.77851	0.80783	1	15143	1	-0.97487
RUVBL2	4	0.0023497	0.0084494	0.157795	1074	4	-0.63158	0.99765	0.99765	1	19278	0	-0.63158
ELAC2	4	0.0023499	0.0084504	0.157795	1075	4	-0.61019	0.98422	0.98418	1	18677	0	-0.61019
GOLGA8M	4	0.0023531	0.0084617	0.15786	1076	4	-0.82263	0.99069	0.99064	1	18878	0	-0.82263
CARM1	4	0.0023657	0.008505	0.158521	1077	3	-0.78377	0.8043	0.82343	1	15437	1	-0.78377
DOLK	4	0.0023812	0.0085671	0.1595	1078	4	-1.0996	0.99762	0.99761	1	19275	0	-1.0996
ZC3H18	4	0.0023838	0.0085764	0.1595	1079	4	-0.59684	0.99535	0.99536	1	19112	0	-0.59684
CDK9	4	0.0023849	0.0085813	0.1595	1080	4	-1.5262	0.99762	0.99761	1	19274	0	-1.5262
RPP14	4	0.0024051	0.0086478	0.160587	1081	3	-0.64619	0.57857	0.71867	1	13621	1	-0.64619
SLC43A1	4	0.002417	0.0086946	0.161307	1082	4	-0.46617	0.99758	0.99758	1	19271	0	-0.46617
VPS37A	4	0.0024244	0.0087162	0.16156	1083	3	-0.81925	0.64505	0.74396	1	14027	1	-0.81925
LMBRD2	4	0.0024285	0.0087285	0.161639	1084	4	-0.28292	0.99757	0.99757	1	19270	0	-0.28292
PGGT1B	4	0.0024374	0.0087576	0.161966	1085	3	-1.4518	0.67634	0.757	1	14254	1	-1.4518
C3orf17	4	0.00244	0.0087684	0.161966	1086	4	-0.698	0.99756	0.99756	1	19269	0	-0.698
CINP	4	0.0024449	0.0087866	0.161966	1087	3	-1.0294	0.78964	0.81436	1	15268	1	-1.0294
DPF2	4	0.002446	0.0087891	0.161966	1088	4	-0.55114	0.98889	0.98888	1	18812	0	-0.55114
INTS8	4	0.0024469	0.0087906	0.161966	1089	4	-0.57873	0.99755	0.99755	1	19268	0	-0.57873
SPI1	4	0.0024482	0.0087945	0.161966	1090	4	-0.73587	0.9847	0.98466	1	18691	0	-0.73587
PDCD5	4	0.002459	0.0088403	0.162647	1091	4	-0.73943	0.98813	0.9881	1	18792	0	-0.73943
MRPL41	4	0.0024623	0.0088477	0.162647	1092	4	-0.77904	0.99298	0.99298	1	18984	0	-0.77904
NUP107	4	0.0024688	0.0088644	0.162757	1093	4	-1.1015	0.99108	0.99106	1	18889	0	-1.1015
POLR2C	4	0.0024699	0.0088698	0.162757	1094	3	-1.8028	0.79063	0.81494	1	15285	1	-1.8028
RRP9	4	0.0024754	0.0088866	0.162911	1095	4	-1.0612	0.98562	0.9856	1	18717	0	-1.0612
TUBGCP4	4	0.0024788	0.0088944	0.162911	1096	2	-0.71125	0.89112	0.89079	1	16678	1	-0.71125
COA5	4	0.0024928	0.0089397	0.16333	1097	4	-0.5539	0.99751	0.99751	1	19263	0	-0.5539
STRA13	4	0.0024939	0.0089417	0.16333	1098	3	-0.46245	0.16583	0.32771	1	6404	1	-0.46245
MOGAT2	4	0.0025086	0.0089904	0.16381	1099	4	-0.54276	0.99749	0.99749	1	19261	0	-0.54276
FTSJ3	4	0.0025098	0.0089924	0.16381	1100	4	-0.72231	0.99749	0.99749	1	19260	0	-0.72231
CDK12	4	0.0025139	0.0090047	0.163854	1101	4	-0.44531	0.99749	0.99749	1	19259	0	-0.44531
SEC16A	4	0.0025162	0.0090111	0.163854	1102	4	-0.85455	0.99748	0.99748	1	19258	0	-0.85455
NOL12	4	0.0025221	0.0090328	0.16397	1103	4	-0.63229	0.99748	0.99748	1	19257	0	-0.63229
HSPA14	4	0.0025225	0.0090338	0.16397	1104	3	-0.59402	0.59241	0.72371	1	13696	1	-0.59402
ANAPC2	4	0.0025319	0.0090702	0.164482	1105	3	-0.90637	0.19232	0.36824	1	7108	1	-0.90637
ILF2	4	0.0025402	0.0091101	0.165057	1106	3	-0.63876	0.96222	0.96207	1	18081	0	-0.63876
NBAS	3	0.0025449	0.0070965	0.140057	1107	3	-0.88001	0.99746	0.99747	1	19256	0	-0.88001
MYO9A	4	0.0025494	0.0091322	0.165309	1108	4	-0.39971	0.99745	0.99745	1	19255	0	-0.39971
USP37	4	0.0025525	0.0091416	0.165317	1109	3	-0.5828	0.77022	0.80317	1	15054	1	-0.5828
PWP1	4	0.0025559	0.0091529	0.165317	1110	4	-1.4094	0.99744	0.99744	1	19254	0	-1.4094
GMNN	4	0.0025571	0.0091573	0.165317	1111	4	-0.77304	0.99744	0.99744	1	19253	0	-0.77304
DGCR8	4	0.0025826	0.0092405	0.16667	1112	3	-0.86853	0.97686	0.97683	1	18453	0	-0.86853
LIN52	4	0.0026017	0.0092967	0.167417	1113	4	-1.6729	0.99265	0.99265	1	18968	0	-1.6729
NUP98	4	0.0026029	0.0092986	0.167417	1114	3	-1.0606	0.70433	0.76951	1	14470	1	-1.0606
NCAPD3	4	0.0026074	0.0093129	0.167524	1115	4	-1.0622	0.99644	0.99645	1	19184	0	-1.0622
GATAD1	4	0.0026187	0.0093557	0.168144	1116	3	-0.82246	0.67141	0.75489	1	14216	1	-0.82246
HIST2H2AC	4	0.0026266	0.0093779	0.168392	1117	3	-0.97297	0.55921	0.70311	1	13340	1	-0.97297
TBC1D28	4	0.0026345	0.0094069	0.168745	1118	3	-0.76488	0.3559	0.52327	1	9559	1	-0.76488
XRCC5	4	0.0026366	0.0094143	0.168745	1119	3	-1.5142	0.94837	0.94829	1	17784	0	-1.5142
NCKAP1	4	0.0026428	0.0094355	0.16892	1120	4	-0.87638	0.99736	0.99735	1	19250	0	-0.87638
HIST1H2BI	4	0.0026447	0.0094409	0.16892	1121	3	-0.32254	0.75883	0.79686	1	14949	1	-0.32254
WDR3	4	0.0026562	0.0094729	0.169342	1122	3	-1.0522	0.95751	0.95743	1	17974	0	-1.0522
HDAC3	4	0.0026642	0.0095	0.169675	1123	3	-1.0076	0.82115	0.83439	1	15634	1	-1.0076
KRT18	4	0.0026733	0.009529	0.170024	1124	3	-1.1786	0.96601	0.96589	1	18173	0	-1.1786
NT5M	4	0.0026752	0.0095364	0.170024	1125	3	-0.54817	0.97963	0.97967	1	18539	0	-0.54817
HAPLN1	4	0.0026859	0.0095738	0.17054	1126	4	-0.49643	0.99731	0.99731	1	19249	0	-0.49643
ITPA	4	0.0026927	0.0095999	0.170853	1127	4	-0.32314	0.99731	0.9973	1	19248	0	-0.32314
RRP36	4	0.0026976	0.0096137	0.170917	1128	4	-0.98754	0.9973	0.9973	1	19247	0	-0.98754
CDC5L	4	0.0027011	0.0096285	0.170917	1129	4	-1.4667	0.99545	0.99547	1	19119	0	-1.4667
CENPK	4	0.0027014	0.009629	0.170917	1130	4	-1.3431	0.9973	0.99729	1	19246	0	-1.3431
RRN3	4	0.0027205	0.0097023	0.172067	1131	3	-1.4163	0.58614	0.72139	1	13663	1	-1.4163
THOC2	4	0.0027344	0.0097471	0.172614	1132	4	-0.5936	0.99727	0.99726	1	19245	0	-0.5936
SSSCA1	4	0.0027363	0.009756	0.172614	1133	4	-0.58735	0.99726	0.99726	1	19244	0	-0.58735
TPI1	4	0.0027369	0.009759	0.172614	1134	3	-0.76907	0.92484	0.92461	1	17330	0	-0.76907
TAF4	4	0.002752	0.0098141	0.173437	1135	4	-0.59957	0.99574	0.99575	1	19135	0	-0.59957
CCNI	4	0.002759	0.0098377	0.173584	1136	3	-0.59564	0.76235	0.79888	1	14983	1	-0.59564
ABCA1	4	0.0027614	0.0098471	0.173584	1137	3	-1.7235	0.61569	0.73245	1	13832	1	-1.7235
THOC5	4	0.002763	0.0098555	0.173584	1138	4	-0.6696	0.98982	0.98978	1	18845	0	-0.6696
UBB	4	0.0027637	0.0098569	0.173584	1139	3	-0.6626	0.79271	0.8162	1	15307	1	-0.6626
IK	4	0.0027696	0.0098781	0.173804	1140	3	-0.92612	0.49917	0.64929	1	11623	1	-0.92612
TCOF1	4	0.002786	0.0099303	0.17457	1141	3	-0.64281	0.9447	0.94455	1	17720	0	-0.64281
DDX18	4	0.0028014	0.0099839	0.17536	1142	3	-1.1849	0.95537	0.95523	1	17927	0	-1.1849
NUP160	4	0.0028061	0.010005	0.175434	1143	4	-1.0508	0.99474	0.99476	1	19074	0	-1.0508
SNF8	4	0.0028073	0.010006	0.175434	1144	3	-0.84577	0.557	0.70111	1	13300	1	-0.84577
MRPL48	3	0.0028119	0.0078251	0.150162	1145	2	-1.2316	0.19647	0.32136	1	7227	1	-1.2316
MATR3	4	0.002812	0.010028	0.175519	1146	4	-0.90455	0.99169	0.99168	1	18917	0	-0.90455
ANKRD49	4	0.0028132	0.010036	0.175519	1147	3	-1.0142	0.78084	0.80914	1	15167	1	-1.0142
RASD1	4	0.0028136	0.010037	0.175519	1148	4	-0.78854	0.99719	0.99719	1	19238	0	-0.78854
SKP1	4	0.0028191	0.010055	0.175685	1149	3	-0.87464	0.84793	0.85348	1	15994	1	-0.87464
RFT1	4	0.0028256	0.010077	0.175919	1150	3	-1.043	0.75225	0.79342	1	14891	1	-1.043
DDX10	4	0.002837	0.010115	0.176427	1151	4	-1.222	0.98715	0.98712	1	18761	0	-1.222
UQCRH	4	0.002854	0.010173	0.177024	1152	1	0.17404	0.071074	0.1711	0.922024	3733	2	0.17404
ISY1	4	0.0028555	0.010176	0.177024	1153	3	-1.4049	0.9705	0.9704	1	18283	0	-1.4049
EVPLL	4	0.0028573	0.010181	0.177024	1154	3	-0.73259	0.18533	0.35763	1	6917	1	-0.73259
CDIPT	4	0.0028588	0.010184	0.177024	1155	3	-1.2267	0.097474	0.21701	0.966171	4516	1	-1.2267
CCNH	4	0.0028655	0.010212	0.177359	1156	3	-0.88994	0.70488	0.76976	1	14473	1	-0.88994
TMEM179B	4	0.0028705	0.01023	0.17742	1157	3	-0.92092	0.87793	0.87835	1	16452	1	-0.92092
SPRR2A	4	0.0028722	0.010235	0.17742	1158	2	-0.36102	0.14667	0.29781	1	5871	2	-0.36102
C1orf56	4	0.0028737	0.010242	0.17742	1159	4	-0.56126	0.99713	0.99712	1	19235	0	-0.56126
PPM1H	4	0.0028958	0.010319	0.178588	1160	4	-0.57673	0.9971	0.99709	1	19233	0	-0.57673
RPS3	4	0.0028989	0.01033	0.178622	1161	2	-0.45563	0.93582	0.93564	1	17544	0	-0.45563
LGALS9C	4	0.0029056	0.010354	0.178851	1162	3	-0.75518	0.5816	0.71978	1	13633	1	-0.75518
KIAA1429	4	0.0029078	0.010361	0.178851	1163	3	-0.89813	0.093243	0.20977	0.957654	4403	1	-0.89813
PRPF31	4	0.0029321	0.010452	0.180207	1164	3	-0.71941	0.053239	0.13891	0.886601	3150	1	-0.71941
TSG101	4	0.0029333	0.010457	0.180207	1165	4	-0.32929	0.99707	0.99706	1	19231	0	-0.32929
USP34	4	0.0029373	0.010471	0.180299	1166	4	-0.92153	0.99706	0.99705	1	19230	0	-0.92153
NUP88	4	0.002948	0.010505	0.180608	1167	3	-1.5896	0.9089	0.90856	1	17022	0	-1.5896
SPCS1	4	0.0029486	0.010507	0.180608	1168	4	-0.59445	0.99705	0.99704	1	19229	0	-0.59445
GANAB	4	0.0029786	0.01061	0.182221	1169	4	-0.6965	0.99006	0.99002	1	18854	0	-0.6965
NPIPA5	4	0.0029823	0.010622	0.182248	1170	3	-1.3455	0.68295	0.75989	1	14302	1	-1.3455
SF3B4	4	0.0029848	0.01063	0.182248	1171	3	-1.4669	0.85721	0.86082	1	16121	1	-1.4669
WAC	4	0.0029934	0.010661	0.182477	1172	3	-0.90928	0.84822	0.8537	1	15995	1	-0.90928
SMG7	4	0.0029936	0.010661	0.182477	1173	4	-1.351	0.98182	0.98182	1	18602	0	-1.351
MRPS21	4	0.0030398	0.010829	0.185095	1174	4	-0.68454	0.99696	0.99695	1	19226	0	-0.68454
ANAPC5	4	0.0030405	0.010833	0.185095	1175	3	-1.0951	0.48319	0.6352	1	11382	1	-1.0951
VPS37C	4	0.0030505	0.01087	0.185576	1176	3	-0.9318	0.217	0.40354	1	7697	1	-0.9318
IMP4	4	0.0030759	0.010949	0.186724	1177	3	-1.1803	0.45133	0.60709	1	10939	1	-1.1803
GDPD5	4	0.0030794	0.010962	0.186724	1178	4	-0.36714	0.99692	0.99691	1	19222	0	-0.36714
NUP133	4	0.0030828	0.010971	0.186724	1179	3	-1.164	0.96369	0.96358	1	18120	0	-1.164
HOOK3	4	0.0030835	0.010974	0.186724	1180	4	-0.54082	0.99692	0.9969	1	19221	0	-0.54082
LYRM4	4	0.0030876	0.01099	0.186826	1181	4	-1.7519	0.99691	0.9969	1	19219	0	-1.7519
ISCA1	4	0.003107	0.011059	0.187714	1182	3	-0.64536	0.88679	0.88658	1	16609	1	-0.64536
MMP24	4	0.0031297	0.011134	0.188699	1183	4	-0.34882	0.99687	0.99686	1	19217	0	-0.34882
XKR8	4	0.0031311	0.011137	0.188699	1184	3	-0.53171	0.16615	0.32819	1	6413	1	-0.53171
ACTN3	4	0.0031526	0.011205	0.189681	1185	4	-0.64703	0.99685	0.99684	1	19216	0	-0.64703
NONO	4	0.0031638	0.011249	0.190211	1186	4	-0.83419	0.99684	0.99683	1	19215	0	-0.83419
HSD17B10	4	0.0031656	0.011255	0.190211	1187	3	-1.024	0.97657	0.97653	1	18446	0	-1.024
RSRC2	4	0.0031743	0.011287	0.190584	1188	4	-0.87397	0.99683	0.99682	1	19214	0	-0.87397
POLR3D	4	0.0032067	0.011398	0.192309	1189	4	-0.67842	0.99679	0.99679	1	19212	0	-0.67842
N6AMT1	4	0.0032116	0.011419	0.192488	1190	4	-0.59098	0.99679	0.99678	1	19211	0	-0.59098
HIST2H2AA4	3	0.0032132	0.0089028	0.162916	1191	3	-0.90854	0.99679	0.99685	1	19210	0	-0.90854
PYGM	4	0.0032216	0.011455	0.192941	1192	4	-0.54074	0.99678	0.99677	1	19209	0	-0.54074
MAEA	4	0.0032331	0.01149	0.193376	1193	3	-0.5105	0.71517	0.7746	1	14569	1	-0.5105
WDTC1	4	0.00325	0.01156	0.19439	1194	4	-0.56445	0.99675	0.99675	1	19205	0	-0.56445
UBE2J1	4	0.0032579	0.011588	0.194699	1195	4	-0.39961	0.99674	0.99674	1	19204	0	-0.39961
ALG6	4	0.0032611	0.0116	0.194735	1196	3	-0.81621	0.014364	0.047061	0.757307	1244	1	-0.81621
CCAR1	4	0.0032722	0.011636	0.195175	1197	4	-0.60713	0.99673	0.99673	1	19203	0	-0.60713
UTP6	4	0.0032925	0.011699	0.19606	1198	4	-1.1888	0.99235	0.99235	1	18957	0	-1.1888
SRSF6	4	0.0033075	0.011757	0.196878	1199	4	-0.65289	0.99669	0.99669	1	19201	0	-0.65289
MTBP	4	0.00331	0.01177	0.19692	1200	4	-1.4433	0.99669	0.99669	1	19200	0	-1.4433
ZBTB11	4	0.0033364	0.011863	0.198312	1201	3	-1.0026	0.42115	0.58056	1	10492	1	-1.0026
PHF21A	4	0.0033467	0.011897	0.198715	1202	4	-0.66012	0.99665	0.99665	1	19197	0	-0.66012
NBPF8	4	0.0033679	0.011973	0.199797	1203	3	-0.91146	0.17861	0.34746	1	6735	1	-0.91146
SNRNP27	4	0.0033706	0.011981	0.199797	1204	3	-0.74542	0.059863	0.15091	0.903334	3353	1	-0.74542
DSN1	4	0.0033738	0.011997	0.199852	1205	4	-0.80475	0.99663	0.99663	1	19196	0	-0.80475
NDUFAF4	4	0.003376	0.012004	0.199852	1206	4	-0.77601	0.99662	0.99663	1	19195	0	-0.77601
LSG1	4	0.0033818	0.012021	0.199965	1207	4	-0.92706	0.99662	0.99662	1	19194	0	-0.92706
KMT2D	4	0.003408	0.012106	0.201006	1208	4	-0.55166	0.9915	0.99149	1	18907	0	-0.55166
HUS1	4	0.0034134	0.012124	0.201006	1209	3	-0.56071	0.97933	0.97934	1	18533	0	-0.56071
CHMP3	4	0.0034159	0.012132	0.201006	1210	3	-0.6318	0.47123	0.62468	1	11228	1	-0.6318
FADD	4	0.0034173	0.012136	0.201006	1211	4	-0.63838	0.99658	0.99659	1	19192	0	-0.63838
PDE2A	4	0.0034174	0.012136	0.201006	1212	3	-0.78166	0.95592	0.95578	1	17940	0	-0.78166
ACTR8	4	0.0034188	0.012144	0.201006	1213	3	-0.75439	0.81738	0.83189	1	15578	1	-0.75439
CENPN	4	0.0034269	0.012176	0.201327	1214	4	-0.94791	0.99657	0.99658	1	19191	0	-0.94791
SPDYE6	4	0.0034293	0.012183	0.201327	1215	3	-0.66213	0.803	0.8226	1	15421	1	-0.66213
TNFRSF13B	4	0.003444	0.012234	0.201999	1216	4	-0.65889	0.99656	0.99656	1	19189	0	-0.65889
TPX2	4	0.0034593	0.012292	0.202792	1217	4	-0.93641	0.98442	0.98438	1	18681	0	-0.93641
POLD3	4	0.0034669	0.012316	0.203023	1218	2	-0.61917	0.66457	0.75198	1	14159	1	-0.61917
DNMT1	4	0.0034837	0.012368	0.203708	1219	3	-0.92213	0.91487	0.9146	1	17128	0	-0.92213
SF3A2	4	0.0034962	0.012407	0.20419	1220	2	-0.94156	0.37362	0.53883	1	9830	2	-0.94156
LRRC48	4	0.0035069	0.012445	0.204495	1221	3	-0.70093	0.28517	0.46205	1	8613	1	-0.70093
SMC1A	4	0.0035072	0.012446	0.204495	1222	3	-0.90823	0.97246	0.97238	1	18339	0	-0.90823
RNF11	4	0.0035419	0.012563	0.206158	1223	4	-0.32026	0.99646	0.99646	1	19187	0	-0.32026
SV2C	4	0.0035457	0.012577	0.206158	1224	4	-0.473	0.99645	0.99646	1	19186	0	-0.473
HIST1H3F	4	0.0035465	0.012578	0.206158	1225	4	-0.51701	0.99645	0.99646	1	19185	0	-0.51701
YARS2	4	0.0035688	0.012645	0.207086	1226	3	-0.9393	0.97245	0.97237	1	18338	0	-0.9393
FIBP	4	0.0036086	0.012797	0.209332	1227	4	-0.58602	0.99639	0.9964	1	19182	0	-0.58602
FAM72C	4	0.0036104	0.012804	0.209332	1228	3	-1.2111	0.63067	0.73826	1	13926	1	-1.2111
PPIL4	4	0.0036132	0.012813	0.209332	1229	3	-0.71491	0.93312	0.93287	1	17493	0	-0.71491
IL6ST	4	0.0036248	0.012851	0.209773	1230	4	-0.43033	0.99638	0.99638	1	19181	0	-0.43033
TUBE1	4	0.0036369	0.012897	0.210366	1231	3	-0.63894	0.73538	0.78456	1	14724	1	-0.63894
TMEM134	4	0.0036396	0.012913	0.210444	1232	4	-0.49377	0.99636	0.99636	1	19180	0	-0.49377
UPF1	4	0.0036439	0.012925	0.210466	1233	4	-1.4016	0.98147	0.98146	1	18585	0	-1.4016
SLBP	4	0.0036505	0.012948	0.210672	1234	4	-0.66487	0.99635	0.99636	1	19179	0	-0.66487
TSSC1	4	0.0036552	0.012962	0.21072	1235	3	-0.64662	0.52805	0.67497	1	12862	1	-0.64662
PLA2G10	4	0.0036566	0.012972	0.21072	1236	4	-1.2164	0.98274	0.98272	1	18631	0	-1.2164
ALKBH5	4	0.0036664	0.013009	0.211023	1237	3	-0.95177	0.94952	0.94942	1	17812	0	-0.95177
VBP1	4	0.0036671	0.013011	0.211023	1238	2	-0.73882	0.83517	0.84411	1	15813	1	-0.73882
METTL17	4	0.0036723	0.013024	0.211068	1239	4	-0.43181	0.99633	0.99634	1	19178	0	-0.43181
NKAP	4	0.0036861	0.013071	0.211656	1240	3	-1.0599	0.9524	0.95223	1	17868	0	-1.0599
RAD51	4	0.0036907	0.01309	0.211788	1241	2	-0.73023	0.67102	0.75472	1	14214	1	-0.73023
C1orf86	4	0.0037059	0.013134	0.212152	1242	3	-0.63954	0.80515	0.82396	1	15445	1	-0.63954
EVA1B	4	0.0037084	0.013144	0.212152	1243	4	-0.90228	0.99629	0.9963	1	19177	0	-0.90228
LSM8	4	0.0037086	0.013144	0.212152	1244	4	-1.5876	0.99059	0.99053	1	18873	0	-1.5876
PDGFRA	4	0.0037234	0.013193	0.212776	1245	4	-0.56698	0.99628	0.99629	1	19176	0	-0.56698
ATF7	4	0.0037345	0.013227	0.213153	1246	4	-0.31823	0.99627	0.99628	1	19175	0	-0.31823
WDR73	4	0.0037426	0.013255	0.213279	1247	3	-0.5761	0.90874	0.9084	1	17015	0	-0.5761
FMNL1	4	0.0037432	0.013256	0.213279	1248	4	-0.54663	0.99626	0.99627	1	19174	0	-0.54663
CPSF2	4	0.00375	0.013283	0.213544	1249	4	-1.025	0.99307	0.99307	1	18989	0	-1.025
GINS1	4	0.0037551	0.013299	0.213567	1250	4	-0.61085	0.99624	0.99626	1	19173	0	-0.61085
API5	4	0.0037586	0.013306	0.213567	1251	4	-0.54146	0.99323	0.99324	1	19003	0	-0.54146
OSTC	4	0.0037686	0.013337	0.213818	1252	4	-0.90443	0.99084	0.99081	1	18884	0	-0.90443
MRPL21	4	0.0037701	0.013343	0.213818	1253	3	-0.66981	0.97518	0.97509	1	18416	0	-0.66981
RPL10A	4	0.0037772	0.013372	0.213911	1254	4	-1.088	0.99023	0.99016	1	18861	0	-1.088
ORC3	4	0.0037774	0.013372	0.213911	1255	4	-0.99529	0.99622	0.99624	1	19172	0	-0.99529
HIST1H4J	4	0.003783	0.013393	0.213911	1256	3	-0.74044	0.9513	0.95116	1	17848	0	-0.74044
HMGXB3	4	0.0037844	0.013398	0.213911	1257	4	-0.5255	0.99544	0.99546	1	19118	0	-0.5255
PRRC2C	4	0.0037873	0.013407	0.213911	1258	3	-0.8005	0.92068	0.92043	1	17258	0	-0.8005
USO1	4	0.0037902	0.013423	0.213911	1259	4	-1.1509	0.98648	0.98644	1	18746	0	-1.1509
ATP5I	4	0.0037902	0.013423	0.213911	1260	4	-0.66634	0.99621	0.99623	1	19170	0	-0.66634
DYNLRB1	4	0.0038055	0.013477	0.214434	1261	4	-0.68063	0.99619	0.99621	1	19169	0	-0.68063
CDC23	4	0.003806	0.013477	0.214434	1262	3	-1.4362	0.80873	0.82624	1	15484	1	-1.4362
USE1	4	0.0038118	0.013495	0.214538	1263	3	-0.7354	0.89662	0.89624	1	16786	0	-0.7354
CTBS	4	0.0038183	0.013517	0.214575	1264	4	-0.39494	0.99618	0.9962	1	19167	0	-0.39494
CYTH1	4	0.003819	0.013518	0.214575	1265	4	-0.46864	0.99455	0.99456	1	19059	0	-0.46864
EP400	4	0.003824	0.013537	0.21471	1266	4	-0.55696	0.99618	0.99619	1	19166	0	-0.55696
MAPRE1	4	0.003845	0.013618	0.215813	1267	3	-0.88777	0.92991	0.92967	1	17435	0	-0.88777
SNAP23	4	0.0038498	0.013634	0.2159	1268	4	-0.55861	0.99615	0.99616	1	19163	0	-0.55861
PSMC5	4	0.0038683	0.013692	0.216642	1269	3	-1.0763	0.96804	0.96793	1	18233	0	-1.0763
CEP135	4	0.0038712	0.013703	0.21665	1270	3	-0.82381	0.36751	0.53349	1	9741	1	-0.82381
RAB18	4	0.0038742	0.013715	0.216675	1271	4	-0.65252	0.99613	0.99614	1	19161	0	-0.65252
SLC25A44	4	0.0038775	0.013728	0.216707	1272	4	-0.32029	0.99612	0.99613	1	19160	0	-0.32029
RAN	4	0.0038998	0.013788	0.217476	1273	3	-0.88512	0.82497	0.83699	1	15680	1	-0.88512
NIFK	4	0.0039075	0.013811	0.21767	1274	3	-0.51136	0.91925	0.919	1	17224	0	-0.51136
TBKBP1	4	0.0039151	0.013835	0.217764	1275	3	-0.55293	0.38811	0.55155	1	10035	1	-0.55293
COPS5	4	0.003918	0.013845	0.217764	1276	3	-0.94672	0.43702	0.5945	1	10717	1	-0.94672
TSEN2	4	0.0039195	0.013852	0.217764	1277	3	-0.57038	0.9097	0.90938	1	17036	0	-0.57038
IKBKAP	4	0.0039224	0.01386	0.217764	1278	3	-0.91566	0.94032	0.94024	1	17636	0	-0.91566
SPDYE3	4	0.0039347	0.013906	0.218313	1279	2	-0.64823	0.6655	0.75238	1	14169	1	-0.64823
C11orf70	4	0.0039386	0.013921	0.218366	1280	3	-0.53799	0.75359	0.79412	1	14900	1	-0.53799
C16orf62	4	0.0039414	0.013931	0.218366	1281	4	-0.45323	0.99606	0.99607	1	19159	0	-0.45323
HIST4H4	4	0.003952	0.013966	0.218743	1282	2	0.042014	0.36091	0.52772	1	9630	2	0.042014
XRN2	4	0.0039678	0.01402	0.219421	1283	4	-1.0328	0.99603	0.99604	1	19157	0	-1.0328
RPS10-NUDT3	4	0.0039875	0.014082	0.220191	1284	3	-1.7751	0.70978	0.77205	1	14514	1	-1.7751
CDO1	4	0.0039928	0.0141	0.220191	1285	4	-0.32308	0.99601	0.99602	1	19156	0	-0.32308
TRIAP1	4	0.0039969	0.014112	0.220191	1286	4	-0.84664	0.996	0.99602	1	19155	0	-0.84664
PWP2	4	0.0039972	0.014113	0.220191	1287	2	-0.61521	0.87999	0.88016	1	16484	1	-0.61521
POLR1B	3	0.0039981	0.011061	0.187714	1288	3	-1.0751	0.97068	0.97078	1	18290	0	-1.0751
RIN1	4	0.0040023	0.014132	0.22032	1289	4	-0.74376	0.98455	0.98453	1	18687	0	-0.74376
ANLN	4	0.0040083	0.014153	0.220472	1290	3	-0.84602	0.71703	0.77549	1	14583	1	-0.84602
ATP6V1F	4	0.0040143	0.014176	0.220653	1291	3	-1.41	0.95066	0.95054	1	17830	0	-1.41
TENM4	4	0.0040217	0.014204	0.220927	1292	3	-0.93339	0.21687	0.40344	1	7693	1	-0.93339
TBC1D3L	4	0.0040246	0.014216	0.220947	1293	4	-1.7352	0.98672	0.98667	1	18753	0	-1.7352
RPF1	4	0.004048	0.01429	0.221742	1294	4	-0.81159	0.99595	0.99597	1	19154	0	-0.81159
RAD51D	4	0.0040488	0.014293	0.221742	1295	4	-0.80225	0.99595	0.99597	1	19153	0	-0.80225
RAB3IL1	4	0.0040514	0.014301	0.221742	1296	4	-0.86144	0.99595	0.99596	1	19152	0	-0.86144
NEU3	4	0.0040757	0.014378	0.222776	1297	4	-0.70653	0.99339	0.99339	1	19008	0	-0.70653
NDUFB11	4	0.0040885	0.014425	0.223321	1298	4	-1.0274	0.99591	0.99593	1	19151	0	-1.0274
NFU1	4	0.0041115	0.014501	0.224165	1299	4	-0.52388	0.99589	0.9959	1	19148	0	-0.52388
DNLZ	4	0.0041115	0.014501	0.224165	1300	3	-1.1557	0.29167	0.46763	1	8700	1	-1.1557
NDUFA2	4	0.0041217	0.014537	0.224452	1301	4	-0.73806	0.99588	0.99589	1	19147	0	-0.73806
ALDH3B2	4	0.0041225	0.014542	0.224452	1302	4	-0.46334	0.99588	0.99589	1	19146	0	-0.46334
CD8B	4	0.0041328	0.014581	0.224827	1303	4	-0.75373	0.99587	0.99588	1	19145	0	-0.75373
FTH1	4	0.0041378	0.014597	0.224827	1304	3	-1.1661	0.96929	0.96916	1	18255	0	-1.1661
BTF3	4	0.0041394	0.0146	0.224827	1305	4	-0.97476	0.9889	0.98888	1	18813	0	-0.97476
POLR2J3	4	0.0041434	0.014613	0.224827	1306	3	-0.8953	0.56945	0.71223	1	13506	1	-0.8953
TDRKH	4	0.0041473	0.014623	0.224827	1307	4	-0.37659	0.99585	0.99587	1	19144	0	-0.37659
DMAP1	4	0.0041714	0.014697	0.225798	1308	4	-0.63119	0.98633	0.98629	1	18738	0	-0.63119
MRPS28	4	0.0041903	0.014761	0.226608	1309	4	-0.28913	0.99581	0.99582	1	19142	0	-0.28913
BRCA1	4	0.0042059	0.014818	0.227026	1310	4	-1.2197	0.99579	0.99581	1	19141	0	-1.2197
DDX52	4	0.0042074	0.014821	0.227026	1311	3	-0.61044	0.95063	0.95052	1	17828	0	-0.61044
USPL1	4	0.0042097	0.014829	0.227026	1312	3	-0.86837	0.90034	0.89991	1	16849	0	-0.86837
MEMO1	4	0.0042111	0.014833	0.227026	1313	4	-0.85619	0.99579	0.9958	1	19140	0	-0.85619
RFC4	4	0.0042241	0.014879	0.227546	1314	4	-0.80395	0.99578	0.99579	1	19139	0	-0.80395
ALG11	4	0.0042389	0.014927	0.228012	1315	4	-1.5692	0.99576	0.99577	1	19138	0	-1.5692
PPIH	4	0.0042406	0.014932	0.228012	1316	3	-0.85082	0.61449	0.73199	1	13825	1	-0.85082
CTC1	4	0.0042476	0.014952	0.228072	1317	4	-0.40782	0.99575	0.99576	1	19137	0	-0.40782
VWA9	4	0.0042494	0.014958	0.228072	1318	4	-0.86547	0.99575	0.99576	1	19136	0	-0.86547
SETD8	4	0.0042685	0.015016	0.228777	1319	3	-1.132	0.95624	0.95612	1	17952	0	-1.132
MRPS16	4	0.0042731	0.015033	0.228858	1320	3	-0.57379	0.92261	0.92241	1	17290	0	-0.57379
RPL18A	4	0.0042778	0.015049	0.22894	1321	3	-0.99425	0.96762	0.96749	1	18222	0	-0.99425
ZNF207	4	0.004294	0.015105	0.229605	1322	4	-0.6435	0.99571	0.99572	1	19134	0	-0.6435
NAALAD2	4	0.0043222	0.015193	0.230713	1323	4	-0.48052	0.99568	0.99569	1	19133	0	-0.48052
RGPD6	4	0.0043246	0.015203	0.230713	1324	4	-0.97669	0.99539	0.9954	1	19114	0	-0.97669
PDCL	4	0.0043275	0.015212	0.230713	1325	4	-0.74012	0.99567	0.99568	1	19132	0	-0.74012
CLCC1	4	0.0043356	0.015243	0.231017	1326	4	-1.5189	0.99041	0.99035	1	18867	0	-1.5189
EMC6	4	0.0043453	0.015275	0.23132	1327	4	-0.47858	0.99565	0.99567	1	19131	0	-0.47858
MRPL15	4	0.0043497	0.015293	0.231414	1328	3	-0.67051	0.91088	0.91059	1	17056	0	-0.67051
RABGGTA	4	0.0044065	0.015484	0.234136	1329	4	-1.1961	0.98526	0.98524	1	18711	0	-1.1961
SS18L2	4	0.0044186	0.01553	0.234572	1330	3	-1.285	0.14407	0.29373	1	5799	1	-1.285
PRKRA	4	0.0044203	0.015536	0.234572	1331	4	-0.99274	0.99558	0.99559	1	19127	0	-0.99274
CDCA3	4	0.0044266	0.015558	0.234731	1332	4	-0.6733	0.99557	0.99558	1	19126	0	-0.6733
LSM6	4	0.0044303	0.015572	0.234763	1333	3	-1.0239	0.95632	0.9562	1	17953	0	-1.0239
UTP18	4	0.0044392	0.015602	0.234937	1334	4	-0.67719	0.99556	0.99557	1	19125	0	-0.67719
ELOVL1	4	0.004441	0.015607	0.234937	1335	4	-0.64855	0.99556	0.99557	1	19124	0	-0.64855
RBM4B	4	0.0044638	0.015687	0.235969	1336	3	-0.68836	0.64662	0.74458	1	14044	1	-0.68836
YKT6	4	0.004467	0.015704	0.236044	1337	3	-0.8859	0.77116	0.80371	1	15066	1	-0.8859
SEMA4F	4	0.004475	0.01573	0.23626	1338	3	-0.48342	0.77267	0.80454	1	15083	1	-0.48342
CEP350	4	0.004499	0.015804	0.237184	1339	3	-1.1389	0.9785	0.9785	1	18503	0	-1.1389
SLC25A28	4	0.0045072	0.015845	0.237627	1340	4	-0.87267	0.99549	0.99551	1	19121	0	-0.87267
MT1H	4	0.0045151	0.015878	0.237768	1341	3	-0.57818	0.86846	0.87011	1	16290	1	-0.57818
PPIAL4F	4	0.004522	0.015899	0.237826	1342	3	-1.0689	0.22374	0.40929	1	7786	1	-1.0689
SAP30BP	4	0.0045232	0.015906	0.237826	1343	3	-0.90226	0.93273	0.93247	1	17487	0	-0.90226
PHF12	4	0.0045303	0.015925	0.237936	1344	3	-1.4601	0.76679	0.80128	1	15022	1	-1.4601
HIST1H2BB	4	0.0045419	0.015966	0.238377	1345	4	-0.46875	0.99546	0.99548	1	19120	0	-0.46875
TTC27	4	0.004576	0.016074	0.239809	1346	4	-0.91968	0.99542	0.99544	1	19117	0	-0.91968
PPWD1	4	0.0045863	0.016108	0.240145	1347	3	-0.71698	0.38356	0.54756	1	9966	1	-0.71698
BBOX1	4	0.0045963	0.016142	0.240346	1348	4	-0.50164	0.9954	0.99542	1	19116	0	-0.50164
GDF2	4	0.0045972	0.016146	0.240346	1349	4	-0.68306	0.9954	0.99542	1	19115	0	-0.68306
DICER1	4	0.0046189	0.016218	0.241238	1350	3	-1.24	0.93661	0.9365	1	17563	0	-1.24
NUF2	4	0.0046265	0.016245	0.241462	1351	3	-1.0853	0.95258	0.9524	1	17874	0	-1.0853
BANP	4	0.0046336	0.016269	0.241493	1352	3	-0.92202	0.87477	0.87552	1	16396	1	-0.92202
HJURP	4	0.0046352	0.016271	0.241493	1353	3	-0.85476	0.96736	0.96724	1	18213	0	-0.85476
ARF1	4	0.0046484	0.016319	0.242023	1354	3	-0.98496	0.88356	0.88348	1	16548	1	-0.98496
C11orf95	4	0.0046559	0.016343	0.242202	1355	4	-0.63256	0.98279	0.98279	1	18634	0	-0.63256
RTCA	4	0.0046605	0.01636	0.242279	1356	4	-0.42964	0.99534	0.99535	1	19111	0	-0.42964
MTRNR2L1	2	0.0046739	0.008958	0.163479	1357	2	-0.62684	0.99533	0.99521	1	19110	0	-0.62684
GNB2	4	0.0046811	0.016424	0.242906	1358	4	-0.54343	0.99532	0.99533	1	19109	0	-0.54343
ATG16L2	4	0.004682	0.016426	0.242906	1359	4	-0.56368	0.99532	0.99533	1	19108	0	-0.56368
WDR70	4	0.0046855	0.016443	0.242974	1360	3	-0.95215	0.43879	0.59605	1	10751	1	-0.95215
WDR46	4	0.0046994	0.0165	0.243475	1361	3	-1.1108	0.40256	0.56434	1	10235	1	-1.1108
C14orf93	4	0.0046999	0.016501	0.243475	1362	4	-0.46437	0.9953	0.99531	1	19107	0	-0.46437
RPE	4	0.0047209	0.01658	0.244194	1363	3	-0.92838	0.9149	0.91463	1	17130	0	-0.92838
UBE4B	4	0.0047225	0.016586	0.244194	1364	4	-0.71441	0.99528	0.99529	1	19106	0	-0.71441
PFDN6	4	0.004787	0.016806	0.247101	1365	4	-2.053	0.99521	0.99521	1	19104	0	-2.053
CCS	4	0.004788	0.016808	0.247101	1366	4	-0.59455	0.99521	0.99521	1	19103	0	-0.59455
UGT2B11	4	0.0047925	0.016825	0.247116	1367	3	-0.5382	0.82489	0.83693	1	15679	1	-0.5382
CCDC144A	4	0.0047947	0.016834	0.247116	1368	4	-0.7247	0.99521	0.99521	1	19102	0	-0.7247
WBSCR16	4	0.0048243	0.016938	0.248445	1369	4	-0.84253	0.99308	0.99307	1	18990	0	-0.84253
XKR4	4	0.0048272	0.016949	0.248445	1370	4	-0.39887	0.99517	0.99518	1	19101	0	-0.39887
PPP1R2	4	0.0048868	0.017148	0.250961	1371	3	-1.0477	0.93758	0.93749	1	17583	0	-1.0477
ARHGAP29	4	0.0048884	0.017152	0.250961	1372	4	-1.061	0.98741	0.9874	1	18765	0	-1.061
FAM86C1	4	0.0048925	0.017162	0.250961	1373	1	0.15175	0.18439	0.35623	1	6891	2	0.15175
NHP2L1	4	0.0048949	0.017171	0.250961	1374	3	-0.71779	0.50197	0.65173	1	12487	1	-0.71779
RPS19BP1	4	0.0048996	0.017191	0.251073	1375	4	-0.49172	0.9951	0.99511	1	19097	0	-0.49172
RTKN	4	0.0049094	0.017227	0.251423	1376	4	-0.29818	0.99509	0.9951	1	19096	0	-0.29818
ZNFX1	4	0.0049275	0.017288	0.252048	1377	3	-0.57542	0.1393	0.28612	1	5662	1	-0.57542
DDX59	4	0.0049295	0.017295	0.252048	1378	3	-1.0442	0.65526	0.74807	1	14101	1	-1.0442
TPT1	4	0.004936	0.017316	0.25216	1379	3	-0.68594	0.97136	0.97128	1	18304	0	-0.68594
GMPPB	4	0.0049599	0.01739	0.253059	1380	3	-0.88509	0.87831	0.87868	1	16457	1	-0.88509
SUMO1	4	0.0049738	0.017426	0.253406	1381	4	-0.65101	0.99503	0.99503	1	19094	0	-0.65101
TRIM45	4	0.0049817	0.017458	0.25359	1382	4	-0.47656	0.99502	0.99502	1	19093	0	-0.47656
CATSPER1	4	0.0049846	0.017464	0.25359	1383	4	-0.75948	0.99502	0.99502	1	19092	0	-0.75948
FLOT1	4	0.0050261	0.017602	0.255323	1384	4	-0.21079	0.99497	0.99498	1	19091	0	-0.21079
TMEM189	4	0.005029	0.017609	0.255323	1385	4	-0.42502	0.99497	0.99498	1	19090	0	-0.42502
METTL21B	4	0.0050408	0.01765	0.255634	1386	3	-0.50188	0.83323	0.8427	1	15789	1	-0.50188
UPF2	4	0.0050442	0.017667	0.255634	1387	3	-0.66387	0.95572	0.95559	1	17935	0	-0.66387
OR8J1	4	0.0050449	0.017669	0.255634	1388	4	-0.49629	0.99496	0.99497	1	19089	0	-0.49629
CNIH2	4	0.0050568	0.017708	0.25602	1389	4	-0.52008	0.99494	0.99495	1	19088	0	-0.52008
MRPS23	4	0.0050893	0.017828	0.257479	1390	3	-0.63226	0.66745	0.75322	1	14181	1	-0.63226
SLMO2	4	0.005091	0.017834	0.257479	1391	3	-1.0793	0.6329	0.73913	1	13944	1	-1.0793
HIST1H2BN	4	0.0051014	0.017867	0.25777	1392	3	-1.2662	0.93619	0.93604	1	17552	0	-1.2662
FUT4	4	0.0051057	0.017883	0.257813	1393	4	-0.66436	0.99489	0.99491	1	19086	0	-0.66436
NBPF7	4	0.0051238	0.017943	0.258486	1394	4	-0.41542	0.99488	0.99489	1	19085	0	-0.41542
RARS	4	0.0051484	0.018011	0.259279	1395	2	-0.83415	0.87993	0.88011	1	16483	1	-0.83415
COA3	4	0.0051529	0.018025	0.259306	1396	4	-0.57025	0.99485	0.99486	1	19083	0	-0.57025
C11orf98	4	0.0051679	0.018076	0.259843	1397	4	-0.53352	0.99426	0.99428	1	19041	0	-0.53352
TUBB	4	0.0051762	0.018107	0.260103	1398	4	-1.2077	0.99482	0.99483	1	19081	0	-1.2077
PRCC	4	0.0051873	0.018152	0.260567	1399	4	-0.60712	0.99481	0.99482	1	19080	0	-0.60712
GABARAP	4	0.0051924	0.018168	0.260614	1400	4	-0.50978	0.99481	0.99482	1	19079	0	-0.50978
RBM17	4	0.0052005	0.018193	0.260788	1401	4	-0.49114	0.9948	0.99481	1	19078	0	-0.49114
PGS1	4	0.0052096	0.018225	0.261061	1402	4	-0.44753	0.99479	0.9948	1	19077	0	-0.44753
CGB5	4	0.0052208	0.018258	0.261246	1403	4	-0.88261	0.99478	0.9948	1	19076	0	-0.88261
CS	4	0.0052226	0.018264	0.261246	1404	3	-0.45622	0.97956	0.97958	1	18537	0	-0.45622
KIAA0100	4	0.0052279	0.018281	0.2613	1405	4	-0.82117	0.99477	0.99479	1	19075	0	-0.82117
GTF3C3	4	0.0052403	0.018328	0.261789	1406	3	-0.80617	0.96499	0.96488	1	18151	0	-0.80617
CENPI	4	0.0052461	0.018349	0.261898	1407	2	-1.5167	0.30879	0.48238	1	8907	2	-1.5167
TIPIN	4	0.0052527	0.018373	0.26205	1408	3	-1.1808	0.88219	0.88217	1	16523	1	-1.1808
PPP6R3	4	0.0052729	0.018441	0.262839	1409	4	-0.51395	0.99473	0.99475	1	19073	0	-0.51395
DUSP11	4	0.0052997	0.01853	0.263637	1410	4	-0.89063	0.9947	0.99472	1	19071	0	-0.89063
DAZAP2	4	0.0053007	0.018533	0.263637	1411	3	-0.60349	0.95928	0.95915	1	18012	0	-0.60349
POTEI	4	0.0053061	0.018549	0.263637	1412	3	-0.4586	0.92166	0.92141	1	17274	0	-0.4586
GGPS1	4	0.0053103	0.018561	0.263637	1413	3	-0.93544	0.9798	0.97984	1	18544	0	-0.93544
SLC39A7	4	0.0053133	0.018572	0.263637	1414	3	-0.68572	0.9764	0.97635	1	18439	0	-0.68572
GNL2	4	0.0053186	0.018585	0.263637	1415	3	-1.1163	0.96107	0.9609	1	18057	0	-1.1163
UBAP1	4	0.005324	0.018603	0.263637	1416	3	-0.48558	0.07464	0.17736	0.930174	3833	1	-0.48558
CENPQ	4	0.0053254	0.018608	0.263637	1417	4	-0.35569	0.99467	0.99469	1	19068	0	-0.35569
AMIGO2	4	0.0053275	0.018616	0.263637	1418	4	-0.41994	0.99467	0.99469	1	19067	0	-0.41994
TIGIT	4	0.0053296	0.018628	0.263637	1419	4	-0.38157	0.99467	0.99469	1	19066	0	-0.38157
G3BP2	4	0.0053383	0.018652	0.263698	1420	3	-0.90743	0.74689	0.79054	1	14837	1	-0.90743
MAPK1	4	0.0053399	0.018659	0.263698	1421	4	-0.50296	0.99466	0.99468	1	19065	0	-0.50296
ZBTB10	4	0.0053451	0.018673	0.263722	1422	4	-0.68112	0.99465	0.99467	1	19064	0	-0.68112
LSM11	4	0.0053625	0.018734	0.264398	1423	2	-0.32595	0.95882	0.95871	1	17996	0	-0.32595
C2orf68	4	0.0053721	0.018761	0.264588	1424	4	-0.35104	0.99463	0.99465	1	19063	0	-0.35104
RPL7A	4	0.0053923	0.018824	0.26529	1425	3	-0.7499	0.68491	0.76077	1	14319	1	-0.7499
GTF2A2	4	0.0054031	0.018864	0.265666	1426	4	-0.72231	0.9931	0.99309	1	18992	0	-0.72231
BMPR1A	4	0.0054086	0.018886	0.265758	1427	4	-0.70909	0.98337	0.98335	1	18654	0	-0.70909
RBM26	4	0.0054128	0.018897	0.265758	1428	4	-0.93035	0.99459	0.9946	1	19062	0	-0.93035
DDX55	4	0.0054216	0.01893	0.266043	1429	2	-0.54133	0.48527	0.63706	1	11415	1	-0.54133
SLC26A10	4	0.0054321	0.018966	0.266343	1430	3	-0.95777	0.35639	0.52371	1	9565	1	-0.95777
CENPO	4	0.005439	0.018987	0.266343	1431	4	-0.332	0.99456	0.99458	1	19061	0	-0.332
MFSD5	4	0.00544	0.018991	0.266343	1432	4	-0.5544	0.99456	0.99458	1	19060	0	-0.5544
SLC33A1	4	0.0054521	0.019039	0.266751	1433	3	-0.47183	0.92516	0.92492	1	17336	0	-0.47183
DPP3	4	0.0054548	0.019047	0.266751	1434	4	-0.61322	0.99455	0.99456	1	19058	0	-0.61322
ANAPC15	4	0.0054625	0.019071	0.266896	1435	2	-0.7498	0.92782	0.92755	1	17382	0	-0.7498
UNC50	4	0.0054666	0.019084	0.266903	1436	3	-0.79811	0.58508	0.721	1	13650	1	-0.79811
MCCC2	4	0.0054757	0.019107	0.267027	1437	3	-0.48141	0.29474	0.4702	1	8737	1	-0.48141
MRPS22	4	0.0054898	0.019154	0.267502	1438	2	-0.47218	0.51288	0.66139	1	12637	1	-0.47218
SEC13	4	0.0054944	0.019174	0.267598	1439	4	-0.65178	0.98455	0.98453	1	18688	0	-0.65178
NUTM2G	4	0.0055086	0.01922	0.268051	1440	4	-0.5605	0.99449	0.99451	1	19056	0	-0.5605
ATXN10	4	0.0055126	0.019234	0.268064	1441	3	-1.0564	0.9328	0.93254	1	17489	0	-1.0564
PRMT7	4	0.0055235	0.01927	0.268372	1442	4	-0.64245	0.99448	0.99449	1	19055	0	-0.64245
LSM4	4	0.0055584	0.019387	0.269817	1443	4	-0.93285	0.99347	0.99348	1	19010	0	-0.93285
MS4A5	4	0.0055639	0.019404	0.269877	1444	4	-0.37642	0.99444	0.99445	1	19053	0	-0.37642
DKC1	4	0.0055864	0.019477	0.270703	1445	4	-1.0747	0.99441	0.99443	1	19052	0	-1.0747
MRPL3	4	0.0056006	0.019527	0.271207	1446	3	-0.76664	0.17335	0.33931	1	6598	1	-0.76664
PSMD11	4	0.0056182	0.019589	0.271881	1447	4	-0.89433	0.9919	0.9919	1	18931	0	-0.89433
FIGN	4	0.0056305	0.019625	0.272192	1448	4	-0.39657	0.99437	0.99439	1	19051	0	-0.39657
DYNC1I2	4	0.0056542	0.019703	0.273082	1449	4	-0.41422	0.99435	0.99436	1	19048	0	-0.41422
RAVER2	4	0.0056639	0.019728	0.273242	1450	4	-0.45788	0.99434	0.99436	1	19047	0	-0.45788
SASS6	4	0.0056965	0.019852	0.274778	1451	4	-0.32613	0.9943	0.99432	1	19045	0	-0.32613
HMGA1	4	0.0057108	0.019903	0.275284	1452	3	-0.72344	0.41598	0.57596	1	10424	1	-0.72344
NDST1	4	0.0057161	0.019916	0.275285	1453	4	-1.0292	0.99428	0.9943	1	19044	0	-1.0292
KLHL11	4	0.0057281	0.019958	0.275674	1454	4	-0.31885	0.99427	0.99429	1	19043	0	-0.31885
TPRKB	4	0.0057341	0.019985	0.275852	1455	2	-0.55551	0.12141	0.25696	0.995321	5184	1	-0.55551
RAB23	4	0.0057442	0.020009	0.275995	1456	3	-0.77613	0.96606	0.96594	1	18176	0	-0.77613
CBWD3	3	0.0057761	0.015863	0.237723	1457	3	-0.66423	0.99422	0.99433	1	19040	0	-0.66423
POLR3E	4	0.0057781	0.020127	0.27734	1458	3	-0.5146	0.49094	0.64208	1	11497	1	-0.5146
ST20	4	0.0057801	0.020134	0.27734	1459	2	-0.14307	0.29065	0.46678	1	8687	1	-0.14307
ARFRP1	4	0.005796	0.020185	0.277637	1460	4	-0.74676	0.9942	0.99423	1	19038	0	-0.74676
PKN2	4	0.0057971	0.020189	0.277637	1461	4	-0.66972	0.9942	0.99422	1	19037	0	-0.66972
BNIP2	4	0.0057989	0.020197	0.277637	1462	3	-0.73477	0.084787	0.19515	0.943711	4155	1	-0.73477
PELI3	4	0.0058059	0.020217	0.277725	1463	4	-0.46502	0.99419	0.99422	1	19036	0	-0.46502
HNRNPUL2	4	0.0058126	0.020239	0.277839	1464	4	-0.80007	0.99419	0.99421	1	19035	0	-0.80007
UBE2W	4	0.0058302	0.020302	0.278514	1465	4	-0.29843	0.99417	0.99419	1	19033	0	-0.29843
DHX35	4	0.0058482	0.020362	0.278889	1466	3	-0.53025	0.97111	0.97103	1	18299	0	-0.53025
NAAA	4	0.0058501	0.020365	0.278889	1467	3	-0.56366	0.77618	0.8065	1	15121	1	-0.56366
DPAGT1	4	0.005852	0.020371	0.278889	1468	3	-1.2702	0.97338	0.97328	1	18364	0	-1.2702
RQCD1	4	0.0058729	0.020452	0.279797	1469	3	-1.0293	0.84225	0.84916	1	15907	1	-1.0293
GOLGA8H	4	0.0058824	0.020475	0.279923	1470	4	-1.2514	0.99412	0.99414	1	19030	0	-1.2514
LPIN1	4	0.005888	0.020491	0.279955	1471	4	-0.28581	0.99411	0.99413	1	19029	0	-0.28581
HOXC8	4	0.0059014	0.020537	0.280397	1472	4	-0.45451	0.9941	0.99412	1	19028	0	-0.45451
DDX49	4	0.0059077	0.020557	0.280482	1473	4	-1.7244	0.98912	0.98911	1	18823	0	-1.7244
XRN1	4	0.0059124	0.020573	0.280507	1474	4	-0.68672	0.98372	0.98369	1	18663	0	-0.68672
TMEM191C	4	0.0059207	0.020597	0.280645	1475	3	-0.7514	0.22975	0.41442	1	7866	1	-0.7514
SLC6A17	4	0.0059688	0.020751	0.282554	1476	3	-0.54633	0.056254	0.1444	0.897155	3234	1	-0.54633
ETV5	4	0.0059878	0.020819	0.283287	1477	4	-0.31326	0.99401	0.99403	1	19026	0	-0.31326
TAMM41	4	0.005993	0.020834	0.283289	1478	3	-0.87809	0.71936	0.77663	1	14605	1	-0.87809
BTBD18	4	0.0060206	0.020924	0.284322	1479	4	-0.40564	0.99398	0.994	1	19025	0	-0.40564
TUBGCP6	3	0.006046	0.016572	0.244194	1480	3	-0.47177	0.99395	0.99407	1	19024	0	-0.47177
LRRC37A2	4	0.0060851	0.021138	0.287038	1481	4	-0.69535	0.98672	0.98667	1	18752	0	-0.69535
MYBL2	4	0.0060949	0.021166	0.287226	1482	3	-0.46668	0.96357	0.96347	1	18117	0	-0.46668
ACTR5	4	0.0061066	0.021208	0.287599	1483	3	-0.75322	0.95604	0.95591	1	17944	0	-0.75322
LONP1	4	0.0061221	0.021255	0.288046	1484	2	-0.34524	0.37402	0.53921	1	9835	2	-0.34524
UFD1L	4	0.0061461	0.021333	0.288912	1485	2	-0.53036	0.58212	0.71996	1	13636	1	-0.53036
CCDC108	4	0.0061654	0.021394	0.289544	1486	4	-0.568	0.98954	0.98952	1	18836	0	-0.568
WDR25	4	0.0062108	0.021547	0.291417	1487	3	-0.86561	0.96174	0.96159	1	18074	0	-0.86561
IPO5	4	0.0062148	0.021562	0.291417	1488	3	-0.90814	0.96	0.95984	1	18031	0	-0.90814
ERH	4	0.0062331	0.021617	0.291973	1489	3	-1.5128	0.97904	0.97906	1	18521	0	-1.5128
LBHD1	4	0.0062385	0.02164	0.292076	1490	3	-0.71302	0.91801	0.91773	1	17202	0	-0.71302
FOXD4L1	4	0.0062498	0.021678	0.292398	1491	3	-0.49164	0.6482	0.74522	1	14052	1	-0.49164
ZNF385A	4	0.0062663	0.02174	0.293038	1492	3	-0.445	0.54213	0.68764	1	13064	1	-0.445
AQP6	4	0.0062854	0.021798	0.293618	1493	4	-0.59866	0.99371	0.99371	1	19023	0	-0.59866
ALG9	4	0.0063241	0.021914	0.294992	1494	3	-0.8482	0.60754	0.7293	1	13781	1	-0.8482
UBTF	4	0.0063401	0.021963	0.295444	1495	3	-0.8054	0.60431	0.72813	1	13764	1	-0.8054
ZNF7	4	0.0063465	0.021986	0.295564	1496	4	-0.35454	0.99365	0.99365	1	19022	0	-0.35454
BCAS2	4	0.0063823	0.022104	0.296947	1497	4	-0.73104	0.98621	0.98617	1	18733	0	-0.73104
CD37	4	0.0063904	0.022129	0.297086	1498	3	-0.75788	0.97438	0.97428	1	18392	0	-0.75788
CGB7	4	0.0063989	0.022155	0.297231	1499	3	-0.63631	0.43531	0.59299	1	10691	1	-0.63631
DNAJC8	4	0.0064065	0.022185	0.297349	1500	3	-1.0484	0.9341	0.93388	1	17510	0	-1.0484
LOC79999	4	0.0064125	0.022202	0.297349	1501	3	-1.2866	0.9733	0.97321	1	18362	0	-1.2866
BCL6	4	0.0064145	0.022208	0.297349	1502	3	-0.3917	0.94238	0.94226	1	17673	0	-0.3917
KPNA2	4	0.0064235	0.022242	0.297507	1503	4	-0.51616	0.99358	0.99358	1	19020	0	-0.51616
ZFC3H1	4	0.0064282	0.022258	0.297507	1504	4	-0.55835	0.99357	0.99357	1	19019	0	-0.55835
TRNAU1AP	4	0.0064306	0.022264	0.297507	1505	4	-0.56679	0.99357	0.99357	1	19018	0	-0.56679
IQGAP3	4	0.0064354	0.022281	0.297539	1506	4	-0.36222	0.99356	0.99357	1	19017	0	-0.36222
KIAA1109	4	0.0064533	0.022335	0.298064	1507	4	-0.44593	0.99355	0.99355	1	19016	0	-0.44593
GTF3C1	4	0.0064652	0.022379	0.298445	1508	4	-0.75794	0.99353	0.99354	1	19015	0	-0.75794
PDE1B	4	0.006476	0.022413	0.298713	1509	4	-0.82868	0.99352	0.99352	1	19014	0	-0.82868
PRKCE	4	0.0064936	0.02247	0.299208	1510	3	-0.42491	0.26528	0.44489	1	8348	1	-0.42491
TEAD4	4	0.0064963	0.02248	0.299208	1511	4	-1.027	0.9935	0.9935	1	19013	0	-1.027
RAB3GAP2	4	0.0065035	0.022499	0.299253	1512	4	-0.57148	0.9935	0.9935	1	19012	0	-0.57148
SLC22A25	4	0.0065228	0.022567	0.299965	1513	4	-0.35698	0.99348	0.99348	1	19011	0	-0.35698
SMC3	4	0.0065444	0.022629	0.300364	1514	4	-1.2423	0.99346	0.99346	1	19009	0	-1.2423
LPAR1	4	0.0065466	0.022635	0.300364	1515	3	-0.66935	0.97496	0.97488	1	18404	0	-0.66935
CTAGE9	4	0.0065486	0.022642	0.300364	1516	3	-1.173	0.7349	0.78432	1	14721	1	-1.173
LOC102723859	4	0.0065628	0.022695	0.300864	1517	2	-0.021407	0.12502	0.26285	0.998114	5290	2	-0.021407
KIF4A	4	0.0065691	0.022712	0.300894	1518	4	-0.82191	0.98769	0.98767	1	18776	0	-0.82191
CPNE5	4	0.0065814	0.022751	0.301211	1519	3	-0.72066	0.96388	0.96378	1	18126	0	-0.72066
HIGD2A	4	0.0065978	0.022802	0.301697	1520	3	-0.67627	0.55899	0.7029	1	13335	1	-0.67627
METTL16	4	0.0066066	0.022831	0.301853	1521	3	-0.89428	0.64777	0.74504	1	14050	1	-0.89428
CCNT1	4	0.0066102	0.022844	0.301853	1522	3	-0.76358	0.61674	0.73285	1	13842	1	-0.76358
ZWINT	4	0.0066316	0.022908	0.302494	1523	3	-0.88439	0.28166	0.45904	1	8561	1	-0.88439
POLR2A	4	0.0066515	0.022967	0.303081	1524	3	-1.7155	0.96287	0.96274	1	18095	0	-1.7155
CD6	4	0.0066732	0.023043	0.303787	1525	4	-0.4342	0.99333	0.99332	1	19006	0	-0.4342
MED18	4	0.0066766	0.023051	0.303787	1526	2	-0.25972	0.85476	0.85882	1	16073	1	-0.25972
MAD2L1BP	4	0.006683	0.023073	0.303874	1527	4	-0.45148	0.99332	0.99331	1	19005	0	-0.45148
MADD	4	0.006699	0.023125	0.304361	1528	4	-0.25496	0.9933	0.9933	1	19004	0	-0.25496
CT47A5	4	0.0067193	0.02319	0.305024	1529	1	0.27179	0.034164	0.10328	0.835473	2485	3	0.27179
POM121C	4	0.0067317	0.023235	0.305413	1530	2	-0.39961	0.38833	0.55174	1	10039	2	-0.39961
TINF2	4	0.0067531	0.023308	0.306171	1531	4	-0.98884	0.9856	0.98558	1	18716	0	-0.98884
COQ3	4	0.0067636	0.023341	0.30641	1532	3	-0.66978	0.90052	0.90008	1	16856	0	-0.66978
GLRX5	4	0.0067754	0.023379	0.306708	1533	4	-0.3845	0.99322	0.99323	1	19002	0	-0.3845
GTF2B	4	0.0068033	0.023455	0.307366	1534	4	-1.004	0.98363	0.9836	1	18658	0	-1.004
SLC22A8	4	0.0068052	0.02346	0.307366	1535	4	-0.38666	0.99319	0.99319	1	19000	0	-0.38666
FANCI	4	0.0068159	0.023495	0.307624	1536	3	-0.66289	0.9729	0.97282	1	18350	0	-0.66289
PDHA2	4	0.0068251	0.023524	0.307804	1537	4	-0.26629	0.99317	0.99318	1	18999	0	-0.26629
MED30	4	0.0068377	0.023564	0.308125	1538	4	-0.99898	0.99065	0.99059	1	18876	0	-0.99898
FAM118B	4	0.0068625	0.023643	0.308954	1539	4	-0.73692	0.99314	0.99314	1	18996	0	-0.73692
GPAA1	4	0.006875	0.023675	0.309176	1540	4	-0.70221	0.99313	0.99312	1	18995	0	-0.70221
POLE	4	0.006879	0.023691	0.309176	1541	3	-1.6176	0.94197	0.94186	1	17666	0	-1.6176
KPNA6	4	0.0068963	0.023743	0.309661	1542	4	-0.65169	0.9931	0.9931	1	18994	0	-0.65169
TRPC4AP	4	0.0069013	0.023758	0.309661	1543	4	-0.63505	0.9931	0.9931	1	18993	0	-0.63505
C17orf70	4	0.0069151	0.023803	0.310038	1544	4	-0.42174	0.99308	0.99308	1	18991	0	-0.42174
RIOK1	4	0.0069595	0.023941	0.311631	1545	3	-0.57137	0.93296	0.9327	1	17491	0	-0.57137
SMARCB1	4	0.0069643	0.023957	0.311641	1546	4	-0.52744	0.99304	0.99303	1	18988	0	-0.52744
C2orf69	4	0.0069731	0.023986	0.311824	1547	4	-0.59546	0.99303	0.99302	1	18987	0	-0.59546
PPP1CB	4	0.0069915	0.024049	0.312226	1548	3	-1.0503	0.97535	0.97525	1	18422	0	-1.0503
LIMS3L	4	0.0069972	0.024069	0.312226	1549	4	-0.44126	0.993	0.993	1	18986	0	-0.44126
EXOSC10	4	0.0069979	0.024071	0.312226	1550	4	-0.93698	0.99006	0.99002	1	18853	0	-0.93698
FER1L6	4	0.007	0.024079	0.312226	1551	3	-0.41445	0.28321	0.46037	1	8588	1	-0.41445
POP7	4	0.0070175	0.024131	0.312688	1552	4	-0.40668	0.99298	0.99298	1	18983	0	-0.40668
TOMM20	4	0.0070263	0.024153	0.312774	1553	2	-0.45025	0.8559	0.85973	1	16098	1	-0.45025
TIMM9	4	0.007043	0.024206	0.313172	1554	4	-0.51098	0.99296	0.99296	1	18982	0	-0.51098
NCOA2	4	0.0070506	0.024235	0.313172	1555	4	-0.37919	0.99295	0.99295	1	18981	0	-0.37919
CRYGC	4	0.0070545	0.024244	0.313172	1556	4	-0.47758	0.99295	0.99295	1	18980	0	-0.47758
KRTCAP2	4	0.0070557	0.024246	0.313172	1557	4	-0.33895	0.99294	0.99295	1	18979	0	-0.33895
PTPN23	4	0.0070698	0.024286	0.313486	1558	4	-0.79446	0.99293	0.99293	1	18978	0	-0.79446
CDC40	4	0.00709	0.024345	0.313915	1559	3	-0.77538	0.97885	0.97885	1	18518	0	-0.77538
ALG8	4	0.0070915	0.02435	0.313915	1560	4	-0.43138	0.99291	0.99291	1	18977	0	-0.43138
PRAMEF1	4	0.0071242	0.02447	0.31506	1561	2	-0.34533	0.15125	0.30503	1	6003	2	-0.34533
CLPB	4	0.0071249	0.02447	0.31506	1562	4	-0.77158	0.99288	0.99288	1	18976	0	-0.77158
PRAMEF5	4	0.0071707	0.024623	0.316645	1563	3	-0.92601	0.89866	0.89825	1	16818	0	-0.92601
INHBE	4	0.0071713	0.024625	0.316645	1564	4	-0.68984	0.99283	0.99284	1	18975	0	-0.68984
DYNC1H1	4	0.0071863	0.024679	0.317088	1565	3	-0.93178	0.75421	0.79445	1	14906	1	-0.93178
MRPL32	4	0.0071938	0.024702	0.317088	1566	3	-0.62491	0.82511	0.83708	1	15681	1	-0.62491
CDC20	4	0.0071966	0.024707	0.317088	1567	2	-1.1045	0.62371	0.73557	1	13873	1	-1.1045
TM9SF2	4	0.0072075	0.024747	0.317403	1568	4	-0.60873	0.99279	0.9928	1	18973	0	-0.60873
EXOSC7	4	0.0072177	0.024778	0.317592	1569	3	-0.74716	0.34341	0.51243	1	9384	1	-0.74716
EXTL3	4	0.0072361	0.02484	0.318191	1570	4	-0.33835	0.99276	0.99277	1	18972	0	-0.33835
KRTAP2-3	4	0.007257	0.024909	0.318864	1571	4	-0.37852	0.9857	0.98567	1	18719	0	-0.37852
TRMT6	4	0.0072643	0.024929	0.31892	1572	3	-0.57272	0.97795	0.97797	1	18486	0	-0.57272
NELFB	4	0.0072723	0.024958	0.31893	1573	3	-0.71171	0.65083	0.74626	1	14074	1	-0.71171
C12orf49	4	0.0072739	0.024961	0.31893	1574	4	-0.33765	0.99273	0.99273	1	18971	0	-0.33765
MYH7	4	0.0072987	0.025042	0.319764	1575	4	-0.51137	0.9927	0.9927	1	18970	0	-0.51137
GCN1L1	4	0.0073117	0.025088	0.3201	1576	4	-0.52308	0.98291	0.98291	1	18640	0	-0.52308
NBPF6	4	0.0073161	0.025101	0.3201	1577	3	-0.57767	0.62655	0.73667	1	13895	1	-0.57767
ARHGAP9	4	0.0073223	0.025122	0.320173	1578	4	-0.47976	0.99268	0.99268	1	18969	0	-0.47976
TTI1	4	0.0073479	0.025206	0.321042	1579	3	-0.56205	0.31299	0.48609	1	8972	1	-0.56205
C1QTNF5	4	0.0073644	0.025261	0.321535	1580	4	-0.67092	0.99264	0.99264	1	18967	0	-0.67092
DPM3	4	0.0074004	0.025377	0.322809	1581	3	-1.028	0.87769	0.87814	1	16447	1	-1.028
CYFIP1	4	0.0074173	0.025437	0.323369	1582	4	-0.40786	0.99258	0.99259	1	18966	0	-0.40786
FAM83A	4	0.0074242	0.025465	0.323521	1583	3	-0.66543	0.95104	0.95091	1	17842	0	-0.66543
ABHD17A	4	0.0074375	0.025509	0.323867	1584	3	-0.65531	0.46398	0.61829	1	11120	1	-0.65531
FAM193B	4	0.0074531	0.025558	0.324287	1585	4	-0.44637	0.99255	0.99256	1	18965	0	-0.44637
TIMM17A	4	0.0074917	0.025684	0.325414	1586	4	-0.41951	0.99251	0.99252	1	18964	0	-0.41951
RBBP4	4	0.0074944	0.025691	0.325414	1587	4	-0.77688	0.99251	0.99252	1	18963	0	-0.77688
RPS21	4	0.0074954	0.025695	0.325414	1588	3	-0.8899	0.88664	0.88647	1	16605	1	-0.8899
MDC1	4	0.0075439	0.025854	0.327053	1589	4	-0.37253	0.99246	0.99247	1	18962	0	-0.37253
BCS1L	4	0.0075453	0.025857	0.327053	1590	4	-0.49811	0.99245	0.99246	1	18961	0	-0.49811
SOWAHB	4	0.007558	0.025896	0.327333	1591	4	-0.43289	0.98778	0.98777	1	18779	0	-0.43289
CBWD6	4	0.0075696	0.025946	0.327768	1592	3	-0.66698	0.44448	0.60105	1	10837	1	-0.66698
NOP9	4	0.0075789	0.025971	0.327879	1593	4	-0.45349	0.99242	0.99243	1	18960	0	-0.45349
CACUL1	4	0.0076167	0.026089	0.329152	1594	4	-0.36964	0.99238	0.99239	1	18959	0	-0.36964
PSMD8	4	0.0076388	0.026152	0.329183	1595	3	-1.1632	0.92632	0.92609	1	17356	0	-1.1632
AATF	4	0.007639	0.026152	0.329183	1596	4	-0.61717	0.98994	0.98988	1	18849	0	-0.61717
USF2	4	0.007641	0.026157	0.329183	1597	4	-0.41001	0.99236	0.99236	1	18958	0	-0.41001
PPP1R35	4	0.0076412	0.026157	0.329183	1598	4	-1.0272	0.99058	0.99053	1	18872	0	-1.0272
BRAP	4	0.0076614	0.026216	0.329475	1599	4	-0.68517	0.99234	0.99234	1	18956	0	-0.68517
CPSF3	4	0.0076627	0.026222	0.329475	1600	4	-0.50777	0.99234	0.99234	1	18955	0	-0.50777
PABPC1	4	0.0076655	0.026229	0.329475	1601	3	-0.74743	0.8634	0.86585	1	16210	1	-0.74743
AK4	4	0.0077254	0.026427	0.33176	1602	4	-0.33819	0.99227	0.99228	1	18952	0	-0.33819
SSFA2	4	0.0077377	0.02646	0.331961	1603	4	-0.39912	0.99226	0.99227	1	18951	0	-0.39912
GPS2	4	0.0077445	0.026483	0.33205	1604	4	-0.60616	0.99226	0.99226	1	18950	0	-0.60616
DCTN6	4	0.0077513	0.026505	0.332105	1605	3	-1.1609	0.29816	0.47317	1	8778	1	-1.1609
NBEAL1	4	0.0077555	0.026521	0.332105	1606	4	-0.36901	0.99224	0.99226	1	18949	0	-0.36901
LSM3	4	0.0077638	0.026555	0.332255	1607	3	-1.1384	0.96155	0.96139	1	18068	0	-1.1384
PKM	4	0.0077705	0.026573	0.332255	1608	4	-0.68216	0.99223	0.99224	1	18948	0	-0.68216
MMP10	4	0.0077747	0.026582	0.332255	1609	4	-0.33567	0.99223	0.99224	1	18947	0	-0.33567
TSR1	4	0.0077911	0.026638	0.332747	1610	4	-0.27613	0.99221	0.99222	1	18945	0	-0.27613
TMEM223	4	0.0078268	0.026748	0.33375	1611	4	-0.40202	0.99009	0.99004	1	18856	0	-0.40202
ATP5S	4	0.0078283	0.026752	0.33375	1612	4	-0.33358	0.99217	0.99217	1	18944	0	-0.33358
ARRB1	4	0.0078531	0.026832	0.334413	1613	3	-0.66679	0.30867	0.48227	1	8905	1	-0.66679
KIF15	4	0.007856	0.026839	0.334413	1614	4	-0.53622	0.99214	0.99215	1	18943	0	-0.53622
NELFA	4	0.0078656	0.026871	0.334413	1615	4	-0.57096	0.99213	0.99214	1	18942	0	-0.57096
TUBA1C	4	0.0078663	0.026871	0.334413	1616	2	0.031358	0.21393	0.40028	1	7638	2	0.031358
WDR82	4	0.0078753	0.026898	0.33453	1617	4	-0.88138	0.99212	0.99213	1	18941	0	-0.88138
AMY1C	4	0.0078853	0.026932	0.334748	1618	3	-1	0.56576	0.70897	1	13438	1	-1
MED12	4	0.0078922	0.026951	0.334748	1619	3	-0.507	0.52605	0.67321	1	12832	1	-0.507
PSMG4	4	0.0078971	0.026965	0.334748	1620	2	-0.57802	0.45655	0.61171	1	11003	1	-0.57802
INTS9	4	0.0079314	0.027082	0.335995	1621	3	-0.67543	0.52377	0.67114	1	12800	1	-0.67543
TELO2	4	0.0079569	0.027152	0.336448	1622	2	-0.53712	0.92127	0.92102	1	17267	0	-0.53712
SLC22A11	4	0.007963	0.027174	0.336515	1623	4	-0.42173	0.99204	0.99204	1	18939	0	-0.42173
PPME1	4	0.0079894	0.027264	0.337417	1624	3	-0.68338	0.96426	0.96417	1	18136	0	-0.68338
MRPL33	4	0.0079966	0.027286	0.337458	1625	4	-0.55889	0.992	0.992	1	18936	0	-0.55889
YWHAZ	4	0.0080015	0.027301	0.337458	1626	4	-0.89701	0.992	0.992	1	18935	0	-0.89701
MBTPS2	4	0.008008	0.02732	0.337488	1627	3	-0.8058	0.89224	0.89188	1	16702	1	-0.8058
FAM168B	4	0.0080205	0.027357	0.337743	1628	4	-0.54818	0.99198	0.99197	1	18934	0	-0.54818
ATRIP	4	0.0080499	0.027443	0.33859	1629	3	-0.45299	0.96936	0.96923	1	18256	0	-0.45299
C21orf59	4	0.0080593	0.027471	0.33859	1630	3	-0.92785	0.96897	0.96884	1	18251	0	-0.92785
EXT1	4	0.0080613	0.027476	0.33859	1631	4	-0.64038	0.99194	0.99194	1	18933	0	-0.64038
ANAPC10	4	0.0080747	0.027519	0.338764	1632	3	-0.1279	0.89085	0.89051	1	16673	1	-0.1279
SMAGP	4	0.0080754	0.027524	0.338764	1633	4	-0.43443	0.99192	0.99193	1	18932	0	-0.43443
RGPD5	4	0.008088	0.027571	0.33913	1634	3	-0.74195	0.82901	0.83971	1	15734	1	-0.74195
CFC1B	4	0.0080943	0.027588	0.33913	1635	3	-0.62207	0.65102	0.74635	1	14075	1	-0.62207
UQCRQ	4	0.0081207	0.02767	0.339939	1636	4	-0.68892	0.99188	0.99189	1	18930	0	-0.68892
NDUFC2-KCTD14	4	0.0081272	0.027692	0.339997	1637	3	-0.6524	0.91968	0.91944	1	17235	0	-0.6524
GSTM4	4	0.0081363	0.027726	0.340201	1638	4	-0.3637	0.99186	0.99187	1	18929	0	-0.3637
TMEM131	4	0.0081519	0.02778	0.340657	1639	4	-0.64341	0.99185	0.99185	1	18928	0	-0.64341
VCPKMT	4	0.0081619	0.027812	0.340842	1640	4	-0.42774	0.99184	0.99184	1	18927	0	-0.42774
ZBTB39	4	0.0081733	0.027851	0.341117	1641	4	-0.42799	0.99183	0.99183	1	18926	0	-0.42799
CCNB1	4	0.008187	0.027888	0.341287	1642	4	-1.3852	0.98371	0.98367	1	18662	0	-1.3852
MRPL36	4	0.0081931	0.027906	0.341287	1643	3	-0.50987	0.61444	0.73197	1	13824	1	-0.50987
PSMG3	4	0.0082061	0.027954	0.341287	1644	4	-0.2973	0.99179	0.99179	1	18925	0	-0.2973
LIPT2	4	0.0082073	0.027957	0.341287	1645	3	-0.68823	0.85458	0.85868	1	16072	1	-0.68823
RTEL1	4	0.0082097	0.027966	0.341287	1646	4	-0.58877	0.986	0.98597	1	18729	0	-0.58877
LRP4	4	0.0082104	0.027967	0.341287	1647	4	-0.71915	0.99179	0.99179	1	18924	0	-0.71915
HTT	4	0.008219	0.027996	0.34144	1648	4	-0.47794	0.99178	0.99178	1	18923	0	-0.47794
TANGO6	4	0.0082257	0.028017	0.341479	1649	4	-0.73924	0.98689	0.98684	1	18754	0	-0.73924
TOMM22	4	0.0082448	0.028082	0.342061	1650	4	-0.63446	0.99176	0.99175	1	18922	0	-0.63446
SRP9	4	0.0082499	0.028098	0.342061	1651	3	-0.51305	0.91588	0.9156	1	17155	0	-0.51305
ARL8A	4	0.0082807	0.028194	0.342858	1652	4	-0.57537	0.99172	0.99171	1	18920	0	-0.57537
DNAJC10	4	0.0082836	0.028205	0.342858	1653	4	-0.27016	0.99172	0.99171	1	18919	0	-0.27016
POLRMT	4	0.0082864	0.028215	0.342858	1654	4	-0.84234	0.99171	0.99171	1	18918	0	-0.84234
NUP37	4	0.0083332	0.028369	0.344185	1655	3	-0.87962	0.86474	0.86697	1	16233	1	-0.87962
GIGYF2	4	0.0083341	0.028371	0.344185	1656	4	-0.31343	0.99167	0.99165	1	18916	0	-0.31343
ELP5	4	0.0083352	0.028375	0.344185	1657	3	-0.48233	0.061164	0.15325	0.904047	3406	1	-0.48233
USP17L5	4	0.0083533	0.028424	0.344562	1658	3	-0.56835	0.53103	0.67757	1	12911	1	-0.56835
OR4B1	4	0.0083862	0.028535	0.345524	1659	4	-0.46697	0.99161	0.99159	1	18915	0	-0.46697
ARFGAP2	4	0.0083867	0.028537	0.345524	1660	3	-0.53269	0.62344	0.73547	1	13870	1	-0.53269
SENP1	4	0.0083979	0.028569	0.345674	1661	4	-0.33074	0.9916	0.99159	1	18914	0	-0.33074
OR5A1	4	0.0084026	0.028584	0.345674	1662	3	-0.44504	0.9182	0.91793	1	17206	0	-0.44504
DNM2	4	0.0084098	0.028606	0.345728	1663	3	-0.64157	0.93119	0.93094	1	17458	0	-0.64157
GLT8D1	4	0.0084372	0.028699	0.346645	1664	4	-0.37823	0.99156	0.99154	1	18913	0	-0.37823
RHOQ	4	0.0084533	0.028747	0.347019	1665	4	-1.1457	0.99155	0.99152	1	18909	0	-1.1457
C9orf50	4	0.0084811	0.028838	0.347904	1666	4	-0.39223	0.99152	0.9915	1	18908	0	-0.39223
ZNF131	4	0.0085148	0.028939	0.34881	1667	4	-0.45509	0.99149	0.99147	1	18906	0	-0.45509
SAA2	4	0.0085177	0.028948	0.34881	1668	4	-0.75815	0.99148	0.99147	1	18905	0	-0.75815
PIK3C3	4	0.0085352	0.029005	0.349119	1669	3	-0.44064	0.947	0.94693	1	17760	0	-0.44064
HNRNPA2B1	4	0.008538	0.029013	0.349119	1670	2	-0.34013	0.19015	0.36493	1	7051	2	-0.34013
TIGD3	4	0.0085425	0.029025	0.349119	1671	3	-0.87983	0.66958	0.7541	1	14198	1	-0.87983
LRP12	4	0.008574	0.029136	0.350236	1672	3	-0.459	0.68135	0.75919	1	14294	1	-0.459
UQCC1	4	0.008593	0.029187	0.350513	1673	4	-0.72468	0.99141	0.99139	1	18904	0	-0.72468
SPNS1	4	0.0085983	0.029203	0.350513	1674	3	-0.45368	0.63475	0.73984	1	13955	1	-0.45368
DLEC1	4	0.0086004	0.029211	0.350513	1675	4	-0.81468	0.9914	0.99138	1	18903	0	-0.81468
PAK2	4	0.008613	0.029246	0.350724	1676	4	-0.8332	0.98465	0.98462	1	18689	0	-0.8332
WDR41	4	0.0086434	0.029353	0.351656	1677	4	-0.29358	0.99136	0.99133	1	18901	0	-0.29358
USB1	4	0.0086453	0.029359	0.351656	1678	3	-0.86919	0.96758	0.96746	1	18220	0	-0.86919
SLC38A6	4	0.0086657	0.02942	0.352184	1679	4	-0.48545	0.99133	0.99131	1	18900	0	-0.48545
RTN4RL2	4	0.0086793	0.029463	0.352492	1680	3	-0.34356	0.9753	0.9752	1	18420	0	-0.34356
VMP1	4	0.008691	0.029495	0.352659	1681	4	-0.8769	0.99131	0.99129	1	18898	0	-0.8769
FAM83H	4	0.0087007	0.029519	0.352732	1682	4	-0.71545	0.9913	0.99127	1	18897	0	-0.71545
BTF3L4	4	0.0087239	0.029603	0.353534	1683	4	-0.6396	0.99128	0.99125	1	18896	0	-0.6396
CLHC1	4	0.0087659	0.029735	0.35486	1684	4	-0.26925	0.99123	0.99121	1	18895	0	-0.26925
F8A3	4	0.0087734	0.029765	0.35486	1685	4	-0.51434	0.99123	0.9912	1	18894	0	-0.51434
TLCD1	4	0.0087749	0.029767	0.35486	1686	4	-0.36754	0.99123	0.9912	1	18893	0	-0.36754
GPR180	4	0.0087839	0.02979	0.354919	1687	4	-0.33908	0.99122	0.99119	1	18892	0	-0.33908
NUDT21	4	0.0088639	0.030039	0.357681	1688	4	-0.65994	0.99114	0.99111	1	18891	0	-0.65994
PCDHB2	4	0.0088942	0.030136	0.358624	1689	4	-0.62316	0.99111	0.99108	1	18890	0	-0.62316
PCID2	4	0.0089911	0.030438	0.362001	1690	3	-0.74085	0.9743	0.97419	1	18388	0	-0.74085
STT3B	4	0.0090061	0.030488	0.362378	1691	3	-0.90979	0.91713	0.91686	1	17180	0	-0.90979
39873	4	0.0090209	0.030536	0.362737	1692	4	-0.2977	0.99098	0.99096	1	18888	0	-0.2977
WDR26	4	0.0090501	0.030634	0.363686	1693	4	-0.81824	0.99095	0.99092	1	18887	0	-0.81824
COQ2	4	0.0091056	0.030811	0.365534	1694	4	-0.504	0.99089	0.99086	1	18886	0	-0.504
RBBP6	4	0.0091095	0.030826	0.365534	1695	3	-0.86738	0.89144	0.89112	1	16688	1	-0.86738
POP4	4	0.0091288	0.030886	0.366024	1696	4	-0.64001	0.99087	0.99084	1	18885	0	-0.64001
TESC	4	0.0091691	0.031016	0.367348	1697	4	-0.50589	0.99083	0.99081	1	18883	0	-0.50589
E4F1	4	0.0092082	0.031138	0.368577	1698	3	-0.57727	0.95517	0.95502	1	17921	0	-0.57727
YPEL3	4	0.0092455	0.03126	0.369811	1699	4	-0.49142	0.99075	0.99072	1	18880	0	-0.49142
UBA5	4	0.0092566	0.031292	0.369966	1700	3	-1.1806	0.69654	0.76596	1	14405	1	-1.1806
BAP1	4	0.0092668	0.031324	0.370066	1701	3	-1.195	0.93488	0.9347	1	17521	0	-1.195
MGAT1	4	0.0092719	0.031337	0.370066	1702	3	-0.39816	0.22087	0.40682	1	7750	1	-0.39816
RFX5	4	0.0092783	0.03136	0.370116	1703	4	-0.32262	0.99072	0.99068	1	18879	0	-0.32262
PER2	4	0.0093207	0.031493	0.371467	1704	4	-0.242	0.99068	0.99063	1	18877	0	-0.242
ATP5J2	4	0.0093606	0.031616	0.372606	1705	3	-0.92428	0.41236	0.57282	1	10364	1	-0.92428
MRPS10	4	0.0093693	0.031644	0.372606	1706	3	-0.45217	0.95226	0.95208	1	17865	0	-0.45217
INTS10	4	0.0093696	0.031645	0.372606	1707	4	-0.53404	0.99063	0.99058	1	18874	0	-0.53404
SCNM1	4	0.0094183	0.031794	0.374138	1708	4	-0.58919	0.98265	0.98263	1	18626	0	-0.58919
H3F3B	4	0.0094345	0.031838	0.37444	1709	4	-0.3707	0.99057	0.99051	1	18871	0	-0.3707
GTF3C6	4	0.009443	0.03186	0.374476	1710	3	-0.57074	0.42229	0.58155	1	10506	1	-0.57074
PEX5	4	0.0094567	0.031896	0.374685	1711	4	-0.66926	0.99054	0.99049	1	18869	0	-0.66926
TNRC6A	4	0.009483	0.03197	0.375339	1712	3	-0.40511	0.97729	0.97729	1	18467	0	-0.40511
NEURL4	4	0.0095089	0.032042	0.375963	1713	3	-0.48703	0.97386	0.97375	1	18375	0	-0.48703
OR5AP2	4	0.0095193	0.032073	0.375964	1714	3	-0.44042	0.76809	0.80199	1	15038	1	-0.44042
CGB8	4	0.0095258	0.032096	0.375964	1715	2	-0.44515	0.5303	0.67697	1	12894	2	-0.44515
LIN7C	4	0.0095271	0.032098	0.375964	1716	3	-0.74806	0.89297	0.8926	1	16716	1	-0.74806
SIPA1	4	0.0095476	0.032168	0.376557	1717	4	-0.31067	0.99045	0.9904	1	18868	0	-0.31067
DTL	4	0.009597	0.032315	0.377847	1718	3	-0.96262	0.89666	0.89628	1	16788	0	-0.96262
CD101	4	0.0095974	0.032315	0.377847	1719	4	-0.35113	0.9904	0.99035	1	18866	0	-0.35113
USP8	4	0.0096183	0.032391	0.378513	1720	3	-0.79159	0.75007	0.79226	1	14866	1	-0.79159
LEMD3	4	0.0096268	0.03242	0.378627	1721	3	-0.78998	0.023923	0.075177	0.80795	1866	1	-0.78998
KANSL3	4	0.0096457	0.032491	0.379234	1722	4	-0.56899	0.99035	0.9903	1	18865	0	-0.56899
NR2F1	4	0.0096734	0.032575	0.379745	1723	4	-0.56953	0.98994	0.98989	1	18850	0	-0.56953
MRPL51	4	0.0096748	0.032581	0.379745	1724	4	-0.29142	0.99033	0.99027	1	18864	0	-0.29142
NCAPG2	4	0.009678	0.032591	0.379745	1725	4	-0.79594	0.99032	0.99027	1	18863	0	-0.79594
INTS3	4	0.009689	0.032632	0.380001	1726	2	-0.17874	0.41769	0.57752	1	10447	1	-0.17874
PAPOLA	4	0.0097575	0.032863	0.382469	1727	4	-0.47957	0.99024	0.99018	1	18862	0	-0.47957
HAUS6	4	0.0097885	0.03297	0.383496	1728	4	-0.4791	0.99021	0.99014	1	18859	0	-0.4791
METTL7B	4	0.0098503	0.033161	0.385438	1729	3	-0.6834	0.08709	0.19906	0.950613	4208	1	-0.6834
UBE2G2	4	0.0098582	0.03319	0.385438	1730	4	-0.56107	0.98892	0.9889	1	18814	0	-0.56107
TOP2B	4	0.0098603	0.033195	0.385438	1731	3	-0.55595	0.82952	0.84008	1	15740	1	-0.55595
AQP7	4	0.0098965	0.033303	0.386467	1732	2	-0.3287	0.33754	0.50726	1	9308	2	-0.3287
CDKN2AIPNL	4	0.0099213	0.033383	0.387181	1733	4	-0.19361	0.99008	0.99003	1	18855	0	-0.19361
BNIP1	4	0.0099702	0.033537	0.388651	1734	3	-0.81794	0.77294	0.8047	1	15086	1	-0.81794
NRAS	4	0.0099741	0.033549	0.388651	1735	4	-0.71178	0.99003	0.98998	1	18852	0	-0.71178
ANP32A	4	0.010002	0.033635	0.38943	1736	4	-0.33239	0.99	0.98995	1	18851	0	-0.33239
POLR1D	4	0.010036	0.033732	0.390323	1737	3	-0.71439	0.8384	0.84636	1	15852	1	-0.71439
ELP3	4	0.010048	0.03377	0.390537	1738	3	-1.047	0.34814	0.51654	1	9452	1	-1.047
SLC47A2	4	0.010072	0.03384	0.39078	1739	3	-0.83557	0.96972	0.9696	1	18262	0	-0.83557
SLC15A3	4	0.010075	0.033849	0.39078	1740	3	-0.6546	0.83825	0.84625	1	15849	1	-0.6546
RNF8	4	0.010075	0.03385	0.39078	1741	4	-0.57129	0.98992	0.98987	1	18848	0	-0.57129
EYA3	4	0.010088	0.033885	0.39078	1742	3	-0.51411	0.7277	0.78073	1	14666	1	-0.51411
METTL2B	4	0.01009	0.033888	0.39078	1743	4	-0.37542	0.98991	0.98986	1	18847	0	-0.37542
RRM1	4	0.010107	0.033943	0.39118	1744	3	-0.87281	0.9782	0.9782	1	18495	0	-0.87281
OLFML2B	4	0.010115	0.033963	0.39118	1745	3	-0.39741	0.66144	0.75066	1	14141	1	-0.39741
HYOU1	4	0.010121	0.033981	0.39118	1746	3	-0.57521	0.73245	0.7831	1	14697	1	-0.57521
PMP22	3	0.010131	0.027137	0.336448	1747	3	-0.54079	0.98987	0.99	1	18846	0	-0.54079
DCAF13	4	0.01014	0.034046	0.391686	1748	4	-0.80694	0.98618	0.98614	1	18732	0	-0.80694
GPAT2	4	0.010145	0.034071	0.391686	1749	3	-0.68313	0.83757	0.84577	1	15840	1	-0.68313
ZC3H11A	4	0.010148	0.034083	0.391686	1750	3	-0.89371	0.85324	0.85758	1	16052	1	-0.89371
TFIP11	4	0.010175	0.034165	0.392401	1751	3	-0.68955	0.97864	0.97865	1	18510	0	-0.68955
FDXR	4	0.010194	0.034223	0.392838	1752	3	-0.75863	0.095239	0.21315	0.961899	4455	1	-0.75863
GOLGA6A	4	0.010298	0.03456	0.396245	1753	3	-1.097	0.45781	0.61284	1	11020	1	-1.097
OTOR	4	0.010308	0.034591	0.396245	1754	3	-0.34812	0.52703	0.67407	1	12848	1	-0.34812
ATP5L	4	0.010311	0.034598	0.396245	1755	3	-0.3849	0.92893	0.92869	1	17409	0	-0.3849
LIN9	4	0.010311	0.034598	0.396245	1756	3	-0.79108	0.97777	0.97778	1	18479	0	-0.79108
YBX1	4	0.010324	0.034643	0.396363	1757	4	-0.88471	0.98968	0.98964	1	18841	0	-0.88471
AGO2	4	0.010326	0.034648	0.396363	1758	4	-0.26901	0.98967	0.98964	1	18840	0	-0.26901
MFAP5	4	0.010379	0.034803	0.397911	1759	4	-0.43634	0.98962	0.98959	1	18838	0	-0.43634
TRAPPC13	4	0.010393	0.034848	0.398197	1760	4	-0.49094	0.98961	0.98957	1	18837	0	-0.49094
CBWD5	4	0.010475	0.035114	0.401013	1761	4	-1.2461	0.98953	0.9895	1	18835	0	-1.2461
NDUFB8	4	0.010481	0.035139	0.401066	1762	3	-0.8185	0.82858	0.83942	1	15727	1	-0.8185
INCENP	4	0.010502	0.035193	0.401347	1763	4	-0.97589	0.98665	0.9866	1	18751	0	-0.97589
YME1L1	4	0.010506	0.035203	0.401347	1764	3	-0.4088	0.97194	0.97187	1	18320	0	-0.4088
PSMG1	4	0.010551	0.035346	0.402746	1765	3	-0.79023	0.61992	0.73411	1	13855	1	-0.79023
MRPS30	4	0.010564	0.035387	0.402978	1766	3	-0.46817	0.11008	0.23825	0.984444	4864	1	-0.46817
RBFA	4	0.010609	0.035524	0.404313	1767	4	-0.51523	0.98939	0.98937	1	18833	0	-0.51523
NPIPA8	4	0.01062	0.035569	0.404594	1768	2	-0.57246	0.40063	0.56265	1	10205	1	-0.57246
RRH	4	0.010639	0.035626	0.404769	1769	4	-0.39527	0.98936	0.98935	1	18831	0	-0.39527
PTP4A2	4	0.010639	0.03563	0.404769	1770	2	-0.33546	0.36785	0.5338	1	9744	2	-0.33546
POC1A	4	0.010644	0.035644	0.404769	1771	4	-0.40611	0.98936	0.98934	1	18830	0	-0.40611
GRASP	4	0.010658	0.035681	0.404954	1772	4	-0.54028	0.98934	0.98933	1	18828	0	-0.54028
HEY1	4	0.010673	0.035728	0.405119	1773	3	-0.80249	0.92808	0.92782	1	17388	0	-0.80249
TRIP13	4	0.010686	0.035761	0.405119	1774	4	-0.18684	0.98931	0.98931	1	18827	0	-0.18684
TRIM49	4	0.010689	0.035769	0.405119	1775	2	-0.70197	0.51687	0.6649	1	12697	2	-0.70197
GSTP1	4	0.010695	0.035788	0.405119	1776	3	-0.53868	0.79183	0.81566	1	15295	1	-0.53868
LRPPRC	4	0.010701	0.035807	0.405119	1777	3	-0.75716	0.9767	0.97667	1	18449	0	-0.75716
RP1	4	0.010704	0.035816	0.405119	1778	3	-0.92301	0.91925	0.919	1	17225	0	-0.92301
TAF1B	4	0.010714	0.035845	0.405214	1779	2	-0.40468	0.0065321	0.022592	0.664064	675	2	-0.40468
ANKRD52	4	0.010721	0.035869	0.405265	1780	3	-0.68598	0.79427	0.81717	1	15324	1	-0.68598
UCHL5	4	0.010732	0.035904	0.405432	1781	3	-0.56873	0.62512	0.73612	1	13884	1	-0.56873
NAA35	4	0.010757	0.035979	0.406049	1782	3	-1.0401	0.92733	0.92707	1	17374	0	-1.0401
TMEM163	4	0.010775	0.036035	0.406454	1783	4	-0.26907	0.98923	0.98921	1	18826	0	-0.26907
MAPK7	4	0.010791	0.036092	0.406725	1784	3	-0.85057	0.89312	0.89273	1	16720	1	-0.85057
SNRNP35	4	0.010794	0.0361	0.406725	1785	3	-0.51361	0.73528	0.78451	1	14723	1	-0.51361
ANKRD28	4	0.010817	0.036171	0.40689	1786	4	-0.346	0.98918	0.98916	1	18825	0	-0.346
HSD17B12	4	0.010819	0.036177	0.40689	1787	3	-0.74476	0.96339	0.96329	1	18112	0	-0.74476
RMI1	4	0.010821	0.036184	0.40689	1788	3	-0.66872	0.97658	0.97654	1	18447	0	-0.66872
NAA40	4	0.010825	0.036195	0.40689	1789	3	-0.86689	0.95137	0.95123	1	17850	0	-0.86689
DPPA3	4	0.010847	0.036273	0.407531	1790	3	-0.75031	0.4144	0.57461	1	10401	1	-0.75031
MON2	4	0.010859	0.036307	0.40769	1791	4	-0.41158	0.98789	0.98786	1	18783	0	-0.41158
ATP6V1C1	4	0.010872	0.036344	0.407697	1792	4	-0.64943	0.98913	0.98911	1	18824	0	-0.64943
JADE3	4	0.01088	0.036376	0.407697	1793	4	-0.26284	0.98912	0.98911	1	18822	0	-0.26284
GLCE	4	0.010881	0.036382	0.407697	1794	3	-0.49088	0.9306	0.93036	1	17449	0	-0.49088
NXT1	4	0.010884	0.036389	0.407697	1795	3	-0.60506	0.49268	0.64363	1	11525	1	-0.60506
SMN2	4	0.010909	0.036471	0.408247	1796	3	-0.89152	0.91067	0.91038	1	17054	0	-0.89152
B3GNT8	4	0.010912	0.036481	0.408247	1797	4	-0.3397	0.98909	0.98908	1	18821	0	-0.3397
PDE11A	4	0.010919	0.036503	0.408247	1798	4	-0.48985	0.98908	0.98907	1	18820	0	-0.48985
TFCP2	4	0.010925	0.036521	0.408247	1799	4	-0.24324	0.98908	0.98906	1	18819	0	-0.24324
TM7SF2	4	0.010934	0.036549	0.408247	1800	3	-1.0147	0.86158	0.86435	1	16187	1	-1.0147
USP10	4	0.010939	0.03656	0.408247	1801	4	-0.39588	0.98906	0.98905	1	18818	0	-0.39588
SNX15	4	0.010986	0.03671	0.409677	1802	3	-0.61876	0.86437	0.86667	1	16226	1	-0.61876
GAGE12I	4	0.010992	0.036729	0.409677	1803	3	-0.45809	0.3195	0.49161	1	9056	1	-0.45809
RALGAPA1	4	0.010999	0.036753	0.409719	1804	4	-0.47876	0.989	0.98899	1	18817	0	-0.47876
CENPV	4	0.01102	0.036813	0.410033	1805	3	-0.79801	0.83603	0.8447	1	15821	1	-0.79801
FRG2B	4	0.011023	0.036822	0.410033	1806	3	-0.68088	0.45086	0.60669	1	10929	1	-0.68088
LOC400736	4	0.011067	0.036967	0.411423	1807	2	-0.21676	0.12454	0.2621	0.998114	5276	2	-0.21676
KNTC1	4	0.011081	0.037012	0.411693	1808	4	-0.57675	0.98892	0.9889	1	18815	0	-0.57675
NOC2L	4	0.011092	0.037044	0.411827	1809	4	-0.645	0.98418	0.98415	1	18676	0	-0.645
C4orf26	4	0.011112	0.037121	0.412453	1810	3	-0.32069	0.25776	0.43846	1	8245	1	-0.32069
CDK13	4	0.011151	0.037247	0.413593	1811	4	-0.33501	0.98885	0.98884	1	18810	0	-0.33501
PTGIS	4	0.011156	0.037265	0.413593	1812	2	-0.59566	0.84622	0.85216	1	15964	1	-0.59566
TMEM169	4	0.011176	0.037318	0.413955	1813	4	-0.85952	0.98882	0.98881	1	18809	0	-0.85952
PJA2	4	0.011207	0.037417	0.414775	1814	3	-0.48987	0.1801	0.34971	1	6776	1	-0.48987
EXTL2	4	0.011213	0.037433	0.414775	1815	4	-0.28264	0.98879	0.98879	1	18808	0	-0.28264
RIF1	4	0.011262	0.037572	0.415964	1816	3	-0.53472	0.79842	0.81978	1	15374	1	-0.53472
ATPAF2	4	0.011269	0.037596	0.415964	1817	4	-0.39501	0.98873	0.98873	1	18807	0	-0.39501
TMEM262	4	0.011272	0.037602	0.415964	1818	3	-0.64816	0.52727	0.67429	1	12851	1	-0.64816
C6orf15	4	0.011283	0.037646	0.416214	1819	4	-0.32362	0.98872	0.98872	1	18806	0	-0.32362
AAMP	4	0.011305	0.037712	0.416687	1820	3	-0.42642	0.96149	0.96134	1	18067	0	-0.42642
KRAS	4	0.011311	0.03773	0.416687	1821	3	-0.4814	0.84175	0.84879	1	15899	1	-0.4814
HS2ST1	4	0.011336	0.037803	0.417263	1822	3	-1.0159	0.61155	0.73085	1	13808	1	-1.0159
CHCHD1	4	0.011357	0.037867	0.417745	1823	3	-0.35406	0.97861	0.97862	1	18507	0	-0.35406
RCL1	4	0.011394	0.037969	0.418557	1824	3	-0.68097	0.94523	0.94509	1	17727	0	-0.68097
PFKM	4	0.011398	0.037983	0.418557	1825	3	-0.59287	0.96576	0.96565	1	18167	0	-0.59287
GOLGA8O	4	0.011413	0.038026	0.418805	1826	3	-1.0417	0.93812	0.93804	1	17600	0	-1.0417
PCNT	4	0.011438	0.038101	0.419399	1827	4	-0.61537	0.98856	0.98855	1	18805	0	-0.61537
IGFBP2	4	0.011466	0.038182	0.420069	1828	4	-0.23145	0.98853	0.98852	1	18804	0	-0.23145
C11orf80	4	0.011492	0.038252	0.420608	1829	4	-0.6702	0.98851	0.9885	1	18803	0	-0.6702
NUP35	4	0.011528	0.038376	0.421736	1830	4	-0.48064	0.98847	0.98846	1	18801	0	-0.48064
NUDCD3	4	0.011533	0.038398	0.421744	1831	3	-0.52718	0.97704	0.97704	1	18461	0	-0.52718
RAB6A	4	0.011555	0.038461	0.422205	1832	2	-0.36637	0.6084	0.72962	1	13792	1	-0.36637
MYO7A	4	0.01158	0.038534	0.42278	1833	4	-0.63206	0.98842	0.98841	1	18799	0	-0.63206
SEC61G	4	0.011646	0.038734	0.42451	1834	3	-1.2975	0.90986	0.90953	1	17037	0	-1.2975
ASIC1	4	0.011669	0.038799	0.42491	1835	4	-0.19645	0.98833	0.9883	1	18798	0	-0.19645
APC	4	0.011674	0.038813	0.42491	1836	3	-0.81191	0.7228	0.77831	1	14637	1	-0.81191
PRKAR1A	4	0.011721	0.038954	0.425998	1837	4	-0.24617	0.98828	0.98825	1	18797	0	-0.24617
LAMTOR4	4	0.011722	0.038954	0.425998	1838	3	-0.59031	0.84391	0.85043	1	15927	1	-0.59031
POLR1E	4	0.011751	0.039047	0.426423	1839	3	-0.94852	0.9503	0.9502	1	17822	0	-0.94852
RRAGA	4	0.011751	0.039048	0.426423	1840	4	-0.49015	0.98825	0.98822	1	18796	0	-0.49015
MRPL40	4	0.011754	0.039057	0.426423	1841	3	-0.5101	0.093292	0.20985	0.957654	4405	1	-0.5101
SMS	4	0.011764	0.039093	0.426465	1842	3	-0.42415	0.90727	0.90697	1	16983	0	-0.42415
RNF25	4	0.011766	0.039103	0.426465	1843	4	-0.19117	0.98823	0.98821	1	18795	0	-0.19117
DNAJB11	4	0.011802	0.039219	0.427495	1844	4	-0.41533	0.9882	0.98817	1	18794	0	-0.41533
MT1E	4	0.011834	0.039316	0.428109	1845	4	-0.36665	0.98817	0.98814	1	18793	0	-0.36665
MCPH1	4	0.011835	0.039318	0.428109	1846	3	-0.63876	0.8862	0.88604	1	16592	1	-0.63876
PCED1B	4	0.011849	0.039371	0.428407	1847	3	-0.41615	0.9737	0.97359	1	18371	0	-0.41615
CHRM4	4	0.011856	0.039388	0.428407	1848	3	-0.69089	0.61331	0.73153	1	13818	1	-0.69089
RAC2	4	0.011869	0.039423	0.42856	1849	2	-0.22931	0.88127	0.88131	1	16505	1	-0.22931
PCMTD2	4	0.011919	0.039575	0.429699	1850	4	-0.27025	0.98808	0.98805	1	18791	0	-0.27025
BIRC8	4	0.011924	0.03959	0.429699	1851	4	-0.32768	0.98808	0.98805	1	18790	0	-0.32768
SLC35B1	4	0.011925	0.039592	0.429699	1852	3	-0.56367	0.92786	0.9276	1	17383	0	-0.56367
C11orf97	4	0.011939	0.03964	0.429985	1853	3	-0.59676	0.63879	0.74146	1	13984	1	-0.59676
HOXC11	4	0.011948	0.039667	0.430047	1854	3	-0.59555	0.74115	0.78748	1	14779	1	-0.59555
SPDYE1	4	0.012015	0.039875	0.431915	1855	4	-0.2743	0.98798	0.98796	1	18789	0	-0.2743
MRPL27	4	0.012025	0.039906	0.431915	1856	4	-0.42143	0.98798	0.98795	1	18788	0	-0.42143
ARMC9	4	0.012029	0.039917	0.431915	1857	4	-0.36998	0.98797	0.98795	1	18787	0	-0.36998
ADNP	4	0.012033	0.03993	0.431915	1858	3	-0.57094	0.94782	0.94773	1	17772	0	-0.57094
PCDHB7	4	0.01204	0.039946	0.431915	1859	4	-0.27827	0.98796	0.98794	1	18786	0	-0.27827
SMPD4	4	0.012073	0.040038	0.432678	1860	4	-0.70394	0.98349	0.98347	1	18656	0	-0.70394
GPT	4	0.012082	0.040067	0.432754	1861	4	-0.4727	0.98792	0.98789	1	18784	0	-0.4727
POLQ	4	0.0121	0.040127	0.433164	1862	2	-0.44201	0.85725	0.86086	1	16122	1	-0.44201
NUDC	4	0.012123	0.040205	0.43365	1863	3	-0.81909	0.42142	0.58082	1	10495	1	-0.81909
ABI1	4	0.012126	0.040215	0.43365	1864	4	-0.42117	0.98787	0.98785	1	18782	0	-0.42117
EAPP	4	0.012166	0.040338	0.434744	1865	4	-0.33201	0.98783	0.98782	1	18780	0	-0.33201
HIST1H2AI	4	0.012193	0.040419	0.435386	1866	3	-1.4542	0.93288	0.93263	1	17490	0	-1.4542
CBWD1	4	0.012202	0.04045	0.435487	1867	4	-1.0892	0.98639	0.98634	1	18741	0	-1.0892
MLST8	4	0.012217	0.040489	0.435673	1868	3	-0.65545	0.72629	0.78004	1	14660	1	-0.65545
FGD1	4	0.012247	0.04058	0.436419	1869	4	-0.23908	0.98775	0.98773	1	18778	0	-0.23908
TARBP2	4	0.012263	0.04063	0.436726	1870	3	-0.49595	0.92098	0.92072	1	17262	0	-0.49595
GFM2	4	0.01228	0.040674	0.436963	1871	4	-0.5264	0.98772	0.9877	1	18777	0	-0.5264
EPHA5	4	0.012311	0.04077	0.437761	1872	4	-0.19733	0.98769	0.98766	1	18775	0	-0.19733
TOMM40	4	0.012346	0.040879	0.438695	1873	3	-0.61299	0.76937	0.80268	1	15048	1	-0.61299
EHMT1	4	0.012371	0.040949	0.439126	1874	4	-0.28898	0.98763	0.98761	1	18774	0	-0.28898
IFI44	4	0.012381	0.040969	0.439126	1875	4	-0.21752	0.98762	0.9876	1	18773	0	-0.21752
RTTN	4	0.012386	0.040989	0.439126	1876	3	-0.55109	0.070776	0.17055	0.921187	3724	1	-0.55109
ATP2B2	4	0.012393	0.041006	0.439126	1877	4	-0.28143	0.98761	0.98759	1	18772	0	-0.28143
NUDT17	4	0.012423	0.041094	0.439462	1878	3	-0.40514	0.49277	0.64372	1	11526	1	-0.40514
CLEC18C	4	0.012432	0.041122	0.439462	1879	4	-0.26506	0.98757	0.98755	1	18771	0	-0.26506
KRTAP5-6	4	0.012433	0.041126	0.439462	1880	2	-0.27758	0.13288	0.27569	1	5486	2	-0.27758
RAB38	4	0.012434	0.041127	0.439462	1881	4	-0.21258	0.98757	0.98755	1	18770	0	-0.21258
PARPBP	4	0.012443	0.04116	0.439462	1882	4	-0.268	0.98756	0.98754	1	18769	0	-0.268
CELA1	4	0.012447	0.041169	0.439462	1883	2	-0.45135	0.38985	0.55309	1	10059	1	-0.45135
OR7E24	4	0.01246	0.041212	0.439685	1884	2	-1.9653	0.82316	0.83575	1	15659	1	-1.9653
HRNR	4	0.012484	0.041275	0.440129	1885	4	-0.25436	0.98752	0.9875	1	18767	0	-0.25436
HSPE1-MOB4	4	0.012496	0.04132	0.440156	1886	2	-0.54252	0.11017	0.23839	0.984444	4866	2	-0.54252
BCLAF1	4	0.012497	0.041321	0.440156	1887	4	-0.72469	0.98448	0.98445	1	18685	0	-0.72469
CYC1	4	0.012518	0.041388	0.440628	1888	3	-0.60541	0.71575	0.77488	1	14573	1	-0.60541
DENR	4	0.012528	0.04141	0.440628	1889	4	-0.78625	0.98747	0.98745	1	18766	0	-0.78625
ISY1-RAB43	4	0.0126	0.041629	0.442725	1890	3	-0.76321	0.85736	0.86094	1	16123	1	-0.76321
DHX36	4	0.012608	0.041656	0.442784	1891	3	-0.71076	0.85422	0.8584	1	16067	1	-0.71076
VMA21	4	0.012747	0.042087	0.446896	1892	4	-0.44128	0.98725	0.98722	1	18763	0	-0.44128
FDPS	4	0.012763	0.042136	0.447172	1893	4	-0.47116	0.98724	0.98721	1	18762	0	-0.47116
RASGRP2	4	0.012808	0.042276	0.448425	1894	3	-0.4776	0.67056	0.75452	1	14209	1	-0.4776
CALCB	4	0.012832	0.042357	0.449044	1895	3	-0.46613	0.71577	0.77489	1	14574	1	-0.46613
MANEAL	4	0.012849	0.04241	0.449376	1896	3	-0.56507	0.64515	0.74399	1	14029	1	-0.56507
AGAP9	4	0.012858	0.04244	0.449452	1897	3	-0.99178	0.85232	0.85686	1	16037	1	-0.99178
USP17L11	4	0.012893	0.042536	0.450052	1898	2	-0.52999	0.507	0.65621	1	12549	2	-0.52999
METTL14	4	0.012895	0.042541	0.450052	1899	4	-0.2105	0.98711	0.98707	1	18760	0	-0.2105
GNPNAT1	4	0.012927	0.042644	0.450677	1900	4	-0.40849	0.98707	0.98704	1	18759	0	-0.40849
TBL2	4	0.012928	0.042645	0.450677	1901	3	-0.44217	0.97062	0.97052	1	18285	0	-0.44217
ASNA1	4	0.012953	0.042728	0.451194	1902	4	-0.44504	0.98705	0.98702	1	18758	0	-0.44504
RPAP1	4	0.012959	0.042756	0.451194	1903	3	-1.02	0.96238	0.96225	1	18087	0	-1.02
DHX30	4	0.012962	0.042761	0.451194	1904	2	-0.35286	0.73165	0.78268	1	14693	1	-0.35286
NVL	4	0.012975	0.042796	0.451323	1905	3	-1.2018	0.1792	0.34834	1	6752	1	-1.2018
HIST1H3D	4	0.012981	0.042819	0.451323	1906	3	-1.1793	0.82688	0.83829	1	15699	1	-1.1793
NPLOC4	4	0.012997	0.042869	0.451621	1907	4	-0.62318	0.98449	0.98446	1	18686	0	-0.62318
BRCA2	4	0.013023	0.042949	0.452219	1908	3	-0.7271	0.95681	0.95669	1	17963	0	-0.7271
MTF1	4	0.013074	0.043101	0.453331	1909	4	-0.48768	0.98693	0.98689	1	18756	0	-0.48768
RHPN1	4	0.01308	0.043114	0.453331	1910	3	-0.72658	0.9506	0.95049	1	17826	0	-0.72658
NCL	4	0.013082	0.043122	0.453331	1911	4	-0.98953	0.98692	0.98688	1	18755	0	-0.98953
INO80	4	0.013119	0.043247	0.4543	1912	4	-1.1779	0.98312	0.98311	1	18647	0	-1.1779
LAMTOR3	4	0.013124	0.043259	0.4543	1913	3	-1.0513	0.79649	0.81853	1	15348	1	-1.0513
LCP2	4	0.01314	0.043299	0.454482	1914	4	-0.43815	0.98179	0.98179	1	18601	0	-0.43815
EMC7	4	0.013154	0.043338	0.454655	1915	3	-0.77601	0.79704	0.81887	1	15355	1	-0.77601
MUC20	4	0.013188	0.043441	0.455495	1916	3	-0.48811	0.63126	0.7385	1	13934	1	-0.48811
CHD2	4	0.013195	0.043467	0.455495	1917	3	-0.93579	0.85896	0.86222	1	16148	1	-0.93579
WDR7	4	0.013202	0.043486	0.455495	1918	2	-0.35078	0.22	0.4061	1	7739	1	-0.35078
SC5D	4	0.013223	0.043542	0.455797	1919	3	-0.56942	0.88496	0.8848	1	16570	1	-0.56942
EMC3	4	0.013237	0.043595	0.455797	1920	3	-0.65317	0.9371	0.937	1	17573	0	-0.65317
ARL10	4	0.013242	0.043607	0.455797	1921	3	-0.59409	0.51833	0.66624	1	12720	1	-0.59409
PPP2R4	4	0.013251	0.043636	0.455797	1922	3	-0.67384	0.95767	0.9576	1	17976	0	-0.67384
ADAT2	4	0.013252	0.043641	0.455797	1923	3	-0.67007	0.58668	0.72156	1	13668	1	-0.67007
C8orf33	4	0.013262	0.043668	0.455797	1924	4	-0.91724	0.98495	0.98493	1	18698	0	-0.91724
FCGR1A	4	0.013264	0.043674	0.455797	1925	2	-0.31126	0.43168	0.58985	1	10641	1	-0.31126
GTF2H3	4	0.013278	0.043714	0.455982	1926	3	-0.46052	0.17376	0.33997	1	6609	1	-0.46052
EEFSEC	4	0.013299	0.043781	0.456444	1927	2	-0.56585	0.042324	0.1187	0.86193	2761	2	-0.56585
C11orf73	4	0.013316	0.043841	0.456833	1928	3	-0.83617	0.10993	0.238	0.984444	4859	1	-0.83617
ASRGL1	4	0.013326	0.043869	0.456884	1929	3	-0.68931	0.87872	0.87904	1	16460	1	-0.68931
SMCR8	4	0.013383	0.044054	0.458378	1930	4	-0.28491	0.98662	0.98658	1	18749	0	-0.28491
NUDT8	4	0.013384	0.044058	0.458378	1931	3	-0.4882	0.22897	0.41376	1	7858	1	-0.4882
GAK	4	0.013413	0.044153	0.459134	1932	3	-0.45148	0.63411	0.73959	1	13950	1	-0.45148
GPR33	4	0.013428	0.044201	0.459398	1933	4	-0.237	0.98657	0.98652	1	18747	0	-0.237
TBCD	4	0.013515	0.044451	0.461658	1934	2	-0.77931	0.19183	0.36749	1	7098	1	-0.77931
FAM120A	4	0.013536	0.044511	0.461658	1935	3	-0.41255	0.82891	0.83966	1	15731	1	-0.41255
ESCO2	4	0.01354	0.044526	0.461658	1936	4	-0.37866	0.98646	0.98642	1	18745	0	-0.37866
SLC25A52	4	0.013551	0.044556	0.461658	1937	4	-0.176	0.98645	0.98641	1	18744	0	-0.176
NPIPA1	4	0.013552	0.044561	0.461658	1938	3	-0.84182	0.64237	0.74289	1	14012	1	-0.84182
KLHL31	4	0.013556	0.044575	0.461658	1939	2	-0.47748	0.74666	0.79042	1	14834	1	-0.47748
TTK	4	0.013559	0.04458	0.461658	1940	4	-0.60109	0.98644	0.98641	1	18743	0	-0.60109
PURA	4	0.013588	0.044661	0.462266	1941	4	-0.2372	0.98641	0.98637	1	18742	0	-0.2372
PRPF4	4	0.013604	0.044715	0.462509	1942	4	-0.86206	0.98266	0.98264	1	18627	0	-0.86206
COX18	4	0.01361	0.044731	0.462509	1943	4	-0.56022	0.98639	0.98634	1	18740	0	-0.56022
RARG	4	0.013661	0.044892	0.463935	1944	4	-0.35637	0.98634	0.98629	1	18739	0	-0.35637
UXS1	4	0.013695	0.044994	0.464597	1945	4	-0.30042	0.98631	0.98626	1	18736	0	-0.30042
PSMD1	4	0.013697	0.045002	0.464597	1946	4	-0.46453	0.9863	0.98626	1	18735	0	-0.46453
MCRS1	4	0.013748	0.045154	0.465887	1947	3	-0.70254	0.35341	0.52115	1	9523	1	-0.70254
CDRT15L2	4	0.013755	0.045173	0.465887	1948	3	-0.73139	0.12549	0.26365	0.99893	5304	1	-0.73139
RASL10A	4	0.013769	0.045218	0.466054	1949	4	-0.38198	0.98623	0.98619	1	18734	0	-0.38198
CXorf49	4	0.013775	0.045236	0.466054	1950	3	-0.52709	0.8783	0.87868	1	16456	1	-0.52709
LGALS9	4	0.013798	0.045301	0.466485	1951	3	-0.50544	0.53343	0.67978	1	12943	1	-0.50544
RECQL4	4	0.013826	0.045395	0.467214	1952	4	-0.20529	0.98617	0.98613	1	18731	0	-0.20529
KIDINS220	4	0.013854	0.045487	0.467922	1953	3	-0.58349	0.55725	0.70133	1	13303	1	-0.58349
DHX38	4	0.01386	0.045514	0.467961	1954	3	-0.81406	0.95738	0.9573	1	17972	0	-0.81406
RABGAP1	4	0.01389	0.045605	0.46843	1955	3	-0.55787	0.67213	0.7552	1	14224	1	-0.55787
ANKRD20A2	4	0.013898	0.045627	0.46843	1956	2	-0.11672	0.63627	0.74043	1	13967	1	-0.11672
SEC61B	4	0.013903	0.045645	0.46843	1957	3	-0.77174	0.94437	0.94424	1	17711	0	-0.77174
SPCS2	4	0.013906	0.045653	0.46843	1958	3	-0.70508	0.88509	0.88493	1	16575	1	-0.70508
ZNF781	4	0.013949	0.045781	0.469504	1959	3	-0.20533	0.94236	0.94224	1	17672	0	-0.20533
C11orf85	4	0.013959	0.045811	0.469573	1960	4	-0.55076	0.98604	0.98602	1	18730	0	-0.55076
SNX17	4	0.013993	0.045916	0.470408	1961	3	-0.76789	0.98076	0.98076	1	18564	0	-0.76789
FXN	4	0.014004	0.045945	0.470466	1962	4	-0.52896	0.986	0.98597	1	18728	0	-0.52896
CFAP20	4	0.014023	0.045995	0.47074	1963	4	-0.32256	0.98598	0.98594	1	18727	0	-0.32256
C9orf78	4	0.014079	0.046163	0.472218	1964	3	-0.48668	0.80753	0.82549	1	15470	1	-0.48668
PCDHB5	4	0.014087	0.046192	0.472242	1965	4	-0.51147	0.98591	0.98588	1	18726	0	-0.51147
MORF4L1	4	0.014092	0.046212	0.472242	1966	2	-0.21874	0.0065107	0.022524	0.664064	672	2	-0.21874
U2AF2	4	0.014106	0.046247	0.472354	1967	3	-1.088	0.42451	0.5835	1	10530	1	-1.088
FOXRED1	4	0.014122	0.046298	0.472563	1968	4	-0.53467	0.98588	0.98585	1	18725	0	-0.53467
SF3A1	4	0.014126	0.046314	0.472563	1969	3	-0.93866	0.7241	0.77895	1	14648	1	-0.93866
MTERF4	4	0.014143	0.046358	0.472775	1970	4	-0.37	0.98586	0.98582	1	18723	0	-0.37
FEM1C	4	0.014169	0.046438	0.473343	1971	4	-0.4861	0.98583	0.9858	1	18722	0	-0.4861
DUSP12	4	0.014193	0.046504	0.47378	1972	4	-0.27203	0.98581	0.98577	1	18721	0	-0.27203
SHE	4	0.014199	0.04653	0.473806	1973	2	-0.44891	0.86679	0.86867	1	16263	1	-0.44891
SFSWAP	4	0.014213	0.046567	0.473898	1974	3	-0.55424	0.70159	0.76822	1	14448	1	-0.55424
GGH	4	0.014219	0.046586	0.473898	1975	3	-0.66932	0.73262	0.78319	1	14699	1	-0.66932
SNUPN	4	0.014239	0.046651	0.474314	1976	4	-0.50567	0.98334	0.98333	1	18653	0	-0.50567
GMFG	4	0.014256	0.046711	0.474685	1977	2	-0.38952	0.3884	0.5518	1	10041	1	-0.38952
SCD5	4	0.014281	0.046792	0.47513	1978	4	-0.33288	0.98572	0.98568	1	18720	0	-0.33288
TAP2	4	0.014286	0.046808	0.47513	1979	3	-0.40153	0.82193	0.8349	1	15644	1	-0.40153
TRAPPC5	4	0.014292	0.046826	0.47513	1980	3	-0.8516	0.41853	0.57826	1	10457	1	-0.8516
ANKRA2	4	0.014317	0.046899	0.475634	1981	3	-0.70595	0.94011	0.94006	1	17635	0	-0.70595
VARS2	4	0.014364	0.047058	0.477012	1982	3	-1.0743	0.70467	0.76966	1	14472	1	-1.0743
GOLGA8J	4	0.014375	0.047094	0.47713	1983	4	-0.64174	0.98563	0.9856	1	18718	0	-0.64174
GNG3	4	0.014398	0.047165	0.477608	1984	3	-0.69057	0.41349	0.57383	1	10382	1	-0.69057
NSMCE2	4	0.014423	0.047247	0.478109	1985	4	-0.70568	0.98558	0.98556	1	18715	0	-0.70568
FNBP4	4	0.014428	0.047262	0.478109	1986	3	-0.38937	0.91569	0.91541	1	17148	0	-0.38937
SLC2A7	4	0.014438	0.047298	0.47822	1987	3	-0.50967	0.65864	0.74951	1	14127	1	-0.50967
MYO10	4	0.014445	0.04732	0.47822	1988	3	-0.5103	0.97939	0.9794	1	18534	0	-0.5103
UBE2I	4	0.014479	0.047429	0.478757	1989	3	-0.95959	0.96169	0.96153	1	18073	0	-0.95959
UBE2C	4	0.014482	0.047436	0.478757	1990	3	-0.71697	0.91215	0.9119	1	17081	0	-0.71697
NBN	4	0.014486	0.047445	0.478757	1991	3	-0.36817	0.78396	0.81102	1	15204	1	-0.36817
ZC3H10	4	0.014564	0.047696	0.481055	1992	3	-0.48414	0.95916	0.95903	1	18010	0	-0.48414
PKLR	4	0.01462	0.04786	0.482461	1993	4	-0.24598	0.98538	0.98535	1	18713	0	-0.24598
ARHGEF7	4	0.014631	0.047891	0.482501	1994	3	-1.0173	0.77732	0.80715	1	15130	1	-1.0173
NR2F2	4	0.014639	0.047923	0.482501	1995	3	-0.70109	0.39158	0.5546	1	10081	1	-0.70109
CHIA	4	0.014645	0.04794	0.482501	1996	2	-0.29786	0.051426	0.13556	0.881161	3092	2	-0.29786
STAC3	4	0.014653	0.04796	0.482501	1997	3	-0.62781	0.96163	0.96146	1	18071	0	-0.62781
C1orf177	4	0.014676	0.04803	0.482963	1998	4	-0.45247	0.98238	0.98236	1	18618	0	-0.45247
DDX31	3	0.014681	0.038579	0.423046	1999	3	-0.25152	0.98532	0.98548	1	18712	0	-0.25152
[truncated: 18,112 more rows]

## Sheet: H226 T1
id	num	neg|score	neg|p-value	neg|fdr	neg|rank	neg|goodsgrna	neg|lfc	pos|score	pos|p-value	pos|fdr	pos|rank	pos|goodsgrna	pos|lfc
TP53BP2	4	8.1805e-13	2.4617e-07	0.000381	1	4	-0.78358	1	1	1	19310	0	-0.78358
KEAP1	4	9.6899e-12	2.4617e-07	0.000381	2	4	-1.2204	1	1	1	19309	0	-1.2204
SAMD4B	4	1.2556e-11	2.4617e-07	0.000381	3	4	-1.0292	1	1	1	19308	0	-1.0292
WWTR1	4	1.3639e-11	2.4617e-07	0.000381	4	4	-1.4971	1	1	1	19307	0	-1.4971
PTPN14	4	1.0932e-10	2.4617e-07	0.000381	5	4	-0.62493	1	1	1	19306	0	-0.62493
HTT	4	1.1874e-09	2.4617e-07	0.000381	6	4	-0.55774	1	1	1	19305	0	-0.55774
SLC30A1	4	4.0391e-09	2.4617e-07	0.000381	7	4	-1.0726	0.99986	0.99985	1	19278	0	-1.0726
AEBP2	4	4.2495e-09	2.4617e-07	0.000381	8	4	-0.67128	1	1	1	19304	0	-0.67128
RNF2	4	6.4525e-09	2.4617e-07	0.000381	9	3	-0.46434	0.71261	0.71218	1	13200	0	-0.46434
AP2S1	4	2.4066e-08	2.4617e-07	0.000381	10	4	-0.62386	1	1	1	19303	0	-0.62386
IDE	4	3.3247e-08	2.4617e-07	0.000381	11	3	-0.65792	0.89193	0.8918	1	16756	0	-0.65792
EGLN1	4	4.0507e-08	2.4617e-07	0.000381	12	4	-0.52917	1	1	1	19302	0	-0.52917
RALGAPB	4	8.8919e-08	2.4617e-07	0.000381	13	4	-1.0634	0.99999	0.99998	1	19293	0	-1.0634
IL6ST	4	1.8013e-07	7.3851e-07	0.001061	14	4	-0.73307	1	1	1	19301	0	-0.73307
LIFR	4	2.5945e-07	1.2309e-06	0.001547	15	4	-0.52801	1	1	1	19300	0	-0.52801
DNM2	4	2.6308e-07	1.2309e-06	0.001547	16	4	-1.6277	1	1	1	19299	0	-1.6277
EZH2	4	4.5016e-07	1.7232e-06	0.002038	17	4	-0.67667	0.99993	0.99992	1	19283	0	-0.67667
CNBP	4	5.9079e-07	2.2155e-06	0.002475	18	3	-0.55188	0.99731	0.9973	1	19154	0	-0.55188
IGF1R	4	1.2234e-06	3.6926e-06	0.003908	19	4	-0.54402	1	1	1	19297	0	-0.54402
G3BP1	4	1.5727e-06	4.6772e-06	0.004703	20	3	-0.47215	0.99705	0.99706	1	19141	0	-0.47215
RBMS1	4	2.3366e-06	7.6313e-06	0.007308	21	4	-0.61473	1	1	1	19298	0	-0.61473
VHL	4	2.8014e-06	1.0093e-05	0.009226	22	3	-0.99205	0.48621	0.49506	1	8865	1	-0.99205
TNFAIP3	4	3.2009e-06	1.157e-05	0.010116	23	4	-0.5414	1	1	1	19296	0	-0.5414
NRIP1	4	3.5995e-06	1.2309e-05	0.010314	24	4	-0.4224	1	1	1	19295	0	-0.4224
FNIP1	4	4.7337e-06	1.797e-05	0.014455	25	3	-0.62231	0.99434	0.99436	1	19052	0	-0.62231
ATP2B1	4	5.0014e-06	1.8955e-05	0.014661	26	4	-0.62269	0.99994	0.99993	1	19287	0	-0.62269
DCUN1D1	4	9.5981e-06	3.6187e-05	0.026697	27	3	-0.60318	0.98977	0.98974	1	18927	0	-0.60318
THAP4	4	9.9998e-06	3.7172e-05	0.026697	28	4	-0.31588	0.99995	0.99995	1	19288	0	-0.31588
VPS33A	4	1.0863e-05	4.0126e-05	0.027558	29	4	-0.72947	0.99999	0.99999	1	19294	0	-0.72947
ESRRA	4	1.1113e-05	4.1111e-05	0.027558	30	3	-0.66241	0.93039	0.93045	1	17570	0	-0.66241
SPNS1	4	1.3106e-05	5.2434e-05	0.034015	31	3	-0.5587	0.99773	0.99774	1	19171	0	-0.5587
MAPK1	4	1.483e-05	5.6373e-05	0.035427	32	3	-0.5506	0.98038	0.98038	1	18712	0	-0.5506
ABI1	4	1.5968e-05	6.0804e-05	0.037054	33	4	-0.48378	0.99992	0.99992	1	19282	0	-0.48378
VPS16	4	2.4252e-05	9.7237e-05	0.057513	34	4	-1.3176	0.99991	0.99991	1	19281	0	-1.3176
NCOR2	4	2.6192e-05	0.00010413	0.05983	35	3	-0.49078	0.97411	0.97415	1	18578	0	-0.49078
CEBPB	4	3.2626e-05	0.00012727	0.070779	36	4	-0.36513	0.99997	0.99996	1	19292	0	-0.36513
RPS17	4	3.3519e-05	0.00013022	0.070779	37	4	-1.1537	0.99997	0.99996	1	19291	0	-1.1537
C18orf8	4	3.5358e-05	0.00013564	0.071782	38	3	-0.51559	0.45628	0.47056	1	8406	1	-0.51559
ATP2C1	4	3.8526e-05	0.00014795	0.075866	39	4	-0.42559	0.99974	0.99973	1	19267	0	-0.42559
ACSL3	4	3.9368e-05	0.0001509	0.075866	40	4	-1.0079	0.99996	0.99996	1	19290	0	-1.0079
MED19	4	4.0809e-05	0.0001573	0.077155	41	4	-0.62628	0.99921	0.9992	1	19235	0	-0.62628
KLF3	4	4.4425e-05	0.00017207	0.079978	42	3	-0.36867	0.99128	0.9913	1	18974	0	-0.36867
F8A2	4	4.4719e-05	0.00017257	0.079978	43	3	-0.49779	0.84727	0.84701	1	15832	0	-0.49779
BCL6	4	4.5981e-05	0.00017601	0.079978	44	4	-0.31165	0.99995	0.99995	1	19289	0	-0.31165
F8A1	4	4.631e-05	0.00017897	0.079978	45	4	-0.45195	0.99971	0.99969	1	19264	0	-0.45195
WHSC1	4	5.5093e-05	0.00021294	0.093091	46	3	-0.38988	0.99439	0.99441	1	19054	0	-0.38988
TMOD3	4	5.6626e-05	0.00021983	0.094059	47	3	-0.31203	0.69504	0.69469	1	12847	0	-0.31203
ZSWIM8	4	5.7632e-05	0.00022574	0.094575	48	3	-0.44355	0.99788	0.99788	1	19177	0	-0.44355
FLCN	4	6.1122e-05	0.00024396	0.100121	49	4	-0.72093	0.99994	0.99993	1	19286	0	-0.72093
CAPN15	4	6.6786e-05	0.00026857	0.107261	50	4	-0.32573	0.99993	0.99993	1	19285	0	-0.32573
KIAA0368	4	6.7291e-05	0.00027202	0.107261	51	4	-0.43389	0.99993	0.99993	1	19284	0	-0.43389
TGFBR2	4	7.63e-05	0.00030845	0.11707	52	2	-0.28692	0.97264	0.97268	1	18548	0	-0.28692
RQCD1	4	7.7273e-05	0.00031239	0.11707	53	4	-0.56757	0.99917	0.99917	1	19233	0	-0.56757
JAK1	4	7.7985e-05	0.00031436	0.11707	54	3	-0.55788	0.98868	0.98869	1	18898	0	-0.55788
COQ10B	4	8.9688e-05	0.00035375	0.128279	55	3	-0.51168	0.99191	0.99192	1	18986	0	-0.51168
USB1	4	9.1513e-05	0.00036261	0.128279	56	2	-0.62218	0.94931	0.94924	1	17996	0	-0.62218
RRAGC	4	9.2098e-05	0.00036359	0.128279	57	3	-0.73123	0.99405	0.99409	1	19041	0	-0.73123
MPDU1	4	9.9591e-05	0.00039757	0.137846	58	4	-0.60432	0.9999	0.99989	1	19280	0	-0.60432
CCNC	4	0.00011238	0.00044434	0.149257	59	4	-0.62689	0.99981	0.99981	1	19272	0	-0.62689
TGFBR1	4	0.00011266	0.00044532	0.149257	60	3	-0.43427	0.84515	0.84485	1	15783	0	-0.43427
KDM1B	4	0.0001232	0.00048717	0.160412	61	4	-0.30858	0.99988	0.99988	1	19279	0	-0.30858
RRM2	4	0.00012534	0.00049456	0.160412	62	2	-0.25246	0.194	0.28972	1	5087	1	-0.25246
WASL	4	0.00013379	0.00053296	0.170124	63	3	-0.38901	0.82902	0.82884	1	15467	0	-0.38901
GIGYF2	4	0.00014741	0.00058466	0.178883	64	3	-0.42654	0.8439	0.84364	1	15760	0	-0.42654
UBN2	4	0.00014844	0.00058712	0.178883	65	4	-0.54447	0.99985	0.99985	1	19277	0	-0.54447
GPX4	4	0.00014907	0.0005881	0.178883	66	4	-0.97396	0.99985	0.99985	1	19276	0	-0.97396
SMCR8	4	0.00015085	0.00059598	0.178883	67	4	-0.29375	0.99985	0.99985	1	19275	0	-0.29375
FOXC1	4	0.00015453	0.00060878	0.180038	68	4	-0.29539	0.99985	0.99984	1	19274	0	-0.29539
INTS2	4	0.00016428	0.00064275	0.1831	69	4	-0.63508	0.99984	0.99983	1	19273	0	-0.63508
FNDC3B	4	0.00016609	0.00064866	0.1831	70	2	-0.35317	0.95093	0.95086	1	18029	0	-0.35317
FURIN	4	0.00016743	0.00065014	0.1831	71	4	-0.39186	0.99961	0.9996	1	19258	0	-0.39186
STAT3	4	0.00016939	0.00065555	0.1831	72	2	-0.44482	0.99517	0.99516	1	19072	0	-0.44482
PSMB10	4	0.00018999	0.00072202	0.198901	73	3	-0.46406	0.98364	0.98359	1	18782	0	-0.46406
RCOR1	4	0.00019344	0.00073384	0.199425	74	3	-0.48112	0.99696	0.99697	1	19140	0	-0.48112
SLC35A1	4	0.0001997	0.00075894	0.203166	75	2	-0.36264	0.99098	0.99098	1	18965	0	-0.36264
TADA2B	4	0.0002015	0.00076781	0.203166	76	3	-0.46919	0.99798	0.99798	1	19181	0	-0.46919
KCNB1	4	0.00020697	0.00078996	0.205953	77	2	-0.25371	0.87761	0.87744	1	16474	0	-0.25371
ZFR	4	0.00020932	0.00079882	0.205953	78	4	-0.40933	0.99979	0.99978	1	19271	0	-0.40933
MEMO1	4	0.00021251	0.00081064	0.206354	79	3	-0.89035	0.96099	0.96087	1	18247	0	-0.89035
ZNF148	4	0.00022381	0.00085791	0.213727	80	2	-0.28088	0.90348	0.90344	1	17027	0	-0.28088
MIDN	4	0.00022518	0.00086086	0.213727	81	3	-0.27745	0.99385	0.99389	1	19034	0	-0.27745
RPS6KA3	4	0.00022974	0.00088105	0.214183	82	4	-0.3276	0.99872	0.99872	1	19214	0	-0.3276
GOLIM4	4	0.00022985	0.000884	0.214183	83	4	-0.26808	0.99977	0.99976	1	19270	0	-0.26808
MOCOS	4	0.0002392	0.00091157	0.216599	84	4	-0.25013	0.99976	0.99975	1	19269	0	-0.25013
VPS18	4	0.00024023	0.00091551	0.216599	85	3	-0.54044	0.9979	0.99789	1	19178	0	-0.54044
ANP32B	4	0.00025332	0.00096277	0.222886	86	4	-0.32555	0.99903	0.99903	1	19228	0	-0.32555
VPS39	4	0.00025396	0.00096425	0.222886	87	4	-0.67494	0.99975	0.99974	1	19268	0	-0.67494
LAMTOR4	4	0.00026337	0.00099724	0.227892	88	4	-0.52028	0.99974	0.99972	1	19266	0	-0.52028
TCF7L2	4	0.00026948	0.0010184	0.229318	89	3	-0.25334	0.98301	0.98297	1	18771	0	-0.25334
CCDC132	4	0.0002716	0.0010263	0.229318	90	4	-0.25626	0.99973	0.99972	1	19265	0	-0.25626
RBM4	4	0.00030017	0.0011297	0.24844	91	4	-0.37775	0.999	0.999	1	19227	0	-0.37775
HEY1	4	0.00030128	0.0011366	0.24844	92	4	-0.34395	0.9997	0.99969	1	19263	0	-0.34395
IRS2	4	0.00030477	0.0011499	0.248643	93	4	-0.45394	0.9997	0.99968	1	19262	0	-0.45394
TEAD4	4	0.00030876	0.0011656	0.249368	94	3	-0.8398	0.89811	0.89798	1	16893	0	-0.8398
KDM1A	4	0.00031325	0.0011804	0.24987	95	4	-0.62333	0.99928	0.99927	1	19243	0	-0.62333
AKAP9	4	0.00032463	0.0012183	0.255208	96	3	-0.39133	0.19038	0.28753	1	5048	1	-0.39133
IGHMBP2	4	0.00033592	0.0012582	0.260845	97	4	-0.3872	0.99966	0.99965	1	19261	0	-0.3872
KLF10	4	0.00033958	0.0012725	0.261113	98	4	-0.27155	0.99966	0.99965	1	19260	0	-0.27155
VPS11	4	0.00036232	0.0013586	0.274208	99	2	-0.23424	0.37257	0.40676	1	7227	1	-0.23424
MYRIP	4	0.00036383	0.0013635	0.274208	100	4	-0.23206	0.99964	0.99962	1	19259	0	-0.23206
FASN	4	0.00038837	0.0014536	0.289432	101	3	-0.4995	0.99763	0.99762	1	19165	0	-0.4995
TBC1D8	4	0.00040083	0.0014965	0.294578	102	3	-0.33197	0.99805	0.99804	1	19185	0	-0.33197
PIGP	4	0.00040545	0.0015142	0.294578	103	4	-0.22246	0.99959	0.99958	1	19257	0	-0.22246
SMARCB1	4	0.00041234	0.0015393	0.294578	104	3	-0.62032	0.44527	0.46176	1	8237	1	-0.62032
DDX49	4	0.00041832	0.0015575	0.294578	105	3	-0.81456	0.72265	0.7223	1	13390	0	-0.81456
ARF3	4	0.00042173	0.0015649	0.294578	106	4	-0.24604	0.99958	0.99957	1	19256	0	-0.24604
TAP1	4	0.00042242	0.0015674	0.294578	107	4	-0.25414	0.99939	0.99939	1	19247	0	-0.25414
FLII	4	0.00042724	0.0015851	0.29515	108	3	-0.72669	0.99739	0.99738	1	19157	0	-0.72669
DBI	4	0.00044457	0.0016521	0.301445	109	4	-0.37108	0.99956	0.99954	1	19255	0	-0.37108
AJUBA	4	0.00044634	0.0016629	0.301445	110	4	-0.22044	0.99955	0.99954	1	19254	0	-0.22044
GRIPAP1	4	0.00044666	0.0016639	0.301445	111	4	-0.29226	0.99955	0.99954	1	19253	0	-0.29226
SUPT20H	4	0.00045873	0.0017126	0.307505	112	3	-0.29068	0.99768	0.99768	1	19167	0	-0.29068
FGFRL1	4	0.00046466	0.0017362	0.30899	113	4	-0.29652	0.99954	0.99953	1	19252	0	-0.29652
CRAMP1L	4	0.00048682	0.0018185	0.320783	114	3	-0.49743	0.95636	0.95625	1	18147	0	-0.49743
BRPF1	4	0.00049336	0.0018396	0.321696	115	4	-0.37187	0.99922	0.99921	1	19237	0	-0.37187
FGR	4	0.00049912	0.0018603	0.322508	116	4	-0.24172	0.9995	0.99949	1	19251	0	-0.24172
NUDT19	4	0.00051172	0.0019017	0.32686	117	3	-0.3998	0.99803	0.99803	1	19184	0	-0.3998
BPY2	4	0.00053803	0.0019982	0.340535	118	3	-0.29069	0.78353	0.78322	1	14582	0	-0.29069
RBM14-RBM4	4	0.00055284	0.0020518	0.346743	119	3	-0.3944	0.98989	0.98986	1	18931	0	-0.3944
MID1IP1	4	0.00055798	0.0020765	0.347979	120	4	-0.21114	0.99944	0.99944	1	19250	0	-0.21114
ITPR3	4	0.00057023	0.0021316	0.35221	121	3	-0.40233	0.99185	0.99186	1	18983	0	-0.40233
DAZAP1	4	0.00057474	0.0021464	0.35221	122	4	-0.44549	0.99943	0.99942	1	19249	0	-0.44549
GALT	4	0.0005763	0.0021542	0.35221	123	4	-0.33014	0.99942	0.99942	1	19248	0	-0.33014
KCTD5	4	0.00064377	0.0023748	0.383564	124	3	-0.36135	0.83363	0.83343	1	15573	0	-0.36135
TRIM68	4	0.00064604	0.0023842	0.383564	125	3	-0.33005	0.99665	0.99668	1	19125	0	-0.33005
ZNF217	4	0.00067271	0.0024738	0.392675	126	3	-0.59009	0.18827	0.28626	1	5026	1	-0.59009
CCNDBP1	4	0.00067686	0.002491	0.392675	127	2	-0.18475	0.39086	0.42016	1	7476	1	-0.18475
SUPT7L	4	0.00067849	0.0024994	0.392675	128	4	-0.2168	0.99932	0.99933	1	19246	0	-0.2168
ARHGEF19	4	0.00069676	0.0025629	0.399532	129	4	-0.30171	0.9993	0.99931	1	19245	0	-0.30171
USP46	4	0.00071308	0.0026308	0.404861	130	3	-0.40118	0.89474	0.89462	1	16815	0	-0.40118
ZFAND1	4	0.00072023	0.0026486	0.404861	131	4	-0.30488	0.99928	0.99928	1	19244	0	-0.30488
NPC2	4	0.00072717	0.0026732	0.404861	132	4	-0.3116	0.99927	0.99927	1	19242	0	-0.3116
ATF6B	4	0.0007281	0.0026776	0.404861	133	4	-0.2322	0.99927	0.99927	1	19241	0	-0.2322
HIST1H1B	4	0.00074091	0.0027185	0.407151	134	3	-0.45744	0.92845	0.92856	1	17534	0	-0.45744
RUNX1	4	0.00074594	0.0027332	0.407151	135	4	-0.29644	0.99925	0.99925	1	19240	0	-0.29644
ABCC4	4	0.00075809	0.0027766	0.410563	136	4	-0.23865	0.99924	0.99924	1	19239	0	-0.23865
CKLF-CMTM1	4	0.00078259	0.0028603	0.41363	137	4	-0.38006	0.99922	0.99921	1	19238	0	-0.38006
LARGE	4	0.00078865	0.0028777	0.41363	138	3	-0.24489	0.99092	0.99091	1	18961	0	-0.24489
TMEM184B	4	0.0007902	0.0028834	0.41363	139	3	-0.32655	0.72192	0.72158	1	13376	0	-0.32655
OCM2	4	0.00079073	0.0028839	0.41363	140	4	-0.46362	0.99921	0.99921	1	19236	0	-0.46362
GABARAPL2	4	0.00079528	0.0029001	0.41363	141	2	-0.16639	0.058162	0.11165	1	2044	1	-0.16639
PNPLA4	4	0.00081305	0.0029592	0.41512	142	2	-0.1971	0.25069	0.32449	1	5727	1	-0.1971
ATG10	4	0.0008132	0.0029602	0.41512	143	3	-0.44458	0.96928	0.96921	1	18455	0	-0.44458
SPIN4	4	0.00081728	0.0029725	0.41512	144	4	-0.25687	0.99918	0.99918	1	19234	0	-0.25687
PAF1	4	0.00086822	0.0031638	0.438785	145	3	-0.47639	0.96935	0.96929	1	18458	0	-0.47639
SPIN2A	4	0.00088256	0.0032256	0.44429	146	4	-0.18454	0.99912	0.99912	1	19232	0	-0.18454
FAM122A	4	0.00089883	0.0032709	0.447464	147	3	-0.58854	0.99602	0.99599	1	19099	0	-0.58854
SH3RF3	4	0.00090968	0.0033029	0.447907	148	3	-0.29553	0.28409	0.34592	1	6120	1	-0.29553
CEBPD	4	0.00091755	0.003329	0.447907	149	3	-0.28539	0.97117	0.97116	1	18513	0	-0.28539
PIGY	4	0.00092884	0.0033723	0.447907	150	2	-0.50643	0.99695	0.99697	1	19139	0	-0.50643
TRAPPC4	4	0.00093421	0.003391	0.447907	151	3	-0.98343	0.50614	0.51184	1	9399	1	-0.98343
SV2A	4	0.00093463	0.0033935	0.447907	152	3	-0.26055	0.33274	0.37853	1	6714	1	-0.26055
SLC38A3	4	0.00093866	0.0034077	0.447907	153	4	-0.23061	0.99906	0.99906	1	19231	0	-0.23061
SOGA1	4	0.00094883	0.0034457	0.448813	154	4	-0.19274	0.99905	0.99906	1	19230	0	-0.19274
ATP6V1B2	4	0.000954	0.0034649	0.448813	155	3	-0.87611	0.69646	0.69606	1	12883	0	-0.87611
ZMYND8	4	0.00095708	0.0034816	0.448813	156	4	-0.44152	0.99904	0.99905	1	19229	0	-0.44152
DNTTIP1	4	0.00096753	0.0035195	0.449524	157	3	-0.44346	0.99777	0.99778	1	19173	0	-0.44346
FOSL2	4	0.00097035	0.0035318	0.449524	158	1	0.027787	0.12792	0.20812	1	3653	2	0.027787
DPM2	4	0.00099197	0.0036042	0.45585	159	3	-0.50697	0.76608	0.76571	1	14228	0	-0.50697
SYNCRIP	4	0.0009992	0.0036298	0.456219	160	3	-0.71272	0.67917	0.67893	1	12523	0	-0.71272
PLGRKT	4	0.0010263	0.0037214	0.459718	161	4	-0.22629	0.99897	0.99897	1	19226	0	-0.22629
ST8SIA5	4	0.0010293	0.0037312	0.459718	162	4	-0.17976	0.99897	0.99897	1	19225	0	-0.17976
NAA38	4	0.0010334	0.0037499	0.459718	163	3	-0.35807	0.99023	0.99021	1	18943	0	-0.35807
BAZ2A	4	0.0010377	0.0037632	0.459718	164	3	-0.32198	0.97324	0.97327	1	18559	0	-0.32198
KRTAP10-11	4	0.0010423	0.0037814	0.459718	165	4	-0.2003	0.99896	0.99895	1	19224	0	-0.2003
LYG1	4	0.0010487	0.003807	0.459718	166	4	-0.20205	0.99895	0.99895	1	19223	0	-0.20205
SNAP29	4	0.0010561	0.0038376	0.459718	167	2	-0.43744	0.87035	0.87012	1	16318	0	-0.43744
WRB	4	0.001057	0.0038405	0.459718	168	4	-0.55547	0.99894	0.99894	1	19222	0	-0.55547
HBP1	4	0.001069	0.0038853	0.461033	169	3	-0.24174	0.99776	0.99777	1	19172	0	-0.24174
EMILIN3	4	0.0010774	0.0039193	0.461033	170	4	-0.17909	0.99892	0.99892	1	19221	0	-0.17909
HIVEP1	4	0.0010788	0.0039203	0.461033	171	2	-0.23642	0.95862	0.95853	1	18194	0	-0.23642
EDF1	4	0.0010951	0.0039833	0.46521	172	3	-0.62936	0.84435	0.84408	1	15768	0	-0.62936
THEG5	4	0.0011131	0.0040483	0.46521	173	3	-0.37182	0.97729	0.97741	1	18643	0	-0.37182
CTNNBIP1	4	0.0011157	0.0040547	0.46521	174	3	-0.2119	0.8646	0.86435	1	16202	0	-0.2119
PER1	4	0.0011235	0.0040798	0.46521	175	3	-0.3695	0.85259	0.8523	1	15940	0	-0.3695
ZNF646	4	0.0011346	0.0041192	0.46521	176	3	-0.34405	0.99636	0.99636	1	19115	0	-0.34405
PTAR1	4	0.0011376	0.00413	0.46521	177	3	-0.41224	0.99855	0.99853	1	19203	0	-0.41224
PHLDA1	4	0.0011412	0.0041448	0.46521	178	3	-0.23521	0.20964	0.29912	1	5248	1	-0.23521
RBM12	4	0.0011511	0.0041842	0.46521	179	3	-0.45574	0.98585	0.98579	1	18833	0	-0.45574
HGS	4	0.0011525	0.0041871	0.46521	180	3	-0.57963	0.95241	0.95233	1	18062	0	-0.57963
ARNTL	4	0.0011676	0.0042368	0.468148	181	3	-0.29313	0.92328	0.92339	1	17435	0	-0.29313
DLG2	4	0.0011852	0.0043018	0.471991	182	3	-0.29247	0.97231	0.97234	1	18537	0	-0.29247
DUSP11	4	0.0011936	0.0043289	0.471991	183	4	-0.29763	0.99881	0.9988	1	19220	0	-0.29763
GJB3	4	0.0011973	0.0043437	0.471991	184	4	-0.28705	0.9988	0.99879	1	19219	0	-0.28705
SOCS6	4	0.0012081	0.0043845	0.471991	185	4	-0.35842	0.99879	0.99878	1	19218	0	-0.35842
HNRNPUL1	4	0.0012098	0.004389	0.471991	186	4	-0.19247	0.99879	0.99878	1	19217	0	-0.19247
PDZD8	4	0.0012325	0.0044638	0.477486	187	1	0.0089079	0.46389	0.47667	1	8518	1	0.0089079
WDR26	4	0.0012512	0.0045244	0.479023	188	4	-0.44581	0.99875	0.99874	1	19216	0	-0.44581
RER1	4	0.0012709	0.0045948	0.479023	189	3	-0.3161	0.92877	0.92886	1	17543	0	-0.3161
IARS	4	0.0012726	0.0045997	0.479023	190	4	-0.9144	0.99873	0.99872	1	19215	0	-0.9144
CHD2	4	0.0012776	0.0046174	0.479023	191	4	-0.52124	0.99872	0.99871	1	19213	0	-0.52124
ATP6V1D	4	0.0012861	0.0046484	0.479023	192	4	-0.60587	0.99871	0.99871	1	19212	0	-0.60587
THRA	4	0.0012886	0.0046583	0.479023	193	4	-0.3052	0.99871	0.9987	1	19211	0	-0.3052
F8A3	4	0.0012907	0.0046627	0.479023	194	4	-0.48664	0.99871	0.9987	1	19210	0	-0.48664
ALKBH8	4	0.0013008	0.0046952	0.479023	195	3	-0.43395	0.54088	0.54268	1	9977	1	-0.43395
HNRNPDL	4	0.0013026	0.0047016	0.479023	196	4	-0.22546	0.9987	0.99869	1	19209	0	-0.22546
SMCHD1	4	0.0013062	0.0047164	0.479023	197	4	-0.21218	0.99869	0.99868	1	19208	0	-0.21218
SSR2	4	0.001321	0.0047656	0.480003	198	3	-0.41844	0.40136	0.42806	1	7627	1	-0.41844
AXIN1	4	0.0013369	0.0048188	0.480003	199	3	-0.2625	0.38012	0.41221	1	7325	1	-0.2625
ZFAND3	4	0.0013373	0.0048198	0.480003	200	1	-0.12011	0.87132	0.8711	1	16339	0	-0.12011
PHF21A	4	0.0013459	0.0048449	0.480003	201	4	-0.31894	0.99865	0.99863	1	19207	0	-0.31894
CCM2	4	0.0013462	0.0048454	0.480003	202	2	-0.26273	0.29683	0.35423	1	6277	1	-0.26273
GCK	4	0.0013561	0.0048818	0.481242	203	3	-0.34856	0.99576	0.99573	1	19088	0	-0.34856
CCDC134	4	0.0013717	0.0049389	0.484496	204	3	-0.29147	0.9946	0.99462	1	19058	0	-0.29147
SNF8	4	0.0013897	0.0050029	0.485835	205	2	-0.49123	0.59972	0.59929	1	11052	0	-0.49123
LPAR5	4	0.0013907	0.0050074	0.485835	206	4	-0.18071	0.99861	0.99859	1	19206	0	-0.18071
EXOSC3	4	0.0013956	0.0050256	0.485835	207	4	-0.70088	0.9986	0.99858	1	19205	0	-0.70088
RALGAPA1	4	0.0014017	0.0050492	0.485835	208	4	-0.25707	0.9986	0.99857	1	19204	0	-0.25707
CLTC	4	0.0014243	0.0051167	0.488222	209	3	-1.0882	0.9971	0.99711	1	19143	0	-1.0882
RBMY1E	4	0.0014266	0.0051226	0.488222	210	3	-0.35451	0.97951	0.97958	1	18697	0	-0.35451
COQ10A	3	0.0014381	0.004036	0.46521	211	2	-0.59054	0.93968	0.93987	1	17774	0	-0.59054
APC2	4	0.0014488	0.0051777	0.49115	212	3	-0.3083	0.99766	0.99766	1	19166	0	-0.3083
TRMT112	4	0.0014775	0.0052479	0.495073	213	3	-0.76805	0.13378	0.21614	1	3800	1	-0.76805
C6orf226	4	0.0014876	0.0052767	0.495073	214	3	-0.32509	0.98481	0.98478	1	18811	0	-0.32509
RSF1	4	0.0014946	0.0052929	0.495073	215	3	-0.26728	0.99632	0.99632	1	19113	0	-0.26728
RING1	4	0.0015078	0.0053303	0.496264	216	3	-0.22516	0.49961	0.50629	1	9091	1	-0.22516
HADH	4	0.0015894	0.0055401	0.513375	217	2	-0.22782	0.53574	0.53798	1	9882	1	-0.22782
MLLT10	4	0.0015994	0.0055652	0.513375	218	3	-0.32171	0.85737	0.85713	1	16048	0	-0.32171
UBE2E1	4	0.0016196	0.0056203	0.515864	219	3	-0.23887	0.60395	0.60349	1	11136	0	-0.23887
UCN3	4	0.0016272	0.0056435	0.515864	220	2	-0.26021	0.96873	0.96868	1	18440	0	-0.26021
TCFL5	4	0.0017074	0.0058409	0.531495	221	3	-0.37597	0.81776	0.81755	1	15254	0	-0.37597
LCE2C	4	0.0017327	0.0059093	0.5353	222	2	-0.13041	0.28625	0.34731	1	6149	1	-0.13041
KIAA1211L	4	0.0017445	0.0059433	0.535963	223	3	-0.26291	0.9952	0.99519	1	19073	0	-0.26291
AMER3	4	0.001762	0.0059901	0.53777	224	3	-0.33181	0.88825	0.88815	1	16679	0	-0.33181
ZFAND2B	4	0.0017778	0.0060334	0.539252	225	3	-0.24878	0.9798	0.97985	1	18704	0	-0.24878
TAF5	4	0.0018266	0.006153	0.547512	226	3	-0.49389	0.99219	0.9922	1	18992	0	-0.49389
DCN	4	0.0018442	0.0062038	0.549592	227	2	-0.12548	0.12323	0.20177	1	3555	2	-0.12548
MPP5	4	0.0018672	0.0062609	0.552219	228	3	-0.38595	0.9985	0.99847	1	19201	0	-0.38595
GNE	4	0.0018903	0.0063263	0.555199	229	3	-0.38403	0.99762	0.99761	1	19164	0	-0.38403
GNRH2	4	0.0019012	0.0063554	0.555199	230	2	-0.24253	0.79639	0.79613	1	14829	0	-0.24253
ZGLP1	4	0.0019138	0.0063913	0.555199	231	1	-0.023102	0.85722	0.85697	1	16045	0	-0.023102
HNF4A	4	0.0019204	0.0064105	0.555199	232	2	-0.26209	0.99328	0.9933	1	19020	0	-0.26209
ABCC9	4	0.0019278	0.0064327	0.555199	233	3	-0.32495	0.72287	0.72252	1	13394	0	-0.32495
TAF5L	4	0.001948	0.006479	0.556804	234	3	-0.28028	0.96941	0.96935	1	18459	0	-0.28028
EXD3	4	0.0020178	0.0066749	0.568992	235	2	-0.24618	0.8763	0.87614	1	16443	0	-0.24618
C19orf25	4	0.0020186	0.0066774	0.568992	236	2	-0.31661	0.9847	0.98467	1	18809	0	-0.31661
APBA3	4	0.002129	0.0069787	0.592159	237	2	-0.27931	0.37039	0.40519	1	7197	1	-0.27931
KDM4E	4	0.0021459	0.0070274	0.593789	238	3	-0.28321	0.98862	0.98864	1	18894	0	-0.28321
PPAN-P2RY11	4	0.0021758	0.0070949	0.59698	239	1	0.037462	0.4279	0.44815	1	7984	1	0.037462
DLC1	4	0.0022019	0.0071599	0.599051	240	2	-0.1111	0.23879	0.31697	1	5595	1	-0.1111
KCNE1	4	0.0022195	0.007218	0.599051	241	2	-0.24201	0.86188	0.86159	1	16142	0	-0.24201
HIC1	4	0.0022281	0.0072377	0.599051	242	3	-0.27555	0.97339	0.97343	1	18564	0	-0.27555
CLEC14A	4	0.0022284	0.0072387	0.599051	243	2	-0.28713	0.98323	0.9832	1	18776	0	-0.28713
GSKIP	4	0.002342	0.0075331	0.620442	244	3	-0.29141	0.99833	0.99832	1	19195	0	-0.29141
EBF1	4	0.0023755	0.0076217	0.620442	245	2	-0.16855	0.67931	0.67906	1	12527	0	-0.16855
TRAF3	4	0.0023853	0.0076537	0.620442	246	1	0.68924	4.3753e-06	1.6493e-05	0.005026	66	3	0.68924
SMARCA4	4	0.0023934	0.0076729	0.620442	247	3	-0.48318	0.3561	0.39487	1	6995	1	-0.48318
PACSIN3	4	0.0023968	0.0076823	0.620442	248	2	-0.20413	0.96373	0.96365	1	18329	0	-0.20413
GRAMD1A	4	0.0024368	0.0077788	0.623388	249	2	-0.2008	0.9634	0.96331	1	18310	0	-0.2008
MIS18BP1	4	0.0024377	0.0077807	0.623388	250	2	-0.46927	0.042159	0.089133	1	1671	1	-0.46927
JADE2	4	0.00249	0.0079191	0.631954	251	2	-0.2493	0.83664	0.83643	1	15632	0	-0.2493
TAF1A	4	0.0025161	0.0079777	0.634113	252	3	-0.66876	0.83634	0.83614	1	15627	0	-0.66876
SHANK3	4	0.0025293	0.0080102	0.63419	253	3	-0.38452	0.93674	0.93672	1	17705	0	-0.38452
MKI67	4	0.0025571	0.0080791	0.634882	254	3	-0.20507	0.96495	0.96487	1	18364	0	-0.20507
SLC39A6	4	0.0025586	0.008082	0.634882	255	2	-0.25562	0.8578	0.85754	1	16057	0	-0.25562
RTP1	4	0.0025795	0.0081327	0.635244	256	3	-0.34157	0.07074	0.12937	1	2349	1	-0.34157
CYB5A	4	0.0026031	0.0081987	0.635244	257	3	-0.20463	0.83592	0.83571	1	15621	0	-0.20463
TBC1D17	4	0.0026062	0.0082115	0.635244	258	2	-0.20836	0.63239	0.63206	1	11650	0	-0.20836
GLUD2	4	0.0026065	0.008213	0.635244	259	3	-0.26672	0.73946	0.73902	1	13712	0	-0.26672
RNF151	4	0.0026314	0.0082775	0.635511	260	3	-0.35026	0.99728	0.99727	1	19152	0	-0.35026
EIF4E2	4	0.0026471	0.0083144	0.635511	261	2	-0.13093	0.63424	0.63389	1	11683	0	-0.13093
PPP4C	4	0.002651	0.0083208	0.635511	262	2	-0.79832	0.92011	0.92014	1	17374	0	-0.79832
C11orf84	4	0.002692	0.0084153	0.635511	263	3	-0.37746	0.99674	0.99675	1	19128	0	-0.37746
LGALS9B	4	0.002693	0.0084183	0.635511	264	3	-0.31523	0.95134	0.95127	1	18038	0	-0.31523
AKIRIN1	4	0.0026995	0.0084336	0.635511	265	2	-0.51791	0.61707	0.61672	1	11383	0	-0.51791
ANKRD24	4	0.0027013	0.008439	0.635511	266	3	-0.34587	0.78643	0.78613	1	14648	0	-0.34587
LMNA	3	0.002721	0.0075705	0.620442	267	2	-0.44236	0.95913	0.95935	1	18206	0	-0.44236
INIP	4	0.0027287	0.0085079	0.635511	268	2	-0.32817	0.9974	0.99739	1	19158	0	-0.32817
ZIC4	4	0.002732	0.0085168	0.635511	269	2	-0.34331	0.37224	0.40654	1	7222	1	-0.34331
TSSC1	4	0.0027477	0.008566	0.635511	270	3	-0.35653	0.99054	0.99053	1	18953	0	-0.35653
OR2H1	4	0.0027647	0.0086083	0.635511	271	2	-0.33338	0.99468	0.9947	1	19061	0	-0.33338
RPAP1	4	0.0027811	0.0086551	0.635511	272	2	-0.040124	0.1155	0.19121	1	3381	2	-0.040124
SMIM3	4	0.0027877	0.0086709	0.635511	273	2	-0.2481	0.96758	0.9675	1	18419	0	-0.2481
PCSK9	4	0.0027935	0.0086901	0.635511	274	3	-0.31	0.97521	0.9753	1	18601	0	-0.31
SLC4A4	4	0.0028042	0.0087186	0.635511	275	1	-0.029098	0.49224	0.50005	1	8962	1	-0.029098
METTL2A	4	0.0028054	0.0087221	0.635511	276	3	-0.26677	0.58733	0.58691	1	10827	1	-0.26677
LAMTOR1	4	0.0028274	0.0087762	0.637148	277	2	-0.34203	0.98423	0.98418	1	18798	0	-0.34203
USP8	4	0.002874	0.0088959	0.643511	278	2	-0.79193	0.98563	0.98559	1	18831	0	-0.79193
NOL11	4	0.0029089	0.008983	0.647486	279	2	-0.43744	0.92585	0.92593	1	17482	0	-0.43744
TP53TG5	4	0.002962	0.0091209	0.654677	280	3	-0.32813	0.72954	0.7292	1	13531	0	-0.32813
WFDC13	4	0.0029743	0.0091509	0.654677	281	3	-0.30143	0.72677	0.72648	1	13473	0	-0.30143
SULT1A3	4	0.003035	0.0093089	0.654677	282	3	-0.35279	0.99682	0.99684	1	19131	0	-0.35279
KRAS	4	0.003047	0.0093395	0.654677	283	2	-0.26116	0.99595	0.99592	1	19096	0	-0.26116
ELK3	4	0.0030475	0.009341	0.654677	284	3	-0.21946	0.99602	0.99599	1	19098	0	-0.21946
RABEP2	4	0.003066	0.0093828	0.654677	285	3	-0.21074	0.98798	0.98799	1	18881	0	-0.21074
KLHL12	4	0.0030713	0.0093907	0.654677	286	3	-0.33271	0.99706	0.99707	1	19142	0	-0.33271
FAM20B	4	0.0030788	0.0094094	0.654677	287	3	-0.48502	0.93542	0.93541	1	17673	0	-0.48502
ZMPSTE24	4	0.0030801	0.0094128	0.654677	288	3	-0.42442	0.98999	0.98996	1	18935	0	-0.42442
PCNT	4	0.0030876	0.009437	0.654677	289	3	-0.23287	0.99718	0.99718	1	19147	0	-0.23287
MGA	4	0.0030901	0.0094409	0.654677	290	3	-0.28793	0.99457	0.99459	1	19056	0	-0.28793
NFKBIE	4	0.0031161	0.0095064	0.655076	291	2	-0.23277	0.82329	0.82312	1	15370	0	-0.23277
ZBTB8B	4	0.0031184	0.0095118	0.655076	292	2	-0.17422	0.25196	0.3253	1	5742	1	-0.17422
BCAS1	4	0.003137	0.0095596	0.655873	293	3	-0.36252	0.97054	0.97049	1	18494	0	-0.36252
PDE4DIP	4	0.0031472	0.0095886	0.655873	294	3	-0.39623	0.021314	0.053797	0.964221	1122	1	-0.39623
MTMR2	4	0.0031664	0.0096467	0.657016	295	3	-0.26165	0.99389	0.99393	1	19035	0	-0.26165
SFTA3	4	0.0031856	0.0097013	0.657016	296	3	-0.34977	0.73711	0.73668	1	13674	0	-0.34977
TRNP1	4	0.003186	0.0097033	0.657016	297	3	-0.24939	0.98515	0.9851	1	18822	0	-0.24939
SPINK5	4	0.003246	0.0098486	0.663416	298	2	-0.18997	0.31826	0.36871	1	6545	1	-0.18997
ZNF664-FAM101A	4	0.0032529	0.0098638	0.663416	299	3	-0.35409	0.74859	0.74822	1	13878	0	-0.35409
PCDHGA7	4	0.0033353	0.010071	0.674183	300	2	-0.28792	0.81527	0.81505	1	15200	0	-0.28792
FGF11	4	0.0033556	0.010121	0.674183	301	3	-0.1828	0.9675	0.96741	1	18417	0	-0.1828
WHSC1L1	4	0.003377	0.010176	0.674183	302	3	-0.3334	0.93524	0.93523	1	17666	0	-0.3334
ANKRD34A	4	0.0033863	0.010199	0.674183	303	3	-0.43042	0.57215	0.57185	1	10541	1	-0.43042
B2M	4	0.003393	0.010217	0.674183	304	3	-0.3326	0.97261	0.97265	1	18545	0	-0.3326
ORAI1	4	0.0033997	0.010235	0.674183	305	3	-0.28334	0.83131	0.83117	1	15527	0	-0.28334
POLR3B	4	0.0034131	0.01027	0.674183	306	3	-0.91911	0.75647	0.75614	1	14041	0	-0.91911
PAPSS2	4	0.0034324	0.010322	0.674183	307	1	-0.011272	0.7574	0.75706	1	14060	0	-0.011272
DCTN5	4	0.0034347	0.010326	0.674183	308	3	-0.92996	0.98074	0.98072	1	18719	0	-0.92996
INS-IGF2	4	0.0034847	0.01045	0.680108	309	2	-0.2617	0.043159	0.090537	1	1690	2	-0.2617
KMT2C	4	0.003559	0.01063	0.689604	310	3	-0.15472	0.99037	0.99036	1	18949	0	-0.15472
C6orf223	4	0.0035876	0.010699	0.689912	311	2	-0.14525	0.86025	0.85993	1	16111	0	-0.14525
INTS12	4	0.0035894	0.010704	0.689912	312	3	-0.31028	0.9321	0.93211	1	17608	0	-0.31028
TMED7-TICAM2	4	0.0036145	0.010774	0.690198	313	3	-0.2664	0.85364	0.85339	1	15964	0	-0.2664
GDAP1	4	0.0036383	0.010837	0.690198	314	3	-0.35646	0.981	0.98097	1	18725	0	-0.35646
TRIM72	4	0.0036417	0.010847	0.690198	315	1	-0.18405	0.36458	0.40097	1	7109	1	-0.18405
DIAPH2	4	0.003665	0.010903	0.690198	316	3	-0.33198	0.99826	0.99826	1	19191	0	-0.33198
TBC1D10B	4	0.0036678	0.010911	0.690198	317	3	-0.36929	0.9479	0.94784	1	17960	0	-0.36929
GMPPA	4	0.0036737	0.010924	0.690198	318	2	-0.30816	0.89156	0.89143	1	16746	0	-0.30816
PDAP1	4	0.0036833	0.010948	0.690198	319	3	-0.67716	0.94406	0.94406	1	17876	0	-0.67716
POMGNT1	4	0.0036941	0.010983	0.690238	320	1	-0.01788	0.63879	0.63847	1	11773	0	-0.01788
JMJD7-PLA2G4B	4	0.0037088	0.011022	0.690479	321	3	-0.21759	0.96612	0.96605	1	18385	0	-0.21759
PCDHB9	4	0.0037266	0.011067	0.690479	322	2	-0.097856	0.43584	0.4543	1	8104	1	-0.097856
GFER	4	0.0037358	0.01109	0.690479	323	3	-0.78557	0.93245	0.93246	1	17615	0	-0.78557
MVK	4	0.0037946	0.011234	0.695126	324	3	-0.60398	0.98537	0.98533	1	18829	0	-0.60398
ACP2	4	0.0038296	0.011325	0.698612	325	3	-0.33201	0.99513	0.99513	1	19071	0	-0.33201
OR13J1	4	0.0038495	0.011383	0.700018	326	3	-0.28062	0.093911	0.16157	1	2874	1	-0.28062
TMEM95	4	0.003886	0.011467	0.701711	327	3	-0.3674	0.90134	0.90129	1	16980	0	-0.3674
SET	4	0.0039109	0.011525	0.701711	328	3	-0.37574	0.93915	0.93913	1	17760	0	-0.37574
KLF11	4	0.0039496	0.011618	0.701711	329	3	-0.24693	0.99829	0.99829	1	19193	0	-0.24693
KSR2	4	0.0039535	0.011625	0.701711	330	2	-0.14845	0.71699	0.71661	1	13291	0	-0.14845
SFMBT1	3	0.0040222	0.011126	0.690579	331	3	-0.23529	0.99323	0.99337	1	19019	0	-0.23529
SLC16A3	4	0.0040279	0.011832	0.701711	332	2	-0.13562	0.68997	0.68961	1	12746	0	-0.13562
KDM5C	4	0.0040295	0.011836	0.701711	333	3	-0.32524	0.77471	0.77433	1	14407	0	-0.32524
SMAD3	4	0.0040415	0.011865	0.701711	334	3	-0.29887	0.99502	0.99502	1	19070	0	-0.29887
MCM2	4	0.004049	0.011886	0.701711	335	3	-0.49473	0.32987	0.37658	1	6675	1	-0.49473
RAB6A	4	0.0040516	0.011891	0.701711	336	2	-0.16042	0.88612	0.88601	1	16632	0	-0.16042
EIF1AD	4	0.0040535	0.0119	0.701711	337	3	-0.98034	0.097123	0.16596	1	2940	1	-0.98034
MTRNR2L10	4	0.004055	0.011903	0.701711	338	3	-0.36873	0.99266	0.99268	1	19003	0	-0.36873
TRDMT1	4	0.0040595	0.011913	0.701711	339	3	-0.2621	0.52865	0.53167	1	9760	1	-0.2621
ITIH1	4	0.004061	0.011918	0.701711	340	3	-0.19014	0.78372	0.7834	1	14586	0	-0.19014
CSNK1D	4	0.0040674	0.011934	0.701711	341	2	-0.47933	0.55762	0.55812	1	10273	1	-0.47933
NDUFS6	4	0.0040832	0.011972	0.701888	342	2	-0.25248	0.31225	0.36466	1	6465	1	-0.25248
PSEN2	4	0.004107	0.012036	0.70221	343	2	-0.16755	0.32042	0.37012	1	6569	1	-0.16755
RCCD1	4	0.0041126	0.012047	0.70221	344	2	-0.1758	0.4826	0.49205	1	8811	1	-0.1758
RAB33A	4	0.0041309	0.012097	0.702728	345	2	-0.15311	0.98776	0.98775	1	18878	0	-0.15311
SMNDC1	4	0.0041413	0.012126	0.702728	346	3	-0.33876	0.98085	0.98082	1	18722	0	-0.33876
JAKMIP1	4	0.0041649	0.012179	0.70358	347	1	-0.14074	0.54514	0.54656	1	10050	1	-0.14074
SLC13A5	4	0.0041788	0.01221	0.70358	348	2	-0.23062	0.83697	0.83676	1	15639	0	-0.23062
MOV10L1	4	0.0041964	0.012265	0.70471	349	3	-0.27154	0.99025	0.99023	1	18944	0	-0.27154
MVB12A	4	0.004221	0.012329	0.706369	350	3	-0.24519	0.96902	0.96896	1	18448	0	-0.24519
MPPED1	4	0.0042695	0.012452	0.711366	351	1	-0.10218	0.28886	0.34898	1	6179	1	-0.10218
GNL3L	4	0.0042836	0.012488	0.711427	352	2	-0.48238	0.91969	0.91971	1	17370	0	-0.48238
PEX11B	3	0.0042964	0.011874	0.701711	353	2	-0.41802	0.9428	0.94302	1	17838	0	-0.41802
LRRC4B	4	0.0043691	0.012694	0.719663	354	2	-0.21032	0.86663	0.86638	1	16239	0	-0.21032
MKRN1	4	0.0043741	0.012704	0.719663	355	2	-0.16577	0.46792	0.47988	1	8586	1	-0.16577
NIPSNAP3B	4	0.0044787	0.01296	0.732103	356	1	-0.030191	0.7913	0.79103	1	14732	0	-0.030191
TREM1	4	0.0045135	0.013059	0.733901	357	2	-0.19053	0.72592	0.72564	1	13456	0	-0.19053
CHST11	4	0.004526	0.01309	0.733901	358	2	-0.21735	0.71343	0.71302	1	13214	0	-0.21735
CPE	4	0.004531	0.013101	0.733901	359	1	0.041814	0.55791	0.55837	1	10278	1	0.041814
SLC20A2	4	0.0045807	0.013229	0.738985	360	3	-0.21993	0.96506	0.96498	1	18365	0	-0.21993
PDK3	4	0.0046493	0.013393	0.746099	361	3	-0.25203	0.76167	0.7613	1	14140	0	-0.25203
GMFB	4	0.0047924	0.013782	0.755851	362	2	-0.04565	0.80434	0.80408	1	14989	0	-0.04565
PRIM2	4	0.0048003	0.013805	0.755851	363	3	-0.87394	0.98166	0.98161	1	18742	0	-0.87394
WNT7A	4	0.004807	0.013823	0.755851	364	3	-0.30064	0.99793	0.99792	1	19180	0	-0.30064
PCBP4	4	0.004809	0.013826	0.755851	365	2	-0.23802	0.38658	0.41697	1	7415	1	-0.23802
CEP131	4	0.0048389	0.013901	0.755851	366	3	-0.21305	0.99459	0.9946	1	19057	0	-0.21305
LLGL2	4	0.0048447	0.013918	0.755851	367	2	-0.17828	0.72681	0.72652	1	13475	0	-0.17828
SLC7A9	4	0.0048473	0.013925	0.755851	368	3	-0.34054	0.89944	0.89937	1	16929	0	-0.34054
FAM24A	4	0.0048609	0.013957	0.755851	369	3	-0.21297	0.3462	0.38791	1	6871	1	-0.21297
HOXB4	4	0.0048691	0.013984	0.755851	370	2	-0.33488	0.13947	0.22401	1	3945	1	-0.33488
THAP10	4	0.0048862	0.014024	0.755851	371	3	-0.41229	0.99321	0.99323	1	19017	0	-0.41229
PAX8	4	0.0048896	0.014032	0.755851	372	3	-0.21492	0.99783	0.99783	1	19175	0	-0.21492
GLRX3	4	0.0048972	0.014051	0.755851	373	2	-0.37068	0.95257	0.9525	1	18068	0	-0.37068
ZFYVE27	4	0.0048998	0.014057	0.755851	374	3	-0.30691	0.998	0.998	1	19183	0	-0.30691
HSDL2	4	0.0049305	0.01413	0.756329	375	3	-0.32061	0.98836	0.98837	1	18890	0	-0.32061
OR5B21	4	0.0049493	0.014169	0.756329	376	2	-0.21537	0.44416	0.46088	1	8218	1	-0.21537
ATP4A	4	0.0049601	0.014194	0.756329	377	2	-0.22016	0.93252	0.93253	1	17617	0	-0.22016
KRTAP21-2	4	0.0049732	0.014225	0.756329	378	3	-0.23779	0.46759	0.47961	1	8580	1	-0.23779
PALD1	4	0.0049852	0.014254	0.756329	379	3	-0.31083	0.94985	0.94978	1	18010	0	-0.31083
GNMT	4	0.005008	0.01431	0.757308	380	3	-0.33942	0.66575	0.66544	1	12268	0	-0.33942
IGF1	4	0.0050369	0.014388	0.758942	381	3	-0.33769	0.99285	0.99287	1	19008	0	-0.33769
NTNG2	4	0.0050474	0.014417	0.758942	382	2	-0.15535	0.42052	0.4424	1	7871	1	-0.15535
NRN1	4	0.0050837	0.01451	0.761872	383	3	-0.19296	0.41285	0.43662	1	7767	1	-0.19296
GJD3	4	0.005109	0.014577	0.763263	384	2	-0.19335	0.98678	0.98671	1	18852	0	-0.19335
ZNF446	4	0.0051267	0.014612	0.763263	385	2	-0.23951	0.47856	0.48868	1	8741	1	-0.23951
CHMP1B	4	0.0051853	0.014758	0.76411	386	3	-0.21984	0.39123	0.42042	1	7481	1	-0.21984
ANKRD9	4	0.0051931	0.014781	0.76411	387	2	-0.1446	0.84823	0.84794	1	15850	0	-0.1446
FAM217B	4	0.0051994	0.014795	0.76411	388	3	-0.31687	0.57727	0.57687	1	10636	1	-0.31687
PFKL	4	0.0052401	0.014901	0.76411	389	3	-0.31663	0.98196	0.98192	1	18745	0	-0.31663
ZNF488	4	0.0052436	0.01491	0.76411	390	3	-0.28002	0.73863	0.73821	1	13700	0	-0.28002
APPL2	4	0.0052629	0.014959	0.76411	391	2	-0.33003	0.94553	0.94545	1	17910	0	-0.33003
TAS2R43	4	0.0052649	0.014963	0.76411	392	3	-0.25499	0.9543	0.95416	1	18096	0	-0.25499
MN1	4	0.005281	0.015006	0.76411	393	3	-0.21619	0.89304	0.89289	1	16778	0	-0.21619
UGCG	4	0.0053004	0.015052	0.76411	394	3	-0.26748	0.74893	0.74854	1	13886	0	-0.26748
HIPK4	4	0.0053006	0.015053	0.76411	395	3	-0.21827	0.94019	0.94018	1	17782	0	-0.21827
WASF2	4	0.0053095	0.015074	0.76411	396	3	-0.28269	0.86899	0.86876	1	16284	0	-0.28269
RTN4RL1	4	0.0053152	0.015085	0.76411	397	1	-0.031371	0.62976	0.62945	1	11610	0	-0.031371
LIN52	4	0.0053363	0.015139	0.764498	398	3	-0.74745	0.96168	0.96157	1	18259	0	-0.74745
SOGA3	4	0.005349	0.015168	0.764498	399	3	-0.34826	0.99479	0.99479	1	19064	0	-0.34826
CALCB	4	0.005377	0.015237	0.765064	400	2	-0.21973	0.093326	0.16077	1	2858	1	-0.21973
XRCC6BP1	4	0.0054086	0.015322	0.765064	401	2	-0.1804	0.94707	0.94701	1	17940	0	-0.1804
TCEB3CL2	4	0.0054177	0.015343	0.765064	402	2	-0.29236	0.82363	0.82345	1	15375	0	-0.29236
LY6G5C	4	0.0054313	0.015379	0.765064	403	3	-0.35487	0.31467	0.3663	1	6500	1	-0.35487
CDY1B	4	0.005443	0.015412	0.765064	404	3	-0.19984	0.95312	0.95305	1	18078	0	-0.19984
ZNF329	4	0.0054648	0.015464	0.765064	405	3	-0.26066	0.28197	0.34458	1	6088	1	-0.26066
CTAGE5	4	0.0054719	0.015481	0.765064	406	2	-0.11055	0.72212	0.72177	1	13381	0	-0.11055
SPC24	4	0.0054739	0.015484	0.765064	407	3	-1.0506	0.90581	0.90573	1	17073	0	-1.0506
DDR1	4	0.0055032	0.015561	0.765641	408	3	-0.21771	0.95844	0.95835	1	18185	0	-0.21771
PPP2R2D	4	0.0055242	0.015609	0.765641	409	1	-0.035286	0.88841	0.88832	1	16682	0	-0.035286
JOSD2	4	0.0055271	0.015615	0.765641	410	3	-0.18167	0.99189	0.99191	1	18985	0	-0.18167
OR12D2	4	0.0055592	0.015696	0.765641	411	2	-0.14526	0.52283	0.52651	1	9659	1	-0.14526
PCDHGC3	4	0.0055776	0.015738	0.765641	412	3	-0.27056	0.43754	0.45563	1	8125	1	-0.27056
SKIV2L2	4	0.0055937	0.015779	0.765641	413	2	-0.78192	0.021108	0.053323	0.962987	1112	1	-0.78192
LRRC17	4	0.005597	0.015789	0.765641	414	3	-0.22597	0.13048	0.21164	1	3718	1	-0.22597
ANKRD23	4	0.00561	0.015825	0.765641	415	3	-0.20333	0.43169	0.45107	1	8045	1	-0.20333
PLAC8L1	4	0.0056191	0.015854	0.765641	416	2	-0.2352	0.22644	0.30937	1	5453	1	-0.2352
SLC2A14	4	0.0056287	0.015876	0.765641	417	1	-0.032122	0.67277	0.67247	1	12401	0	-0.032122
NSMAF	4	0.0056561	0.015939	0.766841	418	2	-0.17098	0.29372	0.35215	1	6238	1	-0.17098
LIM2	4	0.0056886	0.016025	0.769146	419	2	-0.18819	0.862	0.86171	1	16146	0	-0.18819
MCL1	4	0.0057165	0.016095	0.770662	420	3	-0.37354	0.73671	0.73626	1	13665	0	-0.37354
GPBAR1	4	0.0058714	0.01649	0.782641	421	3	-0.35	0.56467	0.56478	1	10406	1	-0.35
SLC10A4	4	0.0058805	0.016513	0.782641	422	3	-0.27055	0.99414	0.99418	1	19046	0	-0.27055
LRRTM1	4	0.0058848	0.016523	0.782641	423	3	-0.22305	0.87779	0.87763	1	16479	0	-0.22305
KIF13B	4	0.0058886	0.016533	0.782641	424	3	-0.22177	0.81099	0.81078	1	15112	0	-0.22177
SCYL3	4	0.0058963	0.016551	0.782641	425	3	-0.32481	0.29497	0.35296	1	6254	1	-0.32481
AMHR2	4	0.0059421	0.01667	0.782641	426	2	-0.21307	0.98149	0.98143	1	18740	0	-0.21307
TRMT2B	4	0.0059467	0.016681	0.782641	427	2	-0.14513	0.88802	0.88794	1	16672	0	-0.14513
CPA1	4	0.0059705	0.016741	0.782641	428	2	-0.25478	0.93439	0.93439	1	17650	0	-0.25478
FABP9	4	0.0059886	0.016796	0.782641	429	3	-0.26337	0.52655	0.52986	1	9725	1	-0.26337
MAN2B2	4	0.0059944	0.016814	0.782641	430	2	-0.15045	0.97236	0.97239	1	18538	0	-0.15045
DHDDS	4	0.006006	0.016845	0.782641	431	3	-0.78836	0.98786	0.98786	1	18879	0	-0.78836
CYB5R3	4	0.0060133	0.016865	0.782641	432	2	-0.26001	0.65682	0.65651	1	12096	0	-0.26001
DBF4B	4	0.0060176	0.016874	0.782641	433	3	-0.24705	0.92303	0.92312	1	17429	0	-0.24705
TMEM59L	4	0.0060351	0.016925	0.782641	434	3	-0.33755	0.99412	0.99416	1	19045	0	-0.33755
GPRIN2	4	0.0060466	0.016949	0.782641	435	1	-0.028796	0.41242	0.43629	1	7764	1	-0.028796
TMEM18	4	0.006074	0.017022	0.782641	436	3	-0.26423	0.54792	0.54911	1	10095	1	-0.26423
WNT11	4	0.0060779	0.017035	0.782641	437	3	-0.30907	0.78382	0.7835	1	14588	0	-0.30907
TDRD9	4	0.0060857	0.017052	0.782641	438	3	-0.2369	0.92278	0.92285	1	17426	0	-0.2369
CXCL9	4	0.0060988	0.017085	0.782641	439	1	0.032803	0.11521	0.19082	1	3374	2	0.032803
RFC1	4	0.0061386	0.017184	0.78313	440	3	-0.4466	0.83994	0.83969	1	15688	0	-0.4466
BRINP1	4	0.0061425	0.017192	0.78313	441	3	-0.26932	0.58269	0.58224	1	10744	1	-0.26932
ELMSAN1	4	0.0061511	0.017213	0.78313	442	2	-0.25627	0.96904	0.96897	1	18449	0	-0.25627
LRWD1	4	0.0061717	0.017269	0.783933	443	2	-0.20818	0.67551	0.67523	1	12452	0	-0.20818
PHF8	4	0.0062175	0.017372	0.786828	444	3	-0.27831	0.98766	0.98764	1	18874	0	-0.27831
DCAF8L1	4	0.0062353	0.017423	0.787351	445	3	-0.26955	0.88665	0.88651	1	16645	0	-0.26955
SLC25A51	4	0.0062512	0.017467	0.787584	446	3	-0.28505	0.69273	0.69239	1	12806	0	-0.28505
STON2	4	0.0063027	0.017579	0.790366	447	2	-0.19735	0.91267	0.91258	1	17219	0	-0.19735
LRRFIP2	4	0.0063124	0.017607	0.790366	448	3	-0.28951	0.90509	0.90501	1	17053	0	-0.28951
TOMM7	4	0.0064122	0.017853	0.799588	449	2	-0.36192	0.86937	0.86915	1	16295	0	-0.36192
PRMT3	4	0.0064397	0.017921	0.799796	450	3	-0.23287	0.9741	0.97413	1	18577	0	-0.23287
PUS7L	4	0.0064458	0.017937	0.799796	451	3	-0.27537	0.84712	0.84685	1	15829	0	-0.27537
SBNO1	4	0.0064742	0.017991	0.800458	452	3	-0.55192	0.014689	0.038194	0.895203	858	1	-0.55192
DHTKD1	4	0.0064966	0.018055	0.801053	453	3	-0.33945	0.99084	0.99083	1	18960	0	-0.33945
SOX30	4	0.0065091	0.018084	0.801053	454	2	-0.22481	0.85818	0.85792	1	16071	0	-0.22481
WWC3	4	0.006621	0.01837	0.810749	455	1	0.012134	0.13561	0.21869	1	3846	1	0.012134
RBMY1J	4	0.0066385	0.018412	0.810749	456	2	-0.27605	0.82126	0.82107	1	15325	0	-0.27605
ATXN7	4	0.0066585	0.018465	0.810749	457	2	-0.16473	0.61926	0.6189	1	11420	0	-0.16473
FAM78A	4	0.0066733	0.018503	0.810749	458	1	-0.071082	0.72772	0.7274	1	13496	0	-0.071082
CHD1	4	0.0066735	0.018505	0.810749	459	3	-0.22141	0.8362	0.83601	1	15625	0	-0.22141
BCL3	4	0.0067943	0.018831	0.823257	460	2	-0.18742	0.90642	0.90635	1	17084	0	-0.18742
C19orf81	4	0.0068193	0.018887	0.823464	461	3	-0.1863	0.9894	0.98939	1	18918	0	-0.1863
PPP4R4	4	0.006834	0.018918	0.823464	462	3	-0.22576	0.90918	0.90908	1	17145	0	-0.22576
MPG	4	0.0068652	0.018989	0.824787	463	2	-0.1457	0.30955	0.36278	1	6428	1	-0.1457
A4GALT	4	0.0068821	0.019031	0.824823	464	3	-0.42578	0.92503	0.9251	1	17470	0	-0.42578
ZBTB14	4	0.0069079	0.01909	0.825583	465	3	-0.3372	0.037731	0.082866	1	1582	1	-0.3372
GNG8	4	0.0069343	0.019152	0.825927	466	2	-0.14995	0.15679	0.24754	1	4352	2	-0.14995
FCHSD1	4	0.0069504	0.01918	0.825927	467	3	-0.36121	0.39061	0.41998	1	7474	1	-0.36121
MORN3	4	0.0070229	0.019372	0.832434	468	3	-0.30738	0.99847	0.99845	1	19199	0	-0.30738
SLC28A2	4	0.0070766	0.019505	0.834826	469	3	-0.20867	0.76856	0.76821	1	14269	0	-0.20867
RASSF1	4	0.0070908	0.019543	0.834826	470	1	-0.036984	0.36428	0.40076	1	7104	1	-0.036984
INTS1	4	0.0070938	0.019553	0.834826	471	3	-0.75043	0.31589	0.36711	1	6518	1	-0.75043
NARS	4	0.0071391	0.019677	0.836226	472	3	-0.64976	0.99253	0.99256	1	19001	0	-0.64976
CDY2B	4	0.007143	0.019689	0.836226	473	1	-0.054792	0.88203	0.8819	1	16555	0	-0.054792
GPSM3	4	0.0071525	0.01971	0.836226	474	3	-0.24041	0.94611	0.94604	1	17923	0	-0.24041
LBR	4	0.0072653	0.019974	0.845638	475	3	-0.22956	0.93922	0.9392	1	17763	0	-0.22956
ECM2	4	0.0073243	0.020122	0.849524	476	2	-0.20302	0.92612	0.9262	1	17485	0	-0.20302
ZNF791	4	0.0073378	0.02015	0.849524	477	3	-0.18824	0.49523	0.50255	1	9010	1	-0.18824
CDYL	4	0.007404	0.020306	0.850441	478	3	-0.16904	0.22341	0.30754	1	5413	1	-0.16904
TM4SF20	4	0.0074136	0.020331	0.850441	479	2	-0.23572	0.79356	0.79331	1	14778	0	-0.23572
RAB7A	4	0.0074876	0.020513	0.850441	480	3	-0.57247	0.80384	0.80358	1	14980	0	-0.57247
ARFIP2	4	0.0075035	0.020555	0.850441	481	2	-0.20921	0.71634	0.71594	1	13274	0	-0.20921
BAIAP2L1	4	0.0075141	0.020578	0.850441	482	2	-0.27772	0.41937	0.44153	1	7855	1	-0.27772
KIR3DL3	4	0.0075175	0.020585	0.850441	483	3	-0.26648	0.99616	0.99615	1	19107	0	-0.26648
SMPD1	4	0.0075194	0.020588	0.850441	484	2	-0.34886	0.99686	0.99688	1	19132	0	-0.34886
IL34	4	0.0075565	0.020676	0.850441	485	2	-0.19635	0.75941	0.75901	1	14103	0	-0.19635
CBX4	4	0.0075605	0.020685	0.850441	486	2	-0.26647	0.5736	0.57325	1	10566	1	-0.26647
HIF1AN	4	0.0075848	0.020746	0.850441	487	3	-0.27683	0.88477	0.88464	1	16604	0	-0.27683
PPP4R1	4	0.0075938	0.020774	0.850441	488	2	-0.22016	0.99691	0.99692	1	19135	0	-0.22016
RAG1	4	0.0076209	0.020825	0.850441	489	3	-0.20098	0.90297	0.90291	1	17013	0	-0.20098
NUP93	4	0.0076311	0.020846	0.850441	490	2	-0.4237	0.082405	0.14564	1	2618	1	-0.4237
COIL	4	0.0076457	0.020881	0.850441	491	3	-0.22586	0.99849	0.99847	1	19200	0	-0.22586
DGCR2	4	0.0076525	0.02089	0.850441	492	2	-0.14378	0.88167	0.88154	1	16548	0	-0.14378
SLC39A9	4	0.0076774	0.020949	0.850441	493	3	-0.29911	0.99372	0.99376	1	19031	0	-0.29911
OR4F21	4	0.0076865	0.020972	0.850441	494	3	-0.63763	0.9302	0.93026	1	17567	0	-0.63763
E2F8	4	0.0077007	0.021006	0.850441	495	2	-0.17689	0.96191	0.9618	1	18265	0	-0.17689
SLC14A2	4	0.007716	0.021041	0.850441	496	3	-0.25944	0.93602	0.936	1	17690	0	-0.25944
FAM71F1	4	0.007717	0.021044	0.850441	497	1	-0.056618	0.32324	0.37199	1	6599	1	-0.056618
RAPSN	4	0.0077228	0.02106	0.850441	498	3	-0.18703	0.78567	0.78538	1	14635	0	-0.18703
TIPARP	4	0.0077437	0.02111	0.850663	499	2	-0.38261	0.9782	0.97829	1	18670	0	-0.38261
ZNF587	4	0.0077598	0.02115	0.850663	500	2	-0.17506	0.55193	0.55281	1	10157	1	-0.17506
PSMD2	4	0.0078137	0.021288	0.854479	501	2	-0.65142	0.66605	0.66575	1	12272	0	-0.65142
EIF2AK4	4	0.0078417	0.02136	0.855676	502	3	-0.16947	0.99337	0.99341	1	19023	0	-0.16947
KCNG3	4	0.0078735	0.021435	0.856864	503	1	0.060259	0.66353	0.66313	1	12219	0	0.060259
TICAM1	4	0.0079004	0.021505	0.856864	504	2	-0.19211	0.70694	0.70657	1	13095	0	-0.19211
CAPRIN1	4	0.0079256	0.021565	0.856864	505	2	-0.54962	0.99799	0.99799	1	19182	0	-0.54962
STX6	4	0.0079641	0.021654	0.856864	506	3	-0.24677	0.96218	0.9621	1	18274	0	-0.24677
DOK6	4	0.0079757	0.021684	0.856864	507	3	-0.16507	0.66524	0.66491	1	12257	0	-0.16507
RABAC1	4	0.0079778	0.021688	0.856864	508	1	-0.036013	0.86212	0.86184	1	16148	0	-0.036013
NOL8	4	0.0080059	0.021762	0.857385	509	3	-0.40172	0.99806	0.99806	1	19186	0	-0.40172
OR4A16	4	0.0080153	0.021786	0.857385	510	3	-0.18931	0.95479	0.95466	1	18109	0	-0.18931
PSIP1	4	0.0080312	0.02183	0.857432	511	2	-0.1147	0.88149	0.88136	1	16546	0	-0.1147
TMEM214	4	0.0080619	0.021898	0.858404	512	3	-0.28312	0.71601	0.71562	1	13266	0	-0.28312
PPAPDC1B	4	0.0080783	0.021944	0.858564	513	3	-0.22033	0.42915	0.4491	1	8005	1	-0.22033
CLOCK	4	0.0081343	0.022087	0.859869	514	1	-0.04048	0.54155	0.5433	1	9987	1	-0.04048
BLOC1S6	4	0.0081355	0.02209	0.859869	515	2	-0.22589	0.84736	0.84709	1	15836	0	-0.22589
CLCF1	4	0.0081629	0.022158	0.859869	516	3	-0.23725	0.90983	0.90974	1	17163	0	-0.23725
PRPF6	4	0.00817	0.022177	0.859869	517	3	-0.4812	0.67436	0.67406	1	12427	0	-0.4812
CYB5RL	4	0.0081865	0.022212	0.859869	518	3	-0.22536	0.57113	0.57088	1	10522	1	-0.22536
SPANXA1	4	0.0082362	0.022336	0.859869	519	3	-0.23455	0.73452	0.73413	1	13621	0	-0.23455
FSTL3	4	0.0082386	0.02234	0.859869	520	1	0.0098993	0.23729	0.31605	1	5578	1	0.0098993
PGK1	4	0.008257	0.022392	0.859869	521	3	-0.56527	0.46994	0.48152	1	8621	1	-0.56527
ABHD11	4	0.0082907	0.022475	0.859869	522	1	0.20007	0.0099324	0.026648	0.778837	688	3	0.20007
DEFB133	3	0.0083001	0.021535	0.856864	523	1	-0.099865	0.56455	0.56483	1	10403	0	-0.099865
TIMM10	4	0.0083218	0.022549	0.859869	524	3	-0.71754	0.93018	0.93023	1	17566	0	-0.71754
CCDC124	4	0.0083266	0.022559	0.859869	525	3	-0.21805	0.97142	0.97142	1	18520	0	-0.21805
AQP10	4	0.0083404	0.022594	0.859869	526	2	-0.18403	0.34463	0.38682	1	6848	1	-0.18403
LRR1	4	0.0083553	0.022628	0.859869	527	3	-0.72048	0.76377	0.76339	1	14182	0	-0.72048
LYSMD3	4	0.0083745	0.022676	0.859869	528	3	-0.20954	0.97748	0.9776	1	18648	0	-0.20954
DISC1	4	0.0083793	0.022686	0.859869	529	3	-0.16574	0.97436	0.97442	1	18584	0	-0.16574
B3GALT4	4	0.0083864	0.022701	0.859869	530	3	-0.26472	0.98432	0.98428	1	18800	0	-0.26472
NDOR1	4	0.008395	0.022719	0.859869	531	1	-0.12944	0.0067777	0.018961	0.672458	566	1	-0.12944
ABAT	4	0.0084073	0.022747	0.859869	532	2	-0.25515	0.81179	0.81158	1	15132	0	-0.25515
ACADS	4	0.0084297	0.022796	0.86006	533	2	-0.18416	0.4319	0.45122	1	8050	1	-0.18416
TCTEX1D1	4	0.0084471	0.022838	0.86006	534	1	-0.15687	0.80034	0.80007	1	14906	0	-0.15687
MFGE8	4	0.008542	0.023073	0.863514	535	2	-0.29694	0.15187	0.2408	1	4242	1	-0.29694
GPC2	4	0.0085514	0.023098	0.863514	536	2	-0.27576	0.83859	0.83834	1	15669	0	-0.27576
DHRS4L1	4	0.0085646	0.023125	0.863514	537	2	-0.16079	0.90731	0.90723	1	17103	0	-0.16079
GTSF1L	4	0.0086154	0.023254	0.863514	538	2	-0.24996	0.26166	0.3315	1	5854	1	-0.24996
NAIF1	4	0.0086285	0.023293	0.863514	539	3	-0.23741	0.92419	0.92427	1	17452	0	-0.23741
GRPEL1	4	0.0086529	0.02335	0.863514	540	3	-0.90832	0.97961	0.97967	1	18698	0	-0.90832
CTBP1	4	0.0086557	0.023358	0.863514	541	3	-0.2739	0.85969	0.85938	1	16100	0	-0.2739
DTX1	4	0.0086777	0.023418	0.863514	542	2	-0.057685	0.52331	0.52697	1	9669	1	-0.057685
L3MBTL3	4	0.0086897	0.023446	0.863514	543	3	-0.28902	0.99163	0.99165	1	18979	0	-0.28902
TGFBR3	4	0.0087078	0.023491	0.863514	544	2	-0.1351	0.98534	0.98529	1	18828	0	-0.1351
CPEB4	4	0.0087167	0.023513	0.863514	545	3	-0.30201	0.83953	0.8393	1	15679	0	-0.30201
EFCAB11	4	0.0087232	0.023527	0.863514	546	2	-0.19102	0.94984	0.94977	1	18009	0	-0.19102
PPP2R5B	4	0.0087364	0.023555	0.863514	547	3	-0.26024	0.89446	0.89436	1	16810	0	-0.26024
SCAP	4	0.0087536	0.023607	0.863514	548	3	-0.69206	0.9874	0.98737	1	18867	0	-0.69206
ZNF467	4	0.0087574	0.023615	0.863514	549	2	-0.14932	0.97587	0.97597	1	18614	0	-0.14932
PLXNB3	4	0.008761	0.023622	0.863514	550	3	-0.18466	0.59292	0.5925	1	10934	1	-0.18466
KLHL35	4	0.0087857	0.023686	0.863514	551	3	-0.21802	0.99843	0.99841	1	19198	0	-0.21802
SNAP23	4	0.0087956	0.023706	0.863514	552	3	-0.39338	0.98878	0.98878	1	18901	0	-0.39338
GNPTG	4	0.0088145	0.023751	0.863514	553	3	-0.26132	0.85872	0.85841	1	16076	0	-0.26132
CTTNBP2NL	4	0.0088374	0.023803	0.863514	554	2	-0.16717	0.79626	0.79599	1	14824	0	-0.16717
ACER3	4	0.0088642	0.023869	0.863514	555	1	-0.11969	0.14223	0.22772	1	4006	1	-0.11969
TMEM255A	4	0.008866	0.023874	0.863514	556	2	-0.17929	0.54899	0.55008	1	10115	1	-0.17929
STK32A	4	0.0089163	0.023993	0.866248	557	1	-0.031825	0.75531	0.755	1	14017	0	-0.031825
GLI1	4	0.0089684	0.024121	0.866905	558	1	0.033007	0.132	0.21373	1	3767	2	0.033007
SLC29A2	4	0.008981	0.024153	0.866905	559	2	-0.11379	0.58554	0.58516	1	10798	1	-0.11379
GSK3A	4	0.0090149	0.024231	0.866905	560	3	-0.30692	0.96392	0.96386	1	18338	0	-0.30692
CXorf40B	4	0.0090272	0.024269	0.866905	561	3	-0.29678	0.87307	0.87287	1	16381	0	-0.29678
MSX1	4	0.0090325	0.024284	0.866905	562	3	-0.23206	0.99679	0.99682	1	19129	0	-0.23206
CCDC101	4	0.0090527	0.024333	0.866905	563	3	-0.23957	0.60591	0.60545	1	11178	0	-0.23957
MED9	4	0.0090577	0.024341	0.866905	564	3	-0.33621	0.90609	0.90602	1	17076	0	-0.33621
BATF3	4	0.0090726	0.024381	0.866905	565	1	-0.087095	0.84731	0.84704	1	15834	0	-0.087095
HOXC13	4	0.0090793	0.024399	0.866905	566	2	-0.30343	0.98454	0.9845	1	18805	0	-0.30343
GRM2	4	0.0091141	0.02448	0.867583	567	2	-0.23749	0.99612	0.9961	1	19104	0	-0.23749
TPRX1	4	0.0091247	0.024505	0.867583	568	3	-0.20282	0.96364	0.96356	1	18323	0	-0.20282
TRMT61B	4	0.0091769	0.02464	0.869316	569	1	0.14642	0.31209	0.36455	1	6463	1	0.14642
KCNK1	4	0.0092365	0.024787	0.872263	570	2	-0.1995	0.73209	0.73176	1	13579	0	-0.1995
CALD1	4	0.0092581	0.024833	0.872263	571	3	-0.22004	0.8248	0.82461	1	15408	0	-0.22004
ATOH8	4	0.0092658	0.024854	0.872263	572	3	-0.26488	0.83381	0.8336	1	15577	0	-0.26488
LPGAT1	4	0.0093145	0.02498	0.875011	573	3	-0.25209	0.92262	0.92269	1	17424	0	-0.25209
TFAP2A	4	0.0093453	0.025052	0.875011	574	3	-0.21309	0.84236	0.84207	1	15735	0	-0.21309
RIOK1	4	0.0093658	0.025114	0.875011	575	3	-0.43609	0.97585	0.97594	1	18613	0	-0.43609
LTB4R2	4	0.0093853	0.025161	0.875011	576	1	-0.07758	0.86064	0.86032	1	16122	0	-0.07758
OR2H2	4	0.0093891	0.025165	0.875011	577	2	-0.18838	0.23532	0.31484	1	5552	1	-0.18838
CHODL	4	0.0094226	0.025244	0.875011	578	3	-0.20304	0.54074	0.54255	1	9974	1	-0.20304
SON	4	0.0094374	0.025279	0.875011	579	2	-0.22001	0.68728	0.68698	1	12690	0	-0.22001
CNPY2	4	0.0094381	0.02528	0.875011	580	3	-0.39437	0.97415	0.97419	1	18580	0	-0.39437
AMOTL2	4	0.0095416	0.025543	0.882592	581	2	-0.18591	0.76983	0.76948	1	14299	0	-0.18591
PSMD9	4	0.0096458	0.025805	0.888	582	3	-0.22075	0.97304	0.97307	1	18557	0	-0.22075
RNF145	4	0.0096465	0.025805	0.888	583	3	-0.3381	0.43618	0.45456	1	8111	1	-0.3381
ARHGAP12	4	0.0096569	0.025832	0.888	584	3	-0.28005	0.27337	0.33899	1	5989	1	-0.28005
ALDH1A1	4	0.0096978	0.025936	0.88931	585	2	-0.083649	0.92105	0.92108	1	17393	0	-0.083649
ZNF320	4	0.0097043	0.025958	0.88931	586	3	-0.25813	0.67086	0.67055	1	12370	0	-0.25813
ST8SIA4	4	0.0097336	0.026031	0.889921	587	2	-0.20035	0.76992	0.76956	1	14302	0	-0.20035
BRMS1L	4	0.0097499	0.026065	0.889921	588	1	-0.009021	0.52325	0.52691	1	9668	1	-0.009021
TSPAN32	4	0.0097808	0.026141	0.891014	589	3	-0.18291	0.99188	0.99189	1	18984	0	-0.18291
GNAI2	4	0.009871	0.026362	0.897028	590	3	-0.19065	0.99423	0.99426	1	19050	0	-0.19065
USP18	4	0.0099583	0.026572	0.899792	591	1	0.14402	0.14059	0.2255	1	3965	1	0.14402
MICAL2	4	0.0099686	0.026601	0.899792	592	2	-0.12121	0.44226	0.4594	1	8188	1	-0.12121
COX6A1	4	0.0099913	0.02666	0.899792	593	3	-0.31139	0.94918	0.94911	1	17992	0	-0.31139
ZNF417	4	0.01001	0.026711	0.899792	594	2	-0.23473	0.62182	0.62143	1	11464	0	-0.23473
OR51E2	4	0.010023	0.026741	0.899792	595	2	-0.082312	0.31241	0.36478	1	6466	1	-0.082312
LRRC37A3	4	0.010032	0.026764	0.899792	596	3	-0.64366	0.72869	0.72835	1	13514	0	-0.64366
IL1B	4	0.010047	0.0268	0.899792	597	2	-0.34401	0.90244	0.90238	1	17000	0	-0.34401
CSK	4	0.010048	0.026801	0.899792	598	3	-0.32811	0.78831	0.78801	1	14676	0	-0.32811
CNIH2	4	0.010094	0.026915	0.902104	599	3	-0.22018	0.89611	0.89599	1	16847	0	-0.22018
DDX3X	3	0.010138	0.02462	0.869316	600	2	-0.34301	0.99202	0.99212	1	18989	0	-0.34301
C3orf20	4	0.010167	0.027105	0.903925	601	2	-0.1314	0.95155	0.95148	1	18043	0	-0.1314
[truncated: 19,509 more rows]

## Sheet: H226 T2
id	num	neg|score	neg|p-value	neg|fdr	neg|rank	neg|goodsgrna	neg|lfc	pos|score	pos|p-value	pos|fdr	pos|rank	pos|goodsgrna	pos|lfc
[truncated: 20,108 more rows]
