# Supplementary material for: Identification of resistance mechanisms to small-molecule inhibition of TEAD-regulated transcription
Source: EMBO Rep. 2024 Aug 5;25(9):14. doi: 10.1038/s44319-024-00217-3 (PMC11387499; doi:10.1038/s44319-024-00217-3)
Supplement: Supplementary file 5 — Dataset EV4 [file 44319_2024_217_MOESM5_ESM.xlsx]

## Sheet: Dataset EV4 Legend
Dataset EV4. Comparison of H2052 and H226 CRISPR screen data from the DepMap database and in DMSO-treated cells from the CRISPR screen in this study.
Cell line and source of data is indicated on the tabs of each sheet

## Sheet: CRISPR_(DepMap_22Q2_Public+Scor
	NCIH2052	NCIH226		Data subsetted from Depmap: Chronos scores for CRISPR/Cas9 screens in H226 or H2052 cells
A1BG	-0.314502	-0.139189
A1CF	0.155716	0.11548
A2M	-0.0345335	0.0122569
A2ML1	0.0447282	-0.00761098
A3GALT2	-0.141022	-0.208182
A4GALT	-0.0608044	0.0616189
A4GNT	-0.00506292	0.0196084
AAAS	-0.0679435	0.0458309
AACS	0.132228	0.0712357
AADAC	0.255158	0.084381
AADACL2	0.144928	-0.0670225
AADACL3	0.00877283	0.281125
AADACL4	-0.1019	0.192229
AADAT	-0.197226	-0.0118856
AAGAB	-0.043752	0.0390735
AAK1	-0.131847	-0.24341
AAMDC	-0.197398	-0.0452107
AAMP	-1.2555	-1.03565
AANAT	-0.215143	-0.0792654
AAR2	0.0696253	0.0748331
AARD	-0.0704198	-0.111219
AARS1	-1.45327	-2.07315
AARS2	-0.306817	-0.172596
AARSD1	-0.254604	-0.271232
AASDH	-0.028073	-0.113708
AASDHPPT	0.0992064	-0.0394822
AASS	0.167411	0.0941246
AATF	-0.475734	-0.591747
AATK	0.141034	-0.127311
ABAT	-0.180057	-0.00394345
ABCA1	-0.38948	-0.0438117
ABCA10	0.0706758	-0.0655042
ABCA12	-0.0438743	-0.000845928
ABCA13	0.0850855	0.0596253
ABCA2	0.0448479	0.0590197
ABCA3	-0.159941	0.0129227
ABCA4	-0.203241	-0.480351
ABCA5	0.0173582	-0.0374578
ABCA6	0.205615	-0.129149
ABCA7	0.257065	0.0556507
ABCA8	0.00704021	-0.0794734
ABCA9	-0.036044	0.0147808
ABCB1	-0.0687224	-0.0877536
ABCB10	-0.358997	-0.273064
ABCB11	0.00737889	-0.0270127
ABCB4	-0.250203	0.0156992
ABCB5	-0.00593955	-0.166396
ABCB6	0.0221357	-0.126402
ABCB7	-1.5274	-0.30176
ABCB8	-0.0365289	0.0127038
ABCB9	0.00701219	0.0378203
ABCC1	0.139649	-0.0707346
ABCC10	-0.104177	-0.0504753
ABCC11	-0.0275179	-0.0112311
ABCC12	-0.0826664	0.00940292
ABCC2	0.00897998	-0.100236
ABCC3	-0.188206	0.0434753
ABCC4	0.107364	0.156988
ABCC5	0.283629	0.00554475
ABCC6	-0.250441	-0.258595
ABCC8	-0.0289643	-0.0345927
ABCC9	-0.0230751	0.00923824
ABCD1	-0.157757	-0.237686
ABCD2	-0.185303	0.0495526
ABCD3	-0.227578	-0.123989
ABCD4	-0.173813	-0.226917
ABCE1	-1.71038	-2.07513
ABCF1	-1.3596	-1.42349
ABCF2	-0.182189	-0.226318
ABCF3	0.0602191	0.174251
ABCG1	-0.0934845	-0.0391881
ABCG2	0.0402826	0.0200357
ABCG4	-0.0511032	-0.102897
ABCG5	-0.040353	0.0161606
ABCG8	0.141926	0.00627827
ABHD1	0.296998	0.0840971
ABHD10	-0.0411934	-0.0389275
ABHD11	-0.102547	-0.388547
ABHD12	0.218505	-0.154695
ABHD12B	-0.0387559	0.173858
ABHD13	0.105389	-0.152303
ABHD14A	0.0669332	0.0942636
ABHD14B	0.171194	0.0999239
ABHD15	-0.100503	-0.198305
ABHD16A	0.0726041	0.122235
ABHD16B	0.0679587	-0.0141137
ABHD17A	-0.594507	-0.736248
ABHD17B	0.0930955	-0.0329422
ABHD17C	-0.0341638	0.00721362
ABHD18	-0.131191	0.130624
ABHD2	0.0329556	0.00380027
ABHD3	-0.173595	-0.037583
ABHD4	0.145672	0.16646
ABHD5	0.0828776	0.0920858
ABHD6	0.0172516	0.0708974
ABHD8	-0.0696681	-0.0366222
ABI1	-0.0640835	-0.0160899
ABI2	-0.192428	0.0502257
ABI3	-0.158566	0.0214072
ABI3BP	0.284547	-0.344127
ABITRAM	0.0814966	-0.0354264
ABL1	-0.194573	0.0836781
ABL2	0.0801415	0.0191975
ABLIM1	-0.0124779	0.14806
ABLIM2	0.167313	0.142177
ABLIM3	-0.110762	-0.0852638
ABR	0.0275475	0.0261363
ABRA	0.150104	0.0284905
ABRACL	0.301146	0.169135
ABRAXAS1	-0.383092	-0.33277
ABRAXAS2	0.065703	-0.0103166
ABT1	-1.22592	-1.22654
ABTB1	0.0133829	-0.0873718
ABTB2	0.0162526	0.0371452
ACAA1	-0.0698728	-0.0133562
ACAA2	-0.00547603	-0.176176
ACACA	-0.529341	-0.0633019
ACACB	-0.199065	0.0721807
ACAD10	-0.00249161	0.0843643
ACAD11	0.162024	-0.0121241
ACAD8	-0.246472	0.0154937
ACAD9	-0.0935678	-0.115749
ACADL	0.116061	0.0746321
ACADM	0.301614	0.0199774
ACADS	-0.000759064	0.104895
ACADSB	0.0954	0.0676096
ACADVL	-0.117694	0.169589
ACAN	-0.000772279	-0.185373
ACAP1	0.0223303	-0.0138425
ACAP2	-0.084792	0.183092
ACAP3	-0.0211371	-0.138914
ACAT1	-0.153238	0.346713
ACAT2	-0.0827533	0.0968492
ACBD3	-0.141288	0.0547584
ACBD4	-0.0958215	-0.0409099
ACBD5	0.0389771	-0.0503895
ACBD6	-0.0354464	0.241514
ACBD7	0.557872	-0.0745354
ACCS	-0.228043	0.219059
ACCSL	-0.175368	-0.0411763
ACD	-0.284044	-0.230344
ACE	-0.118611	-0.0933559
ACE2	0.119478	0.114437
ACER1	-0.146369	-0.145497
ACER2	-0.11817	-0.0394945
ACER3	-0.231615	0.0251957
ACHE	-0.0848335	-0.0646077
ACIN1	-0.658768	-0.909575
ACKR1	-0.250934	0.0275715
ACKR2	0.210122	0.104464
ACKR3	0.0354606	-0.0701561
ACKR4	-0.460661	-0.0734195
ACLY	-0.839654	-0.816553
ACMSD	0.302858	0.000450895
ACO1	0.205492	0.0368145
ACO2	-0.337752	-0.670518
ACOD1	0.115473	-0.0368767
ACOT1	0.139761	0.100643
ACOT11	-0.0251199	-0.0558129
ACOT12	-0.345616	-0.0416599
ACOT13	0.0569348	0.027825
ACOT2	0.195788	-0.183341
ACOT4	0.280945	-0.142627
ACOT6	0.0954619	-0.00791724
ACOT7	0.192248	0.105721
ACOT8	0.0475583	-0.0228691
ACOT9	0.0369622	-0.00101184
ACOX1	-0.272572	-0.461867
ACOX2	-0.273626	-0.119668
ACOX3	0.276522	0.122102
ACOXL	-0.225198	-0.0940018
ACP1	0.315884	0.122522
ACP2	0.176684	0.00308572
ACPP	0.183799	0.0847247
ACP4	0.126315	-0.0672237
ACP5	0.165818	0.0110106
ACP6	-0.266312	-0.0220308
ACP7	0.0126193	-0.349351
ACR	0.0909358	-0.248426
ACRBP	-0.0314059	0.102408
ACRV1	0.145348	0.103141
ACSBG1	0.114318	-0.027359
ACSBG2	-0.0150463	-0.124882
ACSF2	0.0409022	-0.0199349
ACSF3	0.0388683	0.118344
ACSL1	0.179706	0.00786758
ACSL3	-0.690481	-0.436877
ACSL4	-0.610802	-0.53326
ACSL5	-0.0668129	-0.170558
ACSL6	-0.0741147	-0.122388
ACSM1	0.0343407	0.116929
ACSM2A	0.073059	0.0207851
ACSM3	-0.201074	-0.0748444
ACSM4	-0.043671	0.0732492
ACSM5	-0.289354	-0.0929842
ACSM6	-0.0850854	0.217318
ACSS1	-0.0145387	0.0827357
ACSS2	-0.00749011	0.0874348
ACSS3	0.0510808	0.11057
ACTA1	-0.227664	-0.0260248
ACTA2	0.0496979	0.0419105
ACTB	-0.244016	-0.450808
ACTBL2	0.117257	0.0450703
ACTC1	0.255836	0.0700835
ACTG1	-0.686151	-0.716829
ACTG2	0.120461	0.042297
ACTL10	-0.109679	-0.00246579
ACTL6A	-1.54756	-1.67699
ACTL6B	0.0265302	-0.0333296
ACTL7A	-0.2285	-0.08709
ACTL7B	-0.0623602	0.0629373
ACTL8	-0.045099	0.043188
ACTL9	0.0112564	0.00420251
ACTN1	0.0236355	-0.131446
ACTN2	-0.305644	-0.022324
ACTN4	0.00449801	-0.159089
ACTR10	-1.44033	-1.38342
ACTR1A	-0.480874	-0.425561
ACTR1B	-0.433698	-0.35548
ACTR2	-1.33429	-1.32021
ACTR3	-0.331909	-0.113495
ACTR3B	0.121519	0.0503022
ACTR5	-0.482599	-0.316486
ACTR6	-0.771279	-0.572018
ACTR8	-1.29247	-1.01925
ACTRT1	-0.105876	0.20673
ACTRT2	0.217359	0.152797
ACTRT3	-0.0292555	0.0930004
ACVR1	0.130018	0.0778918
ACVR1B	-0.342864	-0.0803057
ACVR1C	0.0466477	-0.00625302
ACVR2A	-0.355914	-0.240281
ACVR2B	-0.0451836	-0.0230263
ACVRL1	-0.0810347	-0.06008
ACY1	0.382813	0.199498
ACY3	-0.125308	-0.0801078
ACYP1	0.116464	0.0172745
ACYP2	0.0511022	0.118604
ADA	0.152567	-0.0231758
ADA2	0.217279	0.100899
ADAD1	0.25646	0.0419431
ADAD2	0.0736886	-0.210497
ADAL	-0.0175249	-0.0150848
ADAM10	-0.0259682	0.156795
ADAM11	-0.0969701	-0.300767
ADAM12	-0.115549	0.0591679
ADAM15	-0.17327	0.0693204
ADAM17	0.197618	-0.0066019
ADAM18	0.0738856	0.164077
ADAM19	0.239717	0.0556089
ADAM2	-0.069564	-0.0927681
ADAM20	0.139889	0.0281125
ADAM21	-0.380619	0.121253
ADAM22	-0.270864	-0.0189208
ADAM23	-0.209719	0.0222141
ADAM28	0.251316	0.104247
ADAM29	-0.106695	-0.0559583
ADAM30	-0.291449	-0.198799
ADAM32	0.296714	0.043703
ADAM33	0.16781	-0.046855
ADAM7	-0.0377014	0.0380839
ADAM8	0.0977788	0.130217
ADAM9	0.10275	0.0210665
ADAMDEC1	0.0682683	0.0138623
ADAMTS1	0.199444	-0.0493152
ADAMTS10	-0.0801097	-0.123844
ADAMTS12	0.309665	-0.168218
ADAMTS13	-0.0163637	-0.086602
ADAMTS14	0.269101	0.0372285
ADAMTS15	-0.387033	0.00479324
ADAMTS16	0.269857	0.0895846
ADAMTS17	-0.0696018	-0.0818638
ADAMTS18	0.150878	-0.0239647
ADAMTS19	0.00510825	0.0363407
ADAMTS2	-0.225489	0.0828841
ADAMTS20	-0.148791	-0.0850072
ADAMTS3	-0.209633	-0.263598
ADAMTS4	-0.374478	-0.183423
ADAMTS5	-0.249013	-0.190927
ADAMTS6	-0.166524	0.159231
ADAMTS7	-0.306394	-0.278773
ADAMTS8	-0.00845526	-0.0110897
ADAMTS9	-0.110136	0.0704981
ADAMTSL1	0.102781	0.0873193
ADAMTSL2	-0.037498	0.0440469
ADAMTSL3	-0.0598075	0.0936543
ADAMTSL4	-0.576779	-0.307493
ADAMTSL5	0.0402856	-0.291585
ADAP1	-0.019615	-0.0434959
ADAP2	0.139031	-0.179845
ADAR	-0.965975	-1.34828
ADARB1	-0.0534768	-0.0865855
ADARB2	0.186177	-0.0999163
ADAT1	0.0515373	-0.0891714
ADAT2	-0.509046	-0.00347532
ADAT3	-0.0575005	-0.932489
ADCK1	0.14255	0.150771
ADCK2	-0.0342724	-0.0939746
ADCK5	0.00671742	0.0520123
ADCY1	-0.0359236	-0.0168453
ADCY10	-0.314109	0.0882236
ADCY2	-0.0438212	0.0237402
ADCY3	-0.232867	-0.251332
ADCY4	-0.197387	-0.0979821
ADCY5	0.10147	0.0707153
ADCY6	-0.213238	-0.00907788
ADCY7	0.232081	0.0214459
ADCY8	0.109401	0.0100541
ADCY9	-0.0547138	-0.0491867
ADCYAP1	-0.0127194	0.137095
ADCYAP1R1	-0.0343777	-0.0196923
ADD1	-0.0174116	0.161098
ADD2	-0.221285	-0.057793
ADD3	0.263766	-0.0152194
ADGRA1	0.0223105	0.0605974
ADGRA2	0.00120974	0.071341
ADGRA3	0.109491	-0.166539
ADGRB1	0.101203	0.0131623
ADGRB2	0.0517334	-0.0281084
ADGRB3	-0.0674605	-0.0723075
ADGRD1	0.0521557	0.0310333
ADGRE1	-0.115289	-0.24416
ADGRE2	0.152602	0.0047369
ADGRE3	0.459327	0.065749
ADGRE5	0.132468	0.036978
ADGRF1	0.0547482	0.111488
ADGRF3	0.108914	0.0370419
ADGRF4	-0.0401029	0.0667345
ADGRF5	-0.114786	-0.0740648
ADGRG1	-0.191594	-0.170377
ADGRG2	-0.0155587	0.0981402
ADGRG3	-0.132115	-0.141925
ADGRG4	-0.130248	-0.0169486
ADGRG5	0.0717494	0.0234546
ADGRG6	0.255306	0.252044
ADGRG7	-0.150423	-0.120788
ADGRL1	0.0764078	-0.0142282
ADGRL2	-0.149776	-0.127224
ADGRL3	-0.381485	-0.0907502
ADGRL4	0.222249	-0.00151611
ADGRV1	-0.0336793	-0.0890229
ADH1A	-0.230487	0.263787
ADH1B	-0.209443	0.0837415
ADH4	-0.23553	-0.0757292
ADH5	-0.286542	-0.340451
ADH6	-0.195483	-0.0812304
ADH7	-0.180992	0.0196776
ADHFE1	-0.245047	-0.175217
ADI1	-0.0294838	0.104136
ADIG	0.0102586	0.0582393
ADIPOQ	0.298044	0.155265
ADIPOR1	0.346692	0.0606666
ADIPOR2	0.0557446	0.00226089
ADIRF	-0.0408524	-0.0432189
ADK	-0.0488622	0.0414707
ADM	0.00396618	0.0682442
ADM2	0.146944	-0.0329382
ADM5	-0.181209	-0.186441
ADNP	-0.347334	0.00831942
ADNP2	0.240912	-0.0145745
ADO	-0.0341045	-0.0722807
ADORA1	-0.118182	-0.0835224
ADORA2A	0.0772518	-0.121751
ADORA2B	-0.360444	0.22414
ADPGK	-0.239812	-0.0964224
ADPRH	0.075831	0.200383
ADPRHL1	-0.0173821	-0.140027
ADPRM	0.0634798	0.0849994
ADPRHL2	-0.17027	-0.0165006
ADRA1A	0.0210914	0.0485413
ADRA1B	-0.116514	-0.0246904
ADRA1D	0.192691	-0.0742219
ADRA2A	-0.217866	-0.00794619
ADRA2B	-0.0252008	-0.11257
ADRA2C	-0.0455292	-0.0124569
ADRB1	0.201763	0.0357059
ADRB2	-0.291962	0.139707
ADRB3	-0.0271265	-0.0457206
ADRM1	-0.491264	-0.215223
ADSL	-0.067582	-0.572214
ADSS1	-0.0100318	-0.0727826
ADSS2	-0.48873	-0.482044
ADTRP	0.0777738	-0.132565
AEBP1	-0.0506279	-0.0107413
AEBP2	-0.15628	0.16545
AEN	0.020021	-0.0132079
AFAP1	0.0803295	0.0414159
AFAP1L1	-0.0818982	0.0606253
AFAP1L2	-0.0747014	0.0720247
AFDN	-0.226292	-0.313983
AFF1	-0.287141	-0.127878
AFF2	0.0763692	0.093022
AFF3	0.119418	-0.238989
AFF4	0.0703123	-0.11779
AFG1L	0.0335163	0.116804
AFG3L2	-0.578408	-0.599305
AFM	-0.0488937	0.135087
AFMID	0.0679593	-0.0545262
AFP	-0.196309	-0.0139066
AFTPH	-0.0678869	0.0398486
AGA	0.0475605	-0.100351
AGAP1	-0.36528	-0.102455
AGAP2	-0.712464	-0.376702
AGAP3	0.015885	0.0136161
AGAP6	-0.653753	-0.739252
AGBL1	-0.0748908	0.128453
AGBL2	0.263945	0.0949657
AGBL3	-0.0907107	-0.106752
AGBL4	-0.0933014	-0.0418894
AGBL5	-0.0550047	0.0852299
AGER	0.051006	-0.0193346
AGFG1	-0.00311618	0.0255415
AGFG2	-0.0823856	-0.13465
AGGF1	0.0988174	0.172499
AGK	-0.0813406	-0.0583675
AGL	-0.249131	-0.323771
AGMAT	0.0999225	-0.087526
AGMO	-0.0828759	0.0688843
AGO1	-0.21975	-0.0834785
AGO2	0.0901929	0.106625
AGO3	0.0850908	-0.164937
AGO4	-0.0769941	-0.0111445
AGPAT1	0.0638348	-0.120515
AGPAT2	-0.442231	-0.337535
AGPAT3	-0.0505147	-0.0997196
AGPAT4	-0.030493	-0.00936401
AGPAT5	0.107109	0.00721204
AGPS	0.103749	-0.0580474
AGR2	0.00536837	-0.027329
AGR3	-0.232969	-0.0592137
AGRN	-0.172749	0.0153493
AGRP	0.0361572	-0.239919
AGT	-0.0573101	0.0362391
AGTPBP1	0.0318313	-0.0263749
AGTR1	0.0546374	-0.118864
AGTR2	0.286453	0.0369148
AGTRAP	-0.0133273	0.160829
AGXT	-0.0752883	0.010567
AGXT2	0.221085	-0.0596316
AHCTF1	-1.51563	-1.23936
AHCY	-0.352291	-0.513287
AHCYL1	-0.373245	-0.904979
AHCYL2	0.101852	-0.0853502
AHDC1	0.012611	-0.000436732
AHI1	-0.346075	0.0323339
AHNAK	-0.315553	-0.456205
AHNAK2	-0.179984	-0.0878007
AHR	0.0371807	0.175239
AHRR	-0.0171279	-0.257751
AHSA1	0.0943174	0.0682612
AHSG	0.149082	0.00194512
AHSP	-0.114934	0.0228385
AICDA	0.27806	0.175238
AIDA	-0.0577055	-0.0603879
AIF1	-0.285645	-0.118536
AIF1L	0.0436117	-0.0239282
AIFM1	0.0374047	-0.0976489
AIFM2	0.026201	-0.0234953
AIFM3	0.039243	0.0150248
AIG1	0.00330942	-0.132359
AIM2	0.0219797	0.076074
AIMP1	-0.0416728	-0.0574532
AIMP2	-0.0748608	-0.147301
AIP	-0.366381	-0.035558
AIPL1	-0.366159	0.0158994
AIRE	-0.0841609	-0.0203596
AJAP1	0.03065	0.204452
AJM1	-0.097067	-0.194783
AJUBA	-0.0441734	-0.101597
AK1	0.0965632	-0.193045
AK2	-0.66732	-0.503839
AK3	-0.0532975	0.0181624
AK4	-0.670544	-0.658758
AK5	0.0420085	-0.0496281
AK6	-1.66452	-1.22369
AK7	-0.0477882	0.0847297
AK8	0.0550809	-0.110601
AK9	-0.0866276	0.14029
AKAIN1	0.0747787	0.0841776
AKAP1	-0.184142	-0.173859
AKAP10	-0.0924972	-0.100143
AKAP11	0.0718238	-0.0320739
AKAP12	0.0517751	-0.210007
AKAP13	-0.0104245	-0.0839009
AKAP14	-0.084046	0.0867536
AKAP17A	-0.0547148	0.0640905
AKAP3	0.033118	-0.194078
AKAP4	0.0322534	0.0633023
AKAP5	-0.071865	0.0323948
AKAP6	-0.305575	-0.122111
AKAP7	-0.0778745	0.0470922
AKAP8	-0.0634107	-0.144501
AKAP8L	0.155865	-0.280361
AKAP9	-0.212912	-0.0610688
AKIP1	0.0852768	-0.236049
AKIRIN1	-1.01762	-0.586429
AKIRIN2	-1.54476	-1.65383
AKNA	0.188105	0.00637708
AKNAD1	0.00844793	-0.260886
AKR1A1	-0.0250934	-0.085964
AKR1B1	-0.110325	0.0381205
AKR1B10	0.0854683	0.0538198
AKR1B15	-0.639456	-0.787077
AKR1C2	0.230352	-0.135709
AKR1C3	-0.0270842	-0.0200389
AKR1C4	0.267158	0.0946777
AKR1D1	0.0785883	-0.114456
AKR1E2	0.185201	0.0716052
AKR7A2	0.106274	0.0894773
AKR7A3	-0.423441	-0.345186
AKT1	-0.154562	0.0419134
AKT1S1	-0.00445979	-0.107578
AKT2	-0.248007	-0.165217
AKT3	0.241606	0.0537274
AKTIP	-0.475557	-0.645143
ALAD	-0.0549662	-0.126923
ALAS1	-0.112559	-0.0391021
ALAS2	-0.0876018	0.127713
ALB	0.00570795	0.00269737
ALCAM	-0.334721	-0.0740001
ALDH16A1	-0.0724841	-0.186937
ALDH18A1	0.028999	0.0704107
ALDH1A1	0.110134	0.166315
ALDH1A2	0.0170149	-0.0485796
ALDH1A3	0.0374492	0.190397
ALDH1B1	0.0227183	-0.212162
ALDH1L1	-0.187722	0.0439799
ALDH1L2	-0.0950509	0.000944812
ALDH2	0.159789	0.0921517
ALDH3A1	-0.402116	0.0530788
ALDH3A2	-0.359928	0.126956
ALDH3B2	-0.114294	-0.0657079
ALDH4A1	0.103064	-0.00269596
ALDH5A1	-0.0971315	-0.0117467
ALDH6A1	0.038204	-0.147298
ALDH7A1	0.0593675	0.0670708
ALDH8A1	0.00845883	-0.0101465
ALDH9A1	0.0184834	-0.127412
ALDOA	-1.10606	-0.836958
ALDOB	0.0979529	0.0260805
ALDOC	-0.251152	-0.258078
ALG1	-1.05191	-0.660134
ALG10	-0.190978	-0.161291
ALG10B	-0.123364	-0.285329
ALG11	-1.71395	-1.64978
ALG12	-0.863877	-0.0605031
ALG13	-1.17722	-0.54546
ALG14	-1.08084	-0.595612
ALG1L	-1.48978	-1.25199
ALG2	-1.44386	-0.8543
ALG3	-0.349693	-0.133011
ALG5	-0.879699	-0.25875
ALG6	-0.473453	-0.362592
ALG8	-0.627151	-0.0645819
ALG9	-0.377395	0.0847334
ALK	-0.254307	-0.0891457
ALKAL1	0.0219974	-0.288272
ALKAL2	-0.0506764	0.027997
ALKBH1	0.106627	-0.0897634
ALKBH2	-0.179681	0.0346741
ALKBH3	0.0389742	-0.100312
ALKBH4	-0.0124369	-0.138053
ALKBH5	-0.537643	-0.00431903
ALKBH6	0.0799034	-0.121788
ALKBH7	0.276013	0.0540996
ALKBH8	0.0758238	0.0930079
ALLC	0.294309	0.092317
ALMS1	-0.0954721	-0.0952335
ALOX12	0.206943	0.0720504
ALOX12B	-0.0595963	0.0322694
ALOX15	0.190433	-0.0699523
ALOX15B	-0.197733	0.0111381
ALOX5	-0.223124	-0.239448
ALOX5AP	0.0610159	0.0306307
ALOXE3	-0.0267668	0.0442278
ALPG	-0.212514	-0.0832673
ALPI	-0.0194449	-0.0244789
ALPK1	-0.103277	0.0384229
ALPK2	0.348466	0.159321
ALPK3	0.0113971	-0.232815
ALPL	-0.0529274	0.142413
ALPP	0.169866	0.00965215
ALS2	-0.0613591	0.0547364
ALS2CL	0.0826842	-0.280401
ALX1	-0.273116	0.184965
ALX3	-0.310731	-0.248263
ALX4	-0.0602823	0.0175118
ALYREF	-0.659442	-0.866652
AMACR	-0.0775939	-0.156964
AMBN	-0.506897	-0.264814
AMBP	0.0667934	-0.10787
AMBRA1	0.0104082	0.435417
AMD1	-0.52065	-0.534243
AMDHD1	-0.271335	-0.14567
AMDHD2	0.122131	-0.0356623
AMELX	0.0610391	0.0824721
AMER1	0.0467482	0.00967215
AMER2	-0.0454944	-0.201433
AMER3	-0.204547	-0.0637002
AMFR	-0.227804	-0.188594
AMH	-0.224912	-0.0205929
AMHR2	-0.0788164	-0.0498777
AMIGO1	-0.285773	-0.172292
AMIGO2	0.106107	0.00317101
AMIGO3	-0.0179601	-0.0757579
AMMECR1	0.00429379	0.0973918
AMMECR1L	0.02762	-0.15353
AMN	0.0466572	-0.00616573
AMN1	-0.0675253	-0.0580006
AMOT	-0.12147	0.128387
AMOTL1	0.0369452	0.0254497
AMOTL2	-0.0573609	0.138141
AMPD1	-0.172835	-0.217487
AMPD2	-0.217036	-0.1453
AMPD3	0.0139521	0.126819
AMPH	-0.193321	8.55e-05
AMT	-0.217853	-0.174323
AMTN	-0.109286	0.067173
AMY2A	-0.0715562	-0.0262093
AMZ1	0.00543208	0.0486151
AMZ2	-0.163395	0.0748241
ANAPC1	-1.94143	-1.8246
ANAPC10	-1.09633	-0.911232
ANAPC11	-1.91121	-2.03791
ANAPC13	-0.282082	-0.185882
ANAPC15	-0.831369	-0.121273
ANAPC16	0.10428	0.0299873
ANAPC2	-1.76823	-1.98525
ANAPC4	-1.92015	-1.97176
ANAPC5	-1.50404	-1.38346
ANAPC7	-0.351249	0.0799533
ANG	-0.219747	-0.247468
ANGEL1	-0.0387941	0.0146006
ANGEL2	-0.145247	-0.0336678
ANGPT1	-0.368753	-0.00373074
ANGPT2	-0.0701699	0.00450232
ANGPT4	0.384392	0.199437
ANGPTL1	-0.0240057	0.111617
ANGPTL2	0.0264318	0.0929307
ANGPTL3	0.321555	-0.100447
ANGPTL4	-0.0163734	-0.0375398
ANGPTL5	0.110226	-0.0529529
ANGPTL6	0.14175	-0.073216
ANGPTL7	-0.140929	0.0236108
ANGPTL8	0.193075	-0.114005
ANHX	0.0802042	0.0376623
ANK1	-0.11729	0.0524911
ANK2	-0.0469044	0.0424945
ANK3	0.120843	0.0494055
ANKAR	-0.113057	-0.0310115
ANKDD1A	0.0287118	0.0313562
ANKDD1B	0.0415192	0.144376
ANKEF1	-0.0112931	0.127841
ANKFN1	-0.0562176	0.122704
ANKFY1	0.109737	-0.25633
ANKH	0.0887868	-0.0684666
ANKHD1	-0.375585	-0.217447
ANKIB1	0.0840096	-0.0530127
ANKK1	-0.00529517	-0.175366
ANKLE1	0.0086453	-0.105894
ANKLE2	-2.03573	-1.7872
ANKMY1	0.00582366	0.0723961
ANKMY2	-0.218951	-0.271444
ANKRA2	-0.428772	-0.278241
ANKRD1	0.0216088	-0.00581914
ANKRD10	-0.0658851	0.0931805
ANKRD11	0.031098	-0.383162
ANKRD12	-0.0809638	0.0437977
ANKRD13A	-0.214232	-0.0241869
ANKRD13B	0.0441931	-0.0602955
ANKRD13C	0.054402	-0.0252414
ANKRD13D	-0.010194	-0.0126117
ANKRD16	0.135341	0.000154814
ANKRD17	-0.443261	-0.255779
ANKRD18A	0.0934045	-0.263561
ANKRD2	0.0516071	0.0117353
ANKRD22	-0.263314	-0.181448
ANKRD23	-0.269177	-0.0546759
ANKRD24	0.0915651	-0.219983
ANKRD26	0.142878	-0.00311743
ANKRD27	-0.236881	-0.246461
ANKRD28	-0.128868	-0.0355713
ANKRD29	-0.0674257	0.0261175
ANKRD30A	0.183934	-0.0987895
ANKRD30B	0.225623	-0.120761
ANKRD31	-0.239495	-0.223685
ANKRD33	-0.279058	0.0911555
ANKRD33B	0.0780727	0.0801605
ANKRD34A	-0.139548	-0.200665
ANKRD34B	-0.164633	-0.0403213
ANKRD34C	-0.351413	-0.0350193
ANKRD35	-0.755644	-0.30614
ANKRD37	0.158206	-0.0421062
ANKRD39	-0.0297285	-0.130751
ANKRD40	-0.118111	-0.0886493
ANKRD42	-0.00819451	0.0341774
ANKRD44	0.0649935	0.0559301
ANKRD45	0.0373651	-0.0513023
ANKRD46	0.260183	-0.0681715
ANKRD49	-0.19482	-0.136632
ANKRD50	-0.0519022	0.166582
ANKRD52	-0.433273	-0.242579
ANKRD53	0.106579	-0.109018
ANKRD54	0.179432	-0.273809
ANKRD55	0.203316	0.0191936
ANKRD6	-0.161066	-0.179931
ANKRD61	0.016474	0.0726961
ANKRD62	0.159136	0.070794
ANKRD65	-0.397573	-0.498883
ANKRD66	-0.0235318	0.165563
ANKRD7	0.211067	0.152809
ANKRD9	0.186249	0.090143
ANKS1A	0.0719626	0.0648273
ANKS3	0.0947648	-0.050221
ANKS4B	0.0348814	-0.00973875
ANKS6	-0.139986	-0.177816
ANKZF1	-0.170114	-0.0114504
ANLN	-1.12492	-0.755587
ANO1	-0.0760431	-0.0993578
ANO10	-0.0142902	-0.035196
ANO3	0.147515	0.0412302
ANO4	-0.0035713	-0.0516467
ANO5	-0.0794913	-0.0410804
ANO6	-0.122668	0.186789
ANO7	0.0342608	0.0765236
ANO8	0.197488	-0.0995241
ANO9	0.101336	0.213905
ANOS1	0.127243	0.130452
ANP32A	0.0295592	-0.0999951
ANP32B	0.015479	-0.282698
ANP32D	0.0759464	-0.085001
ANP32E	-0.336835	-0.464097
ANPEP	-0.0755167	-0.0392323
ANTKMT	-0.0823641	-0.176678
ANTXR1	0.120023	0.0149891
ANTXR2	-0.265212	-0.154405
ANTXRL	-0.173467	-0.179523
ANXA1	-0.150593	0.0718751
ANXA10	0.037415	-0.00761092
ANXA11	-0.0682963	0.0823404
ANXA13	-0.153816	-0.0190828
ANXA2	0.151376	0.154573
ANXA2R	-0.392864	-0.16795
ANXA3	0.00295588	0.122079
ANXA4	0.336049	-0.0849469
ANXA5	-0.204264	0.0285938
ANXA6	0.0336435	0.0170113
ANXA7	0.0231546	-0.176222
ANXA9	-0.139832	-0.173012
AOAH	-0.0327282	0.0913339
AOC1	-0.0249922	-0.0804822
AOC2	-0.20624	-0.208572
AOC3	-0.41411	-0.0618845
AOPEP	0.140455	0.0139213
AOX1	-0.179113	0.0158577
AP1AR	-0.0303221	0.239682
AP1B1	0.102227	-0.246968
AP1G1	-0.223812	-0.21559
AP1G2	-0.226187	-0.210521
AP1M1	0.000789099	-0.136541
AP1M2	0.0590277	0.0372527
AP1S1	-0.0129583	0.0238755
AP1S2	-0.260007	-0.199209
AP1S3	-0.275571	-0.080891
AP2A1	-0.0531516	0.00469469
AP2A2	0.03194	-0.0566184
AP2B1	-0.127012	-0.0576174
AP2M1	-0.288554	-0.774084
AP2S1	-0.517706	-0.65043
AP3B1	-0.643828	-0.142786
AP3B2	-0.00232818	0.069799
AP3D1	0.274238	-0.1166
AP3M1	-0.202272	-0.201702
AP3M2	0.0491975	-0.102808
AP3S1	-0.313076	-0.296878
AP3S2	-0.0242	0.0876746
AP4B1	0.136942	-0.0527252
AP4E1	0.00147896	-0.082907
AP4M1	0.215596	0.114863
AP4S1	-0.0344793	-0.144985
AP5B1	-0.0270361	-0.112316
AP5M1	-0.1628	0.099129
AP5S1	-0.220594	0.0829522
AP5Z1	0.186057	-0.0356752
APAF1	0.121798	-0.0528685
APBA1	-0.0101701	-0.222175
APBA2	-0.157635	-0.208638
APBA3	0.0932694	0.104116
APBB1	0.0166803	0.0880947
APBB1IP	0.0573239	-0.223881
APBB2	0.00883026	-0.014307
APBB3	-0.170874	0.182351
APC	-0.68619	-0.0935017
APC2	0.15189	-0.296391
APCDD1	0.216786	0.172239
APCDD1L	0.0760793	-0.115194
APCS	-0.0245542	-0.15218
APEH	-0.0344711	-0.246628
APEX1	-0.0499135	0.0786949
APEX2	-0.28217	-0.310596
APH1A	-0.226724	-0.142434
APH1B	-0.082115	0.141845
API5	0.0749042	-0.164201
APIP	0.0740067	-0.17989
APLF	0.0209928	0.0764385
APLN	0.0247762	0.0866927
APLNR	-0.272314	0.0689567
APLP1	-0.144511	-0.409017
APLP2	0.15436	0.0318304
APMAP	0.185043	-0.117687
APOA1	-0.060306	0.0569693
APOA2	-0.110762	0.0309173
APOA4	0.25398	0.0254498
APOA5	-0.202212	-0.000879025
APOB	-0.124972	-0.0954532
APOBEC1	-0.149282	-0.0849975
APOBEC2	-0.223517	-0.124162
APOBEC3A	-0.0385038	-0.0359182
APOBEC3B	0.000957178	-0.117975
APOBEC3C	0.00907106	-0.0738227
APOBEC3D	-0.0224891	-0.130508
APOBEC3G	0.124974	0.0979816
APOBEC3H	-0.104048	0.00318098
APOBEC4	-0.029394	-0.0747907
APOBR	-0.0881934	0.0801804
APOC1	-0.702573	-0.229265
APOC2	-0.107038	-0.198043
APOC3	-0.352789	0.00362933
APOC4	-0.0552933	0.0486922
APOD	0.0531129	0.0610852
APOE	0.0392287	-0.0877593
APOF	-0.0179006	-0.130179
APOH	0.0716584	0.0105818
APOL1	0.0809804	-0.0447929
APOL2	0.0443837	-0.112556
APOL3	-0.11208	-0.07972
APOL5	0.0766304	-0.0264651
APOL6	-0.00201294	-0.0124265
APOLD1	-0.020869	0.0841119
APOM	-0.0638483	0.0041283
APOO	-0.0272146	0.0968459
APOOL	-0.0792887	-0.213191
APP	-0.271254	0.0389978
APPBP2	0.0233239	0.13258
APPL1	-0.266871	-0.143974
APPL2	-0.251061	-0.0178779
APRT	-0.199607	-0.143791
APTX	0.129838	0.0218617
AQP1	0.021469	0.0521442
AQP10	-0.553962	-0.154987
AQP11	0.266458	0.129729
AQP12B	-0.363718	-0.130091
AQP2	-0.0245502	-0.0217043
AQP3	0.252016	-0.0674775
AQP4	0.217592	0.11207
AQP5	-0.0625271	0.0287396
AQP6	-0.155364	-0.111044
AQP7	-0.924008	-0.655714
AQP8	-0.0886291	-0.042578
AQP9	-0.174876	0.00513086
AQR	-2.06029	-2.17455
AR	-0.126458	-0.0537884
ARAF	0.0941803	0.0770083
ARAP1	-0.319899	-0.294052
ARAP2	-0.0131756	0.00841121
ARAP3	0.145147	-0.00551816
ARC	0.101023	0.0586669
ARCN1	-1.36525	-1.72173
AREG	0.218067	-0.0468965
AREL1	-0.0974313	0.0183022
ARF1	-0.41711	-0.372016
ARF3	-0.412415	-0.204909
ARF4	-1.22718	-0.783959
ARF5	-0.20361	-0.0813384
ARF6	-0.0907946	-0.123813
ARFGAP1	-0.103876	0.12292
ARFGAP2	0.06459	0.0567149
ARFGAP3	-0.0203142	0.0701826
ARFGEF1	-0.268018	0.0890572
ARFGEF2	-0.163121	0.086893
ARFGEF3	-0.113403	0.0189193
ARFIP1	-0.024458	-0.0692078
ARFIP2	-0.170366	-0.0645629
ARFRP1	-0.214896	-0.426569
ARG1	0.331973	0.167838
ARG2	-0.00377865	0.0926225
ARGFX	-0.718438	-0.193998
ARGLU1	-1.17516	-1.01139
ARHGAP1	-0.19145	0.0194587
ARHGAP10	-0.0274318	-0.040503
ARHGAP11A	-0.58227	-0.372372
ARHGAP12	0.105973	-0.176365
ARHGAP15	0.109688	-0.00213538
ARHGAP17	-0.00525668	-0.0765982
ARHGAP18	-0.120859	0.182896
ARHGAP19	-0.0342758	-0.057965
ARHGAP20	-0.0250058	0.0494076
ARHGAP21	-0.109658	-0.071295
ARHGAP22	0.285431	-0.0964394
ARHGAP23	-0.186596	-0.228115
ARHGAP24	-0.3916	-0.278496
ARHGAP25	0.0819856	0.135081
ARHGAP26	0.118269	0.0860331
ARHGAP27	-0.597066	-0.724799
ARHGAP28	0.0805158	0.110615
ARHGAP29	-0.459809	-0.231255
ARHGAP30	-0.588926	-0.317317
ARHGAP31	-0.0738254	0.0463258
ARHGAP32	-0.0952956	-0.0822769
ARHGAP33	-0.00709463	-0.163987
ARHGAP35	0.153886	0.0429896
ARHGAP36	0.0286501	0.0500745
ARHGAP39	0.0664795	-0.0080798
ARHGAP4	0.203093	0.0225467
ARHGAP44	0.125083	0.139153
ARHGAP45	-0.0331938	-0.0914211
ARHGAP5	0.138531	-0.137532
ARHGAP6	-0.140219	0.0376443
ARHGAP8	0.0401792	0.0197998
ARHGAP9	-0.329129	0.0624624
ARHGDIA	0.00119944	-0.0239347
ARHGDIB	0.0170053	0.134375
ARHGDIG	-0.114499	-0.268957
ARHGEF1	-0.0957564	-0.220849
ARHGEF10	0.137073	0.106705
ARHGEF10L	0.264514	0.0410255
ARHGEF11	-0.440171	-0.23514
ARHGEF12	0.172637	-0.0888477
ARHGEF15	0.00649807	0.0590722
ARHGEF16	-0.235453	-0.168254
ARHGEF17	-0.0338769	-0.00483512
ARHGEF18	0.234726	-0.0698647
ARHGEF19	-0.0416426	0.0315527
ARHGEF2	-0.232396	-0.229491
ARHGEF25	-0.58756	-0.00732789
ARHGEF26	-0.00954733	0.107188
ARHGEF28	-0.124894	-0.129736
ARHGEF3	-0.0692673	0.00920852
ARHGEF33	-0.14336	-0.114096
ARHGEF37	0.145222	0.0817208
ARHGEF38	-0.028041	-0.117384
ARHGEF39	-0.172541	-0.189792
ARHGEF4	-0.0690698	0.0681801
ARHGEF40	-0.0530724	-0.0867843
ARHGEF5	-0.16168	-0.446785
ARHGEF6	0.333982	0.123643
ARHGEF7	-0.508152	-0.0349258
ARHGEF9	0.0481757	-0.0230703
ARID1A	-0.291208	-0.31612
ARID1B	-0.274561	-0.228526
ARID2	-0.0796841	-0.358696
ARID3A	-0.126383	-0.194925
ARID3B	-0.0784462	-0.329437
ARID3C	0.123259	0.0035534
ARID4A	-0.06565	-0.167341
ARID4B	-0.202447	-0.141061
ARID5A	-0.398776	-0.225183
ARID5B	-0.295074	-0.218872
ARIH1	-0.820091	-1.64462
ARIH2	0.0899398	-0.0509909
ARIH2OS	-0.0650312	-0.0482135
ARL1	-0.255286	-0.0971122
ARL10	0.0667342	-0.209415
ARL11	-0.169721	-0.0880809
ARL13A	-0.134334	0.168919
ARL13B	-0.102547	-0.270848
ARL14	-0.134004	0.0199802
ARL14EP	0.100366	0.152249
ARL14EPL	0.0530425	-0.120795
ARL15	-0.183839	0.00461166
ARL16	0.139633	0.115315
ARL2	-1.61769	-0.761395
ARL2BP	0.0175237	-0.0683404
ARL3	0.184891	0.0324217
ARL4A	0.200615	-0.127822
ARL4C	-0.188952	-0.0392026
ARL4D	-0.296663	-0.255953
ARL5A	0.343153	0.00546321
ARL5B	-0.20531	-0.090107
ARL5C	-0.152806	-0.139188
ARL6	0.0703669	0.00344672
ARL6IP1	-0.216545	-0.0392912
ARL6IP4	0.0617791	0.0130475
ARL6IP5	-0.000387801	0.093535
ARL6IP6	-0.505232	-0.166251
ARL8A	-0.280039	-0.0762179
ARL8B	-0.0485038	-0.287044
ARL9	-0.187242	-0.182424
ARMC1	-0.330854	-0.183452
ARMC10	-0.134891	-0.284874
ARMC12	0.184849	-0.164026
ARMC2	-0.251855	0.137359
ARMC3	0.0854021	-0.116126
ARMC5	-0.32096	-0.447933
ARMC6	-0.0557268	-0.401063
ARMC7	-1.74737	-0.648998
ARMC8	0.0402374	0.112648
ARMC9	0.0258732	0.00581959
ARMCX1	-0.00765141	0.0863855
ARMCX2	0.16239	-0.0773302
ARMCX3	0.185954	0.0397162
ARMCX4	0.200622	0.231315
ARMCX5	0.172802	0.0108409
ARMCX6	-0.0402481	-0.174199
ARMH1	-0.161961	-0.274228
ARMH2	0.17149	0.122918
ARMH3	-0.226915	0.114002
ARMH4	-0.121981	-0.0584021
ARMS2	0.222901	-0.0120048
ARMT1	0.20518	0.0011044
ARNT	-0.393098	0.0381881
ARNT2	-0.0385273	0.0362175
ARNTL	-0.0377312	-0.0510304
ARNTL2	-0.0792215	-0.0242063
ARPC1A	-0.231008	-0.0479222
ARPC1B	-0.0820047	0.0655676
ARPC2	-0.481969	-0.215811
ARPC3	-1.28396	-1.23602
ARPC4	-0.915977	-0.481566
ARPC5	-0.0480663	-0.18541
ARPC5L	0.071216	0.18604
ARPIN	0.0408561	0.0996121
ARPP19	-0.792145	-0.468483
ARPP21	0.0860774	-0.0682209
ARR3	0.0922232	-0.0508209
ARRB1	-0.384118	-0.189613
ARRB2	0.16719	0.0476441
ARRDC1	-0.0897082	0.0789803
ARRDC2	-0.0929706	-0.0805763
ARRDC3	0.166942	0.0388058
ARRDC4	0.171781	-0.216672
ARRDC5	0.0306683	0.0662466
ARSA	0.13155	-0.00658709
ARSB	-0.0658262	-0.188899
ARSD	0.0913943	0.0470407
ARSF	0.0958667	0.0440102
ARSG	-0.0111395	0.0780263
ARSH	0.0354415	0.0341773
ARSI	-0.278923	-0.0670473
ARSJ	-0.0915939	-0.12719
ARSK	-0.280066	-0.0212455
ARSL	-0.0940707	-0.00915909
ART1	-0.636964	-0.0131815
ART3	-0.336242	-0.0741246
ART4	0.360724	-0.0293057
ART5	0.166845	0.0793219
ARTN	-0.364809	-0.403522
ARV1	0.0530681	-0.00474081
ARVCF	0.0979026	0.00614533
ARX	-0.144445	0.0628949
AS3MT	0.185178	0.194707
ASAH1	-0.261708	0.0836656
ASAH2	0.333098	0.0525754
ASAP1	0.127299	0.0458104
ASAP2	0.0727492	-0.0845019
ASAP3	0.0255242	-0.00446327
ASB1	-0.0773623	0.0434161
ASB10	0.0533075	0.0444061
ASB11	0.355505	0.113831
ASB12	-0.277622	0.0590204
ASB13	0.17337	0.149442
ASB14	-0.0964613	0.0409029
ASB15	0.0348836	0.184817
ASB16	-0.234536	-0.102666
ASB17	-0.0196314	-0.0442298
ASB18	0.00654993	0.0400835
ASB2	0.0147784	0.154761
ASB3	0.0767722	-0.0607267
ASB4	0.0163173	0.196115
ASB5	-0.179942	0.158593
ASB6	-0.0870932	-0.0866399
ASB7	-0.0920315	-0.181807
ASB8	-0.210883	-0.0154228
ASB9	0.122181	0.137969
ASCC1	-0.368982	-0.162244
ASCC2	0.000964463	-0.0217954
ASCC3	-0.533586	-0.0508292
ASCL1	-0.213567	-0.111869
ASCL2	0.0797216	-0.047135
ASCL3	-0.190135	0.0246255
ASCL4	-0.227496	0.0362962
ASCL5	-0.165719	-0.238831
ASF1A	-0.100705	-0.135892
ASF1B	-0.294798	-0.228925
ASGR1	-0.121668	0.0552828
ASGR2	0.0490638	0.0885792
ASH1L	-0.355834	-0.190744
ASH2L	-0.0501492	0.191197
ASIC1	-0.540561	-0.361285
ASIC2	-0.00211499	0.0784493
ASIC3	0.212582	0.214263
ASIC4	-0.352185	-0.126149
ASIC5	-0.142231	-0.147234
ASIP	0.135751	-0.148584
ASL	0.00984319	-0.130989
ASMT	0.0489471	-0.0841823
ASMTL	0.0753777	-0.197788
ASNS	-0.654495	-0.689743
ASNSD1	-0.295749	0.0683837
ASPA	-0.268988	0.0804981
ASPDH	0.167527	-0.109304
ASPG	0.0109944	0.0298936
ASPH	0.00291635	0.0803905
ASPHD1	0.0428576	-0.0758448
ASPHD2	0.086206	-0.024264
ASPM	-0.0704757	-0.0238582
ASPRV1	0.114931	-0.0982044
ASPSCR1	-0.201027	-0.0841805
ASRGL1	-0.0221381	0.0671747
ASS1	-0.186354	-0.170927
ASTE1	-0.0323448	0.0640242
ASTL	-0.0531991	-0.117966
ASTN1	-0.0547597	-0.0417335
ASTN2	0.296233	-0.01599
ASXL1	-0.165221	-0.152348
ASXL3	0.165121	0.144569
ASZ1	-0.168071	0.0329468
ATAD1	-0.130288	-0.088442
ATAD2	-0.160089	-0.477374
ATAD2B	0.0148841	-0.0615335
ATAD3A	0.155297	-0.0684355
ATAD3B	0.313251	-0.177165
ATAD3C	-0.0871549	0.0671604
ATAD5	-0.199969	-0.36981
ATAT1	0.169819	0.0697019
ATCAY	0.0387804	-0.0946096
ATE1	-0.0462544	0.181981
ATF1	-0.0344263	0.0544972
ATF2	-0.0240688	-0.0903335
ATF3	-0.28953	0.0425147
ATF4	-0.584092	-1.21342
ATF5	-0.0726133	-0.0342417
ATF6	-0.375578	-0.0571844
ATF6B	-0.0199243	-0.10509
ATF7	-0.414967	-0.475631
ATF7IP	-0.142212	-0.00590324
ATF7IP2	-0.0144469	-0.0112994
ATG10	-0.146312	0.0986383
ATG101	-0.211891	-0.131546
ATG12	-0.0520884	-0.0949401
ATG13	0.255895	-0.304855
ATG14	-0.163855	-0.289789
ATG16L1	-0.0482891	0.0862159
ATG16L2	-0.146312	-0.0472644
ATG2A	-0.177317	0.0508334
ATG2B	0.0927189	0.0782477
ATG3	-0.142089	-0.17989
ATG4A	-0.0651408	-0.138079
ATG4B	0.0151287	-0.0184466
ATG4C	-0.0274538	-0.136384
ATG4D	-0.0233832	0.163214
ATG5	0.00478838	0.028237
ATG7	0.0551548	-0.0624599
ATG9A	-0.153087	-0.341416
ATIC	-0.0383716	-0.153948
ATL1	0.102093	-0.250402
ATL2	-0.174467	-0.620889
ATL3	0.0436789	0.0673876
ATM	0.0703135	0.182134
ATMIN	-0.344129	-0.229777
ATN1	-0.0361448	-0.0137173
ATOH1	-0.0992234	-0.0925692
ATOH7	-0.0378744	-0.294703
ATOH8	-0.169526	-0.0996838
ATOX1	-0.412227	-0.0102251
ATP10A	0.0462996	-0.0652995
ATP10B	-0.123032	-0.0942181
ATP10D	0.106988	-0.0024885
ATP11A	0.0440175	0.121426
ATP11B	-0.244489	-0.374687
ATP11C	-0.00746102	0.0742544
ATP12A	-0.0872898	-0.121442
ATP13A1	-0.0867805	-0.37221
ATP13A2	-0.111546	0.116702
ATP13A3	0.00166534	-0.00829165
ATP13A4	-0.088073	-0.00725155
ATP13A5	0.205293	0.0902333
ATP1A1	-0.0841154	-0.610402
ATP1A2	-0.207608	-0.103157
ATP1A3	-0.141702	-0.13464
ATP1A4	0.174318	0.10237
ATP1B1	-0.224458	-0.136047
ATP1B2	0.0629271	0.00539171
ATP1B3	-0.142475	-0.150079
ATP1B4	-0.00707688	-0.168433
ATP23	-0.362701	-0.357817
ATP2A1	0.084209	-0.0432501
ATP2A2	-1.73028	-1.58183
ATP2A3	0.189305	-0.174943
ATP2B1	-0.277484	-0.355751
ATP2B2	-0.0816358	-0.211356
ATP2B3	0.14106	-0.0296133
ATP2B4	-0.221135	-0.130434
ATP2C1	-0.456078	0.0464044
ATP2C2	0.0418402	-0.191751
ATP4A	-0.210104	-0.206585
ATP4B	0.144334	0.115471
ATP5F1A	-0.540396	-0.0563691
ATP5F1B	-0.651879	-0.445542
ATP5F1C	-0.66405	-0.383796
ATP5F1D	-0.42191	-0.661462
ATP5IF1	-0.349525	-0.214236
ATP5MC1	-0.419643	-0.430017
ATP5MC2	-0.489264	-0.596369
ATP5MC3	-0.00764981	0.0909108
ATP5ME	-0.48583	-0.299891
ATP5MF	-1.33943	-1.554
ATP5MG	-0.309599	-0.427427
ATP5MGL	-0.133042	-0.136858
ATP5MPL	-0.0840822	-0.209015
ATP5MD	-0.31503	-0.0271651
ATP5PB	-0.167004	-0.392849
ATP5PD	-0.305513	-0.322536
ATP5PF	-0.097778	-0.259298
ATP5PO	-0.171875	-0.3236
ATP6AP1	-0.600094	-1.06864
ATP6AP1L	-0.283062	-0.0720047
ATP6AP2	-0.506797	-0.878478
ATP6V0A1	-0.151098	-0.202305
ATP6V0A2	0.10305	-0.111541
ATP6V0A4	0.0965478	0.0648831
ATP6V0B	-1.26454	-1.67877
ATP6V0C	-2.07238	-2.29304
ATP6V0D1	-1.12072	-1.42259
ATP6V0D2	0.0310109	-0.0439493
ATP6V0E1	0.0389755	-0.0134265
ATP6V0E2	0.056828	-0.0220714
ATP6V1A	-1.9462	-1.95761
ATP6V1B1	0.143141	0.00472299
ATP6V1B2	-2.03459	-1.88247
ATP6V1C1	-0.454735	-1.26305
ATP6V1C2	-0.086567	0.153041
ATP6V1D	-1.46389	-1.21908
ATP6V1E1	-1.42185	-1.54009
ATP6V1E2	-0.0745194	0.134451
ATP6V1F	-1.66553	-1.46073
ATP6V1G1	-1.21021	-1.631
ATP6V1G2	-0.112095	0.0582253
ATP6V1G3	-0.00443987	0.138538
ATP6V1H	-1.2233	-1.0632
ATP7A	-0.423173	-0.132764
ATP7B	-0.0595881	0.0542323
ATP8A1	-0.0589482	0.061069
ATP8A2	0.101142	-0.00241253
ATP8B1	0.0904396	-0.0255077
ATP8B2	-0.182262	-0.125733
ATP8B3	0.00924954	-0.204613
ATP8B4	0.149508	0.132735
ATP9A	0.122113	-0.100798
ATP9B	-0.199485	-0.077875
ATPAF1	0.143284	-0.275373
ATPAF2	-0.34004	-0.0779035
ATPSCKMT	0.0401688	0.0295911
ATR	-0.962969	-0.15682
ATRAID	-0.0462509	-0.16612
ATRIP	-0.461633	-0.348114
ATRN	0.164636	-0.11178
ATRNL1	0.0290655	0.0224244
ATRX	-0.154717	-0.411009
ATXN1	-0.338098	0.0382734
ATXN10	0.0570825	-0.104942
ATXN1L	0.512794	-0.144243
ATXN2	-0.170716	-0.0366611
ATXN2L	-0.171526	-0.220576
ATXN3	-0.0257966	0.170758
ATXN3L	0.10029	0.285601
ATXN7	-0.104929	0.026643
ATXN7L1	0.113476	0.123226
ATXN7L2	-0.342561	-0.150895
ATXN7L3	-0.0662925	-0.199929
ATXN7L3B	-0.162547	-0.0108367
AUH	0.00015682	-0.280115
AUNIP	-0.0713412	0.00711393
AUP1	0.0910377	-0.214572
AURKA	-1.60719	-1.69503
AURKAIP1	-0.358115	-0.0799605
AURKB	-1.40267	-1.92079
AURKC	0.0977486	0.0296236
AUTS2	-0.121535	-0.180145
AVEN	-0.122699	-0.113965
AVIL	-0.119373	-0.114673
AVL9	-0.0291552	0.069948
AVP	-0.09317	-0.171172
AVPI1	0.124762	-0.0110391
AVPR1A	-0.105832	-0.505944
AVPR1B	-0.177856	-0.0712433
AVPR2	0.111244	0.113811
AWAT1	0.0213791	0.0450594
AWAT2	-0.171808	0.0380546
AXDND1	-0.0603996	-0.0158549
AXIN1	0.112131	0.234805
AXIN2	-0.110394	0.0672918
AXL	-0.109999	-0.131866
AZGP1	-0.0942102	-0.34112
AZI2	0.0218861	0.0558009
AZIN1	-0.248918	-0.054025
AZIN2	0.109398	0.0781224
AZU1	0.094307	-0.140619
B2M	0.234963	-0.0339638
B3GALNT1	-0.0976034	0.0314679
B3GALNT2	0.187599	-0.0322322
B3GALT1	-0.0226023	-0.00909909
B3GALT2	-0.140287	0.152799
B3GALT4	0.0728756	-0.0312397
B3GALT5	0.0819683	0.0668085
B3GALT6	-0.286977	0.0815817
B3GAT1	0.218365	-0.0671387
B3GAT2	-0.420979	-0.104543
B3GAT3	-0.3135	-0.0685895
B3GLCT	-0.0439912	0.00696035
B3GNT2	0.00931828	-0.243235
B3GNT3	0.0475552	-0.0542579
B3GNT4	-0.0586887	-0.111342
B3GNT5	-0.13841	0.107095
B3GNT6	-0.339983	-0.185046
B3GNT7	0.118735	0.00387375
B3GNT8	0.0182649	-0.0355861
B3GNT9	-0.115523	-0.313219
B3GNTL1	-0.209867	-0.0719628
B4GALNT1	0.138151	0.0964285
B4GALNT2	-0.125546	-0.226358
B4GALNT3	-0.104522	-0.0399559
B4GALNT4	0.0365629	-0.114563
B4GALT1	-0.0172221	-0.13447
B4GALT2	-0.0846085	-0.073212
B4GALT3	-0.424732	-0.284705
B4GALT4	0.105952	0.235591
B4GALT5	-0.153572	0.157586
B4GALT6	-0.0990096	-0.130861
B4GALT7	-0.175888	-0.125613
B4GAT1	-0.100529	-0.106673
B9D1	-0.229655	0.0499792
B9D2	-0.360964	-0.0545598
BAALC	0.060084	-0.0477621
BAAT	0.108388	0.01128
BABAM1	0.250002	0.0571917
BABAM2	0.0872345	-0.0564023
BACE1	-0.163475	0.0282688
BACE2	0.0827534	0.0471608
BACH1	0.178194	-0.290033
BACH2	-0.00175065	-0.0703336
BAD	-0.0653849	-0.0155631
BAG1	-0.0873822	0.0835421
BAG2	-0.0729193	0.0404785
BAG3	0.00652181	-0.0800681
BAG4	-0.0948939	-0.227505
BAG5	-0.150928	-0.144039
BAG6	0.00911184	-0.0889005
BAHD1	0.0583108	-0.0953233
BAIAP2	-0.0182448	-0.0135976
BAIAP2L1	0.18641	0.125295
BAIAP2L2	-0.206448	0.0216148
BAIAP3	-0.189148	0.0215053
BAK1	-0.56809	-0.729093
BAMBI	0.0335039	0.0080434
BANF1	-1.51353	-1.6789
BANF2	0.0017461	0.0240255
BANK1	0.0859484	-0.0230857
BANP	-0.900889	-1.15445
BAP1	-0.826288	0.188207
BARD1	-0.789065	-0.810218
BARHL1	-0.0822879	0.0409382
BARHL2	-0.348079	-0.348504
BARX1	-0.102446	-0.167286
BARX2	0.0458788	-0.0697314
BASP1	0.407416	0.0825849
BATF	0.0781858	-0.00705934
BATF2	-0.29567	0.105439
BATF3	0.0510863	0.138815
BAX	-0.253806	0.00678966
BAZ1A	-0.376114	-0.230728
BAZ1B	-0.359634	-0.608039
BAZ2A	-0.589308	0.209588
BAZ2B	-0.0117145	-0.0184779
BBIP1	0.155194	0.112869
C9orf16	-0.150629	-0.143213
BBOF1	0.145467	0.0375067
BBOX1	-0.0407068	0.181376
BBS1	-0.239973	-0.00262966
BBS10	0.182295	-0.0124225
BBS12	-0.146642	-0.0408387
BBS2	0.176612	0.12197
BBS4	-0.0545003	0.195039
BBS5	0.0127451	-0.018194
BBS7	-0.293607	-0.106649
BBS9	-0.162625	-0.122163
BBX	0.116868	-0.0162613
BCAM	0.0265319	0.0402159
BCAN	-0.0168386	-0.0430003
BCAP29	-0.0423002	-0.0300558
BCAP31	-0.455686	-0.0989773
BCAR1	-0.627581	-0.215477
BCAR3	-0.345421	-0.19939
BCAS1	0.0387828	0.136162
BCAS2	-0.932879	-0.964872
BCAS3	-0.0141629	-0.143349
BCAS4	-0.1172	0.112324
BCAT1	0.0817693	-0.080209
BCAT2	0.113047	-0.260675
BCCIP	-0.0452388	-0.572695
BCDIN3D	-0.424003	-0.0541663
BCHE	0.0193111	-0.149495
BCKDHA	-0.079266	-0.114557
BCKDHB	-0.131742	-0.06169
BCKDK	0.00659966	-0.0258217
BCL10	-0.255039	-0.22325
BCL11A	0.0760113	-0.215921
BCL11B	-0.00570631	0.004435
BCL2	-0.208228	0.0577564
BCL2A1	0.0750682	-0.0179737
BCL2L1	-1.47037	-1.30778
BCL2L10	0.0501528	0.0932483
BCL2L12	-0.102095	-0.243445
BCL2L13	0.000771356	-0.149932
BCL2L14	-0.0439906	-0.0848888
BCL2L15	-0.348561	-0.169566
BCL2L2	-0.375295	-0.206689
BCL3	0.148546	-0.00505956
BCL6	-0.0500105	0.0303191
BCL6B	0.0919338	-0.0330819
BCL7A	-0.353242	-0.151524
BCL7B	-0.186194	0.153394
BCL7C	-0.263895	0.00517915
BCL9	-0.274158	-0.395017
BCL9L	0.120112	-0.0691047
BCLAF1	-0.815055	-0.657609
BCLAF3	0.0770843	-0.0439854
BCO1	0.115586	0.0667862
BCO2	0.0413909	0.0437897
BCOR	-0.073939	-0.0360426
BCORL1	-0.18786	-0.142795
BCR	0.124508	0.0703927
BCS1L	-0.236181	-0.275284
BDH1	-0.111905	0.105917
BDH2	-0.524517	-0.188301
BDKRB1	0.144982	0.255206
BDKRB2	0.0301564	0.0313987
BDNF	-0.156355	-0.124402
BDP1	-0.821148	-0.890622
BEAN1	-0.0905947	0.037639
BECN1	0.0856099	0.00252095
BEGAIN	0.12923	-0.0321481
BEND2	0.189048	0.0591958
BEND3	0.0408965	0.011653
BEND4	0.0821084	-0.111553
BEND5	0.0268204	-0.0530823
BEND6	-0.178159	0.0474866
BEND7	-0.227744	-0.048678
BEST1	-0.039568	0.093557
BEST2	-0.01653	-0.140814
BEST3	0.00243882	-0.0258095
BEST4	0.0107355	0.0268088
BET1	-0.796608	-0.830023
BET1L	-0.0919447	-0.00634773
BEX1	-0.0700787	0.0707035
BEX2	0.123346	0.0688511
BEX3	-0.0477424	0.0685324
BEX4	-0.160514	0.117435
BEX5	0.00753819	0.0130893
BFAR	-0.155135	-0.00672415
BFSP1	0.0485676	-0.240297
BFSP2	-0.0231978	0.197518
BGLAP	-0.188351	-0.303878
BGN	0.113575	0.0379056
BHLHA15	-0.183022	-0.080291
BHLHA9	0.156958	-0.0533839
BHLHB9	-0.228058	-0.196284
BHLHE22	-0.119654	-0.157576
BHLHE40	0.0815929	-0.132815
BHLHE41	0.118681	0.051125
BHMT	-0.18613	0.040191
BHMT2	-0.455862	-0.0882743
BICC1	0.126017	0.0915337
BICD1	-0.199841	-0.0782114
BICD2	-0.146954	-0.0288409
BICDL1	0.11148	0.0969667
BICDL2	-0.0455056	-0.279671
BICRA	-0.0289184	-0.141036
BICRAL	-0.107668	0.108658
BID	-0.20359	-0.0585173
BIK	0.29298	0.222585
BIN1	-0.121502	-0.116829
BIN2	-0.452701	0.0373289
BIN3	0.306368	0.204205
BIRC2	-0.129197	0.014533
BIRC3	0.158189	0.0481691
BIRC5	-1.86121	-1.99833
BIRC6	-0.192995	-0.0168569
BIRC7	0.0695196	0.0936045
BIRC8	0.0166945	-0.000597338
BIVM	0.127152	0.0859963
BLCAP	0.218128	-0.052504
BLID	-0.0896563	0.167515
BLK	0.211604	0.164173
BLM	-0.0533496	-0.0349747
BLMH	-0.0713794	-0.113749
BLNK	0.0601117	0.0495991
BLOC1S1	0.0717304	0.0888235
BLOC1S2	0.105643	-0.010945
BLOC1S3	-0.0659136	-0.0858548
BLOC1S4	0.0852225	0.0829884
BLOC1S5	0.171555	-0.156029
BLOC1S6	0.132247	-0.125146
BLVRA	-0.185515	0.0584915
BLVRB	0.10224	-0.244745
BLZF1	-0.0710812	-0.121328
BMERB1	-0.152531	-0.01162
BMF	-0.435525	-0.323727
BMI1	-0.0390582	0.137526
BMP1	0.148351	0.0936098
BMP10	0.222225	0.0329484
BMP15	0.026777	0.130649
BMP2	0.151706	-0.0984367
BMP2K	0.26998	-0.00562001
BMP3	0.00431271	-0.011282
BMP4	-0.0336386	-0.0135038
BMP5	0.044039	0.302316
BMP6	-0.23531	-0.0838482
BMP7	0.00367917	-0.0817138
BMPER	-0.158287	-0.0382833
BMPR1A	-0.453753	-0.439773
BMPR1B	0.0344228	-0.0781449
BMPR2	-0.0244458	0.0379539
BMS1	-1.35835	-1.16398
BMT2	0.0632076	-0.0425063
BMX	-0.0298593	0.0494434
BNC1	-0.0235779	-0.167977
BNC2	0.323158	0.0622515
BNIP1	-0.370818	-0.0812631
BNIP2	-0.291768	-0.115923
BNIP3	-0.17964	-0.282632
BNIP3L	0.258498	0.258337
BNIP5	-0.182001	-0.0455566
BNIPL	-0.100685	0.0572051
BOC	-0.290766	-0.139033
BOD1	-0.168669	0.0722338
BOD1L1	-0.168135	-0.245824
BOD1L2	0.0213011	0.006974
BOK	0.230241	-0.121678
BOLA1	-0.215347	-0.120302
BOLA3	-0.0281811	-0.352988
BOLL	0.0903801	-0.0549679
BOP1	-1.49541	-1.4609
BORA	-0.99453	-0.959116
BORCS5	-0.103195	0.03916
BORCS6	0.0541222	0.00812816
BORCS7	-0.19522	-0.0792254
BORCS8	0.0710404	-0.0380027
BPGM	0.0721527	-0.109225
BPHL	0.146134	-0.0550703
BPI	0.0720861	0.0772369
BPIFA1	0.0584788	-0.0512968
BPIFA2	0.0860952	0.165429
BPIFA3	-0.286564	-0.396844
BPIFB1	-0.2144	-0.111507
BPIFB2	-0.0262906	-0.0389746
BPIFB3	-0.0959584	-0.196794
BPIFB4	-0.191334	-0.0865757
BPIFB6	0.123243	-0.133068
BPIFC	0.0415026	0.016458
BPNT1	-0.15197	-0.155598
IMPAD1	0.0862497	0.00929526
BPTF	-0.600691	-1.22079
BRAF	-0.0605476	-0.328141
BRAP	-0.262743	-0.359395
BRAT1	-0.941779	-0.292787
BRCA1	-0.410649	-0.632083
BRCA2	-0.434346	-0.315571
BRCC3	0.0164672	-0.172269
BRD1	0.0092711	-0.218644
BRD2	-0.118057	-0.407297
BRD3	0.0755733	0.114916
BRD4	-0.827988	-1.26373
BRD7	-0.0737271	-0.119808
BRD8	-0.703555	-0.591905
BRD9	0.078414	-0.305014
BRDT	-0.256317	-0.0494733
BRF1	-0.886689	-1.31623
BRF2	-2.03114	-2.11905
BRI3	0.00182338	-0.364641
BRI3BP	0.049782	-0.0412933
BRICD5	-0.163835	-0.0429818
BRINP1	0.0918363	0.0548049
BRINP2	-0.171353	0.0393375
BRINP3	0.00646403	-0.170292
BRIP1	-0.245446	-0.120458
BRIX1	-1.52882	-1.66943
BRK1	-0.246884	-0.149251
C19orf57	0.0226811	0.155429
BRMS1	-0.324046	-0.414699
BRMS1L	-0.0488978	-0.190168
BROX	0.210187	0.170518
BRPF1	-0.381561	-0.339967
BRPF3	-0.119238	-0.0720816
BRS3	0.106007	0.0416445
BRSK1	-0.00418159	0.107373
BRSK2	-0.149299	0.0575332
BRWD1	0.0102389	-0.22694
BRWD3	0.0119664	-0.0294594
BSCL2	-0.0962267	-0.0615775
BSDC1	-0.179754	-0.101175
BSG	0.0358405	-0.0479346
BSN	-0.000368182	-0.630248
BSND	-0.253098	0.0209768
BSPH1	0.122526	0.048108
BSPRY	0.0938841	-0.0968659
BST1	-0.106909	-0.00681097
BST2	0.185851	-0.00332093
BSX	0.117474	-0.0316669
BTAF1	-0.0267598	-0.312322
BTBD1	-0.0964576	0.0404014
BTBD10	0.248055	-0.183886
BTBD11	-0.081583	0.109544
BTBD16	0.0925655	0.0625339
BTBD17	-0.275501	-0.0143371
BTBD18	-0.103104	0.0498531
BTBD2	0.0114559	-0.040109
BTBD3	-0.0838487	0.0875798
BTBD6	-0.130046	-0.182128
BTBD7	-0.0732252	-0.398999
BTBD8	-0.199324	0.00335236
BTBD9	-0.380973	-0.0744526
BTC	-0.0538082	-0.0132755
BTD	0.0145575	0.0377295
BTF3	-1.07929	-1.50513
BTF3L4	-1.0007	-1.10886
BTG1	0.0341553	0.0754376
BTG2	-0.00142311	-0.141024
BTG3	0.19021	-0.0202395
BTG4	0.00948917	0.129951
BTK	-0.0940376	-0.0772331
BTLA	-0.207564	0.0857819
BTN1A1	-0.156293	-0.0352843
BTN2A1	-0.114841	-0.030214
BTN2A2	0.036571	0.203357
BTN3A1	0.183465	0.136675
BTN3A2	-0.111626	0.0935868
BTN3A3	0.0584112	-0.0251917
BTNL3	-0.122929	-0.0680798
BTNL8	-0.387474	-0.102355
BTNL9	0.195271	0.151597
BTRC	-0.0486739	-0.197083
BUB1	-1.00367	-0.938473
BUB1B	-1.31366	-1.18867
BUB3	-1.75897	-1.59935
BUD13	-1.08447	-0.612817
BUD23	-1.42215	-1.95458
BUD31	-1.9518	-2.31384
BVES	-0.0829357	0.0187392
BYSL	-1.50132	-1.93892
BZW1	-0.230881	-0.33
BZW2	-0.0969668	0.0788209
C10orf105	-0.0577788	0.172296
C10orf113	0.0827341	0.165638
C10orf120	0.194948	0.0530883
C10orf53	0.0871669	0.00568382
C10orf55	0.0950766	-0.0842064
C10orf62	0.0891119	0.137598
C10orf67	-0.0851451	0.149006
C10orf71	0.0102018	0.0698981
C10orf82	0.208951	0.026767
C10orf88	0.201441	-0.0472703
C10orf90	-0.103864	0.022953
C10orf99	0.232063	0.0225124
C11orf1	0.150474	0.0020922
C11orf16	0.233693	0.0225631
C11orf21	0.331104	0.198868
C11orf24	-0.211536	-0.0540753
C11orf40	-0.229258	-0.00504757
C11orf42	0.0379415	0.0572271
C11orf45	0.000619094	0.0921755
C11orf49	0.0334654	0.0811352
C11orf52	-0.0800706	-0.0577526
C11orf53	-0.00221464	-0.179319
C11orf54	-0.120654	0.188116
C11orf58	-0.0339696	0.227255
C11orf65	-0.0966788	-0.00719445
C11orf68	-0.178004	-0.30777
C11orf71	-0.228953	-0.0103916
C11orf80	-0.171104	0.104252
C11orf86	-0.175855	-0.0819783
C11orf87	0.0521631	0.0766873
C11orf91	0.253079	-0.118992
C11orf94	-0.0444998	0.142769
C12orf29	0.0832861	0.0417219
C12orf4	0.134693	-0.061507
C12orf40	0.0229875	0.187597
C12orf42	0.135661	-0.0697937
C12orf43	-0.0405828	0.114672
C12orf50	0.355729	0.1599
C12orf54	-0.266095	0.118589
C12orf56	-0.239879	-0.136527
C12orf57	0.279364	0.111485
C12orf60	0.0614241	0.157455
C12orf71	-0.0324512	0.103482
C12orf73	-0.00529988	-0.00173764
C12orf75	-0.080476	0.0552794
C12orf76	-0.0660969	-0.0717697
C14orf119	0.230399	-0.103639
C14orf180	-0.0102327	-0.047973
C14orf28	0.159648	0.0198936
C14orf39	0.0130943	0.129937
C14orf93	-0.2812	-0.165075
C15orf39	-0.236477	-0.0497859
C15orf40	0.186237	0.0544968
C15orf48	0.110435	0.125873
C15orf61	0.00417801	0.0761094
C15orf62	-0.0855253	0.0475344
C15orf65	0.00056926	0.0816214
C16orf46	-0.15949	-0.160622
C16orf54	0.0882779	-0.0109368
C16orf72	-0.940805	-1.02779
C16orf74	0.177532	0.0269951
C16orf78	0.181356	0.0487754
C16orf86	-0.478469	-0.387366
C16orf87	-0.398428	-0.162624
C16orf89	-0.050278	-0.056493
C16orf90	-0.0398404	-0.274798
C16orf91	0.0478566	0.0231076
C16orf92	-0.339884	-0.398648
C16orf95	-0.13221	-0.12605
C16orf96	-0.222016	-0.151781
C17orf107	-0.0102247	0.0717665
C17orf49	-0.75452	-0.797625
C17orf50	0.0912642	-0.208549
C17orf58	-0.495634	-0.346283
C17orf64	0.140746	0.0726627
C17orf75	-0.140791	-0.260265
C17orf78	0.185464	0.111104
C17orf80	-0.0341268	0.0865666
C17orf97	0.161879	-0.0278236
C17orf98	-0.653499	-0.412075
C17orf99	0.102688	0.0806489
C18orf21	-0.309569	-0.459435
C18orf25	0.0256484	0.134182
C18orf32	-0.0705223	-0.154329
C18orf54	-0.00837148	0.222337
C18orf63	0.0222557	0.133544
C19orf12	-0.0799459	-0.255866
C19orf18	-0.0656919	0.0128571
C19orf25	-1.17816	0.0581206
C19orf33	-0.116805	-0.041686
C19orf38	-0.303511	-0.111904
C19orf44	-0.229305	-0.22969
C19orf47	-0.160632	-0.102431
C19orf53	-1.10055	-1.14708
C19orf54	0.0736043	-0.0287798
C19orf67	0.141392	-0.0427272
C19orf71	0.0125747	-0.0484525
C19orf73	-0.167449	-0.142192
C19orf81	-0.0196496	0.0534178
C19orf84	-0.183015	0.0234998
C1D	-0.350262	-0.554972
C1GALT1	0.0245382	-0.155358
C1GALT1C1	0.391592	0.0641122
C1QA	-0.0808654	-0.111151
C1QB	-0.198268	-0.00133354
C1QBP	-0.442108	-0.336091
C1QC	-0.0115468	-0.0153178
C1QL1	0.154509	0.0264013
C1QL2	-0.147467	-0.0575931
C1QL3	0.185264	0.0843021
C1QL4	-0.154904	0.0978386
C1QTNF1	-0.0739117	-0.0403009
C1QTNF12	0.100291	-0.0534526
C1QTNF2	-0.0786772	0.0741224
C1QTNF3	-0.125667	-0.202569
C1QTNF4	-0.236122	-0.369988
C1QTNF5	-0.262127	-0.0270474
C1QTNF6	0.213566	0.140836
C1QTNF7	0.0954671	0.0544835
C1QTNF8	0.0650361	-0.114873
C1RL	-0.0131364	0.221249
C1S	0.0232844	-0.273505
C1orf100	-0.203554	-0.192503
C1orf105	-0.0513877	-0.0193603
C1orf109	-1.55439	-0.774092
C1orf112	-0.125688	0.0589498
C1orf115	0.153295	-0.0682201
C1orf116	-0.0165702	0.0268639
C1orf122	-0.789158	-0.688344
C1orf127	-0.39878	-0.0372784
C1orf131	-1.42841	-1.17126
C1orf141	0.126345	0.0355009
C1orf146	0.00030626	-0.0922348
C1orf158	0.172872	0.124747
C1orf159	0.0705682	0.0297693
C1orf162	-0.191623	-0.297925
C1orf174	0.0718666	0.0170019
C1orf185	0.235587	0.147873
C1orf189	-0.00738052	0.117085
C1orf194	-0.199227	-0.329809
C1orf198	-0.131453	0.00811666
C1orf21	0.22866	0.0151795
C1orf210	0.00259316	0.00320072
C1orf216	-0.200752	-0.113789
C1orf226	-0.168798	-0.102402
C1orf35	0.13482	0.0574145
C1orf43	-0.445715	-0.109775
C1orf50	0.0907442	0.0388394
C1orf52	-0.310896	-0.093294
C1orf53	-0.137934	0.0280043
C1orf54	-0.125323	-0.244218
C1orf56	-0.0592216	-0.481317
C1orf68	-0.108124	-0.0293152
C1orf74	-0.224793	-0.103096
C1orf87	-0.118527	-0.0953327
C1orf94	0.218647	0.0835032
C2	-0.201332	-0.137625
C20orf141	0.104204	0.0744761
C20orf144	0.0349812	-0.0446469
C20orf173	0.0643382	0.119828
C20orf202	-0.0812452	0.0149736
C20orf27	0.144609	0.0173456
C20orf85	-0.0328599	-0.214795
C20orf96	0.194579	0.0147297
FAM243A	0.367285	0.0950327
C21orf58	0.13745	0.0532343
C21orf62	0.270231	-0.0564522
C21orf91	-0.0568144	0.0739042
C22orf15	-0.0930536	-0.132002
C22orf23	0.194165	-0.0184728
C22orf31	0.119443	0.06301
C22orf39	-0.0353322	-0.152112
C22orf42	0.0676364	0.0689124
C22orf46	0.218837	-0.087784
C2CD2	0.184198	-0.0586832
C2CD2L	-0.0393323	0.005844
C2CD3	-0.174053	-0.0218409
C2CD4A	0.19129	-0.108073
C2CD4B	0.0806086	0.218463
C2CD4C	0.140147	0.121885
C2CD4D	-0.263388	-0.259684
C2CD5	0.0252524	0.0390013
C2CD6	-0.127033	-0.0143491
C2orf15	-0.0722892	-0.189016
C2orf16	0.0429616	-0.00865028
C2orf42	0.00388733	-0.109855
C2orf49	-0.126477	-0.342883
C2orf50	0.0162265	-0.182853
C2orf66	0.0356522	-0.0145635
C2orf68	-0.25712	-0.151088
C2orf69	-0.0362268	-0.0617086
C2orf72	0.0847318	-0.0268737
C2orf73	0.152377	-0.0474264
C2orf76	-0.0451209	-0.0461236
C2orf78	-0.145902	-0.27015
C2orf80	-0.136184	0.0250596
C2orf88	-0.220864	0.169569
C3	0.161254	0.0671158
C3AR1	-0.105194	-0.052731
C3orf14	-0.0105183	0.0792561
C3orf18	-0.0329212	-0.0246556
C3orf20	-0.0684975	-0.0504887
C3orf22	-0.0112419	-0.14568
C3orf33	0.0584298	0.130757
C3orf36	-0.0179371	-0.100434
C3orf38	-0.376596	-0.0850466
C3orf52	0.0151321	-0.0383637
C3orf62	-0.448262	-0.213382
C3orf70	-0.141932	-0.0956958
C3orf80	0.423886	0.0101044
C3orf84	-0.213216	-0.190755
C4BPA	0.137255	0.0448254
C4BPB	-0.460585	-0.201318
C4orf17	-0.22029	-0.0660386
C4orf19	0.145285	0.124846
C4orf3	-0.195453	-0.0546093
C4orf33	0.134138	0.0333163
C4orf36	-0.354496	0.142304
C4orf45	-0.147675	0.0505154
C4orf46	-0.0258926	-0.158318
C4orf47	0.0436574	0.181642
C4orf48	0.197552	-0.121126
C4orf51	0.00392132	-0.108376
C5	0.225728	0.010026
C5AR1	0.0801359	-0.0576098
C5AR2	0.0173621	-0.202303
C5orf15	-0.0316199	-0.0456565
C5orf22	0.112424	-0.066213
C5orf24	0.125085	0.0678572
C5orf34	0.0591757	-0.111302
C5orf38	0.165679	0.00212964
C5orf46	0.17506	0.331845
C5orf47	0.206021	0.15408
C5orf49	0.145078	0.0140802
C5orf51	-0.0396484	0.184872
C5orf52	0.129559	-0.208018
C5orf63	0.0975261	0.183488
C6	-0.109581	-0.0596605
C6orf118	0.241009	0.0589707
C6orf120	0.00386543	0.00127723
C6orf132	-0.0586367	-0.0486386
C6orf136	-0.133994	-0.16076
C6orf141	0.0345329	-0.14843
C6orf15	-0.214086	0.11387
C6orf163	0.00434577	-0.0215291
C6orf201	-0.228824	0.00757022
C6orf223	0.0640064	0.0999668
C6orf226	0.000840378	0.0615155
C6orf47	-0.073029	-0.12333
C6orf52	-0.0312589	0.0578152
C6orf58	-0.0427552	-0.0371607
C6orf62	-0.038656	0.196805
C6orf89	-0.662749	-0.166507
C7	0.29062	0.144705
C7orf25	-0.0533614	0.0573872
C7orf26	-1.00031	-0.090253
C7orf31	0.149415	0.11187
C7orf33	0.105156	0.123312
C7orf50	-0.18282	-0.222378
C7orf57	0.0756397	0.204976
C7orf61	0.0476828	-0.0289728
C8A	0.183683	0.0675762
C8B	0.367306	0.139806
C8G	0.0153357	0.0514919
C8orf33	-0.14049	-0.278779
C8orf34	-0.105259	-0.0402442
C8orf48	-0.0218021	-0.0744325
C8orf58	0.0980655	-0.0111916
C8orf74	-0.0956361	0.10243
C8orf76	-0.324167	-0.237091
C8orf82	-0.00779452	0.0438107
C8orf86	0.25088	-0.155167
C8orf88	-0.110462	-0.0266539
C9	-0.064231	-0.107981
C9orf116	-0.0448898	0.0389562
C9orf131	-0.394629	-0.252166
C9orf135	-0.0686449	-0.0453642
C9orf152	0.149885	0.159438
C9orf153	0.136544	0.182976
C9orf24	0.0114161	-0.169775
C9orf40	-0.0329596	-0.0663741
C9orf43	0.124662	-0.0553427
C9orf47	0.285872	-0.0449108
C9orf50	-0.121214	-0.00163336
C9orf57	0.0978722	0.196355
C9orf64	-0.0992603	-0.00762161
C9orf72	-0.0279197	0.20969
C9orf78	-0.419787	-0.405481
C9orf85	-0.267414	-0.194661
C9orf92	0.322169	0.203782
CA1	0.205035	-0.259043
CA10	-0.0489605	-0.0370655
CA11	-0.220017	-0.109595
CA12	0.199519	0.00797838
CA13	0.00793263	0.178297
CA14	-0.0559488	0.0735422
CA2	-0.0698956	0.080144
CA3	0.0468607	-0.0707137
CA4	0.00358372	0.233305
CA5A	-0.464484	-0.707634
CA5B	0.0720815	0.133631
CA6	-0.244669	0.126347
CA7	-0.119331	-0.0365601
CA8	-0.303005	-0.119295
CA9	0.173895	-0.109298
CAAP1	0.250672	-0.0329078
CAB39	-0.320296	0.103514
CAB39L	0.0793538	0.0407236
CABCOCO1	-0.0078743	-0.118228
CABIN1	-0.119902	-0.103806
CABLES1	-0.0448393	-0.0753459
CABLES2	-0.0345723	0.0724092
CABP1	0.227656	0.158406
CABP2	0.0336636	-0.0477379
CABP4	-0.254123	-0.0242069
CABP5	0.156784	0.00871028
CABP7	-0.00435451	-0.177104
CABS1	-0.0941753	0.0488734
CABYR	-0.120329	-0.0561722
CACFD1	-0.135153	0.0619289
CACHD1	-0.0413838	0.112998
CACNA1A	-0.0710344	0.038385
CACNA1B	-0.207687	-0.0630139
CACNA1C	0.0541148	0.0736158
CACNA1D	0.112769	-0.044594
CACNA1E	0.245255	0.128977
CACNA1F	-0.176932	-0.0472658
CACNA1G	-0.117567	-0.134471
CACNA1H	-0.131761	-0.0773397
CACNA1I	-0.138854	-0.075069
CACNA1S	-0.242527	0.0874843
CACNA2D1	-0.0980649	-0.177112
CACNA2D2	-0.100835	-0.112988
CACNA2D3	-0.0410611	-0.0174597
CACNA2D4	0.0183976	-0.0147412
CACNB1	-0.0666206	-0.17085
CACNB2	-0.0952289	0.0894124
CACNB3	-0.511911	-0.461615
CACNB4	-0.287543	0.0102031
CACNG1	0.0965207	-0.021013
CACNG2	0.00892328	0.0353809
CACNG3	-0.152586	-0.0117316
CACNG4	-0.0898629	-0.0184435
CACNG5	0.173308	0.0132344
CACNG6	-0.134465	-0.0504939
CACNG7	-0.0819953	0.15714
CACNG8	0.0198032	0.0191051
[truncated: 14,379 more rows]

## Sheet: H2052
id	Log2(DMSO 2nd sequencing timepoint vs Brunello library pool)	Depmap Chronos score
A2ML1	-0.56528	0.0447282
AAMP	-0.70003	-1.2555
AATF	-0.75924	-0.475734
AATK	0.68699	0.141034
ABAT	0.61797	-0.180057
ABCA1	-1.7844	-0.38948
ABCA3	0.31733	-0.159941
ABCB7	-0.85416	-1.5274
ABCB8	0.55317	-0.0365289
ABCC1	0.54177	0.139649
ABCE1	-2.4031	-1.71038
ABCF1	-2.328	-1.3596
ABCF3	-0.32317	0.0602191
ABHD16A	0.78073	0.0726041
ABHD17A	-1.6254	-0.594507
ABI1	-0.72738	-0.0640835
ABI3	0.73482	-0.158566
ABT1	-1.1613	-1.22592
ABTB2	-0.31882	0.0162526
ACACA	-1.0261	-0.529341
ACAN	0.40622	-0.000772279
ACER1	0.89902	-0.146369
ACER2	0.5438	-0.11817
ACKR3	0.46404	0.0354606
ACKR4	0.83062	-0.460661
ACO1	1.1634	0.205492
ACOT4	0.5744	0.280945
ACSL3	-1.7076	-0.690481
ACSL4	-1.2069	-0.610802
ACSM6	0.77288	-0.0850854
ACTB	-0.26305	-0.244016
ACTBL2	0.86687	0.117257
ACTC1	0.72373	0.255836
ACTL6A	-0.69085	-1.54756
ACTL6B	0.70906	0.0265302
ACTR10	-1.5419	-1.44033
ACTR1A	-1.3563	-0.480874
ACTR2	-1.3081	-1.33429
ACTR3	-1.1445	-0.331909
ACTR5	-1.8199	-0.482599
ACTRT3	-1.0911	-0.0292555
ADAM10	1.0279	-0.0259682
ADAM11	-0.74116	-0.09697
ADAM20	0.97738	0.139889
ADAR	-0.71341	-0.965975
ADAT2	-0.94439	-0.509046
ADD1	0.35742	-0.0174116
ADGRL1	0.90057	0.0764078
ADNP2	1.1388	0.240912
ADPGK	0.74574	-0.239812
ADRM1	-1.7512	-0.491264
AFMID	0.89849	0.0679593
AGAP3	0.066775	0.015885
AGBL4	0.63923	-0.0933014
AGBL5	-0.64703	-0.0550047
AGO1	0.18365	-0.21975
AGPAT2	-1.5518	-0.442231
AGXT	0.8117	-0.0752883
AHCTF1	-1.6081	-1.51563
AHDC1	0.82174	0.012611
AHR	1.2745	0.0371807
AHSA1	1.3675	0.0943174
AHSP	0.9023	-0.114934
AIFM1	-0.96578	0.0374047
AJUBA	1.6371	-0.0441734
AK2	0.6259	-0.66732
AK6	-2.6632	-1.66452
AKAP10	-1.1529	-0.0924972
AKAP6	0.56278	-0.305575
AKAP8	0.61835	-0.0634107
AKAP9	0.52873	-0.212912
AKIRIN2	-2.783	-1.54476
AKR1A1	0.4101	-0.0250934
ALDH3A1	-0.85472	-0.402116
ALDH3A2	0.81727	-0.359928
ALDOA	-1.1369	-1.10606
ALG1	-0.87106	-1.05191
ALG10B	-1.6481	-0.123364
ALG11	-3.0288	-1.71395
ALG12	-1.3589	-0.863877
ALG13	-2.0098	-1.17722
ALG14	-1.123	-1.08084
ALG2	-1.5712	-1.44386
ALG3	-1.8728	-0.349693
ALG5	-1.366	-0.879699
ALG6	-1.222	-0.473453
ALG8	-0.98158	-0.627151
ALG9	-1.5475	-0.377395
ALK	0.74144	-0.254307
ALKBH4	0.30938	-0.0124369
ALKBH5	-1.2961	-0.537643
ALOX5AP	0.56116	0.0610159
ALYREF	-1.6692	-0.659442
AMELX	0.54433	0.0610391
AMN	1.001	0.0466572
AMT	0.76491	-0.217853
AMY2A	-1.0363	-0.0715562
ANAPC1	-1.2616	-1.94143
ANAPC10	-0.10262	-1.09633
ANAPC11	-1.4248	-1.91121
ANAPC15	-1.732	-0.831369
ANAPC2	-1.472	-1.76823
ANAPC4	-1.4056	-1.92015
ANAPC5	-1.3866	-1.50404
ANAPC7	1.0649	-0.351249
ANGPTL2	1.2371	0.0264318
ANKIB1	0.70805	0.0840096
ANKRA2	-0.99599	-0.428772
ANKRD11	0.2932	0.031098
ANKRD12	-0.078987	-0.0809638
ANKRD49	-1.2533	-0.19482
ANKRD52	-1.3633	-0.433273
ANKRD66	0.20182	-0.0235318
ANO4	0.90287	-0.0035713
ANTXRL	1.2528	-0.173467
ANXA2	0.9923	0.151376
ANXA9	-0.89442	-0.139832
AP1S1	0.78697	-0.0129583
AP2M1	-0.97822	-0.288554
AP2S1	-1.9748	-0.517706
AP4E1	0.74151	0.00147896
AP4M1	0.96206	0.215596
APCDD1	0.51575	0.216786
API5	-0.51066	0.0749042
APLN	0.68713	0.0247762
APLNR	-1.0628	-0.272314
APOBEC1	-0.60394	-0.149282
APOC3	0.63482	-0.352789
AQP6	-1.0684	-0.155364
AQR	-1.5866	-2.06029
ARCN1	-1.3114	-1.36525
ARF1	-1.102	-0.41711
ARF3	-0.58422	-0.412415
ARF4	-0.71154	-1.22718
ARFGAP1	-0.65222	-0.103876
ARFGAP2	-1.227	0.06459
ARFRP1	-1.6666	-0.214896
ARHGAP1	-0.94794	-0.19145
ARHGAP29	-1.8283	-0.459809
ARHGAP6	0.62584	-0.140219
ARHGDIB	0.78152	0.0170053
ARHGEF10L	0.097468	0.264514
ARHGEF12	0.94214	0.172637
ARHGEF16	-1.0825	-0.235453
ARID1A	-1.5302	-0.291208
ARID2	2.105	-0.0796841
ARID5B	-0.50685	-0.295074
ARIH2	2.2545	0.0899398
ARL2	-0.97133	-1.61769
ARL6IP5	-0.27575	-0.000387801
ARL8A	-0.9477	-0.280039
ARMC7	-2.6247	-1.74737
ARMC9	-0.87257	0.0258732
ARMCX6	0.51288	-0.0402481
ARNT	0.047305	-0.393098
ARPC2	-0.86014	-0.481969
ARPC3	-1.8277	-1.28396
ARPC4	-2.5586	-0.915977
ARRDC3	0.7192	0.166942
ASB2	0.52854	0.0147784
ASCL4	-0.44779	-0.227496
ASH2L	-0.69198	-0.0501492
ASRGL1	-1.3211	-0.0221381
ASTN2	0.64724	0.296233
ATCAY	0.69952	0.0387804
ATE1	0.6993	-0.0462544
ATF7IP	-0.51225	-0.142212
ATG9A	-2.0094	-0.153087
ATL2	-1.4026	-0.174467
ATP12A	0.61382	-0.0872898
ATP2A1	0.93765	0.084209
ATP2A2	-2.1565	-1.73028
ATP2C1	-0.47704	-0.456078
ATP6AP1	-1.1319	-0.600094
ATP6AP2	-2.166	-0.506797
ATP6V0B	-1.6053	-1.26454
ATP6V0C	-1.5336	-2.07238
ATP6V0D1	-2.0677	-1.12072
ATP6V1A	-1.6786	-1.9462
ATP6V1B2	-2.9409	-2.03459
ATP6V1F	-1.911	-1.66553
ATP8A1	0.93926	-0.0589482
ATP8B1	0.53309	0.0904396
ATPAF2	-0.6042	-0.34004
ATXN10	-0.50287	0.0570825
ATXN1L	1.5009	0.512794
ATXN2L	-0.89381	-0.171526
ATXN7L3	-0.93208	-0.0662925
AURKAIP1	-0.81158	-0.358115
AURKB	0.80154	-1.40267
AVPR2	0.30299	0.111244
AXDND1	0.73218	-0.0603996
AXIN2	0.77001	-0.110394
AZGP1	0.51728	-0.0942102
B3GAT3	-1.8379	-0.3135
B4GAT1	-1.8435	-0.100529
B9D1	-1.4937	-0.229655
BABAM1	0.72474	0.250002
BACH1	0.73806	0.178194
BAG1	0.57243	-0.0873822
BANF1	-0.64156	-1.51353
BANP	-1.077	-0.900889
BAP1	-2.1636	-0.826288
BARD1	-0.45372	-0.789065
BBX	0.72344	0.116868
BCAS2	-0.66475	-0.932879
BCDIN3D	-1.0413	-0.424003
BCKDHB	0.88195	-0.131742
BCL2	0.67532	-0.208228
BCL6	-0.65784	-0.0500105
BCL7B	0.72389	-0.186194
BCLAF1	-1.4507	-0.815055
BCO1	0.61048	0.115586
BCOR	1.186	-0.073939
BFAR	-0.44222	-0.155135
BIN1	-0.68875	-0.121502
BIRC5	-1.4203	-1.86121
BMPR1B	0.50426	0.0344228
BNC1	0.76333	-0.0235779
BNC2	1.2048	0.323158
BOD1L2	0.47977	0.0213011
BOLA3	-0.75849	-0.0281811
BOP1	-1.0302	-1.49541
BPTF	-0.63266	-0.600691
BRAP	-0.84471	-0.262743
BRCA1	-1.9735	-0.410649
BRCA2	-1.0238	-0.434346
BRD4	0.78893	-0.827988
BRD7	1.6307	-0.0737271
BRI3	-0.55834	0.00182338
BRIX1	-2.017	-1.52882
BRK1	-1.7958	-0.246884
BSCL2	-0.60294	-0.0962267
BSG	0.60174	0.0358405
BTAF1	1.6571	-0.0267598
BTBD18	-0.4949	-0.103104
BTBD9	-1.0154	-0.380973
BTF3	-1.3671	-1.07929
BTK	0.61734	-0.0940376
BTN3A1	0.55297	0.183465
BTN3A2	0.67108	-0.111626
BUB1B	-1.0078	-1.31366
BUB3	-2.1684	-1.75897
BUD31	-3.5507	-1.9518
C10orf113	0.94836	0.0827341
C10orf53	0.65752	0.0871669
C11orf21	0.89829	0.331104
C11orf80	-1.0179	-0.171104
C12orf40	1.0443	0.0229875
C12orf45	-1.0472	-0.927282
C12orf49	-0.81853	-0.550387
C12orf66	-0.53711	-0.036945
C14orf177	0.8748	0.100275
C14orf93	-0.79836	-0.2812
C16orf46	0.12803	-0.15949
C16orf72	-2.3214	-0.940805
C16orf96	0.43744	-0.222016
C17orf58	-0.079327	-0.495634
C17orf99	0.43459	0.102688
C18orf54	0.46512	-0.00837148
C19orf25	-0.79556	-1.17816
C19orf53	-2.5451	-1.10055
C1orf100	-0.38851	-0.203554
C1orf109	-2.0498	-1.55439
C1orf131	-1.6151	-1.42841
C1orf185	0.32951	0.235587
C1orf53	0.45694	-0.137934
C1orf68	0.71209	-0.108124
C1QBP	-0.86181	-0.442108
C1QTNF5	-0.59507	-0.262127
C2CD5	0.45399	0.0252524
C2orf68	-0.93318	-0.25712
C2orf78	-0.19122	-0.145902
C3orf18	-0.68061	-0.0329212
C3orf20	0.89574	-0.0684975
C3orf22	0.25533	-0.0112419
C3orf38	-1.246	-0.376596
C4orf19	0.4723	0.145285
C4orf33	-0.50969	0.134138
C5orf46	0.46767	0.17506
C6orf118	0.94762	0.241009
C6orf15	-0.37984	-0.214086
C7orf25	1.0784	-0.0533614
C7orf26	-2.1466	-1.00031
C8orf33	-1.5669	-0.14049
CA3	0.60989	0.0468607
CABP4	-1.7243	-0.254123
CACNA1C	0.84861	0.0541148
CACNA1F	0.74807	-0.176932
CACNA1H	-0.42837	-0.131761
CACNA1S	-0.29102	-0.242527
CACNA2D1	0.51719	-0.0980649
CACNG6	0.55558	-0.134465
CAD	1.1061	-0.256786
CADM2	0.78762	-0.0168979
CALB1	0.56226	0.158528
CALB2	1.1889	0.31039
CALCA	0.79394	-0.104291
CALCB	-0.73798	-0.0145722
CALD1	0.5735	0.117797
CALML5	0.62855	0.136078
CALR3	1.1675	-0.105048
CAMK1	0.62794	0.0172391
CAMK4	0.73539	0.0843776
CAMSAP2	-0.52057	-0.135515
CAPZB	-1.6983	-0.336773
CARD18	0.33135	-0.243128
CARM1	-1.2764	-0.62084
CARNS1	-0.71484	-0.50245
CASC3	0.91337	-0.416268
CASK	0.60891	-0.169523
CASP2	0.90933	0.198308
CASP8	-0.59952	0.136662
CASS4	-0.66758	-0.081152
CBLL1	0.91292	-0.151893
CBR3	0.45753	0.14431
CC2D1A	0.73356	0.380303
CCAR1	-1.2274	-0.411924
CCDC102B	0.60254	0.135759
CCDC137	-0.3688	-0.166279
CCDC144A	-1.5367	-1.30032
CCDC144NL	-2.0287	-0.805897
CCDC155	-0.85834	-0.450206
CCDC159	0.5044	0.1217
CCDC177	0.29188	0.108231
CCDC43	-0.72339	-0.548429
CCDC69	-0.3995	-0.0247899
CCDC84	-2.0261	-1.6784
CCDC86	-1.0174	-0.683349
CCKAR	0.58654	0.344239
CCL14	0.9756	0.00117777
CCL20	0.64526	0.179335
CCNA2	-1.6824	-1.72493
CCNB1	-2.2394	-1.4223
CCNB3	0.76923	0.113692
CCND1	-2.2408	-1.81941
CCNF	0.71407	0.206892
CCNH	-1.0837	-0.717164
CCP110	-1.059	-0.479877
CCR6	0.79232	0.139275
CCR9	-0.40475	0.243083
CCS	-1.0811	-0.265984
CCT2	-3.0928	-2.10821
CCT3	-1.6104	-2.20159
CCT4	-1.8581	-1.80698
CCT5	-1.969	-1.52117
CCT6A	-2.8769	-1.86926
CCT7	-1.1192	-1.74228
CCT8	-0.52497	-1.58338
CD274	0.6931	0.245163
CD320	0.5746	0.149811
CD37	-0.68723	-0.349537
CD3EAP	-1.7919	-0.495727
CD63	0.43925	-0.0212824
CD69	0.34039	0.103932
CD70	0.70709	0.0174124
CD82	-0.63535	-0.0360052
CD99L2	0.5126	0.0869485
CDC20	-1.8204	-2.28917
CDC23	-1.8452	-1.91147
CDC27	-1.002	-2.32227
CDC37	-0.92675	-0.822525
CDC40	-1.0013	-0.702096
CDC42	-1.916	-1.78626
CDC45	-1.2701	-2.23932
CDC5L	-1.7214	-2.05356
CDC6	-1.5708	-1.44194
CDC73	-1.6141	-1.90114
CDCA3	-1.2053	-0.613808
CDCA5	-1.0009	-1.10569
CDCA8	-1.3317	-1.76814
CDH20	0.66234	-0.133702
CDH6	-0.23622	-0.0164136
CDIPT	-2.1031	-0.511342
CDK1	-1.4091	-2.20364
CDK14	0.75345	0.116824
CDK16	0.4618	-0.185871
CDK17	1.5782	-0.0482193
CDK19	0.63744	-0.0235416
CDK2	-1.0576	-0.950875
CDK4	-1.8183	-1.32481
CDKN1A	2.8122	0.50314
CDKN1B	1.193	-0.046659
CDKN2A	0.57926	0.0694274
CDKN2B	0.59273	0.119908
CDT1	-1.1926	-1.26083
CEACAM3	0.73539	-0.171595
CEBPA	0.38559	-0.035894
CEBPB	0.74237	-0.218805
CEBPZ	-1.0111	-0.715052
CELA1	-0.6116	-0.444293
CENPA	-1.0947	-1.22871
CENPI	-1.8163	-0.620879
CENPJ	-0.5256	-0.142614
CENPK	-2.1617	-1.69364
CENPL	-2.3665	-0.522373
CENPM	-2.4359	-0.716361
CENPN	-1.2247	-1.44015
CENPQ	-0.56149	0.0904641
CENPT	-0.91734	-0.612574
CENPV	-0.97767	-0.420186
CENPW	-2.0708	-1.51499
CEP135	-1.0601	-0.337896
CEP192	-1.1333	-1.12523
CEP350	-2.2647	-0.703803
CEP85	-1.4028	-0.52177
CEPT1	-1.2854	-0.361604
CERS2	-0.84468	-0.775416
CETN1	0.11284	0.0209404
CFAP20	-0.87626	-0.299958
CFAP44	-0.081503	-0.129961
CHAF1A	-1.0921	-0.80032
CHAMP1	-0.070311	-0.0888204
CHD4	-1.1373	-0.968419
CHD8	1.4095	0.0810193
CHEK1	-0.69017	-2.00167
CHEK2	0.70236	0.0592045
CHERP	-2.1795	-1.53162
CHKB	0.7584	0.257853
CHMP2A	1.1852	-1.90461
CHMP3	-0.047617	-0.773501
CHMP4B	-1.7612	-1.62882
CHMP6	-1.7908	-1.43264
CHORDC1	-0.742	-0.719588
CHPF2	0.75621	-0.0162108
CHRM1	0.54205	0.00740769
CHRM4	-0.82349	0.0221981
CHRNA5	0.47557	-0.229034
CHST8	0.55606	-0.220499
CHST9	0.78543	0.00663516
CHTF8	-0.51591	-0.53205
CIAO1	-2.2085	-0.721279
CIC	3.8325	0.206884
CINP	-1.4537	-0.394088
CIRBP	-0.53749	0.0827717
CISH	0.74863	-0.0931971
CIZ1	0.38617	-0.0800377
CKAP5	-2.4102	-1.81865
CKS2	0.71161	-0.224581
CLC	0.63114	-0.215217
CLCC1	-1.5792	-1.25811
CLCF1	-0.86024	-0.539578
CLDN23	0.82961	-0.0625126
CLDN8	1.0122	0.00155625
CLEC3A	1.0777	-0.0660924
CLK4	0.84418	-0.0575796
CLN5	1.1598	0.237767
CLN6	1.0392	0.0937291
CLNS1A	-1.7016	-1.48669
CLPP	0.54289	-0.106288
CLTC	-1.9256	-1.75118
CLYBL	1.0643	-0.0920914
CMTR1	-1.2318	-0.660738
CNIH2	-0.75018	-0.138312
CNIH3	0.75011	0.106025
CNOT1	-1.8582	-0.705658
CNOT3	-3.0556	-1.92196
CNPY1	0.40729	0.0779636
CNTFR	0.37662	0.0263699
CNTN1	-0.31752	-0.497224
COA3	-1.3977	-0.019732
COG3	-2.2229	-1.05228
COG4	-1.2406	-0.628353
COG5	-0.60443	-0.0731623
COG8	-1.938	-0.400283
COL1A2	0.60664	0.324332
COL4A6	1.0836	0.153346
COL5A3	0.81818	0.000301429
COMMD6	0.8314	0.138059
COPA	-2.3563	-2.3658
COPB1	-2.0698	-2.31464
COPB2	-1.9987	-2.07707
COPE	-3.0282	-2.11077
COPG1	-2.7232	-1.62835
COPS2	-2.2554	-1.34865
COPS3	-1.8216	-0.972197
COPS4	-2.283	-0.776195
COPS6	-2.1699	-1.33914
COPS8	-1.0822	-1.501
COPZ1	-1.2682	-1.79582
COQ2	-1.0556	-0.275564
COQ3	-0.77586	-0.208681
COQ9	-0.9553	-0.0755405
CORIN	0.32694	0.201056
COX15	-1.3943	-0.106635
COX17	-1.1723	-0.54734
COX5A	0.21495	-0.112798
COX7A1	0.73935	0.0973935
COX7C	-0.85983	-0.538854
CPAMD8	0.79909	-0.560943
CPNE3	0.96862	-0.176545
CPSF2	-1.2358	-1.14564
CPSF3	-1.5662	-1.84891
CPSF6	-0.92252	-1.2097
CPXM2	0.57936	-0.0882825
CRABP1	1.0993	-0.0963762
CRACR2A	0.50974	0.079096
CRAT	-0.71476	-0.0323948
CRCP	-1.8304	-1.06509
CREB1	-0.92097	-0.226985
CRK	-1.3491	-0.0195689
CRKL	-0.8799	-1.14489
CRNKL1	-2.6592	-1.48083
CRTAM	0.037177	0.0213015
CRTC1	0.54409	0.0379226
CRYGA	-0.52476	0.00879495
CRYGC	-1.1733	-0.131487
CSE1L	-1.0429	-1.82157
CSF1	0.40524	-0.161736
CSNK1A1L	0.78889	0.0943516
CSRNP2	-0.15077	-0.0855735
CST5	0.50203	0.0210327
CST9	0.74589	0.211039
CSTF3	-2.2061	-1.15623
CTAG2	0.55993	0.0296659
CTBP1	0.12597	-0.0304492
CTBP2	0.99794	0.0643545
CTC1	-1.1822	-0.226173
CTCF	-0.67903	-1.55395
CTCFL	-0.47977	0.0468259
CTDNEP1	-1.1641	-0.609035
CTR9	-2.0341	-1.16226
CTSD	0.75557	0.135039
CTU1	-1.3379	-0.596284
CUL3	-1.9822	-0.515403
CUL5	1.9122	0.129129
CUL7	-0.60919	-0.251855
CUX2	0.35042	0.0348402
CWC22	-1.5152	-1.34843
CWC27	-0.70719	-0.130808
CX3CL1	0.0010065	0.124919
CXADR	0.66766	-0.154751
CXCR4	0.54651	-0.135951
CXorf21	-0.35216	0.116779
CXXC1	0.60427	-0.222638
CYB5B	-1.5606	-0.551906
CYB5D2	0.58238	0.0267908
CYB5R4	0.0060035	-0.221906
CYBB	0.80744	0.0205446
CYBRD1	0.72362	-0.275092
CYC1	-1.0806	-0.329911
CYP26B1	-0.54903	0.227353
CYP2C9	0.7783	0.143699
CYP2F1	0.34297	0.13144
CYP39A1	0.56151	-0.207712
CYP4F11	0.79046	-0.378344
CYP4F12	0.74941	-0.00241594
CYP4V2	1.1391	0.177769
CYP4Z1	-0.12437	-0.0711225
CYTH2	0.565	-0.0672999
DACT3	0.74501	-0.245139
DAD1	-4.3999	-1.92886
DAXX	-1.312	-0.37738
DAZAP2	-0.67325	-0.23882
DBN1	-0.5176	-0.0462311
DBR1	-1.0478	-1.69653
DCAF13	-1.16	-0.16746
DCD	0.70154	-0.200999
DCP1B	0.66224	-0.0333954
DCP2	-0.43009	0.208578
DCTN1	-1.891	-0.388065
DCTN5	-2.5702	-1.60563
DCTN6	-2.0424	-0.905247
DCUN1D3	0.8866	0.161841
DCUN1D4	-0.89507	-0.119423
DDB1	-1.6577	-2.03919
DDHD2	0.85685	0.0945471
DDN	-0.81034	-0.688721
DDOST	-0.87116	-0.584062
DDR1	0.53751	0.00758531
DDX10	-2.1862	-1.15165
DDX17	-0.7804	-0.198221
DDX18	-1.5396	-1.7319
DDX20	-1.9618	-1.40114
DDX21	-2.2265	-1.40859
DDX23	-1.6103	-1.08159
DDX24	-0.93512	-1.63351
DDX27	-1.1228	-0.687595
DDX31	-0.78064	-0.121019
DDX39A	0.31081	-0.43229
DDX3X	-1.7992	-1.31967
DDX42	-1.2269	-1.19163
DDX46	-2.833	-1.31534
DDX47	-2.1203	-1.87291
DDX49	-1.9716	-1.4469
DDX51	-0.066494	-0.875025
DDX52	-0.66047	-0.645488
DDX54	-1.7786	-1.21915
DDX55	-0.53706	-1.19761
DDX56	-1.4516	-1.90867
DDX59	-1.1523	-1.20755
DDX6	-1.9414	-0.930704
DDX60L	1.0199	0.0584544
DEFA5	0.67221	-0.0519201
DEFB121	0.7912	0.0534207
DEFB132	0.90596	0.0259353
DENND4C	0.99853	0.0385052
DENND5B	0.92829	-0.193344
DENR	-1.0144	-0.839224
DERL1	-0.85219	-0.219765
DEXI	-1.0454	-0.616819
DGAT2L6	0.84268	-0.101807
DHPS	-1.2728	-0.727862
DHTKD1	0.60548	-0.0285867
DHX15	-2.4789	-1.29669
DHX33	-1.8196	-1.45972
DHX35	-0.7114	0.0741485
DHX36	-0.88299	-1.17523
DHX37	-2.604	-1.56509
DHX8	-1.2711	-1.78434
DHX9	-1.5137	-0.318376
DICER1	-1.7534	-0.856946
DIMT1	-1.3511	-1.34545
DIP2B	1.1022	-0.530433
DIS3	-1.1759	-0.80236
DISC1	0.68416	0.0106701
DKC1	-1.5285	-1.12585
DLC1	0.94022	0.095466
DLGAP1	1.2888	-0.0197943
DLL4	0.54135	-0.0702755
DLST	-0.40012	-0.214528
DMAP1	-0.83914	-0.527493
DMRTA1	0.99089	0.231793
DMRTB1	0.041959	-0.344031
DNAH14	0.65863	0.0221307
DNAI1	0.64471	-0.121451
DNAJA4	0.77996	-0.0433517
DNAJB11	-0.83969	-0.292547
DNAJB6	-0.60842	-0.216672
DNAJC1	0.72103	0.0863606
DNAJC10	-0.6469	-0.224696
DNAJC11	-1.2885	-0.25425
DNAJC13	-1.1379	-0.855853
DNAJC15	0.50711	-0.0737278
DNAJC17	-0.96794	-1.36608
DNAJC8	-1.4845	-1.26375
DNLZ	-2.3221	-0.0439938
DNM2	-0.77228	-0.614122
DNMT1	-1.4154	-0.351338
DNTTIP2	-2.0401	-0.77185
DOCK5	-0.67358	-0.285282
DOHH	-0.25458	-0.806569
DOK4	-0.81007	0.0417401
DOK6	0.63036	0.183312
DOLPP1	-1.67	-0.157409
DPAGT1	-2.0225	-1.84515
DPF2	-0.75811	-0.761014
DPH1	-0.85656	-0.288461
DPH2	-0.93627	-0.11332
DPH3	-2.8098	-1.18988
DPH5	-1.962	0.0141509
DPM1	-1.7268	-0.327739
DPM2	-1.9564	-0.869734
DPM3	-1.2398	-0.981735
DPP3	-0.91559	-0.0212042
DPP9	1.8045	0.454214
DPYSL2	0.75625	0.0199144
DR1	1.4116	0.117781
DRG1	1.4136	-0.231162
DRG2	-1.1687	-0.310148
DRGX	0.77102	-0.156539
DSN1	-1.2333	-0.767781
DTL	-1.2829	-2.00387
DTX2	0.65999	-0.0519752
DUOX1	-0.32676	-0.0885313
DUS1L	-0.91083	0.00326353
DUSP11	-1.502	-0.113052
DUSP18	1.0182	-0.077682
DUSP3	0.53486	-0.485433
DUSP4	1.0158	0.0568022
DUT	-1.1773	-2.16143
DYNC1H1	-1.1626	-1.93689
DYNC1I1	0.80435	-0.201634
DYNC1LI2	-1.6768	-0.552059
DYNLL1	-1.0678	-0.409365
DYNLRB1	-1.178	-1.76331
DYRK3	0.80717	-0.192199
E2F7	1.2423	0.233582
E4F1	-0.74459	-0.413024
EAF1	-2.6633	-1.1411
EARS2	-1.0579	-0.0904554
ECD	-1.3987	-1.82805
ECT2	-1.7312	-0.994213
EDC3	-0.55374	-0.0705493
EDC4	-0.99194	-0.792075
EDEM1	-0.71313	-0.0668878
EDEM2	-0.5904	-0.0132975
EED	1.163	0.0197317
EEF1A1	-3.3782	-1.88596
EEF1G	-0.84974	-1.48238
EEF2	-1.6775	-2.25809
EEFSEC	-0.39862	-0.406984
EFCAB1	-1.0645	-0.130236
EFCAB5	0.48494	-0.0549286
EFEMP2	-0.85491	0.12229
EFTUD2	-1.6232	-2.03859
EGF	0.85138	-0.220873
EGLN1	0.75669	-0.192491
EGLN2	1.1436	-0.0957405
EHMT1	-0.47986	-0.0970537
EHMT2	-0.92474	-0.509263
EIF1AX	-1.2635	-1.72448
EIF2B1	-0.7502	-0.546397
EIF2B2	-1.8255	-1.91232
EIF2B3	-1.4433	-1.65963
EIF2B4	0.015718	-2.30529
EIF2B5	-1.5251	-1.66017
EIF2S1	-0.90627	-2.31427
EIF2S2	-2.7902	-1.83637
EIF2S3	-2.8714	-0.839631
EIF3A	-3.7978	-1.49267
EIF3B	-1.7384	-2.24274
EIF3D	-2.1103	-1.31298
EIF3E	-1.3691	-1.4253
EIF3G	-1.523	-1.52324
EIF3H	-0.34077	-1.08248
EIF3I	-3.1755	-1.39841
EIF4A1	-4.549	-1.69771
EIF4A3	-2.8183	-2.16388
EIF4B	-0.93484	-1.06083
EIF4E	-2.0063	-1.64863
EIF4ENIF1	-0.95701	-0.126013
EIF4G1	-1.3355	-0.984104
EIF5	-1.7348	-1.50063
EIF6	-2.3457	-1.813
ELAC2	-1.1837	-0.41361
ELAVL1	-1.5066	-0.268646
ELF1	0.81125	0.073653
ELK3	-0.83246	-0.328736
ELL	-1.6518	-1.21414
ELMO1	-0.19539	-0.0131357
ELMO2	-1.8449	-0.826204
ELMSAN1	1.0411	-0.223141
ELOF1	0.39199	-0.245934
ELOVL1	-1.5331	-0.483895
ELOVL5	-0.70974	0.105819
ELP2	-1.3391	-0.70887
ELP5	-0.72741	-1.18762
EMC1	-0.28708	-0.743181
EMC3	-0.87909	-1.14522
EMC6	-1.0467	-0.246335
EMC7	-1.7982	-1.28643
ENO3	-0.9659	0.200988
ENOSF1	0.70663	-0.117153
EPB41L4A	0.57952	-0.0181293
EPDR1	0.38074	-0.00350602
EPHA1	1.132	-0.124359
EPHA2	1.0995	0.0845223
EPHA3	0.85627	-0.100413
EPHA7	0.41564	-0.192351
EPHB1	0.61716	0.132858
EPHB2	0.68865	-0.0693953
EPHX2	1.0332	-0.0916556
EPHX3	0.74026	0.114462
EPN1	0.82261	0.107272
EPS15	0.69351	0.0540716
EPS8	-0.87242	0.0771173
EPYC	0.58198	-0.0975513
ERCC2	-0.87638	-0.468586
ERCC3	-1.5754	-0.589729
ERG	0.41172	-0.17268
ERH	-2.4532	-2.23517
ERN1	0.92138	-0.000757548
ERRFI1	1.0424	0.129378
ERV3-1	0.69829	-0.227504
ESF1	-1.658	-1.30147
ESPL1	-0.62844	-2.09851
ETF1	-1.5137	-2.2947
ETS2	0.93109	0.413785
ETV4	0.85456	-0.0405287
ETV5	-0.66021	-0.0761417
ETV6	0.51186	0.0191525
EVA1B	-1.0804	-0.012191
EVI2A	0.3269	0.282
EVL	0.25034	0.0547466
EVPLL	-1.1249	-0.00739195
EWSR1	-1.3229	-1.31339
EXOSC2	-1.925	-1.00173
EXOSC4	-0.93645	-1.6547
EXOSC6	-2.107	-1.8888
EXOSC7	-1.1518	-1.44319
EXOSC8	-1.5733	-1.00793
EXOSC9	-3.1901	-0.863619
EXT1	-0.83351	-0.211271
EXT2	-0.82372	-0.0325113
EYA4	1.0904	0.0875342
EYS	0.56757	-0.159269
EZH2	0.96882	0.239166
FADD	-0.61304	-0.301527
FAF2	-0.52437	-0.811296
FAM107B	0.6124	0.219428
FAM110D	-0.37265	-0.425535
FAM114A1	0.79393	0.0439997
FAM117B	-0.66311	-0.267
FAM120A	-0.6558	-0.351364
FAM122A	-0.83456	-0.27936
FAM135A	0.69291	0.0635626
FAM160B1	-1.3342	-0.0146586
FAM163A	0.52368	-0.12709
FAM167A	0.52864	0.127541
FAM168B	-0.69498	-0.0700864
FAM181A	0.80876	-0.156766
FAM186B	-0.44354	-0.106953
FAM210B	0.60208	0.117783
FAM228A	0.30735	0.238026
FAM53B	0.72578	-0.104423
FAM83A	-0.52725	-0.139113
FAM83D	-0.53973	-0.162857
FAM83H	-1.102	0.14754
FAM89B	-0.67169	-0.147805
FANCB	-0.79773	0.167978
FANCE	-0.62946	-0.121177
FANCM	-0.74933	-0.397459
FARSA	-1.4329	-1.33918
FATE1	0.39133	0.0674544
FAU	-2.9659	-2.42189
FAXDC2	-1.1999	-0.0552405
FBL	-2.7654	-1.73012
FBLN7	1.0061	-0.120256
FBXL7	0.63522	0.260795
FBXO11	1.0459	0.296183
FBXO39	0.37717	-0.144796
FBXO41	-1.1473	-0.129964
FCAR	0.56993	-0.0291101
FCGR2A	0.35461	0.0729375
FCN1	0.7854	0.152599
FDXR	-1.4843	-0.253649
FEM1B	-0.92776	-0.220944
FER	0.87387	-0.164989
FER1L6	-0.51624	-0.166072
FERMT1	0.5358	0.121567
FERMT2	-1.4697	-0.742683
FGD1	-0.7384	-0.150786
FGF11	0.75953	0.110375
FGF6	0.35153	-0.288502
FGFRL1	0.97815	0.150486
FHL2	0.60451	-0.209555
FHOD3	0.45704	0.012565
FIBCD1	1.0341	0.0948174
FIGNL1	0.95648	0.029391
FIP1L1	-1.6325	-0.603389
FKBP1A	1.8093	-0.321292
FKBP1B	1.2887	0.270916
FKRP	0.66322	-0.229158
FKTN	0.6067	-0.143464
FLG2	1.0214	-0.221145
FLII	-1.4028	-0.76075
FLT1	0.67543	0.130781
FLT3	0.55076	-0.305152
FMNL1	-1.0459	-0.140027
FNTA	-1.199	-1.33697
FNTB	-1.4603	-1.16196
FOSL1	-2.6976	-0.69964
FOXF2	0.71977	0.0860432
FOXM1	-1.0457	-0.228553
FOXRED1	-1.0657	-0.0238701
FREM3	0.96989	-0.380951
FRMD3	0.99912	0.0717746
FSCN3	0.4965	0.118452
FSD1	0.5124	-0.0405596
FTSJ1	-0.66436	0.155131
FTSJ3	-0.89418	-1.026
FUBP1	-1.0268	-0.466132
FUNDC1	-0.47519	0.024705
FUT5	0.53154	0.01603
FUZ	0.063165	0.103839
FXYD2	0.64006	-0.314798
FZD3	0.73195	0.0814056
FZD9	0.859	-0.0660584
FZR1	-0.64777	-0.175065
G3BP1	-0.51927	-0.115949
GAD2	0.37745	0.0464358
GADD45B	0.77982	0.112015
GADD45GIP1	-0.92298	0.318545
GADL1	0.76418	0.0670219
GALNT3	0.7723	0.0676187
GALNT4	0.34725	0.176365
GALNT7	0.72899	0.0193979
GAPDH	-1.8796	-0.95408
GAR1	-0.54489	-0.853114
GAS2L3	-0.068386	0.180165
GATA3	0.41243	-0.159888
GATAD1	-0.75876	-0.478929
GBF1	-1.4892	-1.38016
GCDH	1.0776	0.282684
GDE1	0.6241	-0.0998449
GDF15	1.0212	0.0754035
GDI1	0.73924	0.0187718
GDPD2	0.9513	-0.0356741
GEMIN2	-1.1672	-0.0246939
GEMIN4	-0.88098	-0.980638
GEMIN7	-0.825	-0.858099
GEMIN8	-0.81207	-0.530827
GFER	-2.0491	-0.459582
GFM1	-0.62182	-0.216272
GFRA2	0.78833	0.0492383
GGA1	0.34593	0.183717
GGN	0.88565	0.0744823
GGNBP2	-0.80639	-0.664374
GGPS1	-1.8438	-0.685991
GHRH	-0.49045	0.0702846
GID4	-1.3358	-0.374937
GINS1	-1.092	-2.30728
GINS3	-1.9109	-1.31977
GINS4	-1.198	-1.39054
GIPC3	0.81789	-0.184574
GJA1	0.56209	0.230416
GJD2	0.09322	0.192063
GLI4	-0.8124	-0.364175
GLMN	-1.1519	-0.33945
GLS	0.91424	-0.120526
GLTP	-0.28715	-0.636592
GLUL	1.0124	-0.000764503
GLYAT	-0.90128	-0.0815595
GMDS	-0.28405	0.0517829
GMNN	-1.0848	-0.612189
GMPPB	-1.76	-0.8017
GNA12	1.3212	-0.0300785
GNA13	1.0608	0.267928
GNAI2	-0.73561	-0.670389
GNAS	0.91654	-0.069736
GNAT1	-0.41432	0.0524674
GNB1	-2.6801	-0.264549
GNB2	-1.025	-0.113862
GNG3	-0.72342	-0.122486
GNG4	0.70902	-0.0437766
GNL2	-1.8665	-1.34864
GNL3	-3.0759	-1.03202
GNL3L	-1.1543	-1.53407
GNPNAT1	-1.044	-0.399909
GOSR2	-1.4916	-0.921615
GPAA1	-1.889	0.0474409
GPAM	-0.33594	-0.0223045
GPHA2	-0.93493	-0.28475
GPHN	0.81505	-0.118516
GPM6A	0.57895	-0.0783542
GPN1	-0.64579	-2.05113
GPN2	-2.0536	-1.3705
GPR141	0.79915	0.110655
GPR180	-0.36899	0.13579
GPR27	0.54768	-0.0478215
GPR78	0.74812	-0.140908
GPS1	-2.1248	-1.07188
GPS2	-0.88886	-0.156839
GPX4	-1.7404	-0.911927
GRB2	-2.6773	-0.983547
GRB7	0.82003	0.0490312
GRIN2A	0.49592	-0.261704
GRIN2B	0.79671	-0.0313802
GRINA	0.45569	-0.0502094
GRIP1	-0.96252	-0.136383
GRPEL1	-1.6842	-1.50548
GSAP	0.7855	0.171298
GTF2A1	-0.8267	-0.464746
GTF2A2	-1.2197	-1.25061
GTF2B	-1.2305	-1.81007
GTF2H1	-0.57718	-1.26643
GTF2H3	-0.72708	-0.811267
GTF2H4	-1.094	-0.640829
GTF3C1	-0.7725	-1.11044
GTF3C3	-1.1055	-0.356305
GTF3C5	-0.58966	-0.392116
GTPBP4	-3.6876	-1.5997
GTSE1	-0.52634	-0.0175982
HAUS3	-1.8613	-1.28895
HAUS4	-3.7264	-1.09056
HAUS5	-1.663	-0.932883
HAUS7	-0.69588	-0.838269
HAUS8	-1.9052	-1.19954
HCFC1	-1.5925	-1.94811
HDAC3	-1.4917	-0.435033
HDAC8	0.71653	0.169941
HEATR1	-1.5805	-2.03046
HEATR6	-1.3132	-0.323861
HELZ	0.37505	-0.287716
HEY1	-0.98728	-0.0434543
HGSNAT	0.64848	0.0586821
HHLA3	0.29143	0.0892334
HIGD1A	-0.77247	-0.361264
HIGD2A	-1.1146	-0.37248
HINFP	-1.9697	-2.21022
HIRA	-1.3833	-0.726136
HKDC1	0.59737	0.0121355
HMG20A	0.93407	0.160182
HMGA1	-1.1477	-0.796723
HMGCR	-1.0561	-1.38309
HMGXB3	-0.92296	-0.160634
HMOX1	0.76705	0.0487744
HMOX2	0.76353	0.0104833
HNMT	0.57646	-0.181386
HNRNPA1	1.0446	0.0302892
HNRNPA2B1	-0.81056	-0.293367
HNRNPC	-2.599	-1.44944
HNRNPH1	-1.8134	-1.46453
HNRNPL	-1.9785	-1.44022
HNRNPM	0.77029	-1.07727
HNRNPR	-0.99236	-0.79948
HNRNPU	-1.7479	-1.07988
HOMER3	1.0685	0.109659
HOOK2	0.64311	0.0100465
HOOK3	-1.0323	-0.101217
HOXB13	0.59939	0.0895455
HOXB2	0.8217	-0.196198
HOXB9	-0.8247	-0.115324
HRNR	-0.2343	0.144094
HS1BP3	0.45863	0.0328224
HS2ST1	-1.3479	-0.107262
HS6ST1	-0.79719	-0.674684
HSCB	-1.7529	-0.664885
HSD17B10	-1.6722	-0.348431
HSD17B12	-2.0033	-0.0913795
HSP90B1	1.0687	0.23353
HSPA14	-1.15	-0.0853008
HSPA4	-1.1207	-0.0319697
HSPA5	-2.4982	-1.84738
HSPA8	-2.8721	-0.504417
HSPA9	-1.2828	-1.73641
HSPD1	-2.2835	-1.18494
HSPE1	-1.9475	-2.44159
HTATSF1	-0.9782	-0.9987
HTR1E	0.26686	-0.0018157
HTR2C	0.79382	0.090495
HTRA2	-0.53878	0.0973645
HTT	-0.6053	-0.0412442
HUNK	0.98243	0.188183
HUWE1	-2.8104	-1.49758
HYAL4	0.56629	-0.249592
HYLS1	-0.65685	0.0965158
HYOU1	-0.847	-1.43548
HYPK	-1.0735	-0.964094
IARS2	-1.8041	-1.2937
ICAM4	0.35149	0.0610421
ICMT	-1.2878	-0.263078
ID3	-0.4077	-0.156322
IDE	1.028	0.0547013
IDH1	0.78319	-0.262795
IDS	0.80266	-0.195814
IER2	0.72518	0.0975471
IER3IP1	-1.3689	-0.981603
IFITM3	-0.94549	-1.33957
IFNA16	0.60656	0.0687825
IFNB1	1.0662	0.132022
IFNK	0.93684	0.345832
IGBP1	-1.0163	-1.97638
IGFL1	0.99807	-0.0509136
IGFL3	0.40435	-0.158789
IGFN1	0.74619	-0.184675
IGLL5	0.81326	0.0523656
IKBKB	0.95095	-0.43894
IKBKE	0.94026	-0.109241
IL17D	0.42	-0.235148
IL20RB	0.88715	0.0648902
IL22	-0.93079	-0.151893
ILF2	-1.2362	-1.13925
ILF3	-2.8184	-0.712412
IMP3	-3.8856	-1.77758
IMP4	-1.5241	-0.989091
INCENP	-1.3432	-1.55932
ING1	-0.56193	0.250793
INHBE	-0.87958	-0.758915
INO80	-2.1757	-0.777911
INPP5E	0.76061	-0.0396186
INPP5J	0.34139	0.130517
INPPL1	1.0246	-0.206124
INSR	0.54496	0.270181
INTS1	-0.77749	-0.837532
INTS12	-1.4694	-0.858573
INTS3	-0.93673	-1.96649
INTS4	-1.8476	-1.97403
INTS5	-1.611	-1.2315
INTS6	-1.9851	-0.886603
INTS8	-1.0513	-1.06953
INTS9	-0.77759	-1.34418
IP6K2	0.98003	0.185516
IPO13	-1.5503	-1.55409
IPO5	-1.5849	-0.451281
IQCF3	0.87372	-0.101427
IQGAP3	-0.59287	0.0136427
IRAK1	0.73499	0.184416
IREB2	0.79496	-0.0702207
IRF2BP2	1.1252	0.264217
IRF5	0.51447	0.165773
IRX2	0.60563	0.10601
ISCA1	-0.8004	-0.301756
ISOC2	0.61844	-0.0991644
ISY1	-2.0509	-1.49693
ITGA3	0.69898	0.0852844
ITGA5	-0.88089	-0.302782
ITGA8	1.0264	-0.047698
ITGB1	-1.4637	-0.0844996
ITGB8	0.39814	-0.0459061
ITK	0.65897	0.185323
ITPKB	0.60988	0.0665077
ITPR1	0.16061	-0.254162
ITPR2	0.83229	-0.0638988
ITPRIP	0.38232	0.0450357
JAG1	0.68789	-0.109005
JAM2	0.97848	0.0195887
JARID2	0.93541	0.109559
JMJD1C	1.2076	0.0480761
JMJD6	-0.62524	-0.0840119
JUND	1.1762	0.0538922
JUP	0.84029	-0.245294
KANSL1	-1.98	-1.10074
KANSL2	-1.2464	-1.47951
KAT2B	0.49302	0.183725
KAT5	-1.4153	-1.18504
KATNAL1	-0.34143	0.00957743
KCMF1	-1.6008	-1.07663
KCNA7	0.73488	-0.150214
KCNG2	0.6298	0.0890302
KCNG4	0.44875	-0.0055927
KCNJ1	-0.79013	0.0268121
KCNK4	-1.2555	-0.175436
KCNK7	-0.74961	-0.140936
KCNK9	1.0501	0.0594754
KCNS2	0.71678	0.0838668
KCNV1	0.67916	0.0510176
KCTD5	1.3343	0.133388
KDM1A	-1.0813	-0.209687
KDM4A	0.70802	-0.02142
KDSR	-0.92892	-0.79806
KEAP1	0.61376	-0.18766
KHDC1L	0.90653	-0.0091513
KHDC3L	0.25425	-0.0155893
KIAA0100	-1.2294	-0.581604
KIAA0895	0.42875	-0.00233005
KIAA0895L	0.99258	-0.0423836
KIAA1328	0.66884	0.0707161
KIAA1671	0.69106	0.068631
KIAA1755	0.83115	0.241801
KIAA1958	-0.59232	0.119071
KIF11	-1.4422	-2.05952
KIF15	-1.5048	-0.25501
KIF18A	-1.6834	-1.78669
KIF23	-1.4959	-1.77789
KIF25	0.76857	0.112934
KIF2C	-0.24919	-0.356483
KIF3C	-0.51919	-0.134332
KIF4A	-1.0378	-0.778661
KIRREL2	0.56918	0.166607
KIRREL3	-0.67094	-0.0955418
KLC2	-0.30399	-0.797738
KLF12	0.72014	0.251639
KLF15	0.70629	0.103968
KLF3	0.84849	-0.130064
KLHDC3	-1.3514	-0.158285
KLHL35	-0.34213	0.0723638
KLRG1	0.75236	0.192316
KMT2A	-0.52643	-0.102441
KMT2C	1.0309	-0.082438
KMT2D	-0.68772	-0.210036
KNTC1	-1.1688	-0.577201
KPNA2	-1.6443	-0.292215
KPNA7	0.56996	0.0801698
KPNB1	-1.9821	-2.41971
KRAS	-0.94704	-0.796796
KREMEN2	-1.2477	0.0355566
KRR1	-1.7701	-1.61917
KRT13	0.87846	-0.0643449
KRT18	-1.5859	-0.612189
KRT80	-0.49865	-0.311913
KRTAP10-10	0.70286	0.0878223
KRTAP10-8	0.4336	0.104174
KRTAP12-2	0.60237	0.08212
KRTAP13-1	0.60541	0.200902
KRTAP1-4	-0.66631	0.0558922
KRTAP1-5	0.83655	-0.0291221
KRTAP19-8	0.50954	0.0849511
KRTAP20-1	0.95154	0.259492
KRTAP22-1	1.0666	0.18042
KRTAP3-1	0.55281	-0.0267694
KRTAP4-2	0.090841	-0.61055
KRTAP5-1	0.84473	-0.181464
KRTAP5-6	-0.55914	-0.20872
KRTAP6-1	0.57376	0.118151
KRTCAP2	-0.69689	-0.148953
KTI12	-3.8257	-1.10441
LAIR2	0.94163	0.0890565
LAMTOR2	-1.6421	-0.636223
LAMTOR4	-1.2127	-0.365963
LARS2	-1.1377	-0.0540476
LATS1	0.95722	0.150681
LCOR	0.61983	0.067805
LCORL	0.87878	-0.0484459
LCT	-0.31876	-0.127941
LDAH	0.5575	0.203506
LEKR1	0.39179	0.393944
LEMD2	-0.77008	-0.212587
LGALS13	0.65754	-0.35961
LGALS9	-0.83662	-0.470828
LHX5	0.98265	-0.0128769
LIG4	-0.52546	-0.235524
LILRA1	0.67452	0.184357
LILRA4	0.63483	0.30927
LIMA1	-0.87025	0.00367166
LIN52	-1.5883	-0.852008
LIN7C	-1.2574	-0.347934
LIN9	-1.38	-0.685083
LLGL1	-1.4054	-0.582134
LMOD1	0.81826	-0.0546159
LONP1	-0.68564	-0.982427
LOXHD1	0.63592	0.0664732
LPIN1	-0.55645	0.0562261
LRBA	-0.49398	-0.0960153
LRIG3	-0.6635	-0.0943863
LRR1	-1.8553	-2.05021
LRRC37A3	-1.8994	-0.911809
LRRC43	-0.5469	-0.00290488
LRRC47	-1.0466	0.160621
LRRC52	0.74145	0.224824
LRRC66	-0.81064	-0.328372
LRRC8A	1.2465	-0.162067
LRRIQ4	0.74322	0.12132
LRRK1	0.41851	-0.0281668
LRRN4	0.57537	0.118029
LSG1	-0.68692	-1.44724
LSM11	-0.4716	-1.43183
LSM12	-1.5436	-0.430563
LSM2	-1.4358	-1.93714
LSM4	-1.3351	-1.15325
LSM5	-0.97448	-1.34787
LSM7	-1.6383	-1.80582
LSM8	-2.3838	-1.67893
LSP1	0.62327	-0.139209
LSR	0.67799	-0.0314717
LTB4R2	0.47653	-0.21671
LTBP1	-0.41256	-0.134212
LTBP3	-2.022	-0.558872
LUC7L2	-0.50123	-0.254806
LUC7L3	-2.0886	-1.97286
LURAP1	0.77323	-0.330053
LURAP1L	0.9369	0.138351
LUZP1	0.76018	0.0400632
LYG1	1.1178	0.219187
LYPD2	-0.95018	-0.258837
LYRM4	-1.6715	-1.20393
LZTR1	0.88005	0.0856648
MACC1	0.70698	-0.0319363
MAD2L1BP	-0.73124	-0.599792
MADCAM1	0.98155	-0.178051
MAEA	-0.99648	-0.474713
MAEL	0.79571	-0.147355
MAGEA1	0.81261	-0.123397
MAGEA10	0.44926	0.303905
MAGEB16	0.82606	0.0719845
MAGEC1	0.94021	0.165694
MAK16	-2.7059	-1.73601
MAML3	0.54815	-0.235453
MANBA	0.81405	-0.0271419
MANEA	0.56644	-0.204941
MANEAL	-0.80676	0.0549678
MANF	-0.98504	-0.453218
MAP2K6	0.85002	-0.00215271
MAP3K5	0.65445	0.167424
MAP3K7	1.0962	-0.0239743
MAP3K8	1.4353	-0.20883
MAP4K1	0.49499	-0.0442131
MAP4K3	1.281	0.258724
MAP4K4	1.5936	-0.0614405
MAP7D1	0.73549	-0.162718
MAPK12	1.1328	0.113623
MAPKAPK3	0.91914	-0.186744
MAPRE1	-1.4192	-0.580858
MARS2	-1.4146	-0.351573
MAST3	0.76406	0.0807383
MAT2A	-1.2549	-1.50188
MBD2	0.63631	0.136848
MBP	0.52182	0.299897
MBTPS1	-1.3165	-0.50134
MBTPS2	-1.4977	-0.239152
MCM10	-0.37479	-0.677265
MCM2	-0.4007	-1.77421
MCM3	-1.3349	-1.35134
MCM4	-2.2582	-1.35707
MCM5	-2.3803	-1.04708
MCM6	-2.7656	-1.45508
MCM7	-1.8618	-2.07542
MCMBP	-1.9449	-0.5197
MCPH1	-1.5061	-0.513902
MCRS1	-0.87083	-0.729849
MCTP1	0.46989	-0.263996
MDFIC	0.58811	0.00437691
MDH2	0.46964	-0.0531946
MDM2	-2.2582	-1.58402
MDN1	-2.5852	-1.70119
MECR	-0.27748	-0.201118
MED11	-2.9107	-1.82104
MED12L	0.91679	0.0726847
MED14	-1.4333	-1.7762
MED15	1.7441	-0.093611
MED16	0.7236	-0.195218
MED18	-0.27821	-1.51735
MED23	0.81456	0.0452982
MED29	-0.8556	-0.856273
MED30	-0.72983	-1.97696
MED4	-1.6113	-0.969172
MED6	-1.9515	-1.62642
MED8	-1.444	-1.5926
MED9	-0.72063	-1.57846
MEF2D	-0.36631	-0.0801933
MEIOB	0.18287	0.136112
MEMO1	-1.7972	-0.366961
MEP1B	0.67532	0.0929766
MEPCE	-2.5148	-1.60338
MERTK	0.81514	-0.0577886
MET	0.81905	-0.255404
METAP1	-1.4104	-0.46828
METAP2	-2.7478	-0.995994
METRN	0.71163	0.0333032
METTL1	-0.63149	-0.568305
METTL14	-0.47257	-0.4488
METTL16	-0.96404	-0.945034
METTL17	-1.217	-0.496635
METTL21A	0.705	-0.170624
METTL23	-0.6215	0.25158
METTL3	-0.55937	-0.293016
METTL7B	-0.31353	-0.34933
MEX3C	0.9452	0.250544
MEX3D	0.71217	0.191259
MFAP1	-0.63946	-1.81915
MFAP2	0.56522	0.0505595
MFN2	-1.7156	-0.392321
MFSD5	-0.66755	-0.0711749
MGAT1	-0.8082	-0.174771
MGAT4A	0.80579	0.100363
MIB1	1.507	0.00121837
MIDN	0.7605	0.00796182
MIER2	0.84639	-0.125052
MIOX	0.25276	0.210206
MIS18A	-3.1003	-1.07659
MIS18BP1	-1.753	-0.789704
MKI67	0.86434	0.0191616
MLEC	-1.5487	-0.202604
MLKL	0.78091	0.0633202
MMACHC	-0.67811	-0.150339
MMGT1	-0.69198	-0.379346
MMP10	-0.46598	-0.14258
MMP14	0.87947	-0.0431845
MMP7	-0.56018	0.0297274
MMS19	-1.0171	-0.798426
MMS22L	-1.366	-1.77305
MNT	0.56947	0.184954
MOB3B	0.66358	0.0505184
MOCS3	-2.8634	-0.602709
MOGAT2	-0.90983	0.127361
MOGS	-1.7441	0.0455783
MORC3	0.39192	0.132552
MORN2	1.3554	0.0507001
MORN3	0.97092	0.132428
MOS	1.0392	-0.2125
MOSPD1	0.74085	0.0617697
MPDU1	-2.1697	-0.298976
MPHOSPH10	-1.335	-2.16406
MPLKIP	-0.89261	-0.326877
MPO	0.69899	-0.0259961
MPP6	0.6111	-0.182352
MREG	-0.53222	-0.219069
MRFAP1	1.0541	-0.0194101
MRPL17	-0.86245	-0.174446
MRPL21	-0.48707	-0.386773
MRPL24	0.73915	-0.438412
MRPL3	-1.0513	-0.074494
MRPL32	-0.89276	-0.216005
MRPL37	-1.271	-0.594581
MRPL40	-0.2393	-0.132941
MRPL41	-1.2814	-0.404668
MRPL44	-0.84064	-0.220915
MRPL57	-1.0887	-0.678851
MRPS10	-1.112	-0.217284
MRPS14	-1.0031	-0.279928
MRPS16	-0.71535	-0.264891
MRPS17	-0.55737	-0.287358
MRPS18A	-1.576	-0.469026
MRPS21	-0.76036	-0.624798
MRPS23	-0.76807	-0.458602
MRPS24	0.57013	-0.457587
MRPS34	-1.1215	-0.471201
MRPS7	-0.68029	-0.2636
MS4A5	-0.43324	-0.0836849
MSGN1	0.95652	0.215712
MSMP	0.37505	-0.0770507
MSTO1	-0.77646	-0.854195
MTAP	0.62766	0.022616
MTBP	-1.5287	-1.76036
MTCH1	-0.44876	-0.0193976
MTCH2	-0.68001	-0.122072
MTCL1	0.8567	0.25558
MTF1	-1.2305	-0.483347
MTMR3	-0.46015	-0.190324
MUS81	-1.0098	-0.557097
MVD	-0.36362	-0.423903
MXRA8	0.47125	0.0673058
MYBBP1A	-1.6365	-1.10667
MYBL2	-1.4062	-0.333405
MYBPC1	0.39411	-0.00507145
MYC	-2.4123	-1.79891
MYCL	0.86122	-0.0509401
MYD88	0.71461	-0.105034
MYH9	1.1106	0.0235834
MYL2	0.72166	-0.177341
MYL5	0.92407	0.0838949
MYO15A	-1.1356	-0.475101
MYO7A	-0.98612	0.00800465
MYOC	0.80932	-0.169285
MYOM2	0.9014	0.0643263
MYSM1	0.79235	0.18199
N6AMT1	-1.934	-0.470623
NAA10	-1.2655	-1.47986
NAA15	-1.5535	-1.06402
NAA20	-1.1843	-0.587481
NAA25	-2.2936	-1.00963
NAA35	-1.4556	-0.625558
NAA38	-1.4738	-0.0578701
NAA40	-1.3805	-0.600368
NAA50	-2.1054	-1.66361
NAA60	0.67222	-0.168013
NAALAD2	-0.60383	0.0620265
NAALADL2	0.72521	0.208905
NAB2	0.030687	-0.185586
NABP2	-0.85715	-0.142072
NACA	-2.2586	-1.57679
NACAD	-0.4299	-0.096181
NACC2	1.0855	0.192529
NAE1	-0.75852	-0.235108
NANOGNB	0.27381	-0.0292169
NANOS1	0.29029	0.0382851
NAPA	-2.0615	-2.03517
NAPEPLD	0.66991	-0.00214441
NAPG	-2.1361	-1.15656
NAT1	0.61428	0.200323
NAT10	-0.86067	-0.97924
NAT16	0.59374	-0.133281
NBN	-0.4372	0.0732155
NCAM2	0.53044	0.215401
NCAPD2	-1.1827	-0.966817
NCAPD3	-1.622	-0.98022
NCAPG	-1.1124	-1.71142
NCAPG2	-1.0343	-1.00591
NCAPH2	-1.5515	-0.548258
NCBP1	-0.76783	-1.1962
NCF2	0.33842	-0.0609998
NCK2	-0.47329	-0.202863
NCKAP1	-1.6581	-0.432771
NCL	-1.42	-0.673812
NCOA2	-0.89319	0.0298517
NDC1	-2.4878	-0.720141
NDC80	-2.5906	-2.18019
NDE1	-0.28908	-0.773487
NDST1	-1.1315	-0.147979
NDUFA1	-0.6388	-0.326952
NDUFA11	-0.61373	-0.326626
NDUFA2	-1.4433	-0.537342
NDUFA8	-0.65906	-0.496803
NDUFA9	-0.33246	-0.260434
NDUFB10	-0.91107	-0.68023
NDUFB11	-1.5446	-0.366355
NDUFB4	-1.2739	-0.340559
NDUFB7	-0.84206	-0.395839
NDUFB9	-1.0193	-0.7102
NDUFS2	-1.232	-0.382714
NDUFS5	-0.75653	-0.684187
NDUFV1	-1.0455	-0.144255
NEDD1	-1.7986	-2.21985
NEDD8	-2.1585	-1.62499
NEGR1	0.52054	-0.066287
NEK4	0.60351	-0.206447
NEK5	0.6815	0.368664
NEK7	1.3752	-0.313138
NELFA	-0.97278	-0.713733
NELFB	-1.0937	-1.23417
NELFCD	-2.5225	-0.458438
NEU3	-0.52299	-0.211412
NEURL4	-0.45351	-0.122357
NF1	1.4047	0.139889
NFAM1	0.65277	0.150826
NFATC1	0.84747	0.258628
NFIB	0.82415	0.0563082
NFKB1	-0.98914	-0.241714
NFKBIB	1.3781	-0.499119
NFRKB	-1.3787	-0.849951
NFS1	-1.4457	-1.79822
NFXL1	0.67819	0.169856
NFYA	-0.87738	-0.437108
NFYC	-0.31874	-1.01792
NHLRC1	0.79109	-0.216507
NHP2	-1.4532	-0.612925
NIFK	-0.53887	-1.71278
NIM1K	0.56112	0.286184
NIN	0.9283	-0.00391348
NIP7	-1.4641	-1.96778
NKAP	-1.6079	-1.17945
NKRF	0.45605	-0.022455
NKX2-2	0.86563	0.149353
NLE1	-3.0727	-1.05225
NMD3	-1.5076	-1.05186
NME7	0.84098	-0.0253598
NMNAT3	0.52393	-0.0677781
NMT1	-0.40938	-0.611964
NOB1	-2.9667	-1.59558
NOC2L	-1.2149	-1.04555
NOC4L	-1.361	-0.968592
NOL10	-2.4803	-1.52826
NOL4L	0.90087	-0.0681967
NOL6	-1.2416	-1.39315
NOL7	-1.2011	-1.27864
NOL8	-0.99769	-0.65977
NOL9	-0.82643	-1.09935
NONO	-1.0161	-0.567265
NOP10	-1.8939	-1.10294
NOP14	-1.536	-1.22294
NOP16	-2.2483	-1.76703
NOP2	-3.6052	-1.31975
NOP56	-2.3349	-1.82674
NOP58	-2.5598	-1.69182
NOSIP	1.1895	-0.20836
NOTUM	-0.41275	0.0661519
NPC1	0.68646	0.184422
NPLOC4	-0.74192	-0.950541
NPM1	-0.52836	-0.93256
NPTXR	0.48225	0.0579022
NPY5R	0.60067	0.0146733
NR1D1	0.73209	-0.139948
NR1D2	1.0531	0.176393
NR2C2AP	-2.6072	-0.336447
NR2F1	-0.94726	-0.455639
NR6A1	0.79508	-0.116494
NRCAM	0.4947	0.0970084
NRK	0.65128	0.0581255
NRP1	1.265	0.00419126
NRP2	0.7682	0.256465
NRSN2	0.57346	-0.0368044
NSA2	-0.93463	-1.09927
NSD1	-0.73139	-0.141018
NSF	-1.4608	-1.9759
NSFL1C	-0.35351	0.0844867
NSL1	-4.2276	-1.31969
NT5E	0.96404	0.00050358
NTNG1	0.36213	0.0110129
NTRK2	0.84095	0.137689
NUAK1	0.53514	0.0133289
NUBP1	-1.4598	-1.42442
NUDT17	-1.0748	-0.321643
NUDT2	0.29057	-0.293541
NUDT21	-1.2306	-1.38833
NUF2	-1.3702	-1.51446
NUFIP1	-0.75894	-0.691585
NUP107	-1.1967	-0.691746
NUP133	-1.432	-1.70467
NUP153	-0.86876	-1.15201
NUP155	-3.2967	-0.747642
NUP160	-1.3084	-1.88741
NUP188	-0.84911	-0.234637
NUP205	-3.1894	-1.60527
NUP214	-1.372	-1.49867
NUP35	-1.1608	-0.644217
NUP37	-1.6597	0.0185058
NUP43	-2.5253	-0.782576
NUP85	-1.5668	-1.11806
NUP98	-2.1519	-0.773758
NUS1	-3.0708	-2.27069
NUTF2	-4.0365	-2.02015
NUTM1	0.60312	0.115703
NXF1	-1.5365	-1.66495
OAF	0.64214	-0.103427
OBSCN	1.0268	0.167935
OGT	-1.6481	-1.32172
OIT3	0.6452	-0.0592485
OLIG1	0.78481	0.00112475
OPA1	-0.89275	-0.510231
ORC1	-1.2648	-1.20937
ORC3	-1.7151	-0.300205
ORC6	-2.1804	-1.37379
OSBP	-1.4354	-0.452067
OSBPL7	-0.38147	-0.0150425
OSMR	0.72213	-0.0072181
OTP	0.5485	0.0422266
OTULIN	-0.81178	-0.0473407
OXA1L	-0.88972	-0.786524
OXT	0.88395	-0.0397651
P2RX1	-0.60417	0.105259
P2RY1	0.69598	0.200329
P2RY12	0.95956	-0.0510081
PABPC1	-1.3421	-0.945461
PACSIN2	0.80275	0.184805
PAF1	-1.1284	-1.29125
PAFAH1B1	-2.6229	-2.4816
PAGE5	0.73735	-0.10797
PAGR1	0.71079	-0.0146362
PAICS	-0.62449	-0.237777
PAK1IP1	-1.1245	-0.813878
PAK2	-0.76902	-0.291354
PAN2	-0.6162	-0.396637
PAPLN	0.9469	-0.274999
PAPOLA	-0.96092	-0.0702033
PARN	-1.2163	-0.687421
PARP1	-1.0141	-0.118847
PARP4	0.49757	0.109539
PAWR	0.79353	0.142896
PAX1	0.6985	-0.0653141
PAXBP1	-0.61585	-0.939239
PAXIP1	1.7414	0.467252
PBRM1	1.8345	0.293262
PC	-0.83143	-0.710815
PCBP1	-4.1612	-1.70089
PCBP2	-1.3686	-1.52675
PCDH15	0.98629	0.0157954
PCDH17	0.74557	0.019021
PCDHA1	-0.47494	-0.137376
PCDHB1	-0.85098	-0.0628998
PCDHGB1	-0.5127	-0.390574
PCDHGB6	0.25941	-0.158499
PCED1A	0.48385	-0.0182149
PCF11	-1.5288	-1.49563
PCID2	-1.2183	-0.775604
PCIF1	0.82684	0.0557822
PCK1	0.91584	0.0980065
PCK2	0.94159	0.0346216
PCNA	-1.8023	-2.39582
PCOLCE2	0.62894	0.0948503
PCP4	0.57461	0.098362
PCSK1N	0.72227	-0.0675101
PCSK2	0.96328	-0.0520571
PCSK4	0.57653	-0.0141425
PCYT1A	-1.177	-0.112239
PDCD10	0.72418	0.336656
PDCD11	-1.3295	-1.67027
PDCD2	-2.3083	-1.33817
PDCD2L	-0.8079	-0.100369
PDCD5	-1.2989	-0.50814
PDCD7	-1.8383	-0.970369
PDCL	-1.2443	-0.307345
PDE10A	-0.4588	-0.129185
PDE2A	-0.88086	0.0574143
PDK4	1.1557	-0.167016
PDLIM7	-0.54324	0.177773
PDP1	0.82824	0.00709392
PDRG1	-0.77361	-1.92921
PEAK1	0.74421	-0.000140348
PELI3	-0.33024	-0.28703
PELO	-1.2202	-0.898026
PELP1	-1.536	-1.15353
PENK	0.62768	0.171564
PES1	-0.47472	-1.18019
PEX5	-0.68958	-0.198484
PFDN2	-2.4427	-1.70919
PFDN5	-2.5882	-1.31341
PFDN6	-2.2908	-1.75958
PFKFB3	0.7869	-0.0256793
PFKP	0.70975	0.100506
PFN1	-1.0907	-0.849289
PGAM1	-0.48407	-0.394623
PGBD1	-0.020118	-0.119921
PGGT1B	-2.304	-0.0168634
PGS1	-0.68816	-0.366746
PHAX	-2.6177	-1.18575
PHB	-1.8418	-1.91146
PHB2	-1.5348	-2.20623
PHF11	0.67457	0.0880782
PHF12	-1.774	-1.00601
PHF2	-0.43679	-0.159464
PHF23	-1.2959	-0.0226574
PHF5A	-2.2053	-2.34047
PHIP	-1.5293	-0.0814179
PHKG2	0.68839	-0.0458467
PHLDA1	1.115	-0.0655049
PHLPP1	0.92753	-0.0833175
PI16	0.97902	-0.179534
PIDD1	0.63058	-0.166518
PIGB	0.50171	-0.297483
PIGK	-1.194	-0.333329
PIGL	-0.577	-0.678936
PIGM	-1.2833	-0.101521
PIGQ	-1.0015	0.310191
PIGV	-0.72939	-0.479183
PIK3CB	-0.85905	-0.0816827
PIK3R1	1.0381	-0.050088
PILRA	0.72055	-0.0644908
PIM2	0.77019	0.00108698
PITHD1	0.67372	-0.0493103
PKD1L1	0.41186	-0.171725
PKDCC	0.97491	-0.113312
PLA2G4B	0.92153	-0.00292978
PLAC1	0.56974	0.113279
PLCB2	0.7548	-0.0883857
PLCB3	-0.51245	-0.181503
PLCD1	0.5999	-0.189372
PLD5	-0.43407	0.121842
PLEKHA5	0.74261	0.197363
PLGRKT	0.82386	0.289428
PLK1	-0.55597	-2.0454
PLK4	-1.1481	-1.24575
PLP1	0.82168	0.035474
PLRG1	-1.2336	-0.683224
PLS1	0.7393	-0.0204235
PLXNB2	1.0731	0.119356
PMF1	-2.0004	-1.5641
PMP2	0.44955	0.107942
PMP22	-0.83951	-0.39494
PMPCA	-2.266	-0.871652
PMPCB	-1.1291	-1.83285
PNCK	0.63971	0.0591311
PNLDC1	0.27851	0.174587
PNLIP	1.2433	-0.0726364
PNMA2	0.43633	0.273826
PNO1	-0.3563	-0.687584
PNP	0.69848	0.0731354
PNPLA1	-0.40742	-0.271632
PNPT1	-1.4244	-0.415279
POC1A	-0.72605	-0.44805
POLA1	-1.0467	-0.860969
POLA2	-1.5725	-1.44523
POLD2	-3.3564	-1.14004
POLD4	-1.477	-0.127533
POLE2	-1.7821	-1.8634
POLG2	-0.60323	-0.288055
POLQ	-0.66365	-0.244649
POLR1B	-1.2574	-1.40047
POLR1C	-3.4661	-1.97338
POLR1D	-0.86328	-0.518701
POLR1E	-1.3106	-0.491845
POLR2B	-1.8247	-1.94404
POLR2C	-2.1977	-2.01025
POLR2D	-1.9646	-1.55776
POLR2F	-1.3673	-1.60423
POLR2G	-1.2746	-1.19026
POLR2H	-1.0375	-1.8582
POLR2I	-1.9238	-1.718
POLR2L	-2.0916	-2.70369
POLR3A	-2.5489	-2.08555
POLR3B	-1.696	-1.65921
POLR3C	-2.1418	-1.83876
POLR3E	-0.89841	-0.602742
POLR3H	-2.3639	-1.29771
POLR3K	-2.321	-2.01332
POLRMT	-1.5147	0.0426382
POM121C	-0.66621	-0.689302
POM121L12	0.84535	0.13653
POMC	0.46046	0.129599
POP1	-0.91504	-0.828994
POP4	-0.8278	-0.967436
POP5	-0.98101	-1.61441
POPDC3	0.72631	0.0617399
PORCN	0.49434	-0.0296067
PPAN	-1.3007	-0.978193
PPDPF	-0.40474	0.0777485
PPFIA2	-0.52038	0.0409508
PPIE	-0.98622	-0.434795
PPIH	-1.334	-0.31579
PPIL1	-0.82336	-0.395502
PPIL2	-1.5581	-0.806485
PPIL4	-1.2499	-0.929459
PPM1B	0.70194	0.057696
PPM1F	1.357	0.306057
PPM1H	-0.56112	-0.0902575
PPM1L	0.54671	0.104567
PPME1	-0.96446	-0.309307
PPP1CB	-1.3959	-1.08635
PPP1R10	-1.1983	-1.22318
PPP1R11	-0.76171	-1.1462
PPP1R12A	-0.76156	-1.43908
PPP1R13B	0.37734	0.413605
PPP1R13L	0.54823	0.0427367
PPP1R16A	0.51349	0.0534121
PPP1R2	-1.3901	-1.52952
PPP1R35	-1.7757	-0.171904
PPP1R3F	0.89707	-0.0397835
PPP1R7	-1.1477	-0.54324
PPP1R8	-0.87953	-0.689921
PPP2CA	-0.67206	-1.58065
PPP2R1A	-0.89446	-0.967756
PPP2R5D	-0.48367	-0.0892399
PPP3CA	0.6791	-0.264057
PPP4C	-2.4626	-1.10801
PPP4R4	0.42594	0.193809
PPP6C	-2.6951	-0.500002
PPWD1	-1.3372	-1.91575
PRAP1	0.67523	0.0875466
PRC1	-1.4577	-1.19798
PRDM14	-0.50781	-0.415451
PREB	-2.9893	-1.38028
PRELID1	-1.3438	-1.77868
PREP	0.78485	0.187048
PRIM1	-2.3977	-2.25172
PRIMA1	0.85665	0.0780157
PRKACA	0.7373	0.033573
PRKACB	0.48735	-0.0716115
PRKAR2B	0.47682	0.075743
PRKCE	-0.50786	0.114775
PRKCG	0.78705	0.230392
PRKCI	0.50532	0.203168
PRKG1	0.88006	0.0626227
PRKRIP1	-0.80071	-0.51052
PRM1	0.59144	-0.0786915
PRMT1	-1.5955	-1.08543
PRMT5	-3.7261	-1.49434
PRMT7	-1.883	-0.368135
PROM2	1.0381	-0.000706293
PROSER2	1.0219	-0.115628
PRPF19	-1.8908	-1.81936
PRPF3	-0.95111	-1.21429
PRPF31	-1.0039	-2.10572
PRPF38A	-4.0292	-2.39633
PRPF38B	-1.6956	-2.04284
PRPF4B	-0.67195	-0.611254
PRPF8	-3.6526	-2.03518
PRPS2	0.81673	0.252963
PRR15	0.85591	-0.213936
PRR32	0.094307	0.0389855
PRR35	0.96849	-0.00918966
PRRC2C	-1.1962	-0.463799
PRRT2	0.31981	-0.234131
PSEN1	0.37449	-0.257277
PSIP1	0.93574	0.0745209
PSMA1	-1.0048	-1.979
PSMA3	-2.0752	-2.44696
PSMA4	-3.2457	-1.58768
PSMA5	-3.1209	-2.22683
PSMA6	-1.842	-2.45191
PSMA7	-3.0357	-2.16115
PSMA8	0.71233	-0.176147
PSMB1	-2.2795	-2.0701
PSMB2	-1.8472	-1.87283
PSMB3	-1.6203	-2.56492
PSMB4	-4.223	-2.28665
PSMB5	-3.6708	-2.18535
PSMB7	-2.0194	-1.7594
PSMC1	-1.0693	-0.708475
PSMC2	-1.2403	-1.16148
PSMC4	-1.6616	-1.39433
PSMC6	-1.5706	-2.14118
PSMD11	-1.0281	-1.74551
PSMD12	-1.9532	-1.23923
PSMD14	-0.8719	-1.77123
PSMD3	-0.67031	-1.55974
PSMD4	-1.7709	-1.70809
PSMD6	-0.49192	-1.91557
PSMD7	-1.6759	-1.80056
PSMD8	-1.7195	-1.7263
PSME3	-1.2421	-0.0506426
PSMF1	0.85892	-0.0600579
PSMG1	-0.91548	-1.30026
PSTK	-0.67144	-0.081691
PTCD3	-0.47577	-0.393006
PTER	0.69148	0.204175
PTGES	0.75393	-0.0450088
PTGES3L	-1.436	0.0681868
PTGIS	-0.46547	0.10197
PTK2	-1.4499	-0.792279
PTMA	-0.3505	-0.726162
PTPMT1	-2.9236	-0.239832
PTPN1	-0.98298	-0.218668
PTPN11	-1.8098	-0.404065
PTPN12	1.7262	-0.00874356
PTPN14	1.8521	0.113659
PTPN2	0.58413	-0.198491
PTPN23	-1.1715	-0.871972
PTPRS	0.62871	0.141727
PUF60	-1.8619	-2.25448
PUS1	0.70542	-0.143666
PWP1	-1.8615	-0.557964
PWP2	-0.7237	-0.723281
PXDN	0.66055	-0.0405477
PXN	-1.1571	-0.486628
PYDC1	0.7367	0.208449
PYGM	-0.92873	-0.395793
PYROXD1	-1.4387	-1.74239
QRICH1	1.3709	-0.0945915
QRSL1	-0.83293	-0.124165
R3HDM4	0.81576	0.0379561
RAB10	0.86871	0.24941
RAB11FIP3	0.72512	-0.010539
RAB18	-0.30029	-0.509843
RAB27B	0.77713	0.0499673
RAB2A	-1.7683	-0.426491
RAB32	0.48191	0.00853787
RAB3GAP2	-1.0065	-0.357837
RAB40C	0.76155	-0.104341
RAB41	0.63681	0.104785
RAB4A	0.72137	-0.207427
RABGGTA	-1.4482	-0.946658
RABGGTB	-1.486	-1.20726
RAC1	-1.488	-0.820049
RACGAP1	-1.03	-1.089
RAD23B	-1.168	-0.210504
RAD50	-0.94194	0.104543
RAD51	-0.96144	-1.73545
RAD51C	-2.2937	-1.35858
RAD51D	-1.8657	-1.05132
RAD9A	-2.8917	-0.332615
RALY	-1.4104	-0.236715
RAMP2	0.58768	0.00675704
RAMP3	0.63455	0.185054
RAN	-1.0149	-2.8082
RANBP6	0.60955	0.0949537
RANGAP1	-2.3749	-1.82727
RAP1B	0.62341	-0.544705
RAP2B	1.3999	0.179123
RAPGEF1	-1.3065	0.0382467
RARRES2	0.45931	0.0998695
RARS2	-0.83732	-0.249375
RASA2	0.89483	0.128031
RASAL2	0.52554	-0.0527513
RASAL3	1.0119	0.158739
RASD1	-0.89059	-0.226057
RASGRP2	-0.94602	-0.505211
RASL10A	-0.53334	0.0251339
RAVER1	1.1161	0.0558947
RAVER2	-0.76284	-0.112871
RB1	1.0483	0.354722
RBBP4	-1.0206	-1.08104
RBBP5	-1.214	-1.13044
RBBP7	-2.1058	-0.445109
RBKS	0.88193	0.0815414
RBM12	-0.21208	-0.409795
RBM15	2.1062	0.0793906
RBM19	-0.51002	-1.02827
RBM22	-2.7894	-1.80052
RBM25	-1.3935	-1.60038
RBM26	-1.0414	-0.0687995
RBM28	-1.1278	-0.769922
RBM39	-0.78377	-2.03299
RBM48	-1.6752	-1.10712
RBM8A	-1.7879	-2.03357
RBMX	-1.2491	-1.67809
RBX1	-1.1919	-1.15949
RCC2	0.61848	-0.018604
RCL1	-1.1451	-0.860568
RCOR1	-0.76152	-0.726461
RD3L	0.38304	0.288599
RDH8	0.32224	-0.053687
REG1A	0.9727	0.128109
RELA	0.31775	-0.560017
REM2	0.75889	-0.0138204
REPS1	0.83639	0.139579
RER1	-0.89381	-0.0237338
REV3L	-1.0929	-0.221612
RFC2	-1.1975	-0.961453
RFC5	-2.547	-1.40468
RFT1	-0.71414	-1.15531
RFX2	0.75217	0.0893016
RFX8	-0.62116	0.0637608
RGL3	0.6412	0.398326
RGP1	-0.70326	-0.575389
RGR	0.68281	-0.076089
RGS16	1.2275	-0.0344598
RGS9	0.78308	-0.0270666
RHBDD2	1.0182	-0.179705
RHOA	0.40865	-0.778109
RHOC	-0.55213	-0.504618
RHOD	-0.47156	-0.289468
RHOQ	-1.6128	-1.26507
RHPN1	-0.8433	-0.376618
RIC1	-1.0537	-0.923911
RIF1	-0.88953	-0.0108883
RIN1	-1.055	-0.0883871
RING1	0.98326	-0.162783
RINT1	-2.316	-1.12389
RIT2	1.1156	-0.0423915
RLF	0.9359	-0.155538
RLIM	1.4411	-0.0752632
RLN1	0.56857	0.049579
RMI1	-1.0425	-0.426235
RNASE2	0.58944	0.205807
RNASE7	1.1048	-0.179894
RNASE8	0.73528	-0.0933268
RNASEK	-0.34259	-0.304954
RNF113A	-1.4815	-1.01523
RNF125	0.97419	0.115065
RNF146	0.86158	-0.0303171
RNF152	0.64958	0.190499
RNF169	-0.82732	0.00550497
RNF175	0.4484	-0.00685356
RNF180	0.93843	0.247073
RNF182	0.77227	-0.040492
RNF207	1.1482	0.0986655
RNF212B	-0.52129	-0.467978
RNF214	-0.45426	-0.413792
RNF216	0.86961	0.0110595
RNF26	-0.37581	-0.465059
RNF4	-0.72243	-0.832541
RNF44	0.69076	-0.314951
RNF7	2.5975	0.284857
RNF8	-1.5675	-0.768598
RNFT2	0.51942	-0.0994777
RNGTT	-1.4999	-2.02865
RNMT	-1.6851	-0.337199
RNPC3	-1.1234	-1.94206
RNPS1	-0.32887	-1.05112
ROCK1	0.68853	-0.224784
ROCK2	1.3714	-0.0200167
ROGDI	-0.025026	0.162099
ROPN1L	-0.6285	-0.0196656
RORC	-0.44217	-0.184699
RPA2	-1.4051	-2.31119
RPA3	-3.0863	-1.21756
RPAIN	-1.4069	-1.7335
RPAP3	-1.2989	-1.30604
RPE	-0.9364	-0.667407
[truncated: 13,667 more rows]

## Sheet: H226
id	Log2(DMSO second sequencing timepoint vs Brunello library pool)	Depmap Chronos score
A1BG	1.0336	-0.139189
A1CF	-0.040294	0.11548
A2M	0.21797	0.0122569
A2ML1	-0.25007	-0.00761098
A3GALT2	-0.44505	-0.208182
A4GALT	0.49495	0.0616189
A4GNT	0.19408	0.0196084
AAAS	-1.1826	0.0458309
AACS	0.11118	0.0712357
AADAC	-0.49424	0.084381
AADACL2	0.28708	-0.0670225
AADACL3	0.37253	0.281125
AADACL4	0.45484	0.192229
AADAT	0.62005	-0.0118856
AAGAB	0.99921	0.0390735
AAK1	-0.12468	-0.24341
AAMDC	0.17916	-0.0452107
AAMP	-4.2538	-1.03565
AANAT	0.22654	-0.0792654
AAR2	-0.1083	0.0748331
AARD	0.5453	-0.111219
AARS2	-3.736	-0.172596
AARSD1	-0.23037	-0.271232
AASDH	0.17005	-0.113708
AASDHPPT	-3.8099	-0.0394822
AASS	0.39095	0.0941246
AATF	-3.2542	-0.591747
AATK	0.041511	-0.127311
ABAT	0.76222	-0.00394345
ABCA1	0.79431	-0.0438117
ABCA10	-0.084962	-0.0655042
ABCA12	0.16145	-0.000845928
ABCA13	0.18807	0.0596253
ABCA2	0.028181	0.0590197
ABCA3	0.33807	0.0129227
ABCA4	0.37955	-0.480351
ABCA5	-0.26085	-0.0374578
ABCA6	0.72538	-0.129149
ABCA7	0.64769	0.0556507
ABCA8	0.6764	-0.0794734
ABCA9	0.29267	0.0147808
ABCB1	-0.093711	-0.0877536
ABCB10	0.5811	-0.273064
ABCB11	0.51061	-0.0270127
ABCB4	-0.094179	0.0156992
ABCB5	0.20285	-0.166396
ABCB6	0.25195	-0.126402
ABCB7	-5.2428	-0.30176
ABCB8	0.54887	0.0127039
ABCB9	-0.093371	0.0378203
ABCC1	0.40877	-0.0707346
ABCC10	-0.5431	-0.0504753
ABCC11	-0.17674	-0.0112311
ABCC12	0.37932	0.00940292
ABCC2	0.45051	-0.100236
ABCC3	-0.18839	0.0434753
ABCC4	1.0899	0.156988
ABCC5	0.13877	0.00554475
ABCC6	0.13145	-0.258595
ABCC8	0.14637	-0.0345927
ABCC9	0.37688	0.00923824
ABCD1	-1.4865	-0.237686
ABCD2	0.38432	0.0495526
ABCD3	-0.088997	-0.123989
ABCD4	-0.081773	-0.226917
ABCE1	-5.0752	-2.07513
ABCF1	-4.0469	-1.42349
ABCF2	-0.44391	-0.226318
ABCF3	0.16279	0.174251
ABCG1	-0.19484	-0.0391881
ABCG2	0.091994	0.0200357
ABCG4	0.33547	-0.102897
ABCG5	-0.03763	0.0161606
ABCG8	0.56354	0.00627827
ABHD1	-0.0022216	0.0840971
ABHD10	-0.17695	-0.0389275
ABHD11	-0.20875	-0.388547
ABHD12	0.039532	-0.154695
ABHD12B	0.89121	0.173858
ABHD13	0.36864	-0.152303
ABHD14A	0.1093	0.0942636
ABHD14B	0.37186	0.0999239
ABHD15	-0.098087	-0.198305
ABHD16A	0.52823	0.122235
ABHD16B	0.43516	-0.0141137
ABHD17A	-1.6984	-0.736248
ABHD17B	0.14223	-0.0329422
ABHD17C	0.53312	0.00721362
ABHD2	-0.23743	0.00380027
ABHD3	0.078356	-0.037583
ABHD4	-0.021321	0.16646
ABHD5	0.10549	0.0920858
ABHD6	0.12006	0.0708974
ABHD8	0.65321	-0.0366222
ABI1	-1.1461	-0.0160899
ABI2	0.52571	0.0502257
ABI3	-0.12165	0.0214072
ABI3BP	-0.50613	-0.344127
ABL1	0.010555	0.0836781
ABL2	0.4327	0.0191975
ABLIM1	0.11973	0.14806
ABLIM2	0.050787	0.142177
ABLIM3	0.62423	-0.0852638
ABR	-0.092119	0.0261363
ABRA	0.13278	0.0284905
ABRACL	0.34819	0.169135
ABT1	-2.9752	-1.22654
ABTB1	1.1161	-0.0873718
ABTB2	0.32596	0.0371452
ACAA1	0.38155	-0.0133562
ACAA2	0.012567	-0.176176
ACACA	-2.2198	-0.0633019
ACACB	0.71206	0.0721807
ACAD10	0.017055	0.0843643
ACAD11	0.55792	-0.0121241
ACAD8	0.37521	0.0154937
ACAD9	-2.0676	-0.115749
ACADL	0.79794	0.0746321
ACADM	0.23734	0.0199774
ACADS	1.1298	0.104895
ACADSB	0.37855	0.0676096
ACADVL	0.61765	0.169589
ACAN	0.61767	-0.185373
ACAP1	0.11548	-0.0138425
ACAP2	0.18931	0.183092
ACAP3	0.043429	-0.138914
ACAT1	0.84118	0.346713
ACAT2	0.033316	0.0968492
ACBD3	0.078436	0.0547584
ACBD4	-0.16563	-0.0409099
ACBD5	-0.62338	-0.0503895
ACBD6	0.33813	0.241514
ACBD7	0.28515	-0.0745354
ACCS	0.29035	0.219059
ACCSL	0.18951	-0.0411763
ACD	-1.1183	-0.230344
ACE	-0.50731	-0.0933559
ACE2	0.13645	0.114437
ACER1	0.24003	-0.145497
ACER2	0.31676	-0.0394945
ACER3	-0.61627	0.0251957
ACHE	-0.70951	-0.0646077
ACIN1	-0.9541	-0.909575
ACKR1	0.010221	0.0275715
ACKR2	0.54497	0.104464
ACKR3	0.20178	-0.0701561
ACKR4	0.57064	-0.0734195
ACLY	-3.0223	-0.816553
ACMSD	0.070285	0.000450895
ACO1	0.39702	0.0368145
ACO2	-1.6243	-0.670518
ACOT1	-0.094713	0.100643
ACOT11	0.31499	-0.0558129
ACOT12	0.46064	-0.0416599
ACOT13	-0.34134	0.027825
ACOT2	0.54708	-0.183341
ACOT4	0.734	-0.142627
ACOT6	0.22016	-0.00791725
ACOT7	-0.54119	0.105721
ACOT8	0.10353	-0.0228691
ACOT9	0.51883	-0.00101184
ACOX1	-2.7286	-0.461867
ACOX2	-0.13096	-0.119668
ACOX3	0.23091	0.122102
ACOXL	-0.53668	-0.0940018
ACP1	0.22233	0.122522
ACP2	0.01121	0.00308572
ACP5	-0.41846	0.0110106
ACP6	0.29456	-0.0220308
ACPP	0.20856	0.0847247
ACR	0.94706	-0.248426
ACRBP	0.17625	0.102408
ACRV1	0.78806	0.103141
ACSBG1	0.0064894	-0.027359
ACSBG2	0.27353	-0.124882
ACSF2	-0.40413	-0.0199349
ACSF3	0.615	0.118344
ACSL1	-0.26212	0.00786758
ACSL3	-2.2024	-0.436877
ACSL4	0.21833	-0.53326
ACSL5	0.4301	-0.170558
ACSL6	-0.018168	-0.122388
ACSM1	0.30821	0.116929
ACSM2A	-0.18394	0.0207851
ACSM3	0.60392	-0.0748444
ACSM4	-0.12417	0.0732492
ACSM5	0.079581	-0.0929842
ACSM6	0.35191	0.217318
ACSS1	-0.16978	0.0827357
ACSS2	-0.069731	0.0874348
ACSS3	0.26748	0.11057
ACTA1	0.67138	-0.0260248
ACTA2	-0.21753	0.0419105
ACTB	-3.2649	-0.450808
ACTBL2	0.83541	0.0450703
ACTC1	0.33716	0.0700835
ACTG1	-0.12989	-0.716829
ACTG2	0.21396	0.042297
ACTL10	0.43155	-0.00246579
ACTL6A	-4.8974	-1.67699
ACTL6B	0.59296	-0.0333296
ACTL7A	0.40925	-0.08709
ACTL7B	0.44312	0.0629373
ACTL8	0.2118	0.043188
ACTL9	0.76944	0.00420251
ACTN1	0.33674	-0.131446
ACTN2	0.39983	-0.022324
ACTN4	0.13726	-0.159089
ACTR10	-5.29	-1.38342
ACTR1A	-3.7232	-0.425561
ACTR1B	-1.6179	-0.35548
ACTR2	-5.1026	-1.32021
ACTR3	-2.4626	-0.113495
ACTR3B	-0.050257	0.0503022
ACTR5	-3.6551	-0.316486
ACTR6	-2.8489	-0.572018
ACTR8	-2.9613	-1.01925
ACTRT1	0.39117	0.20673
ACTRT2	-0.099568	0.152797
ACTRT3	-0.14767	0.0930004
ACVR1	0.43649	0.0778918
ACVR1B	-0.83654	-0.0803057
ACVR1C	-0.59011	-0.00625302
ACVR2A	-0.28801	-0.240281
ACVR2B	0.4825	-0.0230263
ACVRL1	0.36543	-0.06008
ACY1	0.65023	0.199498
ACY3	-0.084303	-0.0801078
ACYP1	0.35132	0.0172745
ACYP2	0.44016	0.118604
ADA	0.67905	-0.0231758
ADAD1	0.32767	0.0419431
ADAD2	0.5912	-0.210497
ADAL	0.083762	-0.0150848
ADAM10	0.30271	0.156795
ADAM11	-0.3255	-0.300767
ADAM12	0.80345	0.0591679
ADAM15	0.0015249	0.0693204
ADAM17	0.31262	-0.0066019
ADAM18	1.2699	0.164077
ADAM19	0.25392	0.0556089
ADAM2	0.053701	-0.0927681
ADAM20	0.30299	0.0281125
ADAM21	0.71776	0.121253
ADAM22	-0.25516	-0.0189208
ADAM23	0.53031	0.0222141
ADAM28	0.14909	0.104247
ADAM29	0.458	-0.0559583
ADAM30	-0.46166	-0.198799
ADAM32	0.98123	0.043703
ADAM33	0.45714	-0.046855
ADAM7	0.017452	0.0380839
ADAM8	-0.47109	0.130217
ADAM9	0.19585	0.0210665
ADAMDEC1	0.49221	0.0138623
ADAMTS1	0.63613	-0.0493152
ADAMTS10	0.068372	-0.123844
ADAMTS12	0.17209	-0.168218
ADAMTS13	0.53363	-0.086602
ADAMTS14	-0.24156	0.0372285
ADAMTS15	0.54404	0.00479324
ADAMTS16	0.1551	0.0895846
ADAMTS17	0.059791	-0.0818638
ADAMTS18	0.57608	-0.0239647
ADAMTS19	-0.1242	0.0363407
ADAMTS2	0.26416	0.0828841
ADAMTS20	0.57157	-0.0850072
ADAMTS3	-0.01914	-0.263598
ADAMTS4	-0.47758	-0.183423
ADAMTS5	0.25561	-0.190927
ADAMTS6	0.24725	0.159231
ADAMTS7	-0.3483	-0.278773
ADAMTS8	0.80274	-0.0110897
ADAMTS9	-0.11329	0.0704981
ADAMTSL1	0.6284	0.0873193
ADAMTSL2	-0.26039	0.0440469
ADAMTSL3	0.54273	0.0936543
ADAMTSL4	-0.42704	-0.307493
ADAMTSL5	0.11383	-0.291585
ADAP1	-0.68939	-0.0434959
ADAP2	-0.41922	-0.179845
ADAR	-2.736	-1.34828
ADARB1	0.15884	-0.0865855
ADARB2	0.60154	-0.0999163
ADAT1	0.55448	-0.0891714
ADAT2	-3.7489	-0.00347532
ADAT3	-3.8824	-0.932489
ADCK1	0.81257	0.150771
ADCK2	0.057774	-0.0939746
ADCK5	0.48942	0.0520123
ADCY1	-0.39932	-0.0168453
ADCY10	0.43077	0.0882236
ADCY2	0.30621	0.0237402
ADCY3	-0.13226	-0.251332
ADCY4	-0.084144	-0.0979821
ADCY5	0.18362	0.0707153
ADCY6	0.49099	-0.00907788
ADCY7	0.21851	0.0214459
ADCY8	0.5692	0.0100541
ADCY9	0.081408	-0.0491867
ADCYAP1	0.5529	0.137095
ADCYAP1R1	-0.92132	-0.0196923
ADD1	0.12291	0.161098
ADD2	-0.0026126	-0.057793
ADD3	0.28875	-0.0152194
ADGRA1	0.33548	0.0605974
ADGRA2	0.42953	0.071341
ADGRA3	0.27704	-0.166539
ADGRB1	-0.24424	0.0131623
ADGRB2	0.26472	-0.0281084
ADGRB3	-0.14629	-0.0723075
ADGRD1	-0.97265	0.0310333
ADGRE1	-0.29329	-0.24416
ADGRE2	0.21541	0.0047369
ADGRE3	-0.32673	0.065749
ADGRE5	-0.23848	0.036978
ADGRF1	0.14954	0.111488
ADGRF3	0.21133	0.0370419
ADGRF4	0.4117	0.0667345
ADGRF5	0.43931	-0.0740648
ADGRG1	0.15024	-0.170377
ADGRG2	0.37174	0.0981402
ADGRG3	0.12075	-0.141925
ADGRG4	0.79785	-0.0169486
ADGRG5	-0.26686	0.0234546
ADGRG6	-0.1823	0.252044
ADGRG7	0.4478	-0.120788
ADGRL1	0.092628	-0.0142282
ADGRL2	-0.11652	-0.127224
ADGRL3	0.40444	-0.0907502
ADGRL4	0.52183	-0.00151611
ADGRV1	0.45822	-0.0890229
ADH1A	0.82943	0.263787
ADH1B	1.2833	0.0837415
ADH4	-0.21471	-0.0757292
ADH5	0.18147	-0.340451
ADH6	0.48132	-0.0812304
ADH7	0.74802	0.0196776
ADHFE1	-0.2121	-0.175217
ADI1	-0.054184	0.104136
ADIG	0.78314	0.0582393
ADIPOQ	0.51017	0.155265
ADIPOR1	0.56726	0.0606666
ADIPOR2	1.129	0.00226089
ADIRF	0.50645	-0.0432189
ADK	0.15338	0.0414707
ADM	0.1294	0.0682442
ADM2	0.32555	-0.0329382
ADM5	0.44308	-0.186441
ADNP	-0.71691	0.00831942
ADNP2	1.0194	-0.0145745
ADO	0.28593	-0.0722807
ADORA1	-0.095881	-0.0835224
ADORA2A	0.011414	-0.121751
ADORA2B	0.54226	0.22414
ADPGK	-0.27183	-0.0964224
ADPRH	0.71635	0.200383
ADPRHL1	0.62181	-0.140027
ADPRHL2	0.13295	-0.0165006
ADPRM	0.32156	0.0849994
ADRA1A	0.80704	0.0485413
ADRA1B	0.28798	-0.0246904
ADRA1D	0.034131	-0.0742219
ADRA2A	0.97381	-0.00794619
ADRA2B	0.1035	-0.11257
ADRA2C	0.24415	-0.0124569
ADRB1	0.4898	0.0357059
ADRB2	0.65104	0.139707
ADRB3	-0.29553	-0.0457206
ADRM1	-3.3996	-0.215223
ADSL	-1.8723	-0.572214
ADTRP	0.29984	-0.132565
AEBP1	0.69691	-0.0107413
AEBP2	1.8328	0.16545
AEN	0.00094956	-0.0132079
AFAP1	0.44085	0.0414159
AFAP1L1	0.20499	0.0606253
AFAP1L2	-0.32612	0.0720247
AFF1	0.89843	-0.127878
AFF2	0.17506	0.093022
AFF3	0.1827	-0.238989
AFF4	0.45629	-0.11779
AFG3L2	-3.9248	-0.599305
AFM	-0.35562	0.135087
AFMID	0.23484	-0.0545262
AFP	0.63198	-0.0139066
AFTPH	0.17246	0.0398486
AGA	0.32197	-0.100351
AGAP1	0.15442	-0.102455
AGAP2	0.16225	-0.376702
AGAP3	0.13081	0.0136161
AGAP6	-0.94039	-0.739252
AGBL1	0.48269	0.128453
AGBL2	-0.65168	0.0949657
AGBL3	0.23344	-0.106752
AGBL4	0.26329	-0.0418894
AGBL5	0.20087	0.0852299
AGER	0.64091	-0.0193346
AGFG1	0.52615	0.0255415
AGFG2	0.69255	-0.13465
AGGF1	0.0065457	0.172499
AGK	-1.1517	-0.0583675
AGL	-0.0336	-0.323771
AGMAT	-0.23148	-0.087526
AGMO	-0.090658	0.0688843
AGO1	-0.30239	-0.0834785
AGO2	-0.955	0.106625
AGO3	0.44264	-0.164937
AGO4	0.24318	-0.0111445
AGPAT1	0.17638	-0.120515
AGPAT2	-1.2494	-0.337535
AGPAT3	0.12784	-0.0997196
AGPAT4	0.32758	-0.00936401
AGPAT5	-0.67947	0.00721204
AGPS	-1.0127	-0.0580474
AGR2	-0.17587	-0.027329
AGR3	0.34196	-0.0592137
AGRN	-0.39474	0.0153493
AGRP	-0.040077	-0.239919
AGT	-0.35803	0.0362391
AGTPBP1	-0.014928	-0.0263749
AGTR1	0.22177	-0.118864
AGTR2	0.30659	0.0369148
AGTRAP	0.033438	0.160829
AGXT	0.079229	0.010567
AGXT2	0.51485	-0.0596316
AHCTF1	-2.1258	-1.23936
AHCY	-2.2146	-0.513287
AHCYL1	-4.2524	-0.904979
AHCYL2	0.12506	-0.0853502
AHDC1	-1.6372	-0.000436732
AHI1	0.59135	0.0323339
AHNAK	0.075575	-0.456205
AHNAK2	1.027	-0.0878007
AHR	0.59578	0.175239
AHRR	0.43535	-0.257751
AHSA1	-0.55367	0.0682612
AHSG	-0.298	0.00194512
AHSP	0.47214	0.0228385
AICDA	0.82312	0.175238
AIDA	0.23847	-0.0603879
AIF1	0.19446	-0.118536
AIF1L	0.63859	-0.0239282
AIFM1	-2.7282	-0.0976489
AIFM2	-3.997	-0.0234953
AIFM3	0.44213	0.0150248
AIG1	0.58238	-0.132359
AIM2	0.61533	0.076074
AIMP1	-0.1337	-0.0574532
AIMP2	-0.48116	-0.147301
AIP	1.3066	-0.035558
AIPL1	0.10031	0.0158994
AIRE	0.12	-0.0203596
AJAP1	0.78963	0.204452
AJUBA	0.71201	-0.101597
AK1	0.12349	-0.193045
AK2	-2.0952	-0.503839
AK3	-0.014554	0.0181624
AK4	-0.19955	-0.658758
AK5	1.443	-0.0496281
AK6	-5.2692	-1.22369
AK7	0.49424	0.0847297
AK8	-0.80417	-0.110601
AK9	0.0034262	0.14029
AKAP1	0.15474	-0.173859
AKAP10	0.33712	-0.100143
AKAP11	0.15003	-0.0320739
AKAP12	0.44947	-0.210007
AKAP13	0.47927	-0.0839009
AKAP14	0.53918	0.0867536
AKAP17A	-0.57624	0.0640905
AKAP3	0.53327	-0.194078
AKAP4	-0.22619	0.0633023
AKAP5	0.49153	0.0323948
AKAP6	0.22508	-0.122111
AKAP7	0.71697	0.0470922
AKAP8	0.1522	-0.144501
AKAP8L	-0.32363	-0.280361
AKAP9	0.28632	-0.0610688
AKIP1	-0.061837	-0.236049
AKIRIN1	-0.7901	-0.586429
AKIRIN2	-3.7944	-1.65383
AKNA	0.025243	0.00637708
AKNAD1	0.45495	-0.260886
AKR1A1	0.51696	-0.085964
AKR1B1	0.53197	0.0381205
AKR1B10	0.29118	0.0538198
AKR1B15	0.64463	-0.787077
AKR1C2	0.25661	-0.135709
AKR1C3	0.17312	-0.0200389
AKR1C4	0.049957	0.0946777
AKR1D1	0.17616	-0.114456
AKR1E2	0.39904	0.0716052
AKR7A2	-9.91e-05	0.0894773
AKR7A3	-0.29792	-0.345186
AKT1	1.131	0.0419134
AKT1S1	1.274	-0.107578
AKT2	0.41348	-0.165217
AKT3	0.35212	0.0537274
AKTIP	-0.87836	-0.645143
ALAD	-0.44584	-0.126923
ALAS1	0.78624	-0.0391021
ALAS2	0.7537	0.127713
ALB	0.53933	0.00269737
ALCAM	0.63629	-0.0740001
ALDH16A1	-0.14831	-0.186937
ALDH18A1	0.24895	0.0704107
ALDH1A1	0.78328	0.166315
ALDH1A2	0.4466	-0.0485796
ALDH1A3	0.31667	0.190397
ALDH1B1	0.39105	-0.212162
ALDH1L1	-0.078901	0.04398
ALDH1L2	-0.18653	0.000944812
ALDH2	0.24542	0.0921517
ALDH3A1	0.031645	0.0530788
ALDH3A2	0.6678	0.126956
ALDH3B2	0.58646	-0.0657079
ALDH4A1	0.29908	-0.00269596
ALDH5A1	0.71813	-0.0117467
ALDH6A1	0.31552	-0.147298
ALDH7A1	0.011344	0.0670708
ALDH8A1	0.64251	-0.0101465
ALDH9A1	0.14595	-0.127412
ALDOA	-5.1779	-0.836958
ALDOB	-0.51135	0.0260805
ALDOC	-1.1361	-0.258078
ALG1	-3.5656	-0.660134
ALG10	-0.20571	-0.161291
ALG10B	-0.83948	-0.285329
ALG11	-3.9145	-1.64978
ALG12	-1.7887	-0.0605031
ALG13	-4.5937	-0.54546
ALG14	-2.5962	-0.595612
ALG1L	-4.2181	-1.25199
ALG2	-4.7215	-0.8543
ALG3	-1.6897	-0.133011
ALG5	-1.3167	-0.25875
ALG6	-2.7556	-0.362592
ALG8	-2.7058	-0.0645819
ALG9	-2.0075	0.0847334
ALK	-0.12679	-0.0891457
ALKBH1	-0.043304	-0.0897634
ALKBH2	-0.052448	0.0346741
ALKBH3	-0.43131	-0.100312
ALKBH4	0.28029	-0.138053
ALKBH5	-0.20798	-0.00431903
ALKBH6	0.21658	-0.121788
ALKBH7	0.099443	0.0540996
ALKBH8	-0.87776	0.0930079
ALLC	0.24748	0.092317
ALMS1	-0.054083	-0.0952335
ALOX12	0.5416	0.0720504
ALOX12B	0.087874	0.0322694
ALOX15	0.26161	-0.0699523
ALOX15B	0.11188	0.0111381
ALOX5	0.68395	-0.239448
ALOX5AP	-0.40309	0.0306307
ALOXE3	0.32467	0.0442278
ALPI	-0.73218	-0.0244789
ALPK1	0.49745	0.0384229
ALPK2	-0.26846	0.159321
ALPK3	0.22237	-0.232815
ALPL	0.30795	0.142413
ALPP	0.63469	0.00965215
ALS2	0.60632	0.0547364
ALS2CL	0.54048	-0.280401
ALX1	-0.0024625	0.184965
ALX3	0.20089	-0.248263
ALX4	-0.072407	0.0175118
ALYREF	-1.8653	-0.866652
AMACR	-0.077785	-0.156964
AMBN	-0.088866	-0.264814
AMBP	0.21369	-0.10787
AMBRA1	-0.58742	0.435417
AMD1	-0.44093	-0.534243
AMDHD1	-0.27511	-0.14567
AMDHD2	0.012768	-0.0356623
AMELX	0.59936	0.0824721
AMER1	1.4216	0.00967215
AMER2	0.46013	-0.201433
AMER3	-0.1769	-0.0637002
AMFR	-0.78723	-0.188594
AMH	0.29879	-0.0205929
AMHR2	0.55291	-0.0498777
AMIGO1	0.56572	-0.172292
AMIGO2	0.39639	0.00317101
AMIGO3	-0.25488	-0.0757579
AMMECR1	0.21361	0.0973918
AMMECR1L	0.78623	-0.15353
AMN	0.34115	-0.00616573
AMN1	0.31451	-0.0580006
AMOT	0.94933	0.128387
AMOTL1	0.6671	0.0254497
AMOTL2	1.3915	0.138141
AMPD1	-0.18929	-0.217487
AMPD2	0.12243	-0.1453
AMPD3	-0.015667	0.126819
AMPH	-0.49402	8.54583e-05
AMT	0.4437	-0.174323
AMTN	0.54626	0.067173
AMY2A	-0.33321	-0.0262093
AMZ1	-0.31559	0.0486151
AMZ2	0.20092	0.0748241
ANAPC1	-2.9247	-1.8246
ANAPC10	-3.3975	-0.911232
ANAPC11	-5.3257	-2.03791
ANAPC13	-2.4287	-0.185882
ANAPC15	-3.4497	-0.121273
ANAPC16	0.073073	0.0299873
ANAPC2	-4.4342	-1.98525
ANAPC4	-2.3671	-1.97176
ANAPC5	-4.8212	-1.38346
ANAPC7	-0.28594	0.0799533
ANG	0.058062	-0.247468
ANGEL1	0.21197	0.0146006
ANGEL2	0.79684	-0.0336678
ANGPT1	0.0088856	-0.00373074
ANGPT2	0.64692	0.00450232
ANGPT4	0.38966	0.199437
ANGPTL1	0.27709	0.111617
ANGPTL2	-0.19563	0.0929307
ANGPTL3	0.085476	-0.100447
ANGPTL4	0.47591	-0.0375398
ANGPTL5	0.18757	-0.0529529
ANGPTL6	-0.1923	-0.073216
ANGPTL7	0.552	0.0236108
ANHX	-0.81379	0.0376623
ANK1	0.22329	0.0524911
ANK2	0.6838	0.0424945
ANK3	-0.0014082	0.0494055
ANKAR	0.035736	-0.0310115
ANKDD1A	0.34221	0.0313562
ANKDD1B	0.51527	0.144376
ANKEF1	0.22297	0.127841
ANKFN1	0.622	0.122704
ANKFY1	-0.25726	-0.25633
ANKH	0.10747	-0.0684666
ANKHD1	-0.1711	-0.217447
ANKIB1	0.48075	-0.0530127
ANKK1	0.58735	-0.175366
ANKLE1	0.34151	-0.105894
ANKLE2	-2.4949	-1.7872
ANKMY1	0.16166	0.0723961
ANKMY2	0.84116	-0.271444
ANKRA2	-0.33905	-0.278241
ANKRD1	-0.29902	-0.00581914
ANKRD10	0.29074	0.0931805
ANKRD11	-2.7295	-0.383162
ANKRD12	0.55476	0.0437977
ANKRD13A	-0.1248	-0.0241869
ANKRD13B	-0.080649	-0.0602955
ANKRD13C	0.31926	-0.0252414
ANKRD13D	0.18847	-0.0126117
ANKRD16	0.21553	0.000154814
ANKRD17	-1.0057	-0.255779
ANKRD18A	0.72164	-0.263561
ANKRD2	-0.32254	0.0117353
ANKRD22	0.9715	-0.181448
ANKRD23	0.36756	-0.0546759
ANKRD24	-0.39529	-0.219983
ANKRD26	-0.45293	-0.00311743
ANKRD27	0.31865	-0.246461
ANKRD28	-0.88368	-0.0355713
ANKRD30A	-0.024118	-0.0987895
ANKRD30B	0.11664	-0.120761
ANKRD31	0.23688	-0.223685
ANKRD33	0.35996	0.0911555
ANKRD33B	-0.57394	0.0801605
ANKRD34A	0.51554	-0.200665
ANKRD34B	0.27123	-0.0403213
ANKRD34C	0.058931	-0.0350193
ANKRD35	0.010228	-0.30614
ANKRD37	0.4278	-0.0421062
ANKRD39	-0.20588	-0.130751
ANKRD40	-0.34222	-0.0886493
ANKRD42	0.32989	0.0341774
ANKRD44	0.024795	0.0559301
ANKRD45	-0.047942	-0.0513023
ANKRD46	-0.28987	-0.0681715
ANKRD49	-4.7484	-0.136632
ANKRD50	0.15975	0.166582
ANKRD52	-1.8627	-0.242579
ANKRD53	-0.16784	-0.109018
ANKRD54	0.70112	-0.273809
ANKRD55	-0.031339	0.0191936
ANKRD6	0.36582	-0.179931
ANKRD61	0.31171	0.0726961
ANKRD62	0.32479	0.070794
ANKRD65	0.25285	-0.498883
ANKRD66	0.32167	0.165563
ANKRD7	-0.37825	0.152809
ANKRD9	1.0423	0.090143
ANKS1A	0.64024	0.0648273
ANKS3	0.55992	-0.050221
ANKS4B	0.092725	-0.00973875
ANKS6	-0.1757	-0.177816
ANKZF1	0.24466	-0.0114504
ANLN	-2.7	-0.755587
ANO1	0.41196	-0.0993578
ANO10	0.16222	-0.035196
ANO3	0.028799	0.0412302
ANO4	0.060713	-0.0516467
ANO5	0.53516	-0.0410804
ANO6	0.053214	0.186789
ANO7	0.61152	0.0765236
ANO8	0.47056	-0.0995241
ANO9	0.17156	0.213905
ANOS1	0.19818	0.130452
ANP32A	-0.26496	-0.0999951
ANP32B	1.7884	-0.282698
ANP32D	0.29564	-0.085001
ANP32E	-0.91256	-0.464097
ANPEP	0.67209	-0.0392323
ANTXR1	0.78747	0.0149891
ANTXR2	0.060628	-0.154405
ANTXRL	-0.52201	-0.179523
ANXA1	0.41653	0.0718751
ANXA10	0.89976	-0.00761092
ANXA11	0.28312	0.0823404
ANXA13	0.68246	-0.0190828
ANXA2	0.012372	0.154573
ANXA2R	0.054154	-0.16795
ANXA3	-0.080606	0.122079
ANXA4	0.41164	-0.0849469
ANXA5	0.45367	0.0285938
ANXA6	0.24226	0.0170113
ANXA7	-0.04909	-0.176222
ANXA9	0.20707	-0.173012
AOAH	-0.11968	0.0913339
AOC1	0.5867	-0.0804822
AOC2	-0.12428	-0.208572
AOC3	0.19945	-0.0618845
AOX1	0.43173	0.0158577
AP1AR	0.41691	0.239682
AP1B1	0.55525	-0.246968
AP1G1	-0.0095617	-0.21559
AP1G2	0.19875	-0.210521
AP1M1	-0.074105	-0.136541
AP1M2	0.19436	0.0372527
AP1S1	-0.43586	0.0238755
AP1S2	-0.31269	-0.199209
AP1S3	0.55523	-0.080891
AP2A1	0.71655	0.00469469
AP2A2	0.75297	-0.0566184
AP2B1	0.96064	-0.0576174
AP2M1	-1.2351	-0.774084
AP2S1	-0.87981	-0.65043
AP3B1	-0.3321	-0.142786
AP3B2	-0.010325	0.069799
AP3D1	-0.47227	-0.1166
AP3M1	-0.35123	-0.201702
AP3M2	-0.21362	-0.102808
AP3S1	0.65905	-0.296878
AP3S2	-0.1854	0.0876746
AP4B1	0.15643	-0.0527252
AP4E1	0.20436	-0.082907
AP4M1	0.065111	0.114863
AP4S1	-0.38716	-0.144985
AP5B1	0.23991	-0.112316
AP5M1	0.09553	0.099129
AP5S1	0.92504	0.0829522
AP5Z1	0.15011	-0.0356752
APAF1	0.15936	-0.0528685
APBA1	1.0835	-0.222175
APBA2	0.4075	-0.208638
APBA3	0.7458	0.104116
APBB1	-0.21548	0.0880947
APBB1IP	-0.24202	-0.223881
APBB2	0.25357	-0.014307
APBB3	0.5536	0.182351
APC	0.27108	-0.0935017
APC2	0.64447	-0.296391
APCDD1	0.85086	0.172239
APCDD1L	0.034122	-0.115194
APCS	0.23964	-0.15218
APEH	0.1578	-0.246628
APEX1	-2.4662	0.0786949
APEX2	-1.8023	-0.310596
APH1A	-0.83742	-0.142434
APH1B	0.51054	0.141845
API5	-1.0016	-0.164201
APIP	0.00019278	-0.17989
APLF	0.48057	0.0764385
APLN	1.0672	0.0866927
APLNR	0.15271	0.0689567
APLP1	0.22771	-0.409017
APLP2	0.036034	0.0318304
APMAP	-0.10393	-0.117687
APOA1	0.71617	0.0569693
APOA2	0.39767	0.0309173
APOA4	-0.31173	0.0254498
APOA5	-0.17577	-0.000879025
APOB	0.09352	-0.0954532
APOBEC1	0.60648	-0.0849975
APOBEC2	0.51772	-0.124162
APOBEC3A	0.66653	-0.0359182
APOBEC3B	0.50146	-0.117975
APOBEC3C	0.53961	-0.0738227
APOBEC3D	0.42957	-0.130508
APOBEC3G	0.10091	0.0979816
APOBEC3H	0.83563	0.00318098
APOBEC4	0.57309	-0.0747907
APOBR	0.15336	0.0801804
APOC1	0.33784	-0.229265
APOC2	-0.24727	-0.198043
APOC3	0.091916	0.00362933
APOC4	-0.36416	0.0486922
APOD	0.5696	0.0610852
APOE	0.18127	-0.0877593
APOF	0.56837	-0.130179
APOH	0.037145	0.0105818
APOL1	0.34876	-0.0447929
APOL2	0.033013	-0.112556
APOL3	0.28886	-0.07972
APOL5	0.89921	-0.0264651
APOL6	0.49813	-0.0124264
APOLD1	-0.20013	0.0841119
APOM	0.46891	0.0041283
APOO	-0.29626	0.0968459
APOOL	0.25463	-0.213191
APP	-0.069113	0.0389978
APPBP2	-0.25553	0.13258
APPL1	0.41447	-0.143974
APPL2	0.18861	-0.0178779
APRT	-0.0517	-0.143791
APTX	-0.17324	0.0218617
AQP1	0.28433	0.0521442
AQP10	0.30324	-0.154987
AQP11	-0.025866	0.129729
AQP12B	0.34556	-0.130091
AQP2	-0.16665	-0.0217043
AQP3	0.41899	-0.0674775
AQP4	0.5482	0.11207
AQP5	-0.17196	0.0287396
AQP6	-0.36129	-0.111044
AQP7	-0.0077795	-0.655714
AQP8	0.14631	-0.042578
AQP9	-0.3789	0.00513086
AQR	-4.8828	-2.17455
AR	0.39033	-0.0537884
ARAF	0.28539	0.0770083
ARAP1	0.22818	-0.294052
ARAP2	0.87508	0.00841121
ARAP3	-0.28938	-0.00551816
ARC	0.17802	0.0586669
ARCN1	-5.0696	-1.72173
AREG	0.010234	-0.0468965
AREL1	0.50983	0.0183022
ARF1	-0.39665	-0.372016
ARF3	-0.049365	-0.204909
ARF4	-3.7437	-0.783959
ARF5	-0.56392	-0.0813384
ARF6	-0.80887	-0.123813
ARFGAP1	0.41968	0.12292
ARFGAP2	0.59085	0.0567149
ARFGAP3	0.12778	0.0701826
ARFGEF1	1.0978	0.0890572
ARFGEF2	0.029716	0.086893
ARFGEF3	0.47184	0.0189193
ARFIP1	0.40282	-0.0692078
ARFIP2	-0.1416	-0.0645629
ARFRP1	-2.655	-0.426569
ARG1	0.54781	0.167838
ARG2	0.60558	0.0926225
ARGFX	-0.20793	-0.193998
ARGLU1	-1.8301	-1.01139
ARHGAP1	-0.68155	0.0194587
ARHGAP10	-0.04268	-0.040503
ARHGAP11A	0.57486	-0.372372
ARHGAP12	0.32841	-0.176365
ARHGAP15	0.43455	-0.00213538
ARHGAP17	0.73605	-0.0765982
ARHGAP18	-0.22093	0.182896
ARHGAP19	-0.22464	-0.057965
ARHGAP20	0.49006	0.0494076
ARHGAP21	0.17909	-0.071295
ARHGAP22	0.80602	-0.0964394
ARHGAP23	-0.3639	-0.228115
ARHGAP24	0.70036	-0.278496
ARHGAP25	0.43572	0.135081
ARHGAP26	0.54631	0.0860331
ARHGAP27	-0.012758	-0.724799
ARHGAP28	0.17223	0.110615
ARHGAP29	-0.25747	-0.231255
ARHGAP30	0.23385	-0.317317
ARHGAP31	0.91256	0.0463258
ARHGAP32	0.34879	-0.0822769
ARHGAP33	-0.20548	-0.163987
ARHGAP35	0.57599	0.0429896
ARHGAP36	0.16389	0.0500745
ARHGAP4	0.36239	0.0225466
ARHGAP44	-0.054007	0.139153
ARHGAP5	-0.27367	-0.137532
ARHGAP6	0.94073	0.0376443
ARHGAP8	0.66597	0.0197998
ARHGAP9	0.45076	0.0624624
ARHGDIA	0.24256	-0.0239347
ARHGDIB	0.71645	0.134375
ARHGDIG	-0.050356	-0.268957
ARHGEF1	0.49604	-0.220849
ARHGEF10	0.4966	0.106705
ARHGEF10L	0.24032	0.0410255
ARHGEF11	0.33382	-0.23514
ARHGEF12	0.54741	-0.0888477
ARHGEF15	0.16919	0.0590722
ARHGEF16	0.60118	-0.168254
ARHGEF17	0.48708	-0.00483512
ARHGEF18	1.0656	-0.0698647
ARHGEF19	0.19297	0.0315527
ARHGEF2	0.69208	-0.229491
ARHGEF25	0.20695	-0.00732789
ARHGEF26	-0.1254	0.107188
ARHGEF28	0.66045	-0.129736
ARHGEF3	0.47997	0.00920851
ARHGEF33	-0.52558	-0.114096
ARHGEF37	0.18589	0.0817208
ARHGEF38	0.27885	-0.117384
ARHGEF39	0.23323	-0.189792
ARHGEF4	0.85041	0.0681801
ARHGEF40	0.58056	-0.0867843
ARHGEF5	-0.3783	-0.446785
ARHGEF6	0.88935	0.123643
ARHGEF7	-1.7911	-0.0349258
ARHGEF9	0.85424	-0.0230703
ARID1A	-1.058	-0.31612
ARID1B	-0.59084	-0.228526
ARID2	-0.409	-0.358696
ARID3A	0.31529	-0.194925
ARID3B	-0.24181	-0.329437
ARID3C	0.37216	0.0035534
ARID4A	-0.26718	-0.167341
ARID4B	-0.52869	-0.141061
ARID5A	0.1857	-0.225183
ARID5B	0.45313	-0.218872
ARIH1	-4.8181	-1.64462
ARIH2	1.0808	-0.0509909
ARIH2OS	0.3708	-0.0482135
ARL1	-0.43617	-0.0971122
ARL10	-1.155	-0.209415
ARL11	0.21219	-0.0880809
ARL13A	1.1447	0.168919
ARL13B	-0.44396	-0.270848
ARL14	0.15009	0.0199802
ARL14EP	-0.4175	0.152249
ARL14EPL	0.37634	-0.120795
ARL15	-0.21694	0.00461166
ARL16	-0.36745	0.115315
ARL2	-6.1053	-0.761395
ARL2BP	-0.75466	-0.0683404
ARL3	0.59508	0.0324217
ARL4A	-0.39169	-0.127822
ARL4C	-0.1301	-0.0392026
ARL4D	0.28956	-0.255953
ARL5A	-0.16381	0.00546321
ARL5B	-0.69162	-0.090107
ARL5C	-0.023346	-0.139188
ARL6	0.088512	0.00344672
ARL6IP1	-1.9145	-0.0392912
ARL6IP4	0.15999	0.0130475
ARL6IP5	0.40577	0.093535
ARL6IP6	-0.28312	-0.166251
ARL8A	0.018135	-0.0762179
ARL8B	-0.44725	-0.287044
ARL9	-0.21415	-0.182424
ARMC1	0.25832	-0.183452
ARMC10	0.014096	-0.284874
ARMC12	-0.32561	-0.164026
ARMC2	0.48581	0.137359
ARMC3	0.02622	-0.116126
ARMC4	0.14236	0.150648
ARMC5	-3.296	-0.447933
ARMC6	-0.4513	-0.401063
ARMC7	-4.8434	-0.648998
ARMC8	0.32608	0.112648
ARMC9	0.11149	0.00581959
ARMCX1	0.94632	0.0863855
ARMCX2	0.074352	-0.0773302
ARMCX3	0.2291	0.0397162
ARMCX4	0.38538	0.231315
ARMCX5	0.10396	0.0108409
ARMCX6	-0.62379	-0.174199
ARMS2	0.58979	-0.0120048
ARMT1	0.56723	0.0011044
ARNT	1.9269	0.0381881
ARNT2	0.6153	0.0362175
ARNTL	0.52895	-0.0510304
ARNTL2	0.19612	-0.0242063
ARPC1A	-0.13666	-0.0479222
ARPC1B	0.77112	0.0655676
ARPC2	-3.9477	-0.215811
ARPC3	-3.6329	-1.23602
ARPC4	-4.0229	-0.481566
ARPC5	0.44057	-0.18541
ARPC5L	0.11358	0.18604
ARPIN	0.44286	0.0996121
ARPP19	-0.36596	-0.468483
ARPP21	0.23926	-0.0682209
ARR3	0.094137	-0.0508209
ARRB1	-0.29684	-0.189613
ARRB2	0.7946	0.0476441
ARRDC1	0.15885	0.0789803
ARRDC2	0.17937	-0.0805763
ARRDC3	0.59512	0.0388058
ARRDC4	0.077805	-0.216672
ARRDC5	-0.28522	0.0662466
ARSA	0.13726	-0.00658709
ARSB	-0.031984	-0.188899
ARSD	0.41799	0.0470407
ARSF	0.058664	0.0440102
ARSG	0.47793	0.0780263
ARSH	0.44429	0.0341773
ARSI	1.2056	-0.0670473
ARSJ	0.056079	-0.12719
ARSK	0.2486	-0.0212455
ART1	-0.018353	-0.0131815
ART3	0.024807	-0.0741246
ART4	0.25932	-0.0293057
ART5	0.41348	0.0793219
ARTN	0.3594	-0.403522
ARV1	0.50873	-0.00474081
ARVCF	0.58527	0.00614533
ARX	0.53768	0.0628949
AS3MT	0.28535	0.194707
ASAH1	0.55408	0.0836656
ASAH2	0.15168	0.0525754
ASAP1	0.41584	0.0458104
ASAP2	0.29254	-0.0845019
ASAP3	0.28927	-0.00446327
ASB1	0.18523	0.0434161
ASB10	0.22309	0.0444061
ASB11	-0.18321	0.113831
ASB12	0.16324	0.0590204
ASB13	0.17825	0.149442
ASB14	0.69554	0.0409029
ASB15	0.34426	0.184817
ASB16	0.1072	-0.102666
ASB17	0.37879	-0.0442298
ASB18	0.38909	0.0400835
ASB2	0.49216	0.154761
ASB3	0.30523	-0.0607267
ASB4	0.28998	0.196115
ASB5	0.10466	0.158593
ASB6	0.20335	-0.0866399
ASB7	-1.5857	-0.181807
ASB8	0.37656	-0.0154228
ASB9	0.34004	0.137969
ASCC1	-0.13469	-0.162244
ASCC2	0.32129	-0.0217954
ASCC3	-3.3311	-0.0508292
ASCL1	0.30497	-0.111869
ASCL2	0.55045	-0.047135
ASCL3	0.80018	0.0246255
ASCL4	-0.48201	0.0362962
ASCL5	-0.066854	-0.238831
ASF1A	0.40277	-0.135892
ASF1B	0.26142	-0.228925
ASGR1	0.48136	0.0552828
ASGR2	-0.13726	0.0885792
ASH1L	-0.87823	-0.190744
ASH2L	-3.3178	0.191197
ASIC1	-0.038929	-0.361285
ASIC2	0.40682	0.0784493
ASIC3	0.20652	0.214263
ASIC4	0.077639	-0.126149
ASIC5	0.1936	-0.147234
ASIP	0.094369	-0.148584
ASL	-0.28713	-0.130989
ASMT	0.55199	-0.0841823
ASMTL	-0.15911	-0.197788
ASNS	-0.3522	-0.689743
ASNSD1	0.24778	0.0683837
ASPA	0.12965	0.0804981
ASPDH	0.73392	-0.109304
ASPG	0.97486	0.0298936
ASPH	0.43064	0.0803905
ASPHD1	0.38019	-0.0758448
ASPHD2	0.044361	-0.024264
ASPM	-0.41842	-0.0238582
ASPRV1	0.34557	-0.0982044
ASPSCR1	-0.16634	-0.0841805
ASRGL1	-0.032178	0.0671747
ASS1	-0.23399	-0.170927
ASTE1	0.45482	0.0640242
ASTL	0.028647	-0.117966
ASTN1	-0.094982	-0.0417335
ASTN2	0.52811	-0.01599
ASXL1	0.063824	-0.152348
ASXL3	0.54216	0.144569
ASZ1	-0.20015	0.0329468
ATAD1	-1.0004	-0.088442
ATAD2	-0.60585	-0.477374
ATAD2B	-0.21811	-0.0615335
ATAD3A	-1.7236	-0.0684355
ATAD3B	-0.2697	-0.177165
ATAD3C	-2.5764	0.0671604
ATAD5	-3.5385	-0.36981
ATAT1	-0.1182	0.0697019
ATCAY	0.74842	-0.0946096
ATE1	0.89856	0.181981
ATF1	-0.48907	0.0544972
ATF2	0.6089	-0.0903335
ATF3	0.73159	0.0425147
ATF4	-0.69553	-1.21342
ATF5	-0.7662	-0.0342417
ATF6	-0.12083	-0.0571844
ATF6B	0.76671	-0.10509
ATF7	0.31708	-0.475631
ATF7IP	-0.092687	-0.00590324
ATF7IP2	0.46357	-0.0112994
ATG10	-1.1528	0.0986383
ATG101	-3.6191	-0.131546
ATG12	-0.57666	-0.0949401
ATG13	-1.5269	-0.304855
ATG14	-2.2036	-0.289789
ATG16L1	-0.63197	0.0862159
ATG16L2	-0.41703	-0.0472644
ATG2A	-0.019976	0.0508334
ATG2B	0.94599	0.0782477
ATG3	-1.4014	-0.17989
ATG4A	0.034181	-0.138079
ATG4B	-0.88626	-0.0184466
ATG4C	-0.14962	-0.136384
ATG4D	0.41862	0.163214
ATG5	-1.0666	0.028237
ATG7	-1.4935	-0.0624599
ATG9A	-4.534	-0.341416
ATIC	-1.0741	-0.153948
ATL1	0.40003	-0.250402
ATL2	-0.047096	-0.620889
ATL3	-0.2034	0.0673876
ATM	-1.5263	0.182134
ATMIN	-0.66056	-0.229777
ATN1	1.0089	-0.0137173
ATOH1	0.50481	-0.0925692
ATOH7	-0.34099	-0.294703
ATOH8	0.1511	-0.0996838
ATOX1	0.45365	-0.0102251
ATP10A	0.080996	-0.0652995
ATP10B	-0.13242	-0.0942181
ATP10D	0.72466	-0.0024885
ATP11A	0.55863	0.121426
ATP11B	-0.16222	-0.374687
ATP11C	0.19274	0.0742544
ATP12A	0.6462	-0.121442
ATP13A1	-0.9035	-0.37221
ATP13A2	-0.26071	0.116702
ATP13A3	0.095773	-0.00829165
ATP13A4	0.4608	-0.00725155
ATP13A5	0.16434	0.0902333
ATP1A1	-4.1577	-0.610402
ATP1A2	0.19293	-0.103157
ATP1A3	0.11487	-0.13464
ATP1A4	0.62926	0.10237
ATP1B1	0.30373	-0.136047
ATP1B2	0.091722	0.00539171
ATP1B3	0.4722	-0.150079
ATP1B4	0.56458	-0.168433
ATP2A1	0.35306	-0.0432501
ATP2A2	-5.9835	-1.58183
ATP2A3	-0.0026514	-0.174943
ATP2B1	0.0080169	-0.355751
ATP2B2	0.89413	-0.211356
ATP2B3	0.17323	-0.0296133
ATP2B4	0.51802	-0.130434
ATP2C1	0.55404	0.0464044
ATP2C2	0.11734	-0.191751
ATP4A	0.60666	-0.206585
ATP4B	-0.56947	0.115471
ATP6AP1	-3.4428	-1.06864
ATP6AP1L	0.15446	-0.0720047
ATP6AP2	-1.568	-0.878478
ATP6V0A1	0.28776	-0.202305
ATP6V0A2	0.28661	-0.111541
ATP6V0A4	0.10444	0.0648831
ATP6V0B	-4.4795	-1.67877
ATP6V0C	-4.8797	-2.29304
ATP6V0D1	-2.9626	-1.42259
ATP6V0D2	-0.27813	-0.0439493
ATP6V0E1	-0.21228	-0.0134265
ATP6V0E2	-0.34746	-0.0220714
ATP6V1A	-4.513	-1.95761
ATP6V1B1	0.32405	0.00472299
ATP6V1B2	-5.7821	-1.88247
ATP6V1C1	-4.0002	-1.26305
ATP6V1C2	0.44156	0.153041
ATP6V1D	-3.878	-1.21908
ATP6V1E1	-4.868	-1.54009
ATP6V1E2	-0.54166	0.134451
ATP6V1F	-4.0966	-1.46073
ATP6V1G1	-4.9584	-1.631
ATP6V1G2	0.59857	0.0582253
ATP6V1G3	-0.024935	0.138538
ATP6V1H	-1.4442	-1.0632
ATP7A	0.2397	-0.132764
ATP7B	0.69511	0.0542323
ATP8A1	0.1695	0.061069
ATP8A2	-0.55558	-0.00241253
ATP8B1	1.4423	-0.0255077
ATP8B2	-0.024352	-0.125733
ATP8B3	0.19308	-0.204613
ATP8B4	0.065802	0.132735
ATP9A	0.89722	-0.100798
ATP9B	0.73274	-0.077875
ATPAF1	-0.38576	-0.275373
ATPAF2	-2.1977	-0.0779035
ATR	-3.2526	-0.15682
ATRAID	-0.01114	-0.16612
ATRIP	-1.5198	-0.348114
ATRN	-0.72514	-0.11178
ATRNL1	0.085848	0.0224244
ATRX	-3.1691	-0.411009
ATXN1	0.71185	0.0382734
ATXN10	-3.5145	-0.104942
ATXN1L	0.27012	-0.144243
ATXN2	0.19077	-0.036661
ATXN2L	-0.83545	-0.220576
ATXN3	0.0094125	0.170758
ATXN3L	0.64537	0.285601
ATXN7	0.54748	0.026643
ATXN7L1	0.19468	0.123226
ATXN7L2	-0.86714	-0.150895
ATXN7L3	-2.9851	-0.199929
ATXN7L3B	-0.21161	-0.0108367
AUH	0.43406	-0.280115
AUNIP	-0.22324	0.00711392
AUP1	-0.68778	-0.214572
AURKA	-4.842	-1.69503
AURKAIP1	-1.4396	-0.0799605
AURKB	-4.4911	-1.92079
AURKC	0.42047	0.0296236
AUTS2	-0.27563	-0.180145
AVEN	0.31358	-0.113965
AVIL	-0.12823	-0.114673
AVL9	-0.18563	0.069948
AVP	0.37187	-0.171172
AVPI1	-0.18312	-0.0110391
AVPR1A	0.11708	-0.505944
AVPR1B	-0.021214	-0.0712433
AVPR2	0.12866	0.113811
AWAT1	0.82738	0.0450594
AWAT2	1.6301	0.0380546
AXDND1	-0.26698	-0.0158549
AXIN1	1.2816	0.234805
AXIN2	0.45471	0.0672918
AXL	0.051023	-0.131866
AZGP1	0.091029	-0.34112
AZI2	0.23182	0.0558009
AZIN1	-0.25685	-0.054025
AZIN2	0.12145	0.0781224
AZU1	0.4977	-0.140619
B2M	-0.064151	-0.0339638
B3GALNT1	-0.030664	0.0314679
B3GALNT2	0.36751	-0.0322322
B3GALT1	0.69383	-0.00909909
B3GALT2	0.37233	0.152799
B3GALT4	0.48485	-0.0312397
B3GALT5	0.21491	0.0668085
B3GALT6	-2.2353	0.0815817
B3GAT1	0.46308	-0.0671387
B3GAT2	0.015456	-0.104543
B3GAT3	-4.2341	-0.0685895
B3GNT2	0.94619	-0.243235
B3GNT3	1.1666	-0.0542579
B3GNT4	0.73959	-0.111342
B3GNT5	0.13263	0.107095
B3GNT6	0.0029897	-0.185046
B3GNT7	0.063249	0.00387374
B3GNT8	0.22237	-0.0355861
B3GNT9	-0.10618	-0.313219
B3GNTL1	0.3532	-0.0719628
B4GALNT1	-0.37683	0.0964285
B4GALNT2	0.031137	-0.226358
B4GALNT3	0.24827	-0.0399559
B4GALNT4	0.30428	-0.114563
B4GALT1	0.11198	-0.13447
B4GALT2	-0.070092	-0.073212
B4GALT3	0.32978	-0.284705
B4GALT4	0.31359	0.235591
B4GALT5	0.062361	0.157586
B4GALT6	0.1578	-0.130861
B4GALT7	-2.5815	-0.125613
B4GAT1	-0.3133	-0.106673
B9D1	0.14282	0.0499792
B9D2	0.27247	-0.0545598
BAALC	-0.11019	-0.047762
BAAT	0.56837	0.01128
BABAM1	-0.8876	0.0571917
BACE1	0.23638	0.0282688
BACE2	0.49988	0.0471608
BACH1	-0.27512	-0.290033
BACH2	0.11801	-0.0703336
BAD	0.052367	-0.0155631
BAG1	-0.079517	0.0835421
BAG2	0.19963	0.0404785
BAG3	0.76112	-0.0800681
BAG4	0.24807	-0.227505
BAG5	0.26736	-0.144039
BAG6	-0.22323	-0.0889005
BAHD1	0.28083	-0.0953233
BAIAP2	0.55225	-0.0135976
BAIAP2L1	-0.5353	0.125295
BAIAP2L2	0.29604	0.0216148
BAIAP3	0.56897	0.0215053
BAK1	0.36209	-0.729093
BAMBI	1.0015	0.0080434
BANF1	-4.3688	-1.6789
BANF2	-0.047416	0.0240255
BANK1	0.58094	-0.0230857
BANP	-5.0691	-1.15445
BAP1	1.4183	0.188207
BARD1	-2.7245	-0.810218
BARHL1	-0.94101	0.0409382
BARHL2	-0.54941	-0.348504
BARX1	0.44889	-0.167286
BARX2	0.21786	-0.0697314
BASP1	0.70237	0.0825849
BATF	0.37649	-0.00705934
BATF2	0.31419	0.105439
BATF3	0.078329	0.138815
BAX	0.26091	0.00678966
BAZ1A	0.44014	-0.230728
BAZ1B	-0.81856	-0.608039
BAZ2A	1.9637	0.209588
BAZ2B	0.38152	-0.0184779
BBIP1	0.091107	0.112869
BBOX1	0.34661	0.181376
BBS1	0.17679	-0.00262966
BBS10	0.12236	-0.0124225
BBS12	0.7627	-0.0408387
BBS2	0.91156	0.12197
BBS4	0.062451	0.195039
BBS5	0.2971	-0.018194
BBS7	0.55305	-0.106649
BBS9	-0.32745	-0.122163
BBX	1.0352	-0.0162613
BCAM	-0.28771	0.0402159
BCAN	0.21302	-0.0430003
BCAP29	-0.14364	-0.0300558
BCAP31	-0.32921	-0.0989773
BCAR1	-0.75331	-0.215477
BCAR3	0.061966	-0.19939
BCAS1	-0.11258	0.136162
BCAS2	-2.44	-0.964872
BCAS3	0.016899	-0.143349
BCAS4	0.22646	0.112324
BCAT1	0.10501	-0.080209
BCAT2	0.15165	-0.260675
BCCIP	-2.809	-0.572695
BCDIN3D	-0.99042	-0.0541663
BCHE	0.11327	-0.149495
BCKDHA	0.20399	-0.114557
BCKDHB	0.56715	-0.06169
BCKDK	0.4671	-0.0258217
BCL10	-0.34209	-0.22325
BCL11A	0.017892	-0.215921
BCL11B	0.27427	0.004435
BCL2	0.58625	0.0577564
BCL2A1	0.21637	-0.0179737
BCL2L1	-1.8643	-1.30778
BCL2L10	0.72008	0.0932483
BCL2L12	0.10599	-0.243445
BCL2L13	0.21447	-0.149932
BCL2L14	0.95052	-0.0848888
BCL2L15	-0.10579	-0.169566
BCL2L2	0.19184	-0.206689
BCL3	0.24842	-0.00505956
BCL6	-0.40879	0.0303191
BCL6B	0.7747	-0.0330819
BCL7A	0.33743	-0.151524
BCL7B	0.72988	0.153394
BCL7C	0.71576	0.00517915
BCL9	0.23114	-0.395017
BCL9L	-0.79846	-0.0691047
BCLAF1	-0.93492	-0.657609
BCO1	0.12161	0.0667862
BCO2	-0.49219	0.0437897
BCOR	1.2419	-0.0360426
BCORL1	0.97498	-0.142795
BCR	0.17527	0.0703927
BCS1L	-3.2805	-0.275284
BDH1	0.046486	0.105917
BDH2	-0.20093	-0.188301
BDKRB1	0.97989	0.255206
BDKRB2	0.47535	0.0313987
BDP1	-1.2232	-0.890622
BEAN1	0.2984	0.037639
BECN1	-1.8257	0.00252095
BEGAIN	0.19984	-0.0321481
BEND2	0.47322	0.0591958
BEND3	-0.65423	0.011653
BEND4	0.088528	-0.111553
BEND5	0.31205	-0.0530823
BEND6	0.10029	0.0474866
BEND7	0.58061	-0.048678
BEST1	-0.051187	0.093557
BEST2	-0.16211	-0.140814
BEST3	0.077869	-0.0258095
BEST4	0.22096	0.0268088
BET1	-0.60281	-0.830023
BET1L	-0.40956	-0.00634773
BEX1	0.43876	0.0707035
BEX2	0.42695	0.0688511
BEX4	0.34171	0.117435
BEX5	0.68307	0.0130893
BFAR	0.033097	-0.00672415
BFSP1	0.1844	-0.240297
BFSP2	1.0561	0.197518
BGLAP	-0.065709	-0.303878
BGN	-0.093343	0.0379056
BHLHA15	0.09063	-0.080291
BHLHA9	-0.15231	-0.0533839
BHLHB9	0.51281	-0.196284
BHLHE22	0.15815	-0.157576
BHLHE40	0.57262	-0.132815
BHLHE41	0.10654	0.051125
BHMT	-0.33125	0.040191
BHMT2	0.14687	-0.0882743
BICC1	0.32989	0.0915337
BICD1	0.056668	-0.0782114
BICD2	0.33075	-0.0288409
BID	0.41224	-0.0585173
BIK	0.5437	0.222585
BIN1	0.15286	-0.116829
BIN2	0.42815	0.0373289
BIN3	-0.35894	0.204205
BIRC2	0.66233	0.014533
BIRC3	0.42242	0.0481691
BIRC5	-4.0127	-1.99833
BIRC6	-1.7998	-0.0168569
BIRC7	0.37026	0.0936045
BIRC8	-0.2333	-0.000597338
BIVM	-0.20326	0.0859963
BLCAP	0.51886	-0.052504
BLID	0.47818	0.167515
BLK	-0.27067	0.164173
BLM	-1.4085	-0.0349747
BLMH	-0.93578	-0.113749
BLNK	0.83597	0.0495991
BLOC1S1	-0.84955	0.0888235
BLOC1S2	-1.2944	-0.010945
BLOC1S3	0.42195	-0.0858548
BLOC1S4	0.60739	0.0829884
BLOC1S5	0.12221	-0.156029
BLOC1S6	-0.19864	-0.125146
BLVRA	-0.12444	0.0584915
BLVRB	0.049962	-0.244745
BLZF1	0.20304	-0.121328
BMF	-0.44687	-0.323727
BMI1	-0.65151	0.137526
BMP1	0.60824	0.0936098
BMP10	0.25174	0.0329484
BMP15	0.96902	0.130649
BMP2	0.46318	-0.0984367
BMP2K	0.55835	-0.00562001
BMP3	0.46037	-0.011282
BMP4	0.13493	-0.0135038
BMP5	0.0953	0.302316
BMP6	0.82529	-0.0838482
BMP7	-0.16198	-0.0817138
BMPER	0.40114	-0.0382833
BMPR1A	-0.48514	-0.439773
BMPR1B	0.48928	-0.0781449
BMPR2	0.091205	0.0379539
BMS1	-1.9053	-1.16398
BMX	0.35597	0.0494434
BNC1	0.017682	-0.167977
BNC2	-0.30253	0.0622515
BNIP1	-1.558	-0.0812631
BNIP2	0.047209	-0.115923
BNIP3	0.30839	-0.282632
BNIP3L	0.25587	0.258337
BNIPL	0.013613	0.0572051
BOC	0.31438	-0.139033
BOD1	0.74795	0.0722338
BOD1L1	-0.85838	-0.245824
BOD1L2	-0.048924	0.006974
BOK	0.26731	-0.121678
BOLA1	-0.091702	-0.120302
BOLA3	-1.0382	-0.352988
BOLL	0.21564	-0.0549679
BOP1	-2.9941	-1.4609
BORA	-2.3106	-0.959116
BPGM	0.42803	-0.109225
BPHL	0.24182	-0.0550703
BPI	-0.20174	0.0772369
BPIFA1	-0.10805	-0.0512968
BPIFA2	0.18597	0.165429
BPIFA3	0.25839	-0.396844
BPIFB1	-0.19519	-0.111507
BPIFB2	0.47077	-0.0389746
BPIFB3	0.56869	-0.196794
BPIFB4	0.63298	-0.0865757
BPIFB6	0.52306	-0.133068
BPIFC	0.50842	0.016458
BPNT1	-0.25732	-0.155598
BPTF	-1.9511	-1.22079
BRAF	-0.89512	-0.328141
BRAP	-3.6606	-0.359395
BRAT1	-0.58071	-0.292787
BRCA1	-2.9298	-0.632083
BRCA2	-2.5936	-0.315571
BRCC3	0.097033	-0.172269
BRD1	-1.292	-0.218644
BRD2	-0.89942	-0.407297
BRD3	0.11737	0.114916
BRD4	-0.76537	-1.26373
BRD7	0.17993	-0.119808
BRD8	-0.0015259	-0.591905
BRD9	0.66129	-0.305014
BRDT	0.56483	-0.0494733
BRF1	-3.8155	-1.31623
BRF2	-4.3574	-2.11905
BRI3	0.076059	-0.364641
BRI3BP	0.090796	-0.0412933
BRICD5	0.58029	-0.0429818
BRINP1	0.58356	0.0548049
BRINP2	0.30069	0.0393375
BRINP3	-0.075214	-0.170292
BRIP1	-0.6834	-0.120458
BRIX1	-3.5728	-1.66943
BRK1	-2.4292	-0.149251
BRMS1	0.24246	-0.414699
BRMS1L	0.14411	-0.190168
BROX	0.87547	0.170518
BRPF1	-0.010001	-0.339967
BRPF3	-0.14592	-0.0720816
BRS3	0.80336	0.0416445
BRSK1	0.62746	0.107373
BRSK2	0.17544	0.0575332
BRWD1	0.46593	-0.22694
BRWD3	-0.22817	-0.0294594
BSCL2	0.074003	-0.0615775
BSDC1	-0.097418	-0.101175
BSG	-0.51229	-0.0479346
BSN	0.33847	-0.630248
BSND	-0.41603	0.0209768
BSPH1	-0.065896	0.048108
BSPRY	0.31327	-0.0968659
BST1	0.0091834	-0.00681097
BST2	-0.55942	-0.00332093
BSX	0.56714	-0.0316669
BTAF1	-0.56788	-0.312322
BTBD1	-0.44159	0.0404014
BTBD10	0.2561	-0.183886
BTBD11	0.15658	0.109544
BTBD16	0.10884	0.0625339
BTBD17	0.044073	-0.0143371
BTBD18	0.1432	0.0498531
BTBD2	0.45088	-0.040109
BTBD3	-0.06654	0.0875798
BTBD6	0.29773	-0.182128
BTBD7	0.36042	-0.398999
BTBD8	-0.21064	0.00335236
BTBD9	-1.5119	-0.0744526
BTC	0.76663	-0.0132755
BTD	-0.032955	0.0377295
BTF3	-4.6824	-1.50513
BTF3L4	-1.8177	-1.10886
BTG1	0.10337	0.0754376
BTG2	-0.55119	-0.141024
BTG3	-0.058349	-0.0202395
BTG4	0.42544	0.129951
BTK	-0.2113	-0.0772331
BTLA	0.47353	0.0857819
BTN1A1	0.22537	-0.0352843
BTN2A1	0.15521	-0.030214
BTN2A2	0.092291	0.203357
BTN3A1	0.33563	0.136675
BTN3A2	0.43444	0.0935868
BTN3A3	0.34446	-0.0251917
BTNL3	0.54575	-0.0680798
BTNL8	-0.21229	-0.102355
BTNL9	0.40096	0.151597
BTRC	0.10698	-0.197083
BUB1	-1.757	-0.938473
BUB1B	-4.2128	-1.18867
BUB3	-4.6894	-1.59935
BUD13	-1.1208	-0.612817
BUD31	-5.6933	-2.31384
BVES	0.33224	0.0187392
BYSL	-3.0174	-1.93892
BZW1	-0.15949	-0.33
BZW2	0.61688	0.0788209
C10orf105	0.59751	0.172296
C10orf113	0.07097	0.165638
C10orf120	0.23199	0.0530883
C10orf53	0.14025	0.00568382
C10orf55	0.1841	-0.0842064
C10orf62	0.48917	0.137598
C10orf67	-0.10562	0.149006
C10orf71	0.064067	0.0698981
C10orf82	0.36509	0.026767
C10orf88	0.68456	-0.0472703
C10orf90	0.72521	0.022953
C10orf99	0.4132	0.0225124
C11orf1	0.18145	0.0020922
C11orf16	0.44632	0.0225631
C11orf21	-0.13864	0.198868
C11orf24	0.8385	-0.0540753
C11orf40	0.50223	-0.00504757
C11orf42	-0.048915	0.0572271
C11orf45	0.55463	0.0921755
C11orf49	-0.64626	0.0811352
C11orf52	0.21936	-0.0577526
C11orf53	0.46614	-0.179319
C11orf54	0.08631	0.188116
C11orf58	-0.39091	0.227255
C11orf65	0.46397	-0.00719445
C11orf68	0.057296	-0.30777
C11orf71	0.54212	-0.0103916
C11orf74	0.44439	0.0391087
C11orf80	0.22166	0.104252
C11orf86	0.19953	-0.0819783
C11orf87	0.1499	0.0766873
C11orf88	0.49763	0.0716193
C11orf91	0.24343	-0.118992
C11orf94	0.27746	0.142769
C12orf10	-0.31257	-0.435553
C12orf29	-0.10324	0.0417219
C12orf4	0.11849	-0.061507
C12orf40	-0.30283	0.187597
C12orf42	-0.3966	-0.0697937
C12orf43	0.86787	0.114672
C12orf45	-3.5597	-0.965611
C12orf49	-1.5097	-0.616753
C12orf50	0.60469	0.1599
C12orf54	0.28949	0.118589
C12orf56	0.16926	-0.136527
C12orf57	0.024289	0.111485
C12orf60	0.43857	0.157455
C12orf65	-1.7864	-0.0714729
C12orf66	1.7561	-0.159258
C12orf71	0.22591	0.103482
C12orf73	-0.54399	-0.00173764
C12orf75	0.39672	0.0552794
C12orf76	-0.10129	-0.0717697
C14orf119	0.2126	-0.103639
C14orf177	0.55527	0.181746
C14orf180	-0.16384	-0.047973
C14orf28	-0.28212	0.0198936
C14orf39	0.040292	0.129937
C14orf93	0.045899	-0.165075
C15orf39	0.61711	-0.0497859
C15orf40	0.4657	0.0544968
C15orf41	-1.9678	-0.162681
C15orf48	0.23324	0.125873
C15orf61	0.28906	0.0761094
C15orf62	-0.18692	0.0475344
C15orf65	0.0058094	0.0816214
C16orf46	-0.0010929	-0.160622
C16orf54	-0.47261	-0.0109368
C16orf58	0.43446	-0.154806
C16orf70	0.053348	-0.262499
C16orf71	0.13249	-0.138627
C16orf72	-3.543	-1.02779
C16orf74	0.53158	0.0269951
C16orf78	-0.0078782	0.0487754
C16orf86	-0.21174	-0.387366
C16orf87	0.53323	-0.162624
C16orf89	-0.36556	-0.056493
C16orf90	0.18881	-0.274798
C16orf91	0.23141	0.0231076
C16orf92	-0.43899	-0.398648
C16orf95	0.40986	-0.12605
C16orf96	0.54937	-0.151781
C17orf107	-0.2011	0.0717665
C17orf49	0.99069	-0.797625
C17orf50	0.18744	-0.208549
C17orf58	-0.1231	-0.346283
C17orf64	0.10986	0.0726627
C17orf75	0.77317	-0.260265
C17orf78	0.50763	0.111104
C17orf80	-0.064989	0.0865666
C17orf97	-0.075937	-0.0278236
C17orf98	-0.16204	-0.412075
C17orf99	0.063158	0.0806489
C18orf21	-3.7291	-0.459435
C18orf25	-0.077981	0.134182
C18orf32	0.039949	-0.154329
C18orf54	0.22536	0.222337
C18orf63	0.0913	0.133544
C19orf12	-0.62356	-0.255866
C19orf18	0.16987	0.0128571
C19orf25	-0.23359	0.0581206
C19orf33	-0.12052	-0.041686
C19orf38	-0.15162	-0.111904
C19orf44	0.23573	-0.22969
C19orf47	0.77892	-0.102431
C19orf53	-3.1391	-1.14708
C19orf54	0.016842	-0.0287798
C19orf57	0.75215	0.155429
C19orf67	0.84726	-0.0427272
C19orf71	0.10361	-0.0484525
C19orf73	0.66136	-0.142192
C19orf81	0.83334	0.0534178
C19orf84	-0.021009	0.0234998
C1D	-1.9877	-0.554972
C1GALT1	-0.66715	-0.155358
C1GALT1C1	0.15011	0.0641122
C1orf100	-0.78167	-0.192503
C1orf105	0.27543	-0.0193603
C1orf109	-2.8328	-0.774092
C1orf112	0.60528	0.0589498
C1orf115	1.3809	-0.0682201
C1orf116	0.27183	0.0268639
C1orf122	-0.50816	-0.688344
C1orf127	0.27232	-0.0372784
C1orf131	-2.9385	-1.17126
C1orf141	-0.27118	0.0355009
C1orf146	0.0024481	-0.0922348
C1orf158	-0.032461	0.124747
C1orf159	-0.1675	0.0297693
C1orf162	-0.15871	-0.297925
C1orf174	0.041677	0.0170019
C1orf185	0.39385	0.147873
C1orf189	0.25706	0.117085
C1orf194	0.15672	-0.329809
C1orf198	0.5785	0.00811666
C1orf21	0.21193	0.0151795
C1orf210	0.66559	0.00320072
C1orf216	0.24524	-0.113789
C1orf226	0.13974	-0.102402
C1orf43	-0.17956	-0.109775
C1orf50	0.12197	0.0388394
C1orf52	-0.021283	-0.093294
C1orf53	0.58612	0.0280043
C1orf54	-0.46409	-0.244218
C1orf56	-0.50459	-0.481317
C1orf61	0.17758	-0.021784
C1orf68	-0.007244	-0.0293152
C1orf87	0.14111	-0.0953327
C1orf94	0.26339	0.0835032
C1QA	-0.14389	-0.111151
C1QB	-0.10412	-0.00133354
C1QBP	-2.7614	-0.336091
C1QC	0.25245	-0.0153178
C1QL1	0.52286	0.0264013
C1QL2	0.0055956	-0.0575931
C1QL3	0.065198	0.0843021
C1QL4	0.18548	0.0978386
C1QTNF1	-0.68985	-0.0403009
C1QTNF2	0.026251	0.0741224
C1QTNF3	-0.034583	-0.202569
C1QTNF4	0.11902	-0.369988
C1QTNF5	-0.39388	-0.0270474
C1QTNF6	-0.19821	0.140836
C1QTNF7	1.689	0.0544835
C1QTNF8	-0.44954	-0.114873
C1RL	-0.20481	0.221249
C1S	0.49224	-0.273505
C2	0.57708	-0.137625
C20orf141	0.49178	0.0744761
C20orf144	-0.2013	-0.0446469
C20orf173	0.47239	0.119828
C20orf194	0.27555	-0.0197077
C20orf202	0.77284	0.0149736
C20orf27	-0.19951	0.0173456
C20orf85	-0.098564	-0.214795
C20orf96	0.58201	0.0147297
C21orf58	0.053897	0.0532343
C21orf62	-0.28233	-0.0564522
C21orf91	0.055424	0.0739042
C22orf15	0.62314	-0.132002
C22orf23	-0.003556	-0.0184728
C22orf31	0.41626	0.06301
C22orf39	0.7634	-0.152112
C22orf42	0.6221	0.0689124
C22orf46	0.019865	-0.087784
C2CD2	-0.19597	-0.0586832
C2CD2L	0.31883	0.005844
C2CD3	-1.633	-0.0218409
C2CD4A	0.21655	-0.108073
C2CD4B	-0.26398	0.218463
C2CD4C	-0.11016	0.121885
C2CD4D	-0.18509	-0.259684
C2CD5	-0.12263	0.0390013
C2orf15	-0.42777	-0.189016
C2orf16	0.43015	-0.00865028
C2orf42	0.92036	-0.109855
C2orf49	-0.54772	-0.342883
C2orf50	-0.14551	-0.182853
C2orf66	0.079819	-0.0145635
C2orf68	0.58666	-0.151088
C2orf69	-0.12699	-0.0617086
C2orf72	0.86935	-0.0268737
C2orf73	0.28411	-0.0474264
C2orf76	-0.41412	-0.0461236
C2orf78	0.46593	-0.27015
C2orf80	0.63257	0.0250596
C2orf88	-0.062758	0.169569
C2orf91	0.16989	0.140783
C3	0.22773	0.0671158
C3AR1	0.054848	-0.052731
C3orf14	0.073448	0.0792561
C3orf18	0.41144	-0.0246556
C3orf20	-0.001719	-0.0504887
C3orf22	0.77766	-0.14568
C3orf33	-0.41912	0.130757
C3orf36	0.8993	-0.100434
C3orf38	-2.6174	-0.0850466
C3orf52	0.37249	-0.0383637
C3orf62	0.39342	-0.213382
C3orf67	-0.48551	0.0878676
C3orf70	-0.40621	-0.0956958
C3orf80	0.7445	0.0101044
C3orf84	0.58974	-0.190755
C4BPA	0.24484	0.0448254
C4BPB	-0.21598	-0.201318
C4orf17	-0.26266	-0.0660386
C4orf19	0.56448	0.124846
C4orf3	0.226	-0.0546093
C4orf33	-0.26386	0.0333163
C4orf36	0.10942	0.142304
C4orf45	-0.071948	0.0505154
C4orf46	-0.36014	-0.158318
C4orf47	0.22983	0.181642
C4orf48	0.10047	-0.121126
C4orf51	0.073172	-0.108376
C5	0.20889	0.010026
C5AR1	0.68069	-0.0576098
C5AR2	0.33266	-0.202303
C5orf15	0.47102	-0.0456565
C5orf22	-0.25562	-0.066213
C5orf24	0.24214	0.0678572
C5orf30	0.59303	-0.0908573
C5orf34	-0.70178	-0.111302
C5orf38	0.36126	0.00212964
C5orf46	0.4071	0.331845
C5orf47	0.54442	0.15408
C5orf49	-0.11609	0.0140802
C5orf51	0.64451	0.184872
C5orf52	0.28913	-0.208018
C5orf63	-0.50323	0.183488
C6	0.1926	-0.0596605
C6orf118	0.13015	0.0589707
C6orf120	0.53643	0.00127723
C6orf132	0.31961	-0.0486386
C6orf136	-1.0784	-0.16076
C6orf141	0.019923	-0.14843
C6orf15	-0.24598	0.11387
C6orf163	0.36083	-0.0215291
C6orf201	-0.14326	0.00757022
C6orf223	0.38966	0.0999668
C6orf226	0.30122	0.0615155
C6orf47	0.034649	-0.12333
C6orf52	0.62656	0.0578152
C6orf58	0.010762	-0.0371607
C6orf62	0.96548	0.196805
C6orf89	0.094085	-0.166507
C7	-0.25005	0.144705
C7orf25	-0.014671	0.0573872
C7orf26	-2.2064	-0.090253
C7orf31	-0.017277	0.11187
C7orf33	0.45186	0.123312
C7orf50	0.68041	-0.222378
C7orf57	0.74239	0.204976
C7orf61	-0.8301	-0.0289728
C8A	0.13839	0.0675762
C8B	0.050957	0.139806
C8G	0.36161	0.0514919
C8orf33	-1.1081	-0.278779
C8orf34	0.63263	-0.0402442
C8orf37	-0.031718	-0.279951
C8orf48	0.041678	-0.0744325
C8orf58	0.011664	-0.0111916
C8orf74	-0.28661	0.10243
C8orf76	0.054836	-0.237091
C8orf82	0.16583	0.0438107
C8orf86	0.26204	-0.155167
C8orf88	0.18936	-0.0266539
C9	0.035648	-0.107981
C9orf116	0.10032	0.0389562
C9orf131	-0.15506	-0.252166
C9orf135	0.18869	-0.0453642
C9orf152	0.41559	0.159438
C9orf153	-0.040181	0.182976
C9orf16	-0.065451	-0.143213
C9orf24	0.10006	-0.169775
C9orf40	0.29768	-0.0663741
C9orf43	0.036809	-0.0553427
C9orf47	0.13966	-0.0449108
C9orf50	-0.33459	-0.00163336
C9orf57	0.27244	0.196355
C9orf64	-0.013348	-0.00762161
C9orf72	0.17185	0.20969
C9orf78	-2.3941	-0.405481
C9orf85	0.31232	-0.194661
C9orf92	-0.27231	0.203782
CA1	0.019594	-0.259043
CA10	-0.20613	-0.0370655
CA11	0.36358	-0.109595
CA12	0.049364	0.00797838
CA13	0.3501	0.178297
CA14	0.73998	0.0735422
CA2	0.37473	0.080144
CA3	0.35832	-0.0707137
CA4	0.22306	0.233305
CA5A	-0.51937	-0.707634
CA5B	0.47984	0.133631
CA6	0.35319	0.126347
CA7	0.28975	-0.0365601
CA8	0.49154	-0.119295
CA9	0.083178	-0.109298
CAAP1	-0.54449	-0.0329078
CAB39	-2.7977	0.103514
CAB39L	0.47082	0.0407236
CABIN1	-2.9584	-0.103806
CABLES1	-0.42227	-0.0753459
CABLES2	0.5496	0.0724092
CABP1	0.4998	0.158406
CABP2	0.72801	-0.0477379
CABP4	-0.016832	-0.0242069
CABP5	-0.16332	0.00871028
CABP7	0.19651	-0.177104
CABS1	0.18346	0.0488734
CABYR	-0.12008	-0.0561722
CACFD1	0.069838	0.0619289
CACHD1	0.21235	0.112998
CACNA1A	-0.44774	0.038385
CACNA1B	-0.34068	-0.0630139
CACNA1C	0.31019	0.0736158
CACNA1D	0.3386	-0.044594
CACNA1E	0.77537	0.128977
CACNA1F	0.89108	-0.0472658
CACNA1G	0.16051	-0.134471
CACNA1H	0.34729	-0.0773397
CACNA1I	-0.054407	-0.075069
CACNA1S	-0.0632	0.0874843
CACNA2D1	-0.050473	-0.177112
CACNA2D2	0.80669	-0.112988
CACNA2D3	0.77409	-0.0174597
CACNA2D4	0.17614	-0.0147412
CACNB1	0.27269	-0.17085
CACNB2	0.083745	0.0894124
CACNB3	0.61619	-0.461615
CACNB4	-0.61283	0.0102031
CACNG1	-0.060979	-0.021013
CACNG2	0.77529	0.0353809
CACNG3	0.60254	-0.0117316
CACNG4	-0.47894	-0.0184435
CACNG5	0.4265	0.0132344
CACNG6	-0.03001	-0.0504939
CACNG7	0.38635	0.15714
CACNG8	0.24187	0.0191051
CACTIN	-1.9762	-2.07822
CACUL1	0.33453	0.0827618
CACYBP	0.14398	-0.269514
CAD	-1.3499	-0.33267
CADM1	0.89646	0.119419
CADM2	0.81497	0.201218
CADM3	0.5745	-0.0955427
CADM4	0.061634	-0.435112
CADPS	0.60616	-0.0142266
CADPS2	0.73971	0.081311
CAGE1	-0.05522	0.0429149
CALB1	0.55955	0.0361428
CALB2	0.47209	-0.0280035
CALCA	0.19383	0.13198
CALCB	-0.26174	0.00671166
CALCOCO1	-0.27006	0.0157637
CALCOCO2	-0.20623	0.0156988
CALCR	-0.010257	0.0281418
CALCRL	0.1214	0.0150847
CALD1	0.63568	0.0771019
CALHM1	0.51684	-0.0427593
CALHM2	0.24026	0.145931
CALHM3	0.82886	0.035738
CALM1	0.3599	-0.141563
CALM3	0.21884	-0.0797918
CALML3	0.24735	0.106318
CALML4	0.063925	0.00993541
CALML5	-0.18517	0.0966634
CALML6	-0.26866	-0.0404794
CALN1	-0.20394	-0.281458
CALR	0.046264	-0.0733436
CALR3	-0.051163	-0.0295415
CALU	0.33882	0.133602
CALY	0.35712	0.123468
CAMK1	0.60821	-0.105604
CAMK1D	-0.14201	0.19407
CAMK1G	-0.11263	0.187233
CAMK2A	0.94091	-0.0276682
CAMK2B	0.31439	-0.057644
CAMK2D	-0.50721	0.163473
CAMK2G	0.52529	-0.026419
CAMK2N1	0.37853	-0.0878748
CAMK2N2	0.38491	0.0254187
CAMK4	-0.20334	0.0658213
CAMKK1	0.084169	-0.0347264
CAMKK2	0.16922	-0.0836945
CAMKMT	0.050743	-0.0843715
CAMKV	0.83846	-0.1232
CAMLG	-2.07	-0.503046
CAMP	0.0039881	-0.141349
CAMSAP1	0.53978	0.00910627
CAMSAP2	-0.91999	-0.0598401
CAMSAP3	-0.18204	-0.0352615
CAMTA1	0.61479	0.0869784
CAMTA2	-0.053284	-0.0367459
[truncated: 13,667 more rows]
