# Supplementary material for: Identification of resistance mechanisms to small-molecule inhibition of TEAD-regulated transcription
Source: EMBO Rep. 2024 Aug 5;25(9):14. doi: 10.1038/s44319-024-00217-3 (PMC11387499; doi:10.1038/s44319-024-00217-3)
Supplement: Supplementary file 6 — Dataset EV5 [file 44319_2024_217_MOESM6_ESM.xlsx]

## Sheet: Dataset EV5 Legend
Dataset EV5. Genome-wide CRISPR/Cas9 screens with TEADi (VT107) treatment

## Sheet: H2052 18nM
id	num	neg|score	neg|p-value	neg|fdr	neg|rank	neg|goodsgrna	neg|lfc	pos|score	pos|p-value	pos|fdr	pos|rank	pos|goodsgrna	pos|lfc
TCEB2	4	5.6864e-07	2.2155e-06	0.024752	1	4	-0.53381	1	1	1	19304	0	-0.53381
HNRNPA1	4	8.377e-07	2.7079e-06	0.024752	2	3	-0.56566	0.71532	0.71493	1	13561	0	-0.56566
PTPN14	4	1.079e-06	3.6926e-06	0.024752	3	3	-0.44888	0.98303	0.98299	1	18878	0	-0.44888
AJUBA	4	1.481e-05	5.6373e-05	0.264356	4	4	-0.29224	0.99999	0.99998	1	19303	0	-0.29224
CHCHD5	4	1.6918e-05	6.5728e-05	0.264356	5	4	-0.3775	0.99998	0.99998	1	19302	0	-0.3775
NOX1	4	2.6228e-05	0.00010462	0.35066	6	2	-0.098352	0.92267	0.92273	1	17621	0	-0.098352
RNF7	4	3.7223e-05	0.00014352	0.371906	7	4	-0.42644	0.99981	0.9998	1	19294	0	-0.42644
SAV1	4	3.8504e-05	0.00014795	0.371906	8	3	-0.47979	0.96075	0.96065	1	18408	0	-0.47979
ALPK1	4	7.0747e-05	0.00028334	0.545586	9	4	-0.26634	0.99993	0.99992	1	19301	0	-0.26634
GHRHR	4	7.8681e-05	0.00031584	0.545586	10	2	-0.084823	0.68117	0.68091	1	12914	0	-0.084823
YY2	4	0.00011279	0.00044582	0.545586	11	4	-0.30533	0.99989	0.99989	1	19300	0	-0.30533
LRTM2	4	0.00011841	0.00046896	0.545586	12	4	-0.35977	0.99988	0.99988	1	19299	0	-0.35977
WTIP	4	0.00012473	0.0004921	0.545586	13	3	-0.46727	0.92554	0.9256	1	17685	0	-0.46727
OR51E2	4	0.00013113	0.00052164	0.545586	14	2	-0.34434	0.49963	0.51004	1	9458	1	-0.34434
VHL	4	0.00013473	0.00053788	0.545586	15	2	-0.25374	0.98719	0.98714	1	18983	0	-0.25374
AHSA1	4	0.00013921	0.00055167	0.545586	16	3	-0.30115	0.81966	0.81947	1	15553	0	-0.30115
UBR2	4	0.00014301	0.0005689	0.545586	17	2	-0.29267	0.53127	0.53664	1	10153	1	-0.29267
TANK	4	0.00014401	0.00057382	0.545586	18	4	-0.26698	0.99986	0.99985	1	19298	0	-0.26698
KIAA1324L	4	0.00014762	0.00058515	0.545586	19	3	-0.36798	0.74	0.73959	1	13998	0	-0.36798
CSK	4	0.00014848	0.00058712	0.545586	20	4	-0.41155	0.99985	0.99985	1	19297	0	-0.41155
CENPP	4	0.00015912	0.00062503	0.545586	21	4	-0.3901	0.99984	0.99984	1	19296	0	-0.3901
BCOR	4	0.00016265	0.00063734	0.545586	22	4	-0.36313	0.99984	0.99983	1	19295	0	-0.36313
PTMS	4	0.00016673	0.00064964	0.545586	23	3	-0.60218	0.92558	0.92564	1	17686	0	-0.60218
SMARCB1	4	0.00016764	0.00065112	0.545586	24	3	-0.40059	0.99549	0.99547	1	19174	0	-0.40059
COX11	4	0.00017774	0.00068706	0.552673	25	4	-0.38401	0.99937	0.99937	1	19278	0	-0.38401
FAM195B	4	0.00021649	0.00082787	0.609811	26	3	-0.30723	0.9942	0.99423	1	19138	0	-0.30723
MAGT1	4	0.00023428	0.00089729	0.609811	27	2	-0.33667	0.15871	0.25077	1	4723	1	-0.33667
ZFPM2	4	0.00023463	0.00089778	0.609811	28	3	-0.39819	0.99651	0.99653	1	19203	0	-0.39819
MORC3	4	0.00023603	0.00090222	0.609811	29	1	-0.034472	0.052667	0.1069	1	2097	1	-0.034472
PPP2R2A	4	0.00025473	0.00096721	0.609811	30	3	-0.47669	0.99653	0.99655	1	19204	0	-0.47669
BBX	4	0.00025621	0.00097311	0.609811	31	3	-0.42852	0.99368	0.99372	1	19120	0	-0.42852
ZNF555	4	0.00025844	0.00097951	0.609811	32	3	-0.29324	0.91057	0.91046	1	17376	0	-0.29324
B3GNT8	4	0.00026437	0.0010007	0.609811	33	4	-0.29534	0.99974	0.99972	1	19293	0	-0.29534
BCAS3	4	0.00028324	0.0010681	0.626167	34	4	-0.26253	0.99972	0.9997	1	19292	0	-0.26253
SUZ12	4	0.00028847	0.0010898	0.626167	35	1	-0.071155	0.44074	0.46377	1	8587	1	-0.071155
ACHE	4	0.00030321	0.0011444	0.628952	36	3	-0.48763	0.26559	0.34445	1	6372	1	-0.48763
CEBPB	4	0.00033191	0.0012454	0.628952	37	3	-0.34254	0.92355	0.92366	1	17640	0	-0.34254
PNP	4	0.00034092	0.0012754	0.628952	38	1	0.087135	0.74687	0.74651	1	14140	0	0.087135
NCAN	4	0.00034819	0.001299	0.628952	39	4	-0.27206	0.99965	0.99964	1	19291	0	-0.27206
UBR3	4	0.00036729	0.0013793	0.628952	40	4	-0.31684	0.99963	0.99962	1	19290	0	-0.31684
ADCY9	4	0.00037401	0.0014069	0.628952	41	4	-0.27187	0.99963	0.99961	1	19289	0	-0.27187
PCDHA11	4	0.00037711	0.0014138	0.628952	42	3	-0.34204	0.9884	0.98841	1	19003	0	-0.34204
SGK223	4	0.00038173	0.0014349	0.628952	43	3	-0.4897	0.99733	0.99732	1	19226	0	-0.4897
OR10A6	4	0.00038191	0.0014354	0.628952	44	3	-0.30638	0.858	0.85774	1	16342	0	-0.30638
ANKRD31	4	0.00038269	0.0014374	0.628952	45	4	-0.3336	0.99962	0.9996	1	19288	0	-0.3336
WWTR1	4	0.00038399	0.0014408	0.628952	46	4	-0.38153	0.99962	0.9996	1	19287	0	-0.38153
TFPI2	4	0.00039325	0.0014719	0.628952	47	3	-0.42965	0.97626	0.97637	1	18735	0	-0.42965
C8orf46	4	0.00040415	0.0015088	0.628952	48	3	-0.35889	0.96939	0.96933	1	18584	0	-0.35889
GLS	4	0.0004194	0.0015605	0.628952	49	4	-0.27852	0.99958	0.99957	1	19286	0	-0.27852
REEP5	4	0.00042904	0.001592	0.628952	50	2	-0.20153	0.35311	0.40092	1	7415	1	-0.20153
STARD7	4	0.00043943	0.0016294	0.628952	51	3	-0.40364	0.95966	0.95957	1	18383	0	-0.40364
TRIP4	4	0.0004458	0.0016604	0.628952	52	1	-0.13257	0.81807	0.81784	1	15523	0	-0.13257
DNAJC15	4	0.00046636	0.0017441	0.628952	53	3	-0.35101	0.98802	0.98803	1	18996	0	-0.35101
ADM2	4	0.00046912	0.0017525	0.628952	54	4	-0.28098	0.99953	0.99952	1	19285	0	-0.28098
RAB4A	4	0.00047534	0.0017781	0.628952	55	4	-0.23928	0.99952	0.99951	1	19284	0	-0.23928
MAP4K4	4	0.00049823	0.0018564	0.628952	56	3	-0.25495	0.99256	0.99259	1	19097	0	-0.25495
FAM162B	4	0.00049837	0.0018574	0.628952	57	4	-0.32353	0.9995	0.99949	1	19283	0	-0.32353
GPX4	4	0.00051588	0.0019194	0.628952	58	3	-0.47984	0.94266	0.94266	1	18032	0	-0.47984
NDUFB4	4	0.0005187	0.0019297	0.628952	59	4	-0.44667	0.99844	0.99842	1	19256	0	-0.44667
MAP3K8	4	0.00051949	0.0019327	0.628952	60	3	-0.33188	0.93921	0.93919	1	17969	0	-0.33188
LALBA	4	0.00052061	0.0019391	0.628952	61	4	-0.25578	0.99948	0.99947	1	19282	0	-0.25578
GYS1	4	0.00054376	0.0020179	0.632521	62	4	-0.32422	0.99946	0.99945	1	19281	0	-0.32422
SEC14L1	4	0.00054545	0.0020223	0.632521	63	4	-0.26124	0.99945	0.99945	1	19280	0	-0.26124
RNF185	4	0.00055067	0.0020444	0.632521	64	2	-0.23345	0.98273	0.9827	1	18870	0	-0.23345
MAP1LC3B	4	0.00056807	0.0021252	0.64754	65	3	-0.2828	0.46404	0.48164	1	8920	1	-0.2828
USP6	3	0.00060215	0.0017348	0.628952	66	2	-0.40165	0.0074367	0.020211	0.832742	499	1	-0.40165
KIF11	4	0.0006031	0.0022365	0.658998	67	2	-0.37518	0.98303	0.98299	1	18879	0	-0.37518
FLOT1	4	0.00060909	0.0022606	0.658998	68	4	-0.2067	0.99939	0.99939	1	19279	0	-0.2067
PARP8	4	0.00062619	0.0023172	0.658998	69	3	-0.32774	0.59648	0.59635	1	11298	1	-0.32774
CACYBP	4	0.00064909	0.002395	0.658998	70	4	-0.17982	0.99935	0.99935	1	19277	0	-0.17982
DYTN	4	0.00065505	0.0024157	0.658998	71	3	-0.37805	0.98326	0.98322	1	18889	0	-0.37805
PTGES3	4	0.00065553	0.0024176	0.658998	72	3	-0.23165	0.99273	0.99275	1	19102	0	-0.23165
GNGT1	4	0.00067318	0.0024752	0.658998	73	3	-0.42606	0.9536	0.95348	1	18258	0	-0.42606
TCEANC	4	0.00068168	0.0025137	0.658998	74	4	-0.34572	0.99932	0.99932	1	19276	0	-0.34572
USP17L8	4	0.00068761	0.0025324	0.658998	75	3	-0.47991	0.89004	0.88992	1	16966	0	-0.47991
SERPINB9	4	0.00069138	0.0025437	0.658998	76	2	-0.30523	0.94287	0.94287	1	18035	0	-0.30523
ZAK	4	0.00069805	0.0025673	0.658998	77	2	-0.35599	0.8565	0.85628	1	16304	0	-0.35599
HOMER3	4	0.00070796	0.0026087	0.658998	78	1	-0.10497	0.94886	0.94879	1	18163	0	-0.10497
AMIGO2	4	0.00071975	0.0026481	0.658998	79	3	-0.33815	0.37226	0.41416	1	7671	1	-0.33815
LYG1	4	0.00072819	0.0026776	0.658998	80	4	-0.17867	0.99927	0.99927	1	19275	0	-0.17867
PPIL1	4	0.000731	0.0026865	0.658998	81	3	-0.43852	0.98977	0.98974	1	19030	0	-0.43852
RMND1	4	0.00074394	0.0027249	0.658998	82	2	-0.2897	0.99442	0.99444	1	19146	0	-0.2897
TAS2R39	4	0.00075086	0.0027505	0.658998	83	3	-0.28425	0.83768	0.83748	1	15915	0	-0.28425
OR4A5	4	0.00075386	0.0027603	0.658998	84	3	-0.28369	0.97831	0.97838	1	18788	0	-0.28369
GOT1	4	0.00076039	0.0027854	0.658998	85	1	0.081292	0.38106	0.42027	1	7767	1	0.081292
BTBD1	4	0.00079212	0.0028868	0.674163	86	3	-0.39143	0.97208	0.97211	1	18651	0	-0.39143
NEK4	4	0.00081281	0.0029587	0.674163	87	1	0.044483	0.7358	0.73536	1	13927	0	0.044483
METTL7B	4	0.00082097	0.0029858	0.674163	88	3	-0.35261	0.85001	0.84975	1	16180	0	-0.35261
SETBP1	4	0.00083448	0.0030385	0.674163	89	4	-0.35235	0.99917	0.99917	1	19274	0	-0.35235
LIN7A	4	0.00084185	0.003067	0.674163	90	4	-0.44612	0.99885	0.99884	1	19264	0	-0.44612
TNIP3	4	0.00085105	0.0031005	0.674163	91	2	-0.098252	0.19367	0.29734	1	5558	2	-0.098252
PRKD1	4	0.00086396	0.0031473	0.674163	92	4	-0.21298	0.99914	0.99913	1	19273	0	-0.21298
NDUFB9	4	0.00086524	0.0031512	0.674163	93	1	-0.1635	0.84941	0.84914	1	16163	0	-0.1635
SPATA18	4	0.00090202	0.0032773	0.689023	94	3	-0.46513	0.98071	0.98069	1	18833	0	-0.46513
MED14OS	4	0.00091489	0.0033226	0.689023	95	3	-0.31262	0.31593	0.37631	1	6944	1	-0.31262
ZNF787	4	0.00091766	0.003329	0.689023	96	3	-0.3177	0.86271	0.86245	1	16435	0	-0.3177
C12orf40	4	0.00092593	0.0033639	0.689023	97	3	-0.40866	0.94105	0.94105	1	18004	0	-0.40866
TMEM86A	4	0.00094851	0.0034447	0.689023	98	3	-0.402	0.71197	0.71157	1	13502	0	-0.402
ESYT1	4	0.0009574	0.0034826	0.689023	99	3	-0.3341	0.99511	0.99511	1	19164	0	-0.3341
HES3	4	0.00096456	0.0035057	0.689023	100	4	-0.33889	0.99904	0.99904	1	19272	0	-0.33889
HID1	4	0.00096916	0.0035259	0.689023	101	3	-0.47223	0.93679	0.93677	1	17918	0	-0.47223
KRTAP1-3	4	0.00097008	0.0035313	0.689023	102	1	0.023106	0.5127	0.52076	1	9857	1	0.023106
ZNF704	4	0.00098161	0.0035633	0.689023	103	4	-0.31133	0.99902	0.99902	1	19271	0	-0.31133
LCE3B	4	0.00099113	0.0036012	0.689722	104	3	-0.41428	0.9287	0.92879	1	17746	0	-0.41428
STAU1	4	0.001008	0.0036598	0.693207	105	3	-0.22329	0.96461	0.96453	1	18483	0	-0.22329
LMX1A	4	0.0010269	0.0037228	0.693207	106	4	-0.18198	0.99897	0.99897	1	19270	0	-0.18198
SOWAHA	4	0.001027	0.0037228	0.693207	107	3	-0.26666	0.67514	0.67486	1	12807	0	-0.26666
C18orf25	4	0.0010423	0.0037814	0.696968	108	4	-0.20199	0.99896	0.99895	1	19269	0	-0.20199
PMF1	3	0.0010532	0.0030055	0.674163	109	3	-0.50267	0.99895	0.99896	1	19268	0	-0.50267
TLL1	4	0.0010687	0.0038843	0.696968	110	4	-0.20031	0.99893	0.99893	1	19267	0	-0.20031
SMARCD1	4	0.00107	0.0038893	0.696968	111	3	-0.29803	0.50342	0.51314	1	9710	1	-0.29803
KAT2A	4	0.0010749	0.0039094	0.696968	112	1	-0.09329	0.84832	0.84803	1	16142	0	-0.09329
DPP9	4	0.0010768	0.0039163	0.696968	113	4	-0.25897	0.99892	0.99892	1	19266	0	-0.25897
AKR1B15	4	0.0011051	0.0040202	0.70918	114	4	-0.26989	0.99889	0.99889	1	19265	0	-0.26989
SLC25A29	4	0.0011273	0.0040926	0.715669	115	1	0.12357	0.1817	0.28149	1	5276	2	0.12357
GATA3	4	0.0011621	0.0042206	0.729778	116	3	-0.24694	0.9905	0.99048	1	19049	0	-0.24694
GLRA2	4	0.0011755	0.0042684	0.729778	117	3	-0.33671	0.99587	0.99584	1	19184	0	-0.33671
MIB1	4	0.0011797	0.0042821	0.729778	118	3	-0.36064	0.9446	0.94457	1	18068	0	-0.36064
ZNF468	4	0.0012038	0.0043688	0.738289	119	2	-0.28916	0.25996	0.34104	1	6311	1	-0.28916
ROGDI	4	0.0012321	0.0044633	0.743983	120	1	0.10931	0.17852	0.27723	1	5185	2	0.10931
STAT3	4	0.0012412	0.0044953	0.743983	121	2	-0.40931	0.97071	0.97068	1	18614	0	-0.40931
SHROOM2	4	0.0012558	0.0045396	0.743983	122	3	-0.41125	0.98182	0.98178	1	18853	0	-0.41125
GAGE2D	4	0.0012581	0.0045505	0.743983	123	4	-0.42289	0.99874	0.99873	1	19263	0	-0.42289
ACKR3	4	0.0012762	0.0046105	0.746189	124	3	-0.28413	0.95842	0.95833	1	18354	0	-0.28413
JAKMIP1	4	0.0012845	0.004642	0.746189	125	3	-0.27941	0.95281	0.95273	1	18240	0	-0.27941
MBOAT1	4	0.0012946	0.0046753	0.746189	126	4	-0.32364	0.99871	0.99869	1	19262	0	-0.32364
HSDL1	4	0.001325	0.0047799	0.750665	127	4	-0.35858	0.99851	0.99848	1	19258	0	-0.35858
EIF2B4	4	0.0013369	0.0048188	0.750665	128	1	0.10172	0.016603	0.042984	0.944226	908	1	0.10172
FREM3	4	0.0013408	0.0048279	0.750665	129	3	-0.29087	0.7861	0.78581	1	14914	0	-0.29087
DDX58	4	0.0013601	0.0048976	0.750665	130	3	-0.28694	0.21581	0.31456	1	5850	1	-0.28694
RAP2B	4	0.0013732	0.0049443	0.750665	131	3	-0.225	0.79151	0.79123	1	15031	0	-0.225
CS	4	0.0013838	0.0049857	0.750665	132	4	-0.2683	0.99862	0.99859	1	19261	0	-0.2683
PLA2G4A	4	0.0013849	0.0049891	0.750665	133	2	-0.18578	0.30621	0.36993	1	6832	1	-0.18578
ASTN1	4	0.0013893	0.0050019	0.750665	134	1	-0.019615	0.43498	0.45942	1	8507	1	-0.019615
KRTAP24-1	4	0.0014161	0.0050989	0.759553	135	4	-0.19444	0.99858	0.99856	1	19260	0	-0.19444
WFDC8	4	0.0014353	0.0051649	0.760678	136	4	-0.18028	0.99856	0.99855	1	19259	0	-0.18028
SOX18	4	0.0014417	0.0051821	0.760678	137	1	-0.067031	0.74799	0.74764	1	14169	0	-0.067031
OR7A5	4	0.0014657	0.0052619	0.766789	138	3	-0.38431	0.97599	0.9761	1	18730	0	-0.38431
BLVRA	4	0.0015118	0.0054278	0.780482	139	2	-0.28161	0.20129	0.30605	1	5703	1	-0.28161
CCER1	4	0.0015142	0.0054357	0.780482	140	3	-0.44476	0.94754	0.94749	1	18132	0	-0.44476
KDM5C	4	0.0015361	0.0055115	0.780482	141	4	-0.27223	0.99846	0.99845	1	19257	0	-0.27223
SLC25A52	4	0.0015465	0.0055416	0.780482	142	3	-0.26568	0.90693	0.90685	1	17295	0	-0.26568
TOR1A	4	0.0015487	0.0055499	0.780482	143	2	-0.080344	0.17478	0.27231	1	5092	2	-0.080344
NXPE4	4	0.001566	0.0056115	0.78072	144	3	-0.39733	0.28679	0.35756	1	6606	1	-0.39733
ZNF645	4	0.0015706	0.0056316	0.78072	145	4	-0.2418	0.99843	0.99841	1	19255	0	-0.2418
ROPN1B	4	0.0015818	0.0056681	0.78072	146	4	-0.25792	0.99842	0.9984	1	19254	0	-0.25792
AGO4	4	0.0015989	0.0057296	0.783828	147	1	-0.043905	0.43187	0.45706	1	8457	1	-0.043905
TNFRSF10B	4	0.0016466	0.005868	0.784546	148	3	-0.25916	0.99079	0.99078	1	19055	0	-0.25916
ZDBF2	4	0.0016513	0.0058783	0.784546	149	1	-0.0053369	0.44753	0.46889	1	8672	1	-0.0053369
JPH1	4	0.001661	0.0058965	0.784546	150	3	-0.37306	0.81818	0.81796	1	15526	0	-0.37306
BRD4	4	0.0016748	0.005932	0.784546	151	3	-0.31482	0.96594	0.96585	1	18504	0	-0.31482
GNS	4	0.0016902	0.0059704	0.784546	152	2	-0.27855	0.98443	0.98438	1	18912	0	-0.27855
LEPROTL1	4	0.0016983	0.0059911	0.784546	153	3	-0.31179	0.99223	0.99224	1	19093	0	-0.31179
DGKQ	4	0.0017265	0.0060723	0.784546	154	2	-0.10171	0.043713	0.09448	1	1864	2	-0.10171
HOXC11	4	0.0017483	0.006125	0.784546	155	3	-0.33573	0.99257	0.99259	1	19098	0	-0.33573
TXNIP	4	0.0017553	0.0061461	0.784546	156	2	-0.20152	0.92877	0.92885	1	17748	0	-0.20152
GCSH	4	0.0017561	0.0061471	0.784546	157	1	0.074878	0.55668	0.55899	1	10591	1	0.074878
PRB4	4	0.0017712	0.0061914	0.784546	158	2	-0.23157	0.99286	0.99288	1	19105	0	-0.23157
CACNA2D1	4	0.001801	0.0062633	0.784546	159	3	-0.31472	0.94022	0.94021	1	17983	0	-0.31472
IL36A	4	0.001803	0.0062658	0.784546	160	2	-0.33752	0.94777	0.9477	1	18135	0	-0.33752
NAB1	4	0.0018085	0.006281	0.784546	161	2	-0.25882	0.67534	0.67506	1	12812	0	-0.25882
COL4A4	4	0.0018403	0.0063647	0.78722	162	3	-0.48175	0.16689	0.26172	1	4897	1	-0.48175
SEPHS2	4	0.0018448	0.0063807	0.78722	163	3	-0.27431	0.66115	0.66077	1	12546	0	-0.27431
COQ3	4	0.0018866	0.0064878	0.795551	164	3	-0.27606	0.92062	0.92067	1	17567	0	-0.27606
SFXN1	4	0.0019133	0.0065637	0.79997	165	2	-0.19063	0.61695	0.61659	1	11709	0	-0.19063
PDHA1	4	0.0019414	0.0066336	0.801892	166	2	-0.16014	0.099232	0.17068	1	3262	1	-0.16014
ZNF211	4	0.0019635	0.0066907	0.801892	167	3	-0.38493	0.78771	0.78742	1	14949	0	-0.38493
CARTPT	4	0.0019656	0.006699	0.801892	168	2	-0.12057	0.63264	0.63232	1	12001	0	-0.12057
C7orf43	4	0.002018	0.0068467	0.814723	169	1	0.15048	0.14251	0.22905	1	4335	2	0.15048
NME7	4	0.0020647	0.0069728	0.816832	170	3	-0.43875	0.98566	0.98561	1	18943	0	-0.43875
PSCA	4	0.0020704	0.006991	0.816832	171	2	-0.22988	0.23919	0.32836	1	6095	1	-0.22988
TMEM39B	4	0.0020762	0.0069999	0.816832	172	3	-0.39007	0.97952	0.97959	1	18805	0	-0.39007
OR51A4	4	0.002086	0.0070269	0.816832	173	3	-0.3121	0.99734	0.99733	1	19227	0	-0.3121
CLDN23	4	0.0021163	0.0071146	0.817141	174	3	-0.27495	0.9921	0.99211	1	19090	0	-0.27495
DUSP10	4	0.0021228	0.0071343	0.817141	175	2	-0.11738	0.76728	0.76695	1	14546	0	-0.11738
PTCHD1	4	0.0021307	0.0071515	0.817141	176	2	-0.20796	0.84934	0.84905	1	16160	0	-0.20796
LTN1	4	0.0021751	0.0072643	0.82236	177	1	-0.1198	0.9362	0.93616	1	17907	0	-0.1198
OR1L3	4	0.0021918	0.0073056	0.82236	178	2	-0.28536	0.95568	0.95557	1	18292	0	-0.28536
FAM9A	4	0.0022094	0.0073529	0.82236	179	3	-0.3395	0.99797	0.99798	1	19240	0	-0.3395
AK4	4	0.0022114	0.0073608	0.82236	180	3	-0.2524	0.94294	0.94295	1	18039	0	-0.2524
CALR3	4	0.0022275	0.007406	0.822849	181	2	-0.1423	0.56579	0.56728	1	10753	1	-0.1423
S100G	4	0.0022924	0.0075725	0.828791	182	3	-0.22149	0.089688	0.15782	1	3026	1	-0.22149
PARN	4	0.0023045	0.0076099	0.828791	183	2	-0.19923	0.51852	0.52573	1	9955	1	-0.19923
FBXO31	4	0.0023136	0.0076379	0.828791	184	3	-0.4342	0.60389	0.60352	1	11442	1	-0.4342
AFF2	4	0.0023286	0.0076754	0.828791	185	2	-0.11459	0.081152	0.14617	1	2842	1	-0.11459
NCOA3	4	0.0023322	0.0076808	0.828791	186	1	0.14943	0.0205	0.052025	0.960618	1086	2	0.14943
SAR1A	4	0.0023637	0.0077625	0.828791	187	3	-0.29381	0.98202	0.98199	1	18857	0	-0.29381
GPR1	4	0.0023846	0.0078176	0.828791	188	1	-0.062681	0.85537	0.8551	1	16284	0	-0.062681
FGD4	4	0.0023892	0.0078304	0.828791	189	3	-0.39566	0.96245	0.96236	1	18449	0	-0.39566
BBS5	4	0.0023894	0.0078304	0.828791	190	3	-0.37226	0.067937	0.12803	1	2499	1	-0.37226
EGR4	4	0.002437	0.0079471	0.834525	191	1	-0.053334	0.037364	0.085665	1	1712	1	-0.053334
SPDYC	4	0.0025162	0.008146	0.834525	192	3	-0.42526	0.48477	0.49807	1	9227	1	-0.42526
PRSS58	4	0.0025257	0.0081702	0.834525	193	2	-0.32256	0.91671	0.9167	1	17487	0	-0.32256
RWDD2A	4	0.0025414	0.0082145	0.834525	194	3	-0.31605	0.99768	0.99768	1	19235	0	-0.31605
NAV2	4	0.0025417	0.008215	0.834525	195	1	-0.095335	0.37507	0.41609	1	7703	1	-0.095335
IRX5	4	0.0025739	0.0082888	0.834525	196	3	-0.30833	0.29421	0.36222	1	6698	1	-0.30833
CYP4F12	4	0.0025856	0.0083184	0.834525	197	3	-0.26115	0.87192	0.8717	1	16615	0	-0.26115
APITD1	4	0.0025874	0.0083262	0.834525	198	3	-0.3074	0.40936	0.4405	1	8127	1	-0.3074
MLXIP	4	0.002594	0.008344	0.834525	199	2	-0.20247	0.64042	0.64013	1	12156	0	-0.20247
ENPP2	4	0.0026156	0.0084016	0.834525	200	3	-0.33297	0.94053	0.94052	1	17993	0	-0.33297
MERTK	4	0.0026464	0.0084823	0.834525	201	2	-0.1032	0.94704	0.94698	1	18123	0	-0.1032
ANKRD33	4	0.0026753	0.0085409	0.834525	202	2	-0.28583	0.74913	0.74875	1	14188	0	-0.28583
AKAP6	4	0.0026987	0.008599	0.834525	203	2	-0.097291	0.1875	0.28916	1	5423	1	-0.097291
LAMA2	4	0.0027012	0.0086054	0.834525	204	2	-0.20462	0.97301	0.97305	1	18668	0	-0.20462
SLC25A13	4	0.0027082	0.0086271	0.834525	205	3	-0.30177	0.37145	0.41362	1	7658	1	-0.30177
UBE2F	4	0.0027511	0.0087428	0.834525	206	3	-0.19016	0.91418	0.9141	1	17440	0	-0.19016
RBMS2	4	0.0027712	0.008793	0.834525	207	3	-0.45065	0.73972	0.7393	1	13991	0	-0.45065
FAM229B	4	0.00279	0.0088432	0.834525	208	3	-0.2971	0.90057	0.9005	1	17170	0	-0.2971
RELA	4	0.0028034	0.0088811	0.834525	209	2	-0.077399	0.6336	0.63326	1	12020	0	-0.077399
ZNF18	4	0.0028291	0.0089461	0.834525	210	2	-0.19682	0.2371	0.32711	1	6061	1	-0.19682
SSBP1	4	0.0028303	0.0089495	0.834525	211	3	-0.3679	0.98945	0.98943	1	19022	0	-0.3679
DDHD2	4	0.0028357	0.0089614	0.834525	212	2	-0.19951	0.88538	0.88526	1	16876	0	-0.19951
P2RX6	4	0.0028558	0.0090175	0.834525	213	2	-0.1508	0.68602	0.68575	1	12999	0	-0.1508
FKBP1A	4	0.002859	0.0090278	0.834525	214	3	-0.29101	0.99814	0.99813	1	19246	0	-0.29101
WBSCR16	4	0.0028999	0.0091253	0.834525	215	3	-0.42581	0.489	0.50139	1	9293	1	-0.42581
P2RX7	4	0.0029011	0.0091273	0.834525	216	3	-0.26559	0.40319	0.43617	1	8041	1	-0.26559
NUDT11	4	0.002916	0.0091696	0.834525	217	3	-0.27493	0.99684	0.99687	1	19215	0	-0.27493
ARG2	4	0.002943	0.009241	0.834525	218	2	-0.23107	0.47652	0.49143	1	9099	1	-0.23107
SCLY	4	0.0029449	0.0092469	0.834525	219	3	-0.29451	0.96951	0.96946	1	18587	0	-0.29451
CIAPIN1	4	0.0029583	0.0092784	0.834525	220	3	-0.37775	0.99667	0.99669	1	19207	0	-0.37775
ANKS3	4	0.0029604	0.0092819	0.834525	221	2	-0.30079	0.43703	0.46092	1	8537	1	-0.30079
CTNNAL1	4	0.0029803	0.0093286	0.834525	222	3	-0.38089	0.97784	0.97795	1	18780	0	-0.38089
CD99	4	0.0030128	0.0094242	0.834525	223	2	-0.16703	0.98816	0.98816	1	19000	0	-0.16703
SMIM17	4	0.003015	0.0094291	0.834525	224	3	-0.24084	0.74584	0.74547	1	14119	0	-0.24084
OTUD1	4	0.0030399	0.0094837	0.834525	225	3	-0.33745	0.58831	0.58853	1	11168	1	-0.33745
CPNE4	4	0.0030651	0.0095433	0.834525	226	1	-0.02819	0.90318	0.90312	1	17224	0	-0.02819
COX10	4	0.0031175	0.0096728	0.834525	227	2	-0.14005	0.97295	0.97298	1	18666	0	-0.14005
PLIN3	4	0.0031213	0.0096821	0.834525	228	2	-0.22244	0.63852	0.63818	1	12114	0	-0.22244
LRRC49	4	0.0031457	0.0097491	0.834525	229	2	-0.29782	0.34037	0.39236	1	7254	1	-0.29782
DYRK1A	4	0.0031804	0.0098441	0.834525	230	3	-0.34246	0.95348	0.95338	1	18254	0	-0.34246
ANKIB1	4	0.0032074	0.0099121	0.834525	231	3	-0.33548	0.14848	0.23706	1	4474	1	-0.33548
SERPINB1	4	0.0032221	0.0099485	0.834525	232	1	0.093226	0.018363	0.04707	0.959037	986	2	0.093226
PDGFRA	4	0.0032463	0.010008	0.834525	233	3	-0.40552	0.058146	0.11445	1	2242	1	-0.40552
GLDN	4	0.0032476	0.010012	0.834525	234	3	-0.43515	0.97333	0.97337	1	18675	0	-0.43515
C19orf25	4	0.0032672	0.010063	0.834525	235	3	-0.36049	0.81705	0.81685	1	15506	0	-0.36049
DEFA1	4	0.0032691	0.010066	0.834525	236	3	-0.29118	0.36296	0.40771	1	7540	1	-0.29118
HAUS2	4	0.0032744	0.01008	0.834525	237	2	-0.24272	0.96756	0.96748	1	18541	0	-0.24272
MRPL34	4	0.0032881	0.010114	0.834525	238	3	-0.24151	0.98535	0.98531	1	18935	0	-0.24151
GPR50	4	0.0033268	0.010207	0.834525	239	1	0.11953	0.33398	0.38807	1	7180	1	0.11953
MYO1E	4	0.0033541	0.010275	0.834525	240	3	-0.24275	0.96261	0.96252	1	18453	0	-0.24275
ARID1A	4	0.0033768	0.010334	0.834525	241	3	-0.42281	0.70103	0.70062	1	13298	0	-0.42281
MGLL	4	0.0033791	0.010341	0.834525	242	1	-0.019594	0.47971	0.49399	1	9145	1	-0.019594
IRX2	4	0.0033835	0.010349	0.834525	243	3	-0.21763	0.93862	0.93858	1	17957	0	-0.21763
SKIL	4	0.0033875	0.01036	0.834525	244	3	-0.37759	0.55708	0.55937	1	10600	1	-0.37759
HEPACAM2	4	0.0034201	0.010448	0.834525	245	2	-0.28872	0.93788	0.93786	1	17945	0	-0.28872
SLC36A2	4	0.0034314	0.010478	0.834525	246	1	0.013853	0.75005	0.74971	1	14207	0	0.013853
SDHB	4	0.003448	0.010517	0.834525	247	3	-0.3885	0.92663	0.92673	1	17703	0	-0.3885
C8orf86	4	0.0034712	0.010578	0.834525	248	2	0.030612	0.020349	0.051675	0.960618	1078	2	0.030612
HSD3B7	4	0.0034779	0.010595	0.834525	249	3	-0.29884	0.81301	0.81281	1	15441	0	-0.29884
GTPBP6	4	0.0034837	0.010606	0.834525	250	2	-0.11189	0.039147	0.088108	1	1755	1	-0.11189
EED	4	0.0034932	0.010629	0.834525	251	2	-0.24543	0.98911	0.98911	1	19014	0	-0.24543
PFKM	4	0.0035042	0.010654	0.834525	252	3	-0.29001	0.89679	0.89665	1	17099	0	-0.29001
GAB1	4	0.0035051	0.010656	0.834525	253	3	-0.37217	0.97894	0.979	1	18797	0	-0.37217
TMEM150B	4	0.0035153	0.010679	0.834525	254	2	-0.058477	0.11731	0.19514	1	3725	2	-0.058477
EPS15L1	4	0.0035436	0.010751	0.834525	255	3	-0.2984	0.96033	0.96022	1	18398	0	-0.2984
KRTAP10-3	4	0.0035518	0.010768	0.834525	256	3	-0.23849	0.99044	0.99043	1	19046	0	-0.23849
SHOX	4	0.0035753	0.010825	0.834525	257	3	-0.29151	0.99458	0.99459	1	19150	0	-0.29151
PRMT9	4	0.0035767	0.010829	0.834525	258	3	-0.34007	0.6819	0.68164	1	12931	0	-0.34007
CLDN14	4	0.0035884	0.010858	0.834525	259	1	0.095549	0.096244	0.16672	1	3192	2	0.095549
MATN2	4	0.0035975	0.010881	0.834525	260	3	-0.2596	0.53095	0.53635	1	10148	1	-0.2596
HIST1H2AL	4	0.0036045	0.010904	0.834525	261	3	-0.41611	0.99719	0.99719	1	19222	0	-0.41611
HOXC8	4	0.003608	0.010914	0.834525	262	2	-0.2361	0.8387	0.83844	1	15937	0	-0.2361
IFIT5	4	0.0036407	0.011002	0.83804	263	2	-0.18222	0.87173	0.87152	1	16610	0	-0.18222
C11orf40	4	0.003693	0.011137	0.841602	264	2	-0.11434	0.65363	0.65328	1	12400	0	-0.11434
LCNL1	4	0.0037056	0.01117	0.841602	265	2	-0.050268	0.070008	0.13092	1	2551	2	-0.050268
RAB40B	4	0.0037156	0.011198	0.841602	266	3	-0.36451	0.91428	0.91422	1	17442	0	-0.36451
HADHB	4	0.0037283	0.011225	0.841602	267	2	-0.16222	0.64062	0.64033	1	12160	0	-0.16222
ZKSCAN4	4	0.0037453	0.011268	0.841602	268	2	-0.045456	0.56311	0.56486	1	10708	1	-0.045456
UGT8	4	0.0037587	0.011299	0.841602	269	2	-0.22475	0.78039	0.77998	1	14797	0	-0.22475
CHSY1	4	0.003777	0.011351	0.841674	270	3	-0.25272	0.96539	0.9653	1	18491	0	-0.25272
PWP2	4	0.0037976	0.011398	0.841674	271	2	-0.31839	0.98722	0.98716	1	18984	0	-0.31839
TMED7	3	0.0038092	0.010534	0.834525	272	2	-0.35639	0.83785	0.8379	1	15922	0	-0.35639
DOK2	4	0.0038144	0.011437	0.841674	273	3	-0.26321	0.98189	0.98185	1	18855	0	-0.26321
RXRG	4	0.003826	0.011468	0.841674	274	3	-0.34264	0.99689	0.99691	1	19218	0	-0.34264
BTN3A3	4	0.0038467	0.01153	0.84315	275	2	-0.26115	0.92783	0.92794	1	17733	0	-0.26115
FAM196A	4	0.0039007	0.011655	0.84479	276	2	-0.11931	0.38336	0.4219	1	7800	1	-0.11931
MTRNR2L10	4	0.0039022	0.011658	0.84479	277	1	0.26492	0.038973	0.087869	1	1752	2	0.26492
DPH2	4	0.0039105	0.011678	0.84479	278	3	-0.34624	0.95644	0.95633	1	18315	0	-0.34624
ROR1	4	0.0039545	0.011784	0.849374	279	2	-0.19468	0.6881	0.68776	1	13037	0	-0.19468
FFAR2	4	0.0039786	0.011849	0.851008	280	2	-0.19101	0.052365	0.10649	1	2090	1	-0.19101
HRAS	4	0.0040068	0.011925	0.853441	281	2	-0.10114	0.73728	0.73686	1	13955	0	-0.10114
C19orf66	4	0.0040217	0.011969	0.853504	282	2	-0.23687	0.48403	0.49747	1	9213	1	-0.23687
RWDD2B	4	0.0040591	0.012067	0.855288	283	1	-0.15416	0.70897	0.70857	1	13438	0	-0.15416
FUS	4	0.0040968	0.012167	0.855288	284	3	-0.36597	0.58634	0.58662	1	11132	1	-0.36597
KRT74	4	0.0041114	0.012198	0.855288	285	2	-0.081433	0.55368	0.55635	1	10538	1	-0.081433
NFIA	4	0.004153	0.012299	0.855288	286	3	-0.24916	0.99636	0.99636	1	19195	0	-0.24916
LRP5	4	0.0041637	0.012327	0.855288	287	1	-0.090375	0.87012	0.86987	1	16580	0	-0.090375
SERPINB13	4	0.004199	0.012424	0.855288	288	3	-0.32	0.99381	0.99384	1	19126	0	-0.32
MKI67	4	0.004216	0.012467	0.855288	289	3	-0.15269	0.86247	0.86222	1	16429	0	-0.15269
KIAA1462	4	0.0042683	0.012599	0.855288	290	2	-0.14395	0.44433	0.46647	1	8633	1	-0.14395
RLN2	4	0.0042731	0.012608	0.855288	291	2	-0.19978	0.30486	0.36906	1	6819	1	-0.19978
KLRC4	4	0.0042841	0.012639	0.855288	292	3	-0.37997	0.62973	0.62942	1	11951	0	-0.37997
WWC3	4	0.0042934	0.012661	0.855288	293	3	-0.31364	0.57965	0.58018	1	11008	1	-0.31364
AKAP9	4	0.0043106	0.012704	0.855288	294	3	-0.25452	0.97751	0.97763	1	18772	0	-0.25452
LHFPL1	4	0.0043136	0.012711	0.855288	295	2	-0.22665	0.6704	0.67009	1	12706	0	-0.22665
FGB	4	0.0043206	0.012727	0.855288	296	3	-0.42983	0.99468	0.9947	1	19155	0	-0.42983
LAMP5	4	0.0043655	0.012835	0.855288	297	3	-0.22958	0.26455	0.34382	1	6362	1	-0.22958
C19orf52	4	0.0043729	0.012849	0.855288	298	3	-0.7167	0.61377	0.61338	1	11650	1	-0.7167
ARL2	4	0.0043829	0.012872	0.855288	299	3	-0.29332	0.29284	0.36136	1	6684	1	-0.29332
FAM131C	4	0.0044209	0.012954	0.855288	300	3	-0.25413	0.98972	0.98969	1	19027	0	-0.25413
OR8S1	4	0.0044251	0.012963	0.855288	301	1	0.0087822	0.58942	0.58958	1	11191	1	0.0087822
LCE3D	4	0.0044592	0.013058	0.855288	302	3	-0.37904	0.71827	0.71788	1	13615	0	-0.37904
SNX13	4	0.0044624	0.013067	0.855288	303	3	-0.19513	0.98375	0.98371	1	18899	0	-0.19513
HOXB2	4	0.0044774	0.013106	0.855288	304	1	-0.063424	0.80912	0.80888	1	15356	0	-0.063424
ZSCAN1	4	0.0045025	0.013171	0.855288	305	3	-0.32523	0.96162	0.96149	1	18428	0	-0.32523
FBXO2	4	0.0045073	0.013189	0.855288	306	3	-0.30868	0.22287	0.31871	1	5928	1	-0.30868
SAG	4	0.0045109	0.013199	0.855288	307	2	-0.16974	0.61952	0.61916	1	11763	0	-0.16974
HLCS	4	0.0045234	0.01323	0.855288	308	3	-0.33891	0.99817	0.99816	1	19248	0	-0.33891
GDE1	4	0.0045297	0.013246	0.855288	309	1	-0.15607	0.23594	0.32644	1	6046	1	-0.15607
BCLAF1	4	0.0045671	0.013335	0.855288	310	3	-0.46268	0.078491	0.14246	1	2778	1	-0.46268
MRPL12	4	0.0045693	0.013342	0.855288	311	3	-0.35531	0.7953	0.79504	1	15093	0	-0.35531
TUBA4A	4	0.004582	0.013378	0.855288	312	1	-0.044425	0.5348	0.53964	1	10220	1	-0.044425
ENPP5	4	0.0045849	0.013384	0.855288	313	3	-0.40607	0.47703	0.49185	1	9107	1	-0.40607
RALGAPA1	4	0.0046342	0.013507	0.855288	314	2	-0.067983	0.36729	0.41069	1	7601	1	-0.067983
PCNXL3	4	0.0046405	0.013521	0.855288	315	3	-0.3122	0.97279	0.97283	1	18662	0	-0.3122
PURA	4	0.0046532	0.013548	0.855288	316	2	-0.18484	0.83818	0.83793	1	15928	0	-0.18484
C9orf170	4	0.0046865	0.01363	0.855288	317	2	-0.012516	0.067399	0.12732	1	2485	2	-0.012516
NCOR2	4	0.0047294	0.013765	0.855288	318	2	-0.24184	0.20642	0.30904	1	5751	1	-0.24184
PSMG3	4	0.0047388	0.013782	0.855288	319	1	0.25315	0.147	0.23506	1	4440	2	0.25315
RALB	4	0.0047428	0.013797	0.855288	320	3	-0.33342	0.98268	0.98264	1	18868	0	-0.33342
C6orf201	4	0.0047545	0.013826	0.855288	321	3	-0.34654	0.54697	0.55033	1	10425	1	-0.34654
SLC26A10	4	0.0047635	0.013844	0.855288	322	2	-0.3759	0.57737	0.57801	1	10966	1	-0.3759
FAM213A	4	0.0047911	0.013921	0.855288	323	1	0.069618	0.72283	0.72248	1	13702	0	0.069618
TDRD12	4	0.0048013	0.01395	0.855288	324	3	-0.29892	0.97466	0.97472	1	18705	0	-0.29892
MKRN2	4	0.0048234	0.01401	0.855288	325	2	-0.22061	0.63774	0.63736	1	12099	0	-0.22061
GZMA	4	0.0048363	0.014038	0.855288	326	2	-0.091947	0.15195	0.24168	1	4564	2	-0.091947
ABCB9	4	0.0048433	0.014059	0.855288	327	1	-0.075967	0.66946	0.66916	1	12689	0	-0.075967
YIPF4	4	0.0048838	0.014162	0.855288	328	3	-0.23778	0.48342	0.49699	1	9207	1	-0.23778
ZNF112	4	0.0048906	0.014177	0.855288	329	3	-0.25915	0.99709	0.9971	1	19221	0	-0.25915
OR10G3	4	0.0048956	0.014192	0.855288	330	1	-0.14594	0.51532	0.523	1	9899	1	-0.14594
PCNXL4	3	0.0049293	0.013612	0.855288	331	1	0.084023	0.33823	0.35529	1	7226	1	0.084023
ASNSD1	4	0.0049355	0.014284	0.855288	332	3	-0.22174	0.35654	0.40329	1	7459	1	-0.22174
OTC	4	0.0049442	0.014304	0.855288	333	2	-0.23599	0.51077	0.51916	1	9829	1	-0.23599
UBXN4	4	0.0049478	0.01431	0.855288	334	1	-0.057981	0.94911	0.94904	1	18166	0	-0.057981
ISCA1	4	0.0050001	0.01443	0.855288	335	2	-0.2018	0.89484	0.89471	1	17059	0	-0.2018
SS18	4	0.005027	0.014503	0.855288	336	3	-0.29591	0.59852	0.59834	1	11338	1	-0.29591
TRIM2	4	0.0050524	0.014568	0.855288	337	2	-0.14997	0.94769	0.94762	1	18133	0	-0.14997
HDC	4	0.0050665	0.014602	0.855288	338	2	-0.25487	0.79438	0.79416	1	15077	0	-0.25487
MME	4	0.0050708	0.014618	0.855288	339	3	-0.40472	0.24486	0.33176	1	6156	1	-0.40472
LRRC73	4	0.0050797	0.014638	0.855288	340	2	-0.32248	0.75271	0.7524	1	14256	0	-0.32248
LARP7	4	0.0050885	0.014665	0.855288	341	2	-0.1917	0.30061	0.36632	1	6775	1	-0.1917
SLC35G4	4	0.0051017	0.014698	0.855288	342	3	-0.32035	0.61651	0.61614	1	11701	0	-0.32035
N4BP2L1	4	0.0051021	0.0147	0.855288	343	3	-0.28077	0.8043	0.80405	1	15256	0	-0.28077
C14orf177	4	0.0051046	0.014705	0.855288	344	1	0.1683	0.16171	0.25475	1	4791	2	0.1683
GPR148	4	0.0051459	0.014792	0.855288	345	3	-0.27053	0.93062	0.93067	1	17789	0	-0.27053
FAM150B	4	0.0051503	0.014801	0.855288	346	2	-0.15904	0.88051	0.88039	1	16781	0	-0.15904
DBR1	4	0.0051569	0.014817	0.855288	347	2	-0.056796	0.0261	0.064724	0.977514	1329	1	-0.056796
SEL1L3	4	0.0051651	0.01484	0.855288	348	3	-0.36353	0.99827	0.99827	1	19251	0	-0.36353
FKBP1B	4	0.005168	0.014848	0.855288	349	3	-0.27796	0.99354	0.99357	1	19119	0	-0.27796
PRR23D2	4	0.0051827	0.014894	0.855288	350	3	-0.29146	0.98401	0.98397	1	18905	0	-0.29146
PSMC5	4	0.0052091	0.014967	0.855288	351	2	-0.16744	0.73281	0.73248	1	13872	0	-0.16744
PREB	4	0.0052481	0.015068	0.855288	352	3	-0.34332	0.79338	0.79313	1	15063	0	-0.34332
RNF225	4	0.0052614	0.015097	0.855288	353	1	0.15274	0.069677	0.13044	1	2545	2	0.15274
TPX2	4	0.0052623	0.0151	0.855288	354	3	-0.39406	0.11599	0.19336	1	3698	1	-0.39406
PPP1R27	4	0.005275	0.01513	0.855288	355	2	-0.24699	0.87941	0.8793	1	16762	0	-0.24699
TMEM19	4	0.0053136	0.015222	0.855288	356	2	-0.2782	0.90492	0.90483	1	17253	0	-0.2782
CDYL2	4	0.0053153	0.015226	0.855288	357	3	-0.2464	0.95984	0.95975	1	18387	0	-0.2464
HMGB3	4	0.0053694	0.015363	0.858602	358	2	-0.17215	0.94824	0.94816	1	18148	0	-0.17215
OCLN	4	0.005383	0.015388	0.858602	359	3	-0.22123	0.80702	0.80679	1	15311	0	-0.22123
40057	4	0.005392	0.015413	0.858602	360	2	-0.25573	0.73138	0.73104	1	13847	0	-0.25573
KRTAP19-3	4	0.0054181	0.015484	0.860169	361	1	-0.016219	0.6563	0.65599	1	12449	0	-0.016219
SMG7	4	0.0054704	0.015618	0.865246	362	3	-0.51899	0.48595	0.499	1	9246	1	-0.51899
ACTL6B	4	0.0055114	0.015717	0.867476	363	3	-0.24671	0.9975	0.99749	1	19229	0	-0.24671
SLC43A3	4	0.0055226	0.015745	0.867476	364	2	-0.15139	0.87572	0.87556	1	16690	0	-0.15139
KLHDC7A	4	0.0055748	0.015868	0.871747	365	2	-0.2208	0.93414	0.93414	1	17859	0	-0.2208
HEY1	4	0.0056271	0.016009	0.871747	366	2	-0.1767	0.90501	0.90492	1	17255	0	-0.1767
PCIF1	4	0.0056793	0.016135	0.871747	367	2	-0.15404	0.97308	0.97311	1	18670	0	-0.15404
HGC6.3	4	0.0056834	0.016148	0.871747	368	3	-0.62729	0.92223	0.92232	1	17609	0	-0.62729
CDKN1B	4	0.0056853	0.016152	0.871747	369	3	-0.2694	0.99328	0.99331	1	19114	0	-0.2694
PDE1A	4	0.0056854	0.016152	0.871747	370	3	-0.34021	0.97636	0.97647	1	18738	0	-0.34021
SULF2	4	0.0057566	0.016327	0.871747	371	3	-0.2329	0.60686	0.60642	1	11510	1	-0.2329
IRS1	4	0.0057832	0.016384	0.871747	372	2	-0.18111	0.10301	0.17577	1	3357	1	-0.18111
PTGES	4	0.0057838	0.016387	0.871747	373	1	0.12041	0.16403	0.25791	1	4848	2	0.12041
MACC1	4	0.0058228	0.016493	0.871747	374	3	-0.24395	0.8846	0.88447	1	16858	0	-0.24395
ZDHHC24	4	0.0058348	0.016524	0.871747	375	3	-0.33782	0.12519	0.20572	1	3914	1	-0.33782
C5orf34	4	0.005836	0.016528	0.871747	376	1	0.086932	0.44318	0.4656	1	8614	1	0.086932
ZNF433	4	0.0058417	0.016542	0.871747	377	3	-0.26073	0.45784	0.47683	1	8823	1	-0.26073
BCL2L12	4	0.0058536	0.016573	0.871747	378	3	-0.3056	0.9708	0.97077	1	18617	0	-0.3056
UPF2	4	0.0058583	0.016588	0.871747	379	2	-0.21574	0.91274	0.91266	1	17407	0	-0.21574
PLEKHA4	4	0.005876	0.01664	0.871747	380	3	-0.32003	0.75339	0.75306	1	14274	0	-0.32003
COX7A1	4	0.0058799	0.016647	0.871747	381	3	-0.18499	0.98645	0.98639	1	18962	0	-0.18499
CALML5	4	0.0058882	0.016669	0.871747	382	1	-0.060697	0.80398	0.80371	1	15247	0	-0.060697
MSRB3	4	0.0059162	0.016736	0.871747	383	3	-0.26054	0.94041	0.94039	1	17990	0	-0.26054
PITPNC1	4	0.0059404	0.0168	0.871747	384	2	-0.14876	0.8127	0.81249	1	15432	0	-0.14876
KIF20A	4	0.0059481	0.016822	0.871747	385	2	-0.18039	0.44216	0.46483	1	8603	1	-0.18039
WWC2	4	0.0059758	0.016893	0.871747	386	3	-0.29311	0.90982	0.90973	1	17353	0	-0.29311
BAMBI	4	0.0059861	0.016927	0.871747	387	2	-0.19401	0.88027	0.88015	1	16778	0	-0.19401
MYH15	4	0.0059909	0.016938	0.871747	388	3	-0.24627	0.80983	0.80962	1	15376	0	-0.24627
PRR15	4	0.0059926	0.016946	0.871747	389	1	0.0083007	0.7817	0.78134	1	14820	0	0.0083007
RIMKLB	4	0.0060436	0.017079	0.871747	390	3	-0.29418	0.79756	0.79729	1	15140	0	-0.29418
PRAMEF7	4	0.0060449	0.017081	0.871747	391	1	0.016687	0.76809	0.76776	1	14561	0	0.016687
ACYP2	4	0.0060475	0.017088	0.871747	392	3	-0.31091	0.92206	0.92213	1	17607	0	-0.31091
CIZ1	4	0.0060672	0.017141	0.871747	393	2	-0.124	0.78475	0.78445	1	14893	0	-0.124
CCDC89	4	0.0060768	0.017169	0.871747	394	2	-0.3765	0.15793	0.24974	1	4705	1	-0.3765
DAZL	4	0.0060971	0.017213	0.871747	395	2	-0.11545	0.12978	0.21189	1	4022	1	-0.11545
ACTA1	4	0.006106	0.017239	0.871747	396	3	-0.36092	0.9069	0.90682	1	17294	0	-0.36092
GALNT18	4	0.0061119	0.017253	0.871747	397	3	-0.29616	0.30278	0.3677	1	6799	1	-0.29616
HGFAC	4	0.0061649	0.017387	0.875458	398	3	-0.23762	0.98712	0.98707	1	18980	0	-0.23762
FN3KRP	4	0.0061747	0.017413	0.875458	399	3	-0.30102	0.44951	0.47039	1	8699	1	-0.30102
DPP8	4	0.00624	0.01757	0.880174	400	3	-0.34754	0.38402	0.42236	1	7811	1	-0.34754
NARS2	4	0.0062553	0.017612	0.880174	401	3	-0.3417	0.88006	0.87995	1	16773	0	-0.3417
TMEM194A	4	0.0062877	0.017685	0.880174	402	3	-0.32742	0.86233	0.86206	1	16424	0	-0.32742
TAOK1	4	0.0062957	0.017701	0.880174	403	3	-0.16245	0.9955	0.99548	1	19175	0	-0.16245
MR1	4	0.0063059	0.017726	0.880174	404	1	-0.15306	0.97758	0.9777	1	18774	0	-0.15306
FAM118B	4	0.0063581	0.017857	0.884517	405	1	0.046622	0.73351	0.73315	1	13886	0	0.046622
FOXO3	4	0.0064103	0.017985	0.888644	406	1	0.19082	0.018972	0.048463	0.959097	1010	2	0.19082
PPM1L	4	0.0064625	0.018102	0.890044	407	2	-0.20365	0.97743	0.97756	1	18768	0	-0.20365
TDRP	4	0.0064688	0.018116	0.890044	408	3	-0.21035	0.95704	0.95692	1	18328	0	-0.21035
AK1	4	0.0064993	0.018196	0.890044	409	3	-0.22026	0.89925	0.89915	1	17140	0	-0.22026
LTBP2	4	0.0065034	0.018205	0.890044	410	3	-0.32483	0.55164	0.55448	1	10503	1	-0.32483
PLEKHA7	4	0.0065147	0.018235	0.890044	411	2	-0.15543	0.65007	0.64971	1	12335	0	-0.15543
PKDCC	4	0.0065422	0.018309	0.891029	412	3	-0.28765	0.99669	0.9967	1	19209	0	-0.28765
ATCAY	4	0.006555	0.018343	0.891029	413	2	-0.30101	0.90585	0.90578	1	17272	0	-0.30101
SLC9A3	4	0.0066098	0.018476	0.891146	414	2	-0.29652	0.94521	0.94512	1	18076	0	-0.29652
FAM8A1	4	0.0066191	0.018497	0.891146	415	2	-0.19713	0.94708	0.94703	1	18125	0	-0.19713
ZFP2	4	0.0066615	0.018607	0.891146	416	3	-0.29158	0.59269	0.59273	1	11234	1	-0.29158
BPIFB1	4	0.0066713	0.018633	0.891146	417	1	0.050808	0.5256	0.53184	1	10073	1	0.050808
KCNAB2	4	0.0066798	0.018658	0.891146	418	2	-0.24193	0.70634	0.70595	1	13396	0	-0.24193
MAMDC4	4	0.0067235	0.018784	0.891146	419	2	-0.078612	0.22919	0.32244	1	5982	1	-0.078612
CDKL3	4	0.00673	0.018806	0.891146	420	2	-0.29231	0.77242	0.77206	1	14644	0	-0.29231
MED17	4	0.0067467	0.018848	0.891146	421	3	-0.269	0.99515	0.99514	1	19167	0	-0.269
C1orf115	4	0.0067501	0.018853	0.891146	422	2	-0.33427	0.54205	0.54605	1	10330	1	-0.33427
PANX3	4	0.0067757	0.018927	0.891146	423	2	-0.14829	0.8614	0.86108	1	16408	0	-0.14829
GPR15	4	0.0067905	0.018954	0.891146	424	3	-0.24122	0.98554	0.9855	1	18939	0	-0.24122
TAS2R1	4	0.0068136	0.019008	0.891146	425	3	-0.26983	0.99464	0.99465	1	19153	0	-0.26983
KIAA1755	4	0.0068279	0.019038	0.891146	426	1	-0.15146	0.31857	0.37804	1	6980	1	-0.15146
ACOT4	4	0.006836	0.019054	0.891146	427	2	-0.1373	0.81189	0.81168	1	15421	0	-0.1373
LIMD2	4	0.0068599	0.019113	0.891146	428	3	-0.27307	0.99644	0.99645	1	19201	0	-0.27307
KCNS3	4	0.0068801	0.019159	0.891146	429	1	0.029123	0.026408	0.065448	0.977833	1344	1	0.029123
PLCL1	4	0.006881	0.01916	0.891146	430	3	-0.26348	0.9793	0.97937	1	18803	0	-0.26348
SERTAD3	4	0.0068918	0.019184	0.891146	431	2	-0.18334	0.52027	0.52725	1	9980	1	-0.18334
RLN1	4	0.0068937	0.019188	0.891146	432	3	-0.21042	0.38241	0.42123	1	7789	1	-0.21042
CHRNA3	4	0.0069233	0.019256	0.891192	433	3	-0.27983	0.47987	0.4941	1	9149	1	-0.27983
RNF212	4	0.0069323	0.019277	0.891192	434	1	-0.04996	0.89883	0.89872	1	17136	0	-0.04996
PPIAL4D	4	0.0069845	0.019412	0.895347	435	1	-0.0049359	0.67344	0.67313	1	12771	0	-0.0049359
RRAS	4	0.007035	0.019532	0.896978	436	3	-0.34288	0.63925	0.63894	1	12130	0	-0.34288
CHD8	4	0.0070366	0.019536	0.896978	437	2	-0.15077	0.085231	0.15175	1	2933	1	-0.15077
CD19	4	0.0070836	0.019653	0.898886	438	3	-0.33598	0.96768	0.96761	1	18548	0	-0.33598
VMA21	4	0.0070888	0.019667	0.898886	439	1	-0.057411	0.89495	0.89483	1	17063	0	-0.057411
TMIGD1	4	0.0071484	0.01983	0.902745	440	2	-0.16229	0.81349	0.81329	1	15450	0	-0.16229
VAC14	4	0.0071588	0.01986	0.902745	441	2	-0.22525	0.92311	0.9232	1	17634	0	-0.22525
GDNF	4	0.0071722	0.019886	0.902745	442	3	-0.2294	0.98317	0.98312	1	18885	0	-0.2294
GATA2	4	0.0071932	0.01994	0.903121	443	3	-0.34668	0.94682	0.94674	1	18117	0	-0.34668
EZH2	4	0.0072453	0.020059	0.903121	444	2	-0.25153	0.97488	0.97495	1	18711	0	-0.25153
SCARA5	4	0.0072462	0.020061	0.903121	445	3	-0.22828	0.85769	0.85744	1	16337	0	-0.22828
PROC	4	0.0072732	0.020123	0.903121	446	2	-0.2011	0.56266	0.56443	1	10701	1	-0.2011
LOC653602	4	0.0072941	0.020173	0.903121	447	2	-0.046178	0.16282	0.25625	1	4818	2	-0.046178
GPR52	4	0.0072975	0.02018	0.903121	448	1	-0.062576	0.65033	0.64998	1	12343	0	-0.062576
SET	4	0.0073383	0.020279	0.903121	449	3	-0.33337	0.86801	0.86777	1	16538	0	-0.33337
RAB4B	4	0.0073497	0.020308	0.903121	450	1	-0.023903	0.71634	0.71594	1	13579	0	-0.023903
PPP4R4	4	0.0073559	0.020321	0.903121	451	3	-0.20636	0.86056	0.86024	1	16391	0	-0.20636
GMFG	4	0.0073674	0.020344	0.903121	452	2	-0.16091	0.27376	0.34947	1	6457	1	-0.16091
GAPVD1	4	0.0074018	0.020429	0.903373	453	2	-0.12379	0.64435	0.644	1	12236	0	-0.12379
CMC2	4	0.0074067	0.020439	0.903373	454	3	-0.26434	0.95474	0.95461	1	18273	0	-0.26434
RUNX1	4	0.007454	0.020561	0.90466	455	2	-0.11054	0.9577	0.95761	1	18340	0	-0.11054
ARHGAP6	4	0.0074675	0.020591	0.90466	456	3	-0.23414	0.99662	0.99663	1	19205	0	-0.23414
HSPA1B	4	0.0074992	0.020668	0.90466	457	2	-0.15762	0.76695	0.76659	1	14538	0	-0.15762
MUC15	4	0.0075062	0.020685	0.90466	458	2	-0.24757	0.97391	0.97395	1	18689	0	-0.24757
CLN6	4	0.0075098	0.020693	0.90466	459	3	-0.32881	0.77992	0.77949	1	14785	0	-0.32881
GSTM4	4	0.007531	0.020742	0.904764	460	3	-0.31306	0.47315	0.48873	1	9044	1	-0.31306
MMP16	4	0.0075583	0.020804	0.904764	461	1	-0.024906	0.70327	0.70288	1	13345	0	-0.024906
EPN3	4	0.0075682	0.020831	0.904764	462	2	-0.18484	0.1353	0.21936	1	4148	1	-0.18484
TMC2	4	0.0076108	0.020934	0.907274	463	3	-0.35953	0.27833	0.35234	1	6509	1	-0.35953
AP2A2	4	0.0076626	0.02104	0.908959	464	1	0.15808	0.15375	0.24407	1	4609	2	0.15808
C1orf94	4	0.0077125	0.021158	0.908959	465	2	-0.087933	0.68146	0.68119	1	12920	0	-0.087933
NCAPH2	4	0.0077148	0.021165	0.908959	466	1	-0.026555	0.74853	0.74816	1	14176	0	-0.026555
AKAP5	4	0.0077447	0.021238	0.908959	467	2	-0.036583	0.02974	0.07297	0.987975	1479	2	-0.036583
ST8SIA3	4	0.0077669	0.021298	0.908959	468	2	-0.11246	0.76421	0.76383	1	14480	0	-0.11246
GRAMD1A	4	0.0077878	0.021342	0.908959	469	2	-0.23154	0.76414	0.76375	1	14479	0	-0.23154
ERGIC2	3	0.007793	0.021145	0.908959	470	2	-0.25684	0.54099	0.54131	1	10314	0	-0.25684
MAGEA9	4	0.0078094	0.021398	0.908959	471	2	-0.021934	0.13352	0.21692	1	4106	2	-0.021934
ERCC4	4	0.0078191	0.021423	0.908959	472	3	-0.2712	0.89386	0.89374	1	17040	0	-0.2712
NFE4	4	0.0078202	0.021424	0.908959	473	2	-0.1948	0.69965	0.69928	1	13276	0	-0.1948
CKLF-CMTM1	4	0.0078712	0.02155	0.911373	474	1	-0.00089424	0.91095	0.91083	1	17383	0	-0.00089424
OTOG	4	0.0078851	0.021586	0.911373	475	2	-0.1823	0.95457	0.95444	1	18269	0	-0.1823
PAGE3	4	0.0079019	0.021632	0.911373	476	3	-0.21794	0.96744	0.96735	1	18537	0	-0.21794
NR6A1	4	0.0079234	0.021682	0.911373	477	1	-0.013298	0.13131	0.21398	1	4051	2	-0.013298
TWIST1	4	0.0079755	0.021806	0.911373	478	2	-0.044129	0.56213	0.56395	1	10693	1	-0.044129
CDKL5	4	0.0079775	0.02181	0.911373	479	2	-0.23086	0.83477	0.8346	1	15856	0	-0.23086
CT45A2	2	0.0079814	0.015178	0.855288	480	2	-0.32351	0.99202	0.99203	1	19084	0	-0.32351
CSNK1E	4	0.0079969	0.021866	0.911373	481	3	-0.25781	0.14793	0.23631	1	4463	1	-0.25781
BCR	4	0.0080048	0.021881	0.911373	482	2	-0.22487	0.57505	0.57581	1	10926	1	-0.22487
PYCARD	4	0.0080086	0.021889	0.911373	483	3	-0.33267	0.8763	0.87614	1	16702	0	-0.33267
OR51D1	4	0.008065	0.022032	0.911919	484	2	-0.24279	0.98908	0.98908	1	19012	0	-0.24279
GPATCH3	4	0.0080786	0.022067	0.911919	485	3	-0.29194	0.74115	0.74077	1	14025	0	-0.29194
ACKR4	4	0.0080798	0.02207	0.911919	486	1	-0.026022	0.75844	0.75805	1	14363	0	-0.026022
BTBD17	4	0.0080997	0.022124	0.911919	487	3	-0.35873	0.51426	0.52209	1	9881	1	-0.35873
FOXD3	4	0.0081319	0.022201	0.911919	488	1	0.13328	0.14566	0.23327	1	4411	2	0.13328
CCDC171	4	0.0081364	0.022214	0.911919	489	2	-0.20769	0.94995	0.94988	1	18182	0	-0.20769
RNF130	4	0.0081841	0.022326	0.911919	490	1	0.082426	0.31471	0.37553	1	6933	1	0.082426
DHX35	4	0.0082302	0.022437	0.911919	491	2	-0.29721	0.96661	0.96653	1	18516	0	-0.29721
XKR5	4	0.0082358	0.022455	0.911919	492	2	-0.26016	0.04514	0.096423	1	1895	1	-0.26016
MAGED4	4	0.0082362	0.022456	0.911919	493	3	-0.45465	0.082579	0.14812	1	2875	1	-0.45465
GCG	4	0.0082413	0.022467	0.911919	494	2	-0.27073	0.84237	0.84208	1	16026	0	-0.27073
GAGE2B	4	0.0082436	0.022472	0.911919	495	3	-0.28069	0.99689	0.9969	1	19217	0	-0.28069
PRR23C	4	0.0082507	0.022492	0.911919	496	3	-0.26009	0.97134	0.97133	1	18631	0	-0.26009
AMDHD2	4	0.0082883	0.022587	0.913929	497	1	0.16125	0.17986	0.27897	1	5218	2	0.16125
MAPKAPK5	4	0.0083436	0.022722	0.914537	498	3	-0.34592	0.90961	0.9095	1	17350	0	-0.34592
THOC6	4	0.0083507	0.022735	0.914537	499	3	-0.2128	0.99784	0.99784	1	19238	0	-0.2128
FBXO33	4	0.0083795	0.022806	0.914537	500	3	-0.25301	0.99768	0.99768	1	19234	0	-0.25301
ARNTL	4	0.0083926	0.022837	0.914537	501	3	-0.15723	0.94298	0.94299	1	18042	0	-0.15723
SLC34A1	4	0.0084082	0.02287	0.914537	502	3	-0.42279	0.011048	0.029629	0.87964	668	1	-0.42279
GBX2	4	0.0084447	0.022953	0.914537	503	1	-0.079968	0.90444	0.90435	1	17241	0	-0.079968
FAM131B	4	0.0084586	0.022995	0.914537	504	3	-0.26023	0.97748	0.9776	1	18770	0	-0.26023
NEUROG1	4	0.0084781	0.023037	0.914537	505	3	-0.36154	0.63313	0.6328	1	12011	0	-0.36154
RPP21	4	0.0085489	0.023211	0.914537	506	2	0.0079918	0.023117	0.057997	0.971505	1197	2	0.0079918
AR	4	0.0085654	0.023245	0.914537	507	2	-0.25658	0.90273	0.90268	1	17212	0	-0.25658
SNX25	4	0.0085823	0.023292	0.914537	508	3	-0.22986	0.73081	0.73049	1	13839	0	-0.22986
TP63	4	0.0086011	0.02334	0.914537	509	2	-0.041988	0.38398	0.42233	1	7810	1	-0.041988
PRCD	4	0.0086335	0.023425	0.914537	510	3	-0.40397	0.98678	0.98672	1	18972	0	-0.40397
FRMD5	4	0.0086532	0.023469	0.914537	511	2	-0.17279	0.55938	0.56143	1	10643	1	-0.17279
GUCA1A	4	0.0086842	0.023551	0.914537	512	2	-0.27182	0.15502	0.24583	1	4640	1	-0.27182
PRG4	4	0.0086849	0.023552	0.914537	513	3	-0.26708	0.85553	0.85528	1	16288	0	-0.26708
DMD	4	0.0086947	0.023577	0.914537	514	3	-0.25911	0.9667	0.96662	1	18518	0	-0.25911
RWDD3	4	0.0087053	0.023602	0.914537	515	1	-0.0294	0.81877	0.81857	1	15538	0	-0.0294
ARHGAP10	4	0.0087144	0.023624	0.914537	516	3	-0.28468	0.41983	0.44811	1	8270	1	-0.28468
RBMY1F	4	0.008724	0.023646	0.914537	517	2	-0.25952	0.84007	0.83981	1	15964	0	-0.25952
ZNF41	4	0.0087574	0.023733	0.914537	518	1	-0.15356	0.18075	0.28019	1	5245	1	-0.15356
OLFM2	4	0.0088095	0.023859	0.914537	519	1	-0.074482	0.78285	0.78252	1	14845	0	-0.074482
FCHO1	4	0.008818	0.023877	0.914537	520	3	-0.24756	0.45748	0.47655	1	8817	1	-0.24756
OR2T1	4	0.0088279	0.023903	0.914537	521	3	-0.20677	0.96654	0.96645	1	18513	0	-0.20677
KIF27	4	0.0088616	0.023982	0.914537	522	1	0.15629	0.061877	0.11965	1	2338	2	0.15629
FAM71F1	4	0.0088949	0.02406	0.914537	523	3	-0.22738	0.87029	0.87006	1	16583	0	-0.22738
MLX	4	0.0089012	0.024075	0.914537	524	2	-0.18137	0.74644	0.74605	1	14131	0	-0.18137
ZNF383	4	0.0089024	0.024079	0.914537	525	3	-0.29607	0.71306	0.71264	1	13522	0	-0.29607
SMOC1	4	0.0089127	0.024103	0.914537	526	3	-0.21057	0.99526	0.99525	1	19168	0	-0.21057
MSGN1	4	0.0089137	0.024106	0.914537	527	1	-0.032398	0.64314	0.64284	1	12210	0	-0.032398
UBTFL1	4	0.0089398	0.024164	0.914537	528	3	-0.25969	0.96067	0.96056	1	18405	0	-0.25969
TIAM2	4	0.0089423	0.024171	0.914537	529	3	-0.30396	0.45582	0.4753	1	8790	1	-0.30396
SHF	4	0.0089658	0.024232	0.914537	530	2	-0.05609	0.73265	0.73233	1	13867	0	-0.05609
KATNBL1	4	0.0089949	0.024303	0.914537	531	3	-0.27027	0.98474	0.98471	1	18920	0	-0.27027
LAMC1	4	0.008999	0.024315	0.914537	532	2	-0.17884	0.65538	0.65503	1	12433	0	-0.17884
ZNF605	4	0.0090024	0.024321	0.914537	533	3	-0.30968	0.98676	0.9867	1	18971	0	-0.30968
CPT2	4	0.0090179	0.024359	0.914537	534	1	9.0632e-05	0.42566	0.45245	1	8367	1	9.0632e-05
ESRRG	4	0.0090351	0.024407	0.914537	535	3	-0.2095	0.98661	0.98654	1	18968	0	-0.2095
ANKRD52	4	0.0090511	0.024446	0.914537	536	2	-0.2075	0.68193	0.68167	1	12932	0	-0.2075
GTF3C5	4	0.0090684	0.024486	0.914537	537	2	-0.14664	0.64108	0.64078	1	12169	0	-0.14664
MCTP1	4	0.0090779	0.024512	0.914537	538	3	-0.65101	0.99835	0.99834	1	19252	0	-0.65101
MEX3D	4	0.0091221	0.024611	0.915494	539	2	-0.15185	0.80619	0.80595	1	15297	0	-0.15185
FBXO46	4	0.0091259	0.024629	0.915494	540	3	-0.38752	0.7878	0.78749	1	14952	0	-0.38752
SAMD14	4	0.0091664	0.02473	0.916607	541	3	-0.28422	0.87408	0.8739	1	16651	0	-0.28422
FGF7	4	0.0091742	0.02475	0.916607	542	1	0.013501	0.81462	0.81438	1	15466	0	0.013501
PLSCR4	4	0.0092147	0.024848	0.917985	543	3	-0.26736	0.74318	0.7428	1	14067	0	-0.26736
ULBP1	4	0.0092263	0.024878	0.917985	544	2	-0.18429	0.33072	0.38594	1	7136	1	-0.18429
ITPR1	4	0.0092784	0.025002	0.920874	545	2	-0.3104	0.38124	0.42041	1	7771	1	-0.3104
RAVER1	4	0.009299	0.025059	0.92129	546	3	-0.18024	0.70063	0.70022	1	13290	0	-0.18024
ALS2CL	4	0.0093305	0.025132	0.921738	547	1	-0.046035	0.15977	0.25217	1	4747	1	-0.046035
PRSS41	4	0.0093826	0.025271	0.921738	548	1	-0.067326	0.38729	0.42467	1	7850	1	-0.067326
GPR27	4	0.0093889	0.025281	0.921738	549	3	-0.32424	0.50445	0.51397	1	9725	1	-0.32424
BTK	4	0.0094133	0.025342	0.921738	550	3	-0.31442	0.92007	0.92011	1	17559	0	-0.31442
LHB	4	0.0094191	0.025354	0.921738	551	2	-0.182	0.42376	0.45105	1	8333	1	-0.182
CX3CL1	4	0.0094347	0.025388	0.921738	552	1	-0.047456	0.0018609	0.0066474	0.621732	212	1	-0.047456
COMMD3	4	0.0094587	0.025452	0.921738	553	3	-0.39598	0.7776	0.77718	1	14738	0	-0.39598
MRPL14	4	0.0094664	0.02547	0.921738	554	2	-0.2803	0.86524	0.86501	1	16477	0	-0.2803
GK2	4	0.0094867	0.025523	0.921738	555	1	-0.094965	0.84024	0.83997	1	15967	0	-0.094965
RFWD3	4	0.0094976	0.025552	0.921738	556	3	-0.2368	0.10078	0.17275	1	3306	1	-0.2368
RP2	4	0.0095315	0.025632	0.921738	557	2	-0.3174	0.94712	0.94707	1	18127	0	-0.3174
SPAG6	4	0.0095392	0.025654	0.921738	558	3	-0.27637	0.98142	0.98136	1	18846	0	-0.27637
C1GALT1	4	0.0095444	0.025667	0.921738	559	3	-0.26483	0.9697	0.96964	1	18592	0	-0.26483
TMEM132D	4	0.0095671	0.025728	0.922248	560	2	-0.12576	0.15721	0.24881	1	4689	2	-0.12576
ISL2	4	0.0095909	0.025783	0.922598	561	1	0.15068	0.060774	0.11809	1	2308	2	0.15068
OR2M5	4	0.009643	0.025911	0.925453	562	2	-0.045157	0.6625	0.66213	1	12570	0	-0.045157
TMX2	4	0.009662	0.025955	0.925453	563	3	-0.31142	0.98476	0.98473	1	18921	0	-0.31142
POMT2	4	0.0096951	0.026042	0.926917	564	1	-0.036892	0.86894	0.86871	1	16556	0	-0.036892
CELSR1	4	0.0097641	0.026212	0.928503	565	2	-0.2027	0.84738	0.84711	1	16120	0	-0.2027
DPPA3	4	0.0097701	0.026229	0.928503	566	2	-0.34775	0.77043	0.77007	1	14602	0	-0.34775
RBMS1	4	0.0097991	0.026302	0.928503	567	3	-0.4176	0.8141	0.81387	1	15459	0	-0.4176
MYL6B	4	0.0097992	0.026302	0.928503	568	2	-0.10935	0.79575	0.79549	1	15106	0	-0.10935
OR8U1	4	0.0098513	0.02642	0.928503	569	1	-0.026598	0.47036	0.48651	1	9005	1	-0.026598
WDR66	4	0.0098708	0.026475	0.928503	570	3	-0.22548	0.80836	0.80809	1	15342	0	-0.22548
CWH43	4	0.0098841	0.026504	0.928503	571	3	-0.26927	0.34195	0.39342	1	7271	1	-0.26927
FOXJ3	4	0.0098844	0.026505	0.928503	572	2	-0.15974	0.9515	0.95143	1	18215	0	-0.15974
TMEM74	4	0.0099033	0.026556	0.928503	573	1	0.11702	0.12356	0.20357	1	3881	2	0.11702
ARRDC3	4	0.0099268	0.026609	0.928503	574	3	-0.21201	0.84923	0.84896	1	16156	0	-0.21201
H2AFZ	4	0.0099554	0.026679	0.928503	575	1	0.28338	0.0048707	0.014465	0.788704	367	3	0.28338
GIMD1	4	0.010018	0.026838	0.928503	576	3	-0.27013	0.95252	0.95245	1	18234	0	-0.27013
ZNF862	4	0.010037	0.026891	0.928503	577	3	-0.22625	0.99419	0.99423	1	19137	0	-0.22625
ENPP1	4	0.010088	0.027011	0.928503	578	3	-0.33905	0.85222	0.85191	1	16220	0	-0.33905
C12orf4	4	0.010093	0.027023	0.928503	579	3	-0.20587	0.9662	0.96613	1	18508	0	-0.20587
OR52L1	4	0.010097	0.027032	0.928503	580	2	-0.26021	0.98944	0.98942	1	19021	0	-0.26021
RAD21L1	4	0.010118	0.027088	0.928503	581	3	-0.30168	0.86279	0.86252	1	16437	0	-0.30168
USP33	4	0.010121	0.027097	0.928503	582	2	-0.2373	0.046254	0.097968	1	1921	1	-0.2373
FAM217A	4	0.010164	0.027208	0.928503	583	1	0.080691	0.51633	0.52388	1	9917	1	0.080691
PCDHA10	4	0.010169	0.027222	0.928503	584	3	-0.29049	0.8971	0.89697	1	17103	0	-0.29049
UPF1	4	0.010196	0.027286	0.928503	585	3	-0.4356	0.9859	0.98586	1	18952	0	-0.4356
AHNAK2	4	0.0102	0.0273	0.928503	586	2	-0.30758	0.7913	0.79103	1	15027	0	-0.30758
LOXHD1	4	0.010216	0.027336	0.928503	587	1	-0.035456	0.45445	0.47423	1	8770	1	-0.035456
SMIM14	4	0.010218	0.02734	0.928503	588	3	-0.27387	0.99759	0.99758	1	19232	0	-0.27387
NDUFAF5	4	0.010219	0.027347	0.928503	589	2	-0.1774	0.33216	0.3869	1	7159	1	-0.1774
OR6C75	4	0.010245	0.027412	0.928503	590	3	-0.24898	0.98811	0.98811	1	18998	0	-0.24898
FAM84A	4	0.010249	0.027424	0.928503	591	2	-0.14325	0.34168	0.39324	1	7268	1	-0.14325
CRMP1	4	0.010268	0.027476	0.928503	592	2	-0.059628	0.13525	0.21929	1	4147	1	-0.059628
GOLGA1	4	0.01028	0.027508	0.928503	593	2	-0.31331	0.96457	0.96449	1	18482	0	-0.31331
EPDR1	4	0.010291	0.027531	0.928503	594	3	-0.28153	0.84307	0.84279	1	16043	0	-0.28153
ARNTL2	4	0.010305	0.027569	0.928503	595	2	-0.32609	0.99123	0.99124	1	19065	0	-0.32609
IGSF22	4	0.01032	0.027605	0.928503	596	1	-0.05041	0.35985	0.40559	1	7504	1	-0.05041
FCAR	4	0.010323	0.027613	0.928503	597	2	-0.20912	0.89285	0.8927	1	17020	0	-0.20912
B3GALNT1	4	0.010341	0.027657	0.928503	598	3	-0.30929	0.15996	0.25242	1	4756	1	-0.30929
HPX	4	0.010372	0.027744	0.929893	599	2	-0.095008	0.3899	0.42656	1	7881	1	-0.095008
C1orf109	4	0.010424	0.027886	0.9316	600	2	-0.090887	0.875	0.87483	1	16675	0	-0.090887
TRPM1	4	0.010453	0.027955	0.9316	601	3	-0.27489	0.10836	0.18306	1	3497	1	-0.27489
CLC	4	0.010459	0.02797	0.9316	602	3	-0.19945	0.83064	0.83049	1	15779	0	-0.19945
DDX39A	4	0.010476	0.028008	0.9316	603	1	0.01465	0.64652	0.64619	1	12270	0	0.01465
APOBEC3C	4	0.010487	0.028035	0.9316	604	3	-0.21291	0.99299	0.993	1	19108	0	-0.21291
SUPT4H1	4	0.010503	0.028073	0.9316	605	2	-0.43493	0.020379	0.051744	0.960618	1080	1	-0.43493
GLRX5	4	0.010577	0.028269	0.932081	606	2	-0.26922	0.97821	0.9783	1	18787	0	-0.26922
NANOS1	4	0.010578	0.02827	0.932081	607	3	-0.17143	0.83459	0.83441	1	15852	0	-0.17143
TRPC5	4	0.01058	0.028273	0.932081	608	1	0.035054	0.47542	0.49056	1	9077	1	0.035054
BMP4	4	0.010632	0.028399	0.93308	609	2	-0.19895	0.94605	0.94597	1	18097	0	-0.19895
PLCD3	4	0.010684	0.028517	0.93308	610	2	-0.12173	0.45215	0.47243	1	8738	1	-0.12173
COPS8	4	0.010736	0.028632	0.93308	611	1	0.033473	0.41972	0.44803	1	8269	1	0.033473
OLFM4	4	0.010809	0.028817	0.93308	612	2	-0.079178	0.77126	0.7709	1	14622	0	-0.079178
ELP3	4	0.010819	0.028838	0.93308	613	3	-0.3242	0.82033	0.82013	1	15563	0	-0.3242
ATG16L1	4	0.01084	0.028879	0.93308	614	1	-0.079112	0.8547	0.85446	1	16268	0	-0.079112
BFSP2	4	0.01084	0.028879	0.93308	615	2	-0.2686	0.99315	0.99318	1	19110	0	-0.2686
ZNF518B	4	0.010842	0.028884	0.93308	616	3	-0.20857	0.92988	0.92992	1	17773	0	-0.20857
LRRC69	4	0.010878	0.028976	0.93308	617	2	-0.15676	0.85823	0.85796	1	16347	0	-0.15676
SLC22A2	4	0.010892	0.029006	0.93308	618	1	-0.10733	0.85763	0.85738	1	16336	0	-0.10733
DNAH7	4	0.010929	0.029092	0.93308	619	3	-0.20033	0.6194	0.61903	1	11759	0	-0.20033
OR4C16	4	0.010948	0.029132	0.93308	620	2	-0.15749	0.54249	0.5464	1	10338	1	-0.15749
PLGRKT	4	0.010979	0.029201	0.93308	621	2	-0.15842	0.15959	0.25193	1	4742	1	-0.15842
PPP3R1	4	0.010996	0.029251	0.93308	622	1	0.12489	0.066692	0.12631	1	2462	2	0.12489
KRT7	4	0.011005	0.029271	0.93308	623	2	-0.19494	0.84378	0.8435	1	16056	0	-0.19494
MAPRE1	4	0.011038	0.029359	0.93308	624	3	-0.24031	0.12319	0.20306	1	3871	1	-0.24031
MYL2	4	0.011048	0.02939	0.93308	625	2	-0.12058	0.53875	0.54314	1	10276	1	-0.12058
MRPS25	4	0.011055	0.029404	0.93308	626	3	-0.26959	0.72305	0.72271	1	13707	0	-0.26959
ST18	4	0.0111	0.029514	0.93308	627	1	-0.10466	0.86784	0.86759	1	16535	0	-0.10466
FKBP2	4	0.011121	0.029568	0.93308	628	3	-0.31441	0.97858	0.97865	1	18790	0	-0.31441
MCUR1	4	0.011146	0.029623	0.93308	629	3	-0.28148	0.80892	0.80868	1	15353	0	-0.28148
CYP4V2	4	0.011152	0.029639	0.93308	630	2	-0.086421	0.54674	0.55012	1	10419	1	-0.086421
CHST8	4	0.011183	0.029708	0.93308	631	2	-0.14975	0.15326	0.24345	1	4594	1	-0.14975
C3orf58	4	0.011184	0.029712	0.93308	632	3	-0.3169	0.99142	0.99145	1	19070	0	-0.3169
LMBRD1	4	0.011189	0.029723	0.93308	633	2	-0.18295	0.96142	0.96128	1	18421	0	-0.18295
FRS3	4	0.011256	0.029874	0.93308	634	1	-0.045042	0.2031	0.30708	1	5720	1	-0.045042
MMP14	4	0.011262	0.029884	0.93308	635	3	-0.26381	0.98208	0.98204	1	18859	0	-0.26381
SYTL3	4	0.011297	0.02997	0.93308	636	3	-0.30022	0.98782	0.98781	1	18990	0	-0.30022
PGM1	4	0.011308	0.02999	0.93308	637	1	0.04783	0.37963	0.41929	1	7756	1	0.04783
NOSIP	4	0.011326	0.030034	0.93308	638	3	-0.21018	0.58834	0.58857	1	11169	1	-0.21018
CNOT2	4	0.011356	0.03011	0.93308	639	2	-0.32952	0.99126	0.99128	1	19067	0	-0.32952
MYL12A	4	0.01136	0.030122	0.93308	640	2	-0.23367	0.634	0.63365	1	12030	0	-0.23367
CCDC71L	4	0.011387	0.030195	0.93308	641	3	-0.3011	0.65515	0.6548	1	12427	0	-0.3011
C19orf45	4	0.011395	0.030209	0.93308	642	3	-0.27704	0.96254	0.96245	1	18451	0	-0.27704
CACNB2	4	0.011419	0.03027	0.93308	643	3	-0.27631	0.12552	0.20617	1	3922	1	-0.27631
TRIO	4	0.011421	0.030273	0.93308	644	3	-0.28563	0.97209	0.97212	1	18652	0	-0.28563
M6PR	4	0.011442	0.03033	0.93308	645	3	-0.24636	0.57109	0.5721	1	10857	1	-0.24636
HRH1	4	0.011459	0.030371	0.93308	646	2	-0.22579	0.87493	0.87477	1	16673	0	-0.22579
ATAD3A	4	0.011464	0.030384	0.93308	647	1	-0.083435	0.53279	0.53794	1	10182	1	-0.083435
AGTRAP	4	0.011505	0.030465	0.93308	648	2	-0.26862	0.25488	0.33794	1	6255	1	-0.26862
ADGRL1	4	0.011516	0.030492	0.93308	649	2	-0.22122	0.56624	0.56767	1	10761	1	-0.22122
OR1C1	4	0.011524	0.030505	0.93308	650	2	-0.16614	0.81861	0.81841	1	15535	0	-0.16614
STRC	4	0.011568	0.030616	0.93308	651	3	-0.26391	0.61889	0.61853	1	11748	0	-0.26391
RSG1	4	0.011568	0.030616	0.93308	652	1	-0.157	0.60905	0.60862	1	11563	1	-0.157
NDUFA1	4	0.01158	0.030648	0.93308	653	3	-0.27865	0.77091	0.77055	1	14615	0	-0.27865
ASTE1	4	0.01162	0.030746	0.93308	654	2	-0.11393	0.25075	0.33536	1	6220	1	-0.11393
LAT	4	0.011636	0.030786	0.93308	655	3	-0.31139	0.5777	0.57831	1	10971	1	-0.31139
PPIC	4	0.011667	0.030863	0.93308	656	2	-0.22505	0.54065	0.54481	1	10307	1	-0.22505
TNS1	4	0.011672	0.030877	0.93308	657	1	0.22876	0.026355	0.065326	0.977833	1340	3	0.22876
CCER2	4	0.011677	0.030892	0.93308	658	3	-0.22361	0.72212	0.72177	1	13691	0	-0.22361
CSRP3	4	0.011716	0.030992	0.93308	659	3	-0.18785	0.41124	0.44186	1	8156	1	-0.18785
FASN	4	0.011724	0.031011	0.93308	660	1	-0.12729	0.84121	0.84094	1	15991	0	-0.12729
RAB44	4	0.011745	0.031065	0.93308	661	2	-0.23739	0.88925	0.88914	1	16948	0	-0.23739
RAB17	4	0.011749	0.031073	0.93308	662	3	-0.26349	0.91062	0.91051	1	17379	0	-0.26349
ACP2	4	0.011765	0.031118	0.93308	663	2	-0.31937	0.48582	0.4989	1	9242	1	-0.31937
KANSL3	4	0.011776	0.031145	0.93308	664	1	-0.12019	0.78911	0.78883	1	14983	0	-0.12019
FAM172A	4	0.011784	0.031164	0.93308	665	3	-0.28357	0.41416	0.44401	1	8188	1	-0.28357
FBXO43	4	0.011811	0.031218	0.93308	666	2	-0.17988	0.70953	0.70911	1	13450	0	-0.17988
AGAP2	4	0.011817	0.031234	0.93308	667	2	-0.26207	0.76062	0.76022	1	14405	0	-0.26207
TBC1D2B	4	0.011828	0.031268	0.93308	668	1	-0.080293	0.80732	0.80708	1	15316	0	-0.080293
ZNF721	4	0.01187	0.031368	0.93308	669	3	-0.21241	0.99599	0.99596	1	19188	0	-0.21241
UBE2M	3	0.011878	0.028162	0.932081	670	2	-0.25933	0.7832	0.78335	1	14852	0	-0.25933
TAF6	4	0.011895	0.031424	0.93308	671	3	-0.47917	0.98591	0.98587	1	18953	0	-0.47917
NME4	4	0.011929	0.031517	0.93308	672	2	-0.19826	0.7575	0.75716	1	14351	0	-0.19826
CLIC5	4	0.011932	0.031524	0.93308	673	1	0.050667	0.4649	0.48227	1	8932	1	0.050667
MAPT	4	0.011955	0.031584	0.93308	674	3	-0.20325	0.99062	0.99061	1	19051	0	-0.20325
PNCK	4	0.011962	0.031601	0.93308	675	2	-0.083068	0.59173	0.5918	1	11222	1	-0.083068
OTUB1	4	0.011984	0.031655	0.93308	676	2	-0.24114	0.95251	0.95244	1	18233	0	-0.24114
HCRTR2	4	0.012	0.031692	0.93308	677	3	-0.22045	0.68472	0.68444	1	12975	0	-0.22045
C8A	4	0.012015	0.031732	0.93308	678	2	-0.18409	0.54357	0.54735	1	10357	1	-0.18409
TRIM22	4	0.012033	0.031774	0.93308	679	3	-0.23286	0.79854	0.79831	1	15158	0	-0.23286
SLC35C1	4	0.012048	0.031802	0.93308	680	3	-0.27769	0.62794	0.62759	1	11917	0	-0.27769
UBE2K	4	0.012063	0.031839	0.93308	681	3	-0.30029	0.74405	0.7437	1	14083	0	-0.30029
CDH9	4	0.012088	0.031901	0.93308	682	2	-0.073425	0.34444	0.3951	1	7306	1	-0.073425
GLT8D1	4	0.01213	0.031997	0.93308	683	3	-0.34235	0.94233	0.94232	1	18025	0	-0.34235
RCVRN	4	0.01214	0.032024	0.93308	684	2	-0.089369	0.23898	0.32823	1	6091	1	-0.089369
DPYSL2	4	0.012185	0.032139	0.93308	685	3	-0.27829	0.83564	0.83543	1	15871	0	-0.27829
RECK	4	0.012192	0.032157	0.93308	686	1	0.010699	0.70046	0.70006	1	13286	0	0.010699
CLTA	4	0.012247	0.032297	0.93308	687	2	-0.20411	0.91971	0.91973	1	17548	0	-0.20411
IL17F	4	0.012254	0.032309	0.93308	688	2	-0.24971	0.21503	0.3141	1	5841	1	-0.24971
TIMM17B	4	0.012296	0.032413	0.93308	689	2	-0.21536	0.91467	0.91463	1	17448	0	-0.21536
WNK4	4	0.012348	0.032527	0.93308	690	1	0.11971	0.54558	0.54911	1	10396	1	0.11971
POSTN	4	0.012362	0.032559	0.93308	691	3	-0.30264	0.91285	0.91276	1	17410	0	-0.30264
IL17B	4	0.0124	0.032646	0.93308	692	1	-0.042323	0.56091	0.56283	1	10671	1	-0.042323
NAV3	4	0.012421	0.032696	0.93308	693	2	-0.21492	0.91809	0.91805	1	17511	0	-0.21492
NPAS1	4	0.012452	0.03278	0.93308	694	1	-0.10001	0.63947	0.63917	1	12134	0	-0.10001
GOLPH3	4	0.012504	0.032888	0.93308	695	1	0.21566	0.16372	0.25746	1	4844	2	0.21566
IDE	4	0.012529	0.03294	0.93308	696	2	-0.17922	0.82897	0.82878	1	15743	0	-0.17922
FRMPD3	4	0.012556	0.033002	0.93308	697	1	0.060053	0.69822	0.69785	1	13242	0	0.060053
ADH1C	4	0.012563	0.033017	0.93308	698	3	-0.29251	0.74056	0.74019	1	14014	0	-0.29251
NOS2	4	0.012566	0.033023	0.93308	699	3	-0.28825	0.92469	0.92477	1	17664	0	-0.28825
FYB	4	0.012569	0.033031	0.93308	700	3	-0.31247	0.60289	0.60256	1	11425	1	-0.31247
IL16	4	0.012572	0.033043	0.93308	701	3	-0.28182	0.9974	0.99739	1	19228	0	-0.28182
PSG5	4	0.012587	0.033072	0.93308	702	3	-0.27962	0.66059	0.66024	1	12531	0	-0.27962
PLBD2	4	0.012594	0.03309	0.93308	703	3	-0.30785	0.9	0.89991	1	17159	0	-0.30785
CCDC88C	4	0.012596	0.033094	0.93308	704	2	-0.23495	0.048833	0.10151	1	1981	1	-0.23495
SCRG1	4	0.012608	0.033127	0.93308	705	1	-0.0082741	0.78973	0.78944	1	14993	0	-0.0082741
NEFH	4	0.01266	0.033251	0.93308	706	2	-0.15493	0.8914	0.89129	1	16992	0	-0.15493
MROH1	4	0.012687	0.033324	0.93308	707	3	-0.2921	0.85658	0.85636	1	16307	0	-0.2921
HMGB4	4	0.012712	0.033377	0.93308	708	1	-0.061729	0.61886	0.6185	1	11747	0	-0.061729
GALR2	4	0.012712	0.033377	0.93308	709	3	-0.20431	0.71729	0.71692	1	13598	0	-0.20431
ADGRE5	4	0.012731	0.033421	0.93308	710	3	-0.28297	0.99754	0.99753	1	19231	0	-0.28297
TAS2R31	4	0.012746	0.033453	0.93308	711	2	-0.13789	0.82699	0.82681	1	15698	0	-0.13789
MMP12	4	0.012759	0.033495	0.93308	712	2	-0.072368	0.38084	0.42012	1	7765	1	-0.072368
ENO1	4	0.012764	0.033511	0.93308	713	3	-0.27437	0.99641	0.99641	1	19200	0	-0.27437
STMN2	4	0.012765	0.033517	0.93308	714	3	-0.2426	0.72532	0.72504	1	13741	0	-0.2426
ETV7	4	0.012787	0.033565	0.93308	715	3	-0.29165	0.63068	0.63036	1	11967	0	-0.29165
OSR1	4	0.012797	0.033584	0.93308	716	3	-0.25681	0.63301	0.63266	1	12009	0	-0.25681
TNFRSF19	4	0.0128	0.033593	0.93308	717	2	-0.22612	0.68204	0.68177	1	12934	0	-0.22612
OPHN1	4	0.012816	0.033628	0.93308	718	2	-0.16996	0.10957	0.18476	1	3529	1	-0.16996
CT45A1	2	0.012818	0.024087	0.914537	719	2	-0.24979	0.98718	0.98725	1	18981	0	-0.24979
CCNA1	4	0.012828	0.033653	0.93308	720	3	-0.2497	0.90641	0.90634	1	17282	0	-0.2497
ZC4H2	4	0.012844	0.033694	0.93308	721	3	-0.26763	0.93926	0.93926	1	17971	0	-0.26763
FAM181A	4	0.012859	0.033736	0.93308	722	3	-0.15167	0.98022	0.98024	1	18821	0	-0.15167
HRSP12	4	0.012868	0.033748	0.93308	723	3	-0.25508	0.58309	0.58347	1	11073	1	-0.25508
ASB9	4	0.012902	0.033845	0.93308	724	2	-0.23603	0.8753	0.87514	1	16682	0	-0.23603
RPAP3	4	0.01292	0.033883	0.93308	725	1	-0.21115	0.0039022	0.012008	0.745309	324	1	-0.21115
FBXL19	4	0.01295	0.033949	0.93308	726	2	-0.18115	0.81531	0.81509	1	15479	0	-0.18115
METAP1D	4	0.012972	0.034006	0.93308	727	2	-0.027654	0.024062	0.060166	0.976919	1235	2	-0.027654
CDC42SE1	4	0.012991	0.034059	0.93308	728	2	-0.22541	0.67523	0.67495	1	12809	0	-0.22541
CNBD1	4	0.013024	0.034139	0.93308	729	1	-0.0012764	0.43686	0.46078	1	8534	1	-0.0012764
KRT8	4	0.013026	0.034141	0.93308	730	3	-0.28424	0.93266	0.93266	1	17825	0	-0.28424
IL3RA	4	0.013046	0.03418	0.93308	731	3	-0.34889	0.9513	0.95122	1	18213	0	-0.34889
LLGL1	4	0.013076	0.034244	0.93308	732	1	0.28516	0.018564	0.047559	0.959097	991	3	0.28516
MRFAP1	4	0.01308	0.034257	0.93308	733	3	-0.30173	0.93874	0.9387	1	17961	0	-0.30173
PROB1	4	0.013108	0.034327	0.93308	734	2	-0.19909	0.67539	0.67511	1	12814	0	-0.19909
CLDN1	4	0.013122	0.034353	0.93308	735	2	-0.10704	0.19275	0.29612	1	5539	2	-0.10704
VPS41	4	0.013126	0.034359	0.93308	736	3	-0.24652	0.19929	0.30479	1	5680	1	-0.24652
WNT3A	4	0.013127	0.034362	0.93308	737	2	-0.054652	0.28748	0.358	1	6615	1	-0.054652
OR8H3	4	0.01317	0.034458	0.93308	738	2	-0.17469	0.73255	0.73223	1	13864	0	-0.17469
CPM	4	0.013179	0.034481	0.93308	739	2	-0.20103	0.9662	0.96613	1	18509	0	-0.20103
RBPMS2	4	0.013205	0.034539	0.93308	740	2	-0.013348	0.30218	0.36731	1	6791	1	-0.013348
ZNF568	4	0.013231	0.034609	0.93308	741	1	0.22433	0.037967	0.08648	1	1725	2	0.22433
SOX4	4	0.013263	0.034688	0.93308	742	3	-0.35153	0.87436	0.87419	1	16654	0	-0.35153
SNX1	4	0.013266	0.034693	0.93308	743	3	-0.33149	0.73857	0.73814	1	13974	0	-0.33149
MRPS34	4	0.013274	0.03471	0.93308	744	2	-0.12089	0.042282	0.092474	1	1829	2	-0.12089
MAPK12	4	0.013283	0.034733	0.93308	745	1	-0.070231	0.44924	0.47018	1	8694	1	-0.070231
FCHSD1	4	0.013288	0.034739	0.93308	746	2	-0.31572	0.19037	0.29296	1	5483	1	-0.31572
AP1S1	4	0.013302	0.034774	0.93308	747	3	-0.21154	0.97393	0.97397	1	18690	0	-0.21154
RGS21	4	0.013322	0.03482	0.93308	748	2	-0.18476	0.44243	0.46506	1	8604	1	-0.18476
REXO1	4	0.013335	0.034849	0.93308	749	1	0.22534	0.011781	0.031391	0.88627	709	3	0.22534
GABARAPL1	4	0.013371	0.034943	0.93308	750	2	-0.11309	0.73107	0.73074	1	13844	0	-0.11309
ALDH18A1	4	0.013387	0.034983	0.93308	751	1	-0.057532	0.79217	0.79191	1	15042	0	-0.057532
C17orf80	4	0.013399	0.03501	0.93308	752	2	-0.33849	0.14895	0.23768	1	4486	1	-0.33849
LHX5	4	0.013415	0.035052	0.93308	753	3	-0.2519	0.81749	0.81729	1	15515	0	-0.2519
KPNA4	4	0.013426	0.035078	0.93308	754	2	-0.20099	0.45854	0.47736	1	8833	1	-0.20099
VWDE	4	0.013439	0.035108	0.93308	755	2	-0.14151	0.56747	0.5688	1	10784	1	-0.14151
SUPT20H	4	0.013447	0.035124	0.93308	756	3	-0.22767	0.99533	0.99532	1	19171	0	-0.22767
TPPP2	4	0.013489	0.035221	0.933426	757	3	-0.24695	0.15544	0.24638	1	4648	1	-0.24695
ZNF333	4	0.013491	0.03523	0.933426	758	1	-0.078429	0.93563	0.93561	1	17892	0	-0.078429
FGFR1	4	0.013564	0.035416	0.937122	759	3	-0.38693	0.93682	0.9368	1	17919	0	-0.38693
HMOX2	4	0.013595	0.035488	0.93743	760	1	-0.056335	0.61421	0.61383	1	11658	1	-0.056335
S100A4	4	0.013608	0.035521	0.93743	761	2	-0.18689	0.61107	0.61062	1	11599	1	-0.18689
TM4SF4	4	0.013647	0.035621	0.937554	762	2	-0.17442	0.89165	0.89154	1	16999	0	-0.17442
DSP	4	0.01365	0.035632	0.937554	763	2	-0.1086	0.82131	0.82111	1	15590	0	-0.1086
ARHGEF35	4	0.013675	0.035693	0.937554	764	3	-0.17843	0.96705	0.96696	1	18526	0	-0.17843
NDUFA8	4	0.013694	0.035747	0.937554	765	3	-0.22188	0.89972	0.89963	1	17151	0	-0.22188
MPP5	4	0.013699	0.035759	0.937554	766	1	-0.11801	0.82445	0.82427	1	15652	0	-0.11801
KLHL10	4	0.013734	0.035849	0.938693	767	3	-0.31858	0.21134	0.31193	1	5805	1	-0.31858
JARID2	4	0.013769	0.035935	0.939725	768	2	-0.21345	0.9943	0.99433	1	19142	0	-0.21345
XBP1	4	0.013802	0.036014	0.940421	769	2	-0.245	0.85965	0.85932	1	16372	0	-0.245
GZMH	4	0.013819	0.036055	0.940421	770	2	-0.17464	0.47597	0.49099	1	9090	1	-0.17464
COLQ	4	0.013904	0.036259	0.941832	771	2	-0.070031	0.65959	0.65927	1	12505	0	-0.070031
HLA-B	4	0.013951	0.03638	0.941832	772	3	-0.21028	0.98	0.98002	1	18816	0	-0.21028
CSNK1A1L	4	0.013958	0.036398	0.941832	773	2	-0.18183	0.83597	0.83576	1	15877	0	-0.18183
CD1C	4	0.013995	0.036485	0.941832	774	3	-0.21504	0.98516	0.98512	1	18928	0	-0.21504
EFNB3	4	0.01401	0.03652	0.941832	775	1	-0.050219	0.69085	0.69051	1	13086	0	-0.050219
FOXL2NB	4	0.014062	0.036645	0.941832	776	2	-0.22494	0.80239	0.80212	1	15223	0	-0.22494
GRM1	4	0.014081	0.036691	0.941832	777	2	-0.24197	0.84318	0.84288	1	16046	0	-0.24197
DNMBP	4	0.014114	0.03678	0.941832	778	1	0.013396	0.82806	0.82789	1	15720	0	0.013396
HIST1H3F	4	0.014128	0.03682	0.941832	779	3	-0.29307	0.77664	0.77626	1	14721	0	-0.29307
SMC6	4	0.014145	0.036862	0.941832	780	2	-0.18427	0.051559	0.10535	1	2067	1	-0.18427
S100Z	4	0.014148	0.036873	0.941832	781	3	-0.25828	0.432	0.45716	1	8461	1	-0.25828
PPP1R16A	4	0.014154	0.036888	0.941832	782	3	-0.1369	0.50979	0.51835	1	9810	1	-0.1369
GON4L	4	0.014166	0.036916	0.941832	783	1	0.3319	0.010916	0.029304	0.87964	663	2	0.3319
PCDHGA8	4	0.014188	0.036967	0.941832	784	2	-0.0052664	0.053787	0.10846	1	2125	2	-0.0052664
DMRTC1B	4	0.014208	0.037009	0.941832	785	3	-0.21332	0.6534	0.65303	1	12396	0	-0.21332
SRGAP2	4	0.014209	0.037013	0.941832	786	2	-0.19346	0.094567	0.16445	1	3152	1	-0.19346
HEATR9	4	0.014216	0.037033	0.941832	787	2	-0.19105	0.72885	0.7285	1	13809	0	-0.19105
CCDC157	4	0.014224	0.037052	0.941832	788	2	-0.25636	0.41472	0.44443	1	8196	1	-0.25636
C17orf105	4	0.014232	0.037068	0.941832	789	3	-0.2263	0.99565	0.99562	1	19180	0	-0.2263
SPG20	4	0.014245	0.037107	0.941832	790	2	-0.13683	0.32523	0.38227	1	7072	1	-0.13683
C17orf107	4	0.014252	0.037128	0.941832	791	2	-0.26745	0.67485	0.67455	1	12801	0	-0.26745
LAMTOR3	4	0.01427	0.037171	0.941832	792	2	-0.21873	0.63678	0.63639	1	12084	0	-0.21873
FAM26D	4	0.014295	0.037234	0.941832	793	2	-0.2445	0.88592	0.8858	1	16889	0	-0.2445
PFKL	4	0.014299	0.03724	0.941832	794	3	-0.15118	0.80216	0.80189	1	15218	0	-0.15118
CD46	4	0.014363	0.037387	0.941832	795	3	-0.28747	0.96417	0.9641	1	18474	0	-0.28747
SIRT4	4	0.014367	0.037396	0.941832	796	3	-0.35011	0.7464	0.74602	1	14130	0	-0.35011
DOK3	4	0.014373	0.03741	0.941832	797	1	-0.0042759	0.82225	0.82205	1	15616	0	-0.0042759
TIMP1	4	0.014388	0.037451	0.941832	798	3	-0.22322	0.48	0.49423	1	9152	1	-0.22322
C4A	4	0.014425	0.037534	0.941832	799	1	0.15171	0.10385	0.17693	1	3377	2	0.15171
ADIPOR1	4	0.014453	0.037604	0.941832	800	2	-0.26296	0.57871	0.57928	1	10990	1	-0.26296
C9orf66	4	0.014461	0.037623	0.941832	801	3	-0.16085	0.85401	0.85375	1	16251	0	-0.16085
OR5M3	4	0.014477	0.03766	0.941832	802	2	-0.12616	0.98238	0.98234	1	18864	0	-0.12616
LRP4	4	0.014525	0.03778	0.941832	803	3	-0.298	0.91445	0.9144	1	17445	0	-0.298
BMP2	4	0.014533	0.037797	0.941832	804	2	-0.080329	0.56331	0.56505	1	10709	1	-0.080329
CHN1	4	0.014549	0.037839	0.941832	805	3	-0.19477	0.99678	0.9968	1	19212	0	-0.19477
PPP1R3C	4	0.014559	0.037858	0.941832	806	3	-0.33038	0.83273	0.83256	1	15824	0	-0.33038
LRRC63	4	0.014605	0.037958	0.941832	807	2	-0.065031	0.1786	0.27735	1	5187	2	-0.065031
HSP90AA1	4	0.014611	0.037971	0.941832	808	3	-0.2515	0.92963	0.92967	1	17767	0	-0.2515
FKBP11	4	0.014619	0.037995	0.941832	809	2	-0.19354	0.97235	0.97239	1	18657	0	-0.19354
HMBOX1	4	0.014633	0.038029	0.941832	810	1	-0.0042593	0.80591	0.80568	1	15286	0	-0.0042593
ANXA2	4	0.014727	0.038253	0.943761	811	3	-0.201	0.98603	0.986	1	18957	0	-0.201
TMEM265	4	0.014728	0.038258	0.943761	812	2	-0.10081	0.10044	0.17228	1	3298	1	-0.10081
NKAIN2	4	0.014743	0.038294	0.943761	813	2	-0.012866	0.1359	0.22016	1	4163	2	-0.012866
OR6A2	4	0.014758	0.038326	0.943761	814	3	-0.20387	0.55228	0.55505	1	10516	1	-0.20387
SUPT20HL1	4	0.014786	0.038395	0.943761	815	2	-0.24453	0.65292	0.65255	1	12385	0	-0.24453
TMEM155	4	0.014788	0.038401	0.943761	816	1	-0.097306	0.68458	0.6843	1	12973	0	-0.097306
L1CAM	4	0.014847	0.038562	0.943761	817	3	-0.25038	0.52178	0.52854	1	10006	1	-0.25038
FBLN1	4	0.014854	0.038585	0.943761	818	3	-0.2076	0.52054	0.5275	1	9986	1	-0.2076
NOP9	4	0.014874	0.03864	0.943761	819	2	-0.27759	0.9458	0.94572	1	18092	0	-0.27759
RPRD1A	4	0.014881	0.03866	0.943761	820	3	-0.26447	0.96734	0.96725	1	18535	0	-0.26447
SMARCC2	4	0.014892	0.038691	0.943761	821	3	-0.32461	0.99509	0.99509	1	19163	0	-0.32461
SGIP1	4	0.014909	0.038736	0.943761	822	3	-0.27692	0.9977	0.9977	1	19237	0	-0.27692
TMEM101	4	0.014913	0.038741	0.943761	823	3	-0.26721	0.091349	0.1601	1	3070	1	-0.26721
SALL2	4	0.014944	0.038816	0.943761	824	3	-0.33843	0.97923	0.97929	1	18800	0	-0.33843
NQO2	4	0.014944	0.038816	0.943761	825	1	0.10243	0.055435	0.11072	1	2167	1	0.10243
NRSN2	4	0.014969	0.03888	0.943761	826	2	-0.15516	0.098261	0.16935	1	3236	1	-0.15516
BTN3A2	4	0.014991	0.038937	0.943761	827	2	-0.19898	0.5823	0.58272	1	11060	1	-0.19898
SNX2	4	0.014996	0.038952	0.943761	828	1	-0.072489	0.96226	0.96217	1	18445	0	-0.072489
NDN	4	0.015024	0.039019	0.943869	829	3	-0.20251	0.98501	0.98496	1	18925	0	-0.20251
USP25	4	0.015048	0.039087	0.943869	830	2	-0.21787	0.95042	0.95035	1	18189	0	-0.21787
ZFP57	4	0.015052	0.039097	0.943869	831	3	-0.30103	0.78171	0.78135	1	14821	0	-0.30103
C6orf120	4	0.015083	0.039162	0.944292	832	3	-0.22052	0.96668	0.96661	1	18517	0	-0.22052
PSTK	4	0.015108	0.039225	0.944679	833	2	-0.21032	0.62236	0.62198	1	11818	0	-0.21032
DEPDC1	4	0.015151	0.039334	0.945414	834	1	0.091146	0.11328	0.1898	1	3623	2	0.091146
IFITM5	4	0.01516	0.039349	0.945414	835	3	-0.24967	0.90296	0.9029	1	17218	0	-0.24967
TRMU	4	0.015195	0.039422	0.945639	836	3	-0.24056	0.24626	0.33265	1	6170	1	-0.24056
RNF24	4	0.015209	0.039453	0.945639	837	3	-0.21781	0.90953	0.90943	1	17346	0	-0.21781
FAM126B	4	0.015255	0.039556	0.946348	838	3	-0.25422	0.94129	0.94128	1	18006	0	-0.25422
IZUMO1	4	0.015292	0.039636	0.946348	839	2	-0.26617	0.99407	0.99412	1	19134	0	-0.26617
MRPS14	4	0.015293	0.039636	0.946348	840	3	-0.27757	0.98227	0.98222	1	18861	0	-0.27757
PBRM1	4	0.015307	0.039675	0.946348	841	3	-0.21353	0.98923	0.98923	1	19017	0	-0.21353
METTL21C	4	0.015322	0.039717	0.946348	842	2	-0.13293	0.80202	0.80174	1	15216	0	-0.13293
PPBP	4	0.015359	0.039804	0.946417	843	2	-0.039367	0.6354	0.63502	1	12059	0	-0.039367
PRKX	4	0.015381	0.039844	0.946417	844	3	-0.2211	0.99647	0.99648	1	19202	0	-0.2211
WDSUB1	4	0.015402	0.039903	0.946417	845	3	-0.29198	0.90584	0.90576	1	17271	0	-0.29198
NECAB3	4	0.015411	0.03992	0.946417	846	1	0.0011047	0.75203	0.75173	1	14241	0	0.0011047
TIMM44	3	0.01544	0.03402	0.93308	847	1	-0.071733	0.6387	0.63905	1	12120	0	-0.071733
ARHGAP22	4	0.015462	0.040048	0.946417	848	3	-0.22811	0.9937	0.99373	1	19122	0	-0.22811
MEI4	4	0.015463	0.040049	0.946417	849	2	-0.26472	0.91092	0.91081	1	17382	0	-0.26472
FIBCD1	4	0.015463	0.04005	0.946417	850	2	-0.1492	0.1405	0.22639	1	4288	1	-0.1492
KRTAP1-4	4	0.015514	0.040181	0.948242	851	1	-0.078905	0.46549	0.48272	1	8939	1	-0.078905
COA5	4	0.01555	0.040269	0.948242	852	3	-0.3462	0.7863	0.78601	1	14919	0	-0.3462
RUSC1-AS1	4	0.015566	0.040305	0.948242	853	1	0.14356	0.14536	0.23287	1	4403	2	0.14356
37865	4	0.015618	0.040426	0.948242	854	1	-0.18535	0.45258	0.47274	1	8742	1	-0.18535
POPDC3	4	0.015627	0.040442	0.948242	855	2	-0.31087	0.90719	0.90713	1	17299	0	-0.31087
ATP5B	4	0.015643	0.040485	0.948242	856	3	-0.22876	0.95545	0.95534	1	18283	0	-0.22876
TMEM239	4	0.015668	0.040542	0.948242	857	3	-0.24161	0.98983	0.9898	1	19032	0	-0.24161
CASK	4	0.01567	0.040548	0.948242	858	1	-0.061584	0.50028	0.51056	1	9663	1	-0.061584
C6orf165	4	0.015675	0.040566	0.948242	859	3	-0.27221	0.92234	0.92242	1	17611	0	-0.27221
OLFML1	4	0.015704	0.040639	0.948242	860	3	-0.21285	0.99595	0.99592	1	19185	0	-0.21285
PRAMEF12	4	0.015722	0.040683	0.948242	861	2	-0.087105	0.091495	0.16028	1	3076	1	-0.087105
DTHD1	4	0.015774	0.040809	0.948242	862	2	-0.08971	0.23427	0.32545	1	6030	1	-0.08971
SLC19A3	4	0.015776	0.040819	0.948242	863	2	0.0044006	0.019139	0.048857	0.959097	1023	2	0.0044006
BRF1	4	0.015799	0.040875	0.948242	864	2	-0.096122	0.38351	0.42199	1	7803	1	-0.096122
PKNOX2	4	0.0158	0.040877	0.948242	865	3	-0.21974	0.60627	0.60584	1	11495	1	-0.21974
CD68	4	0.015818	0.040907	0.948242	866	3	-0.36549	0.50695	0.51602	1	9767	1	-0.36549
IER2	4	0.015825	0.040929	0.948242	867	1	-0.019092	0.80747	0.80724	1	15321	0	-0.019092
RNF157	4	0.015859	0.041017	0.949169	868	2	-0.22293	0.15641	0.24768	1	4667	1	-0.22293
ANGPTL7	4	0.015877	0.041063	0.949169	869	1	-0.0015858	0.52919	0.53489	1	10125	1	-0.0015858
PPARGC1A	4	0.015897	0.041117	0.949319	870	3	-0.2403	0.99063	0.99062	1	19053	0	-0.2403
NKAIN1	4	0.015929	0.041195	0.950035	871	2	-0.021806	0.13607	0.2204	1	4168	2	-0.021806
ZNF426	4	0.015981	0.041337	0.952205	872	2	-0.26455	0.92483	0.9249	1	17668	0	-0.26455
LIPG	4	0.016005	0.041386	0.952205	873	3	-0.29923	0.98994	0.9899	1	19036	0	-0.29923
HOMER1	4	0.016033	0.04145	0.952205	874	2	-0.14754	0.75308	0.75275	1	14266	0	-0.14754
KCNK12	4	0.016055	0.041511	0.952205	875	2	-0.14947	0.64933	0.64898	1	12320	0	-0.14947
NOTCH1	4	0.016063	0.041526	0.952205	876	2	-0.15898	0.95813	0.95804	1	18349	0	-0.15898
CNFN	4	0.016136	0.041704	0.954229	877	1	-0.0070044	0.39772	0.43217	1	7975	1	-0.0070044
MLYCD	4	0.016139	0.041709	0.954229	878	3	-0.28398	0.94869	0.94862	1	18158	0	-0.28398
SLC9A6	4	0.016188	0.041814	0.955284	879	1	-0.053449	0.14485	0.23222	1	4390	1	-0.053449
CYP3A4	4	0.016222	0.041897	0.955284	880	2	-0.22425	0.97202	0.97205	1	18649	0	-0.22425
ZNF493	4	0.01624	0.041938	0.955284	881	2	-0.15994	0.75072	0.75039	1	14218	0	-0.15994
C11orf52	4	0.01626	0.041998	0.955284	882	3	-0.19992	0.92825	0.92836	1	17738	0	-0.19992
ZNF181	4	0.016274	0.042033	0.955284	883	3	-0.25259	0.45339	0.47338	1	8755	1	-0.25259
CNEP1R1	4	0.016292	0.042077	0.955284	884	2	-0.23746	0.92371	0.92381	1	17642	0	-0.23746
C19orf12	4	0.016298	0.042088	0.955284	885	2	-0.26258	0.98778	0.98777	1	18989	0	-0.26258
TAS2R40	4	0.016344	0.042192	0.955886	886	1	-0.082587	0.93239	0.93239	1	17820	0	-0.082587
SNAPC3	4	0.016351	0.042209	0.955886	887	2	-0.20835	0.36341	0.40802	1	7547	1	-0.20835
ICA1L	4	0.016395	0.042318	0.956575	888	1	0.21211	0.057329	0.11333	1	2218	2	0.21211
ENO4	4	0.016402	0.042335	0.956575	889	3	-0.24849	0.20615	0.30888	1	5746	1	-0.24849
TNFSF9	4	0.016447	0.042444	0.957968	890	1	0.16456	0.13024	0.21252	1	4033	2	0.16456
TESK2	4	0.016499	0.042559	0.95948	891	3	-0.24955	0.99187	0.99189	1	19082	0	-0.24955
RSPH14	4	0.016551	0.042696	0.961499	892	1	-0.18099	0.23423	0.32542	1	6029	1	-0.18099
ACRV1	4	0.016603	0.042823	0.962272	893	1	0.0019562	0.68217	0.6819	1	12935	0	0.0019562
U2AF1	4	0.016624	0.042879	0.962272	894	3	-0.35145	0.088074	0.15563	1	2994	1	-0.35145
PPM1F	4	0.016655	0.042949	0.962272	895	1	-0.041748	0.90071	0.90063	1	17173	0	-0.041748
FERMT1	4	0.01668	0.043001	0.962272	896	2	-0.14436	0.94418	0.94418	1	18062	0	-0.14436
RNF114	4	0.016698	0.04304	0.962272	897	3	-0.29531	0.64558	0.64524	1	12253	0	-0.29531
PRRG2	4	0.01675	0.043166	0.962272	898	2	-0.24873	0.59833	0.59816	1	11334	1	-0.24873
CHIC2	4	0.016757	0.043184	0.962272	899	2	-0.17538	0.38219	0.42107	1	7786	1	-0.17538
STXBP1	4	0.016758	0.043186	0.962272	900	3	-0.21668	0.35616	0.40301	1	7453	1	-0.21668
CCL19	4	0.016768	0.043216	0.962272	901	3	-0.26085	0.70917	0.70878	1	13441	0	-0.26085
PDP1	4	0.016781	0.043241	0.962272	902	2	-0.28069	0.89317	0.89303	1	17026	0	-0.28069
COL1A1	4	0.016802	0.043282	0.962272	903	3	-0.19581	0.55537	0.5578	1	10567	1	-0.19581
C17orf47	4	0.01681	0.043305	0.962272	904	1	-0.03548	0.71017	0.70977	1	13467	0	-0.03548
KYNU	4	0.016877	0.04346	0.964653	905	3	-0.30768	0.9302	0.93025	1	17781	0	-0.30768
CCL15	4	0.016913	0.043542	0.965423	906	1	0.26386	0.031772	0.077488	0.992319	1556	3	0.26386
FAM181B	4	0.016959	0.043661	0.966977	907	2	-0.26662	0.97664	0.97676	1	18745	0	-0.26662
TMSB4X	4	0.017008	0.043782	0.96817	908	3	-0.29749	0.28854	0.35866	1	6629	1	-0.29749
SFXN3	4	0.017017	0.043811	0.96817	909	2	-0.018108	0.51144	0.51972	1	9842	1	-0.018108
CUX1	4	0.017044	0.043873	0.968185	910	2	-0.113	0.59285	0.59288	1	11238	1	-0.113
TBC1D3L	4	0.017059	0.043908	0.968185	911	2	-0.46407	0.15243	0.2423	1	4575	1	-0.46407
ARID2	4	0.017114	0.044046	0.968809	912	3	-0.23071	0.99443	0.99444	1	19147	0	-0.23071
MAP1A	4	0.017121	0.044061	0.968809	913	1	-0.023306	0.53592	0.54066	1	10236	1	-0.023306
ICAM4	4	0.017128	0.044081	0.968809	914	3	-0.14847	0.85123	0.85093	1	16202	0	-0.14847
RARS	4	0.017172	0.044182	0.968911	915	1	0.12555	0.38175	0.42078	1	7778	1	0.12555
GPM6B	4	0.017177	0.044193	0.968911	916	3	-0.19995	0.64329	0.64298	1	12213	0	-0.19995
CAPN10	4	0.017192	0.04423	0.968911	917	2	-0.13446	0.82474	0.82456	1	15655	0	-0.13446
AP2A1	4	0.017234	0.044322	0.969871	918	3	-0.24863	0.95378	0.95366	1	18261	0	-0.24863
COX5A	4	0.017298	0.044481	0.972304	919	3	-0.1505	0.73164	0.73131	1	13851	0	-0.1505
PACS2	4	0.01738	0.044672	0.973173	920	3	-0.19251	0.67609	0.67579	1	12829	0	-0.19251
BACE2	4	0.017431	0.044793	0.973173	921	2	-0.13126	0.12053	0.19951	1	3804	1	-0.13126
ITFG2	4	0.017432	0.044794	0.973173	922	3	-0.2263	0.033842	0.080632	0.995931	1622	1	-0.2263
KLK4	4	0.017483	0.044911	0.973173	923	2	-0.043209	0.7431	0.74272	1	14066	0	-0.043209
GDF2	4	0.017514	0.044983	0.973173	924	3	-0.51795	0.54575	0.54927	1	10402	1	-0.51795
NCLN	4	0.017535	0.04503	0.973173	925	1	0.098747	0.0074018	0.020714	0.836722	495	2	0.098747
CFL2	4	0.017539	0.045039	0.973173	926	3	-0.23176	0.99281	0.99283	1	19103	0	-0.23176
TUBAL3	3	0.017541	0.037501	0.941832	927	2	-0.25236	0.97009	0.9702	1	18600	0	-0.25236
APOF	4	0.017587	0.045151	0.973173	928	1	0.114	0.31601	0.37635	1	6945	1	0.114
UNK	4	0.017592	0.045165	0.973173	929	3	-0.2036	0.7329	0.73257	1	13876	0	-0.2036
CLEC4A	4	0.017596	0.045171	0.973173	930	3	-0.32997	0.97936	0.97943	1	18804	0	-0.32997
YBEY	4	0.017604	0.04519	0.973173	931	3	-0.23328	0.85259	0.85231	1	16227	0	-0.23328
TUBGCP4	4	0.017611	0.045202	0.973173	932	3	-0.2224	0.20062	0.30567	1	5694	1	-0.2224
RGS16	4	0.017615	0.045209	0.973173	933	3	-0.23831	0.98171	0.98166	1	18852	0	-0.23831
CCDC102B	4	0.017638	0.045256	0.973173	934	3	-0.20031	0.98989	0.98986	1	19035	0	-0.20031
CLEC5A	4	0.017642	0.045262	0.973173	935	3	-0.22563	0.98909	0.98909	1	19013	0	-0.22563
ACAD11	4	0.017661	0.045301	0.973173	936	3	-0.25958	0.78863	0.78834	1	14973	0	-0.25958
KCNQ2	4	0.0177	0.045387	0.973173	937	3	-0.21268	0.99532	0.99531	1	19170	0	-0.21268
PHACTR1	4	0.017742	0.045484	0.973529	938	1	-0.12168	0.90782	0.90774	1	17307	0	-0.12168
PEAK1	4	0.017769	0.045546	0.973529	939	3	-0.13908	0.98673	0.98666	1	18970	0	-0.13908
PRSS57	4	0.017794	0.045607	0.973529	940	1	-0.029762	0.57301	0.57387	1	10884	1	-0.029762
RRP1B	4	0.017831	0.045694	0.973529	941	3	-0.16595	0.99135	0.99137	1	19068	0	-0.16595
GRIP1	4	0.017845	0.045725	0.973529	942	1	-0.098561	0.80456	0.80431	1	15260	0	-0.098561
SLC35C2	4	0.017853	0.045745	0.973529	943	2	-0.24847	0.99613	0.99611	1	19190	0	-0.24847
CD320	4	0.017854	0.045748	0.973529	944	3	-0.1466	0.97153	0.97155	1	18638	0	-0.1466
ZFAND5	4	0.017889	0.045821	0.973908	945	3	-0.2022	0.99184	0.99186	1	19081	0	-0.2022
ZNF225	4	0.017932	0.045921	0.973908	946	2	-0.14038	0.057092	0.11301	1	2211	1	-0.14038
OR6M1	4	0.017947	0.045958	0.973908	947	3	-0.23841	0.67279	0.67248	1	12755	0	-0.23841
LPAR3	4	0.017949	0.04596	0.973908	948	2	-0.12367	0.9101	0.91	1	17361	0	-0.12367
MRPL2	4	0.017972	0.046008	0.973908	949	2	-0.14747	0.77892	0.77849	1	14761	0	-0.14747
MTNR1B	4	0.018025	0.046134	0.975549	950	3	-0.24578	0.99369	0.99373	1	19121	0	-0.24578
RCBTB1	4	0.018052	0.046199	0.975908	951	1	0.0729	0.023448	0.058748	0.973403	1210	2	0.0729
COX20	4	0.018091	0.046291	0.976571	952	3	-0.27786	0.80414	0.80389	1	15251	0	-0.27786
LY6G5B	4	0.018104	0.046328	0.976571	953	2	-0.14901	0.87128	0.87105	1	16606	0	-0.14901
MGAT4D	4	0.018156	0.046458	0.977593	954	2	-0.26767	0.73073	0.73042	1	13838	0	-0.26767
ELF5	4	0.018162	0.046473	0.977593	955	3	-0.18059	0.97675	0.97688	1	18752	0	-0.18059
MARS2	4	0.018205	0.046568	0.978569	956	3	-0.38367	0.99531	0.9953	1	19169	0	-0.38367
KRT75	4	0.018259	0.046692	0.979833	957	2	-0.27408	0.80521	0.80495	1	15274	0	-0.27408
NKX6-2	4	0.018276	0.046734	0.979833	958	2	-0.15553	0.66973	0.66944	1	12694	0	-0.15553
ZNF253	4	0.018311	0.046821	0.979833	959	1	-0.023243	0.58311	0.58349	1	11074	1	-0.023243
TTC33	4	0.018324	0.046849	0.979833	960	2	-0.18629	0.84709	0.84682	1	16113	0	-0.18629
C1orf123	4	0.018335	0.046872	0.979833	961	3	-0.18042	0.48374	0.49724	1	9210	1	-0.18042
CLMN	4	0.018394	0.047018	0.97988	962	3	-0.17099	0.43032	0.45591	1	8435	1	-0.17099
ZNF26	4	0.018398	0.047029	0.97988	963	3	-0.19848	0.92376	0.92386	1	17645	0	-0.19848
NUDCD1	4	0.018415	0.047072	0.97988	964	1	-0.045881	0.096999	0.16771	1	3209	1	-0.045881
STRA13	4	0.018465	0.047188	0.97988	965	3	-0.16503	0.40269	0.43581	1	8035	1	-0.16503
RAB1B	4	0.018466	0.047193	0.97988	966	2	-0.13324	0.9229	0.92298	1	17626	0	-0.13324
MTL5	4	0.018485	0.047237	0.97988	967	3	-0.23612	0.91619	0.91616	1	17478	0	-0.23612
C1QB	4	0.018493	0.047255	0.97988	968	2	-0.14874	0.81285	0.81264	1	15435	0	-0.14874
ATP2A1	4	0.018518	0.047313	0.97988	969	1	0.16694	0.052287	0.10638	1	2088	2	0.16694
PCBP4	4	0.01857	0.047438	0.97988	970	1	0.13305	0.097582	0.16849	1	3220	2	0.13305
CMBL	4	0.018572	0.047443	0.97988	971	3	-0.23735	0.84072	0.84043	1	15980	0	-0.23735
POGZ	4	0.018621	0.047551	0.97988	972	1	-0.14668	0.41958	0.44793	1	8266	1	-0.14668
SH3TC2	4	0.018623	0.047559	0.97988	973	3	-0.23619	0.99442	0.99443	1	19145	0	-0.23619
ZNF70	4	0.01863	0.047572	0.97988	974	2	-0.17417	0.72816	0.72782	1	13797	0	-0.17417
UQCRFS1	4	0.018673	0.047667	0.97988	975	1	-0.047404	0.93182	0.93183	1	17813	0	-0.047404
ZRANB2	4	0.018675	0.04767	0.97988	976	3	-0.2844	0.79827	0.79804	1	15155	0	-0.2844
TBC1D30	4	0.018707	0.047738	0.97988	977	3	-0.20972	0.94354	0.94356	1	18053	0	-0.20972
LCTL	4	0.018723	0.04777	0.97988	978	3	-0.2339	0.99088	0.99088	1	19057	0	-0.2339
TGFB1	4	0.018725	0.047774	0.97988	979	2	-0.076202	0.83776	0.83754	1	15919	0	-0.076202
HSPB11	4	0.018739	0.0478	0.97988	980	3	-0.22728	0.51255	0.52065	1	9854	1	-0.22728
ANKRD12	4	0.018768	0.047861	0.980122	981	2	-0.18713	0.97154	0.97156	1	18639	0	-0.18713
OR1E2	4	0.018828	0.048001	0.981996	982	2	-0.16612	0.85472	0.85447	1	16269	0	-0.16612
DBNDD2	4	0.018932	0.04824	0.982773	983	2	-0.25001	0.63506	0.6347	1	12053	0	-0.25001
KCNT2	4	0.018939	0.048256	0.982773	984	2	-0.035948	0.05029	0.10356	1	2032	2	-0.035948
PYDC2	4	0.018947	0.048279	0.982773	985	3	-0.2395	0.78445	0.78415	1	14885	0	-0.2395
ZFYVE26	4	0.018951	0.048288	0.982773	986	3	-0.28446	0.87032	0.87008	1	16584	0	-0.28446
HNMT	4	0.018983	0.048361	0.982773	987	2	-0.10112	0.43115	0.45655	1	8448	1	-0.10112
GLRX3	4	0.019003	0.048409	0.982773	988	3	-0.18333	0.1522	0.24201	1	4569	1	-0.18333
PRR5-ARHGAP8	4	0.019035	0.048487	0.982773	989	1	-0.065777	0.039401	0.088477	1	1763	1	-0.065777
CENPU	4	0.019053	0.048535	0.982773	990	2	-0.28213	0.89498	0.89485	1	17064	0	-0.28213
VTI1B	4	0.019087	0.048615	0.982773	991	1	0.010242	0.73607	0.73562	1	13933	0	0.010242
C3orf56	4	0.019111	0.048663	0.982773	992	2	-0.087596	0.75697	0.75663	1	14338	0	-0.087596
VIT	4	0.019135	0.048719	0.982773	993	2	-0.22182	0.65242	0.65208	1	12376	0	-0.22182
SUPT3H	4	0.019139	0.048728	0.982773	994	1	0.033701	0.43399	0.45868	1	8490	1	0.033701
SRSF4	4	0.019189	0.04884	0.982773	995	3	-0.18451	0.70005	0.69966	1	13279	0	-0.18451
NOM1	4	0.01919	0.048843	0.982773	996	2	-0.43838	0.3677	0.41097	1	7607	1	-0.43838
C9orf72	4	0.019234	0.048961	0.982773	997	3	-0.22386	0.49307	0.5047	1	9354	1	-0.22386
ZP4	4	0.019294	0.049124	0.982773	998	1	-0.10532	0.96246	0.96238	1	18450	0	-0.10532
FAM149A	4	0.019303	0.049145	0.982773	999	3	-0.18603	0.92725	0.92734	1	17717	0	-0.18603
C10orf2	4	0.019315	0.049183	0.982773	1000	3	-0.18283	0.73878	0.73836	1	13977	0	-0.18283
UBAC2	4	0.019345	0.049257	0.982773	1001	1	0.026858	0.72784	0.72752	1	13790	0	0.026858
NBEAL1	4	0.019374	0.049325	0.982773	1002	2	-0.20292	0.6148	0.61439	1	11670	0	-0.20292
RRAGA	4	0.019376	0.049329	0.982773	1003	3	-0.22463	0.89623	0.89611	1	17086	0	-0.22463
SRXN1	4	0.019397	0.049375	0.982773	1004	2	-0.11563	0.87102	0.87079	1	16601	0	-0.11563
MRPS12	4	0.019429	0.049449	0.982773	1005	3	-0.20802	0.9938	0.99383	1	19125	0	-0.20802
SLC1A7	4	0.019431	0.049454	0.982773	1006	2	-0.2262	0.71209	0.71168	1	13503	0	-0.2262
RC3H2	4	0.019491	0.049589	0.982773	1007	3	-0.23844	0.99784	0.99784	1	19239	0	-0.23844
HBP1	4	0.0195	0.049607	0.982773	1008	1	-0.048694	0.48144	0.49537	1	9176	1	-0.048694
DCP1B	4	0.019503	0.049616	0.982773	1009	3	-0.23639	0.89452	0.8944	1	17054	0	-0.23639
ST6GALNAC1	4	0.01953	0.049672	0.982773	1010	2	-0.19082	0.70971	0.7093	1	13456	0	-0.19082
TOP2B	4	0.019539	0.04969	0.982773	1011	2	-0.25285	0.97863	0.97869	1	18791	0	-0.25285
ZNF202	4	0.01954	0.049693	0.982773	1012	3	-0.28406	0.9964	0.9964	1	19198	0	-0.28406
SLC22A10	4	0.019548	0.049711	0.982773	1013	3	-0.21339	0.38281	0.4215	1	7793	1	-0.21339
DNMT3A	4	0.019552	0.049718	0.982773	1014	1	-0.095614	0.47977	0.49404	1	9146	1	-0.095614
CHST1	4	0.019568	0.04976	0.982773	1015	3	-0.18432	0.87405	0.87387	1	16650	0	-0.18432
KY	4	0.019597	0.049816	0.982773	1016	3	-0.25285	0.54931	0.55242	1	10463	1	-0.25285
TUBA3E	4	0.019604	0.049827	0.982773	1017	1	0.21443	0.019499	0.049728	0.959783	1040	3	0.21443
ZNF37A	4	0.019622	0.049868	0.982773	1018	2	-0.18208	0.66611	0.6658	1	12631	0	-0.18208
HARBI1	4	0.019626	0.049878	0.982773	1019	3	-0.26841	0.18548	0.2865	1	5373	1	-0.26841
IFIH1	4	0.019634	0.049896	0.982773	1020	3	-0.20355	0.95831	0.95822	1	18352	0	-0.20355
METTL18	4	0.019655	0.049949	0.982857	1021	1	0.025125	0.14477	0.23212	1	4387	2	0.025125
MAP7D3	4	0.019707	0.050072	0.984306	1022	1	0.059512	0.54232	0.54626	1	10335	1	0.059512
MICALL1	4	0.019759	0.0502	0.985118	1023	2	-0.13254	0.052214	0.10626	1	2085	1	-0.13254
PSME4	4	0.019807	0.050325	0.985118	1024	3	-0.24759	0.99439	0.99441	1	19144	0	-0.24759
E2F2	4	0.01981	0.050331	0.985118	1025	2	-0.15396	0.81022	0.81001	1	15386	0	-0.15396
CLDND2	4	0.019863	0.050458	0.985118	1026	2	-0.18485	0.80848	0.80821	1	15345	0	-0.18485
WRN	4	0.019896	0.05055	0.985118	1027	2	-0.22244	0.97925	0.97931	1	18801	0	-0.22244
LGI4	4	0.019911	0.050578	0.985118	1028	3	-0.30089	0.96266	0.96258	1	18454	0	-0.30089
LMNTD2	4	0.019914	0.050584	0.985118	1029	2	-0.061082	0.17639	0.27443	1	5128	2	-0.061082
FAM53C	4	0.019915	0.050585	0.985118	1030	3	-0.30371	0.96729	0.9672	1	18534	0	-0.30371
CD7	4	0.019938	0.050645	0.985118	1031	2	-0.24195	0.43084	0.4563	1	8442	1	-0.24195
SNPH	4	0.019965	0.050707	0.985118	1032	1	0.013541	0.10794	0.18249	1	3492	2	0.013541
TMPRSS11F	4	0.020017	0.050816	0.985118	1033	1	0.024733	0.74944	0.74907	1	14197	0	0.024733
USP17L21	4	0.020069	0.050932	0.985118	1034	1	-0.085664	0.64561	0.64527	1	12254	0	-0.085664
C2orf73	4	0.020081	0.050959	0.985118	1035	3	-0.2614	0.99511	0.99511	1	19165	0	-0.2614
FOXF1	4	0.020113	0.051037	0.985118	1036	2	-0.34444	0.9957	0.99567	1	19181	0	-0.34444
STMN3	4	0.02012	0.051059	0.985118	1037	1	-0.016761	0.65276	0.65239	1	12382	0	-0.016761
DSCAM	4	0.020139	0.051103	0.985118	1038	3	-0.25889	0.75802	0.75765	1	14358	0	-0.25889
KIAA0141	4	0.020172	0.051176	0.985118	1039	2	-0.10484	0.94102	0.941	1	18001	0	-0.10484
CYP3A5	4	0.020265	0.051371	0.985118	1040	3	-0.26039	0.11024	0.18566	1	3547	1	-0.26039
THNSL1	4	0.020275	0.051395	0.985118	1041	1	-0.13092	0.2403	0.32901	1	6105	1	-0.13092
MRPS11	4	0.02029	0.051428	0.985118	1042	2	-0.18143	0.78499	0.78469	1	14899	0	-0.18143
NFIB	4	0.020327	0.051511	0.985118	1043	2	-0.14107	0.92585	0.92594	1	17690	0	-0.14107
RSPO2	4	0.020341	0.051543	0.985118	1044	3	-0.19077	0.8625	0.86226	1	16430	0	-0.19077
AGTR2	4	0.02037	0.051612	0.985118	1045	3	-0.16776	0.93381	0.9338	1	17848	0	-0.16776
SLC9A2	4	0.020374	0.051624	0.985118	1046	3	-0.23736	0.93614	0.93611	1	17904	0	-0.23736
CCL18	4	0.020379	0.051632	0.985118	1047	1	-0.099548	0.66671	0.66639	1	12642	0	-0.099548
SDAD1	4	0.020408	0.051696	0.985118	1048	3	-0.33598	0.52175	0.52852	1	10005	1	-0.33598
PTPRO	4	0.02043	0.051747	0.985118	1049	2	-0.12719	0.9496	0.94954	1	18174	0	-0.12719
ARSJ	4	0.020482	0.051871	0.985118	1050	1	-0.12645	0.68104	0.6808	1	12911	0	-0.12645
TRIM34	4	0.020496	0.051903	0.985118	1051	3	-0.22212	0.99679	0.99682	1	19214	0	-0.22212
MED14	4	0.020509	0.051933	0.985118	1052	2	-0.24636	0.32042	0.37918	1	7006	1	-0.24636
MAGIX	4	0.020509	0.051933	0.985118	1053	3	-0.20857	0.97362	0.97366	1	18679	0	-0.20857
DPP7	4	0.020577	0.052101	0.985118	1054	2	-0.23545	0.74715	0.74679	1	14148	0	-0.23545
AJAP1	4	0.020636	0.052235	0.985118	1055	2	-0.1898	0.8793	0.87921	1	16760	0	-0.1898
ODF1	4	0.020637	0.052236	0.985118	1056	2	-0.058974	0.11384	0.19056	1	3636	1	-0.058974
TBL1Y	4	0.020644	0.05225	0.985118	1057	3	-0.26536	0.80011	0.79986	1	15188	0	-0.26536
KRTAP7-1	4	0.020666	0.052294	0.985118	1058	3	-0.15274	0.98238	0.98234	1	18863	0	-0.15274
GPR182	4	0.020689	0.052347	0.985118	1059	1	-0.084797	0.70222	0.70181	1	13320	0	-0.084797
USP22	4	0.0207	0.052368	0.985118	1060	3	-0.21247	0.99092	0.99092	1	19059	0	-0.21247
MAPK14	4	0.020763	0.052518	0.985118	1061	2	-0.17692	0.66108	0.66072	1	12543	0	-0.17692
OR52K1	4	0.020793	0.052584	0.985118	1062	3	-0.23158	0.76389	0.76351	1	14473	0	-0.23158
CAMK2N2	4	0.020806	0.052609	0.985118	1063	2	-0.14859	0.56831	0.56955	1	10801	1	-0.14859
HIST1H3D	4	0.020814	0.052631	0.985118	1064	3	-0.44259	0.9139	0.91382	1	17433	0	-0.44259
ADAM10	4	0.020844	0.052703	0.985118	1065	2	-0.10439	0.84791	0.84763	1	16132	0	-0.10439
THOC1	4	0.020848	0.052711	0.985118	1066	2	-0.16471	0.22833	0.32192	1	5977	1	-0.16471
RBFA	4	0.020853	0.052721	0.985118	1067	3	-0.27388	0.978	0.9781	1	18784	0	-0.27388
TUT1	4	0.020895	0.052817	0.985118	1068	1	-0.006656	0.19262	0.29595	1	5537	2	-0.006656
IRGM	4	0.020896	0.052819	0.985118	1069	3	-0.21853	0.46068	0.47908	1	8864	1	-0.21853
MLF2	4	0.0209	0.052828	0.985118	1070	2	-0.14864	0.72178	0.72143	1	13683	0	-0.14864
NUTM2B	4	0.020917	0.052868	0.985118	1071	2	-0.25304	0.95864	0.95855	1	18358	0	-0.25304
PSMC3	4	0.020968	0.052987	0.985118	1072	2	-0.19699	0.68821	0.68786	1	13040	0	-0.19699
STX18	4	0.020998	0.053064	0.985118	1073	3	-0.20535	0.88692	0.88681	1	16907	0	-0.20535
TMED10	4	0.020998	0.053064	0.985118	1074	1	0.070661	0.82757	0.8274	1	15707	0	0.070661
LTBR	4	0.021003	0.053073	0.985118	1075	3	-0.23988	0.87479	0.87461	1	16669	0	-0.23988
DIP2B	4	0.021033	0.053138	0.985118	1076	3	-0.27124	0.29848	0.36496	1	6753	1	-0.27124
CYP4X1	4	0.021084	0.053254	0.985118	1077	3	-0.19337	0.99435	0.99437	1	19143	0	-0.19337
IFNE	4	0.021093	0.053277	0.985118	1078	3	-0.18342	0.99825	0.99825	1	19249	0	-0.18342
SCN1B	4	0.021102	0.053297	0.985118	1079	2	-0.13944	0.19028	0.29284	1	5480	1	-0.13944
PIK3C2G	4	0.021105	0.053303	0.985118	1080	2	-0.13833	0.66394	0.66355	1	12599	0	-0.13833
PREP	4	0.021127	0.053365	0.985118	1081	3	-0.2457	0.79958	0.79932	1	15174	0	-0.2457
LRTM1	4	0.021153	0.053428	0.985118	1082	1	-0.077196	0.81989	0.81971	1	15557	0	-0.077196
SEC61A1	4	0.021156	0.053434	0.985118	1083	2	-0.2007	0.28915	0.35905	1	6634	1	-0.2007
VCP	4	0.021182	0.053487	0.985118	1084	2	-0.36654	0.7821	0.78175	1	14830	0	-0.36654
EML4	4	0.021205	0.053543	0.985118	1085	1	0.0086461	0.87309	0.87289	1	16630	0	0.0086461
SLA	4	0.021257	0.053651	0.985118	1086	1	0.08459	0.32159	0.37994	1	7019	1	0.08459
TAF10	4	0.021261	0.053665	0.985118	1087	3	-0.2228	0.55967	0.56169	1	10648	1	-0.2228
LY96	4	0.021268	0.053683	0.985118	1088	2	-0.20625	0.7887	0.7884	1	14975	0	-0.20625
CYBRD1	4	0.021278	0.053711	0.985118	1089	3	-0.20353	0.99798	0.99798	1	19241	0	-0.20353
OSER1	4	0.021287	0.053729	0.985118	1090	3	-0.18454	0.38871	0.42569	1	7868	1	-0.18454
MIA	4	0.021354	0.053869	0.985118	1091	2	-0.21581	0.79459	0.79436	1	15080	0	-0.21581
NEDD1	4	0.021371	0.053909	0.985118	1092	2	-0.021368	0.0015635	0.0056026	0.615126	181	2	-0.021368
ZNF599	4	0.021386	0.05394	0.985118	1093	3	-0.16411	0.56998	0.57107	1	10840	1	-0.16411
MYL10	4	0.021395	0.053958	0.985118	1094	3	-0.24926	0.13515	0.21918	1	4143	1	-0.24926
TGDS	4	0.021411	0.053996	0.985118	1095	1	-0.16941	0.3243	0.38167	1	7056	1	-0.16941
KCNJ3	4	0.02144	0.05406	0.985118	1096	2	-0.1706	0.36722	0.41063	1	7599	1	-0.1706
FAT3	4	0.021463	0.054114	0.985118	1097	1	0.014213	0.60452	0.60413	1	11454	1	0.014213
RTN4	4	0.021515	0.054245	0.985118	1098	2	-0.12944	0.73087	0.73055	1	13841	0	-0.12944
ZBTB38	4	0.021534	0.054294	0.985118	1099	3	-0.26311	0.99633	0.99632	1	19194	0	-0.26311
BRD7	4	0.021551	0.054332	0.985118	1100	3	-0.18505	0.59459	0.59451	1	11261	1	-0.18505
EGF	4	0.021552	0.054332	0.985118	1101	2	-0.19142	0.88165	0.88152	1	16808	0	-0.19142
BTBD19	4	0.021566	0.054369	0.985118	1102	2	-0.16173	0.62641	0.62607	1	11895	0	-0.16173
SURF4	4	0.021586	0.054413	0.985118	1103	3	-0.23582	0.86025	0.85993	1	16385	0	-0.23582
UNC119	4	0.021613	0.054468	0.985118	1104	3	-0.31219	0.99666	0.99668	1	19206	0	-0.31219
STARD3NL	4	0.021618	0.054478	0.985118	1105	2	-0.11608	0.77704	0.77662	1	14729	0	-0.11608
GPR160	4	0.021622	0.054484	0.985118	1106	2	-0.10912	0.70834	0.70796	1	13424	0	-0.10912
FAT2	4	0.021643	0.054543	0.985118	1107	3	-0.1451	0.99631	0.99631	1	19193	0	-0.1451
SARNP	4	0.021648	0.054555	0.985118	1108	2	-0.22924	0.66438	0.664	1	12606	0	-0.22924
CNTD1	4	0.021652	0.054564	0.985118	1109	3	-0.22264	0.98314	0.9831	1	18884	0	-0.22264
NUDT10	4	0.021669	0.054605	0.985118	1110	1	0.15925	0.080394	0.14507	1	2822	2	0.15925
PLP2	4	0.021696	0.054667	0.985118	1111	3	-0.21454	0.80984	0.80963	1	15377	0	-0.21454
38777	4	0.021717	0.054716	0.985118	1112	2	-0.29034	0.98066	0.98065	1	18831	0	-0.29034
HEXDC	4	0.021773	0.05484	0.985118	1113	1	0.028695	0.57726	0.5779	1	10965	1	0.028695
DNTT	4	0.021774	0.054844	0.985118	1114	3	-0.23365	0.9347	0.93472	1	17873	0	-0.23365
MAP2K4	4	0.021804	0.054917	0.985118	1115	2	-0.15535	0.70984	0.70943	1	13461	0	-0.15535
ALG10	4	0.021805	0.05492	0.985118	1116	3	-0.24027	0.92258	0.92264	1	17618	0	-0.24027
GCHFR	4	0.021824	0.054962	0.985118	1117	1	-0.051953	0.8857	0.88558	1	16885	0	-0.051953
RASSF5	4	0.021836	0.054985	0.985118	1118	3	-0.26968	0.015048	0.039269	0.92691	850	1	-0.26968
BCORL1	4	0.021853	0.055026	0.985118	1119	3	-0.21903	0.76589	0.76551	1	14516	0	-0.21903
ZNF679	4	0.021876	0.055077	0.985118	1120	2	-0.075775	0.72102	0.72066	1	13673	0	-0.075775
SH3GL2	4	0.02188	0.055085	0.985118	1121	3	-0.20942	0.28708	0.35774	1	6611	1	-0.20942
LGSN	4	0.021884	0.055095	0.985118	1122	3	-0.21291	0.99805	0.99804	1	19243	0	-0.21291
TKFC	4	0.021926	0.055197	0.985118	1123	2	-0.23895	0.37518	0.41617	1	7705	1	-0.23895
RCC2	4	0.021934	0.05522	0.985118	1124	2	-0.17176	0.98378	0.98374	1	18901	0	-0.17176
NOTCH2	4	0.021941	0.055238	0.985118	1125	3	-0.28457	0.87073	0.87051	1	16593	0	-0.28457
SOX8	4	0.02195	0.055257	0.985118	1126	3	-0.13873	0.74965	0.74927	1	14200	0	-0.13873
GGT5	4	0.021979	0.055321	0.985394	1127	1	-0.18317	0.0019133	0.0068467	0.624098	219	1	-0.18317
WEE1	4	0.022025	0.055421	0.985665	1128	3	-0.25062	0.41871	0.44731	1	8255	1	-0.25062
HSF2	4	0.022031	0.055434	0.985665	1129	1	0.095373	0.31182	0.37366	1	6897	1	0.095373
FBN1	4	0.022082	0.055557	0.986466	1130	1	0.037845	0.064343	0.12305	1	2396	2	0.037845
DHX15	4	0.022096	0.055591	0.986466	1131	3	-0.41485	0.91899	0.91896	1	17537	0	-0.41485
C10orf111	4	0.022134	0.055684	0.986466	1132	1	-0.086025	0.099329	0.17081	1	3265	1	-0.086025
FANK1	4	0.022188	0.055819	0.986466	1133	2	-0.24537	0.82629	0.82608	1	15687	0	-0.24537
MOSPD2	4	0.022193	0.055832	0.986466	1134	3	-0.20379	0.35891	0.40493	1	7493	1	-0.20379
SPHKAP	4	0.022229	0.055901	0.986466	1135	3	-0.21192	0.95201	0.95195	1	18224	0	-0.21192
SLC5A2	4	0.022237	0.055919	0.986466	1136	1	-0.0051311	0.40781	0.4394	1	8107	1	-0.0051311
TMEM150A	3	0.022282	0.045392	0.973173	1137	2	-0.23852	0.066096	0.11554	1	2447	1	-0.23852
MPZL1	4	0.022284	0.056031	0.986466	1138	2	-0.17367	0.77076	0.77041	1	14612	0	-0.17367
TBRG4	4	0.022288	0.056043	0.986466	1139	1	-0.024475	0.77463	0.77426	1	14689	0	-0.024475
KIAA1522	4	0.022327	0.056135	0.986466	1140	3	-0.21164	0.89525	0.89513	1	17068	0	-0.21164
TEX33	4	0.022337	0.056161	0.986466	1141	2	-0.14936	0.90468	0.90458	1	17248	0	-0.14936
LTBP3	4	0.02234	0.056173	0.986466	1142	1	-0.043763	0.63274	0.6324	1	12004	0	-0.043763
C7orf60	4	0.022392	0.056289	0.986466	1143	1	-0.077976	0.73895	0.73853	1	13979	0	-0.077976
SLC25A1	4	0.022443	0.056403	0.986466	1144	1	-0.061472	0.14382	0.2308	1	4367	1	-0.061472
F2R	4	0.022495	0.056517	0.986466	1145	1	0.079844	0.11451	0.19142	1	3657	1	0.079844
PSMF1	4	0.022495	0.05652	0.986466	1146	2	-0.1295	0.90293	0.90288	1	17216	0	-0.1295
C1QL4	4	0.022522	0.056577	0.986466	1147	2	-0.1812	0.97766	0.97777	1	18777	0	-0.1812
TET2	4	0.022531	0.056599	0.986466	1148	2	-0.12842	0.87623	0.87608	1	16699	0	-0.12842
CDCA7	4	0.02254	0.056619	0.986466	1149	2	-0.21991	0.64428	0.64392	1	12234	0	-0.21991
FHL2	4	0.022546	0.056631	0.986466	1150	3	-0.19843	0.99349	0.99353	1	19118	0	-0.19843
DHH	4	0.022557	0.056662	0.986466	1151	2	-0.16533	0.59133	0.59142	1	11215	1	-0.16533
OR51I1	4	0.022559	0.056664	0.986466	1152	3	-0.21552	0.94252	0.94251	1	18029	0	-0.21552
CDK6	4	0.022564	0.056678	0.986466	1153	3	-0.29332	0.86824	0.868	1	16544	0	-0.29332
IL1RL2	4	0.022584	0.05672	0.986466	1154	2	-0.21034	0.76241	0.76209	1	14440	0	-0.21034
OC90	4	0.022598	0.056753	0.986466	1155	1	0.13244	0.063719	0.12216	1	2378	2	0.13244
CHRM2	4	0.0226	0.056755	0.986466	1156	3	-0.13908	0.97207	0.97209	1	18650	0	-0.13908
FBXW11	4	0.022649	0.056866	0.987538	1157	2	-0.17703	0.30932	0.37197	1	6866	1	-0.17703
PLEKHF1	4	0.022721	0.057035	0.988785	1158	3	-0.28798	0.56953	0.57065	1	10828	1	-0.28798
CDK5RAP3	4	0.022753	0.057116	0.988785	1159	1	0.20603	0.096341	0.16684	1	3194	2	0.20603
PIK3CG	4	0.022793	0.057207	0.988785	1160	3	-0.27752	0.95926	0.95917	1	18370	0	-0.27752
JADE2	4	0.022804	0.057229	0.988785	1161	1	-0.16208	0.96191	0.9618	1	18437	0	-0.16208
FSTL3	4	0.022805	0.057231	0.988785	1162	2	-0.1644	0.10393	0.17703	1	3381	1	-0.1644
LAMA1	4	0.022807	0.057232	0.988785	1163	3	-0.28104	0.37772	0.41797	1	7737	1	-0.28104
DSE	4	0.022856	0.057332	0.989653	1164	2	-0.17099	0.97891	0.97896	1	18796	0	-0.17099
TMEM207	4	0.023001	0.057656	0.992829	1165	2	-0.18778	0.49282	0.50451	1	9350	1	-0.18778
TP53TG3	4	0.02301	0.057675	0.992829	1166	1	-0.14743	0.56449	0.56613	1	10730	1	-0.14743
FEM1B	4	0.023024	0.05771	0.992829	1167	3	-0.28615	0.98624	0.9862	1	18960	0	-0.28615
COMT	4	0.023062	0.057801	0.992829	1168	1	-0.1314	0.98342	0.98337	1	18892	0	-0.1314
BICD1	4	0.023113	0.057913	0.992829	1169	2	-0.065272	0.56909	0.57027	1	10817	1	-0.065272
NFIX	4	0.023124	0.057944	0.992829	1170	3	-0.2821	0.057393	0.11342	1	2220	1	-0.2821
SMCP	4	0.023142	0.057991	0.992829	1171	3	-0.18255	0.93488	0.93488	1	17876	0	-0.18255
ZNF28	4	0.023179	0.058073	0.992829	1172	2	-0.18257	0.67836	0.67809	1	12870	0	-0.18257
RING1	4	0.023217	0.058171	0.992829	1173	2	-0.057188	0.56629	0.56772	1	10762	1	-0.057188
EIF3D	4	0.023229	0.058199	0.992829	1174	3	-0.47935	0.9895	0.98949	1	19024	0	-0.47935
KCNIP4	4	0.023233	0.058207	0.992829	1175	3	-0.17802	0.27351	0.34932	1	6454	1	-0.17802
RPS27	4	0.023286	0.058317	0.992829	1176	2	-0.13014	0.77889	0.77846	1	14760	0	-0.13014
ABCB1	4	0.023295	0.05834	0.992829	1177	2	-0.15165	0.88993	0.88981	1	16964	0	-0.15165
FSHR	4	0.023358	0.058489	0.992829	1178	2	-0.047445	0.21011	0.3112	1	5791	1	-0.047445
CDRT15	4	0.023371	0.058519	0.992829	1179	1	0.10569	0.41004	0.441	1	8137	1	0.10569
SPATA7	4	0.023376	0.058531	0.992829	1180	2	-0.14375	0.86761	0.86735	1	16530	0	-0.14375
GPRC5A	4	0.023423	0.058625	0.992829	1181	1	-0.031104	0.56035	0.56233	1	10661	1	-0.031104
LOC101927572	4	0.023439	0.058657	0.992829	1182	2	-0.15214	0.80663	0.80641	1	15306	0	-0.15214
FRAT1	4	0.023474	0.058747	0.992829	1183	1	-0.096784	0.93536	0.93534	1	17884	0	-0.096784
C1orf229	4	0.023526	0.058856	0.992829	1184	1	-0.020402	0.74698	0.74664	1	14144	0	-0.020402
PDZD2	4	0.023527	0.058858	0.992829	1185	3	-0.19481	0.25513	0.33809	1	6258	1	-0.19481
MEX3B	4	0.023577	0.058971	0.992829	1186	1	-0.080684	0.56153	0.56342	1	10679	1	-0.080684
ERMARD	4	0.023619	0.059066	0.992829	1187	3	-0.1629	0.61153	0.61108	1	11609	1	-0.1629
IL1R2	4	0.023619	0.059067	0.992829	1188	2	-0.25035	0.80859	0.80833	1	15348	0	-0.25035
GPR62	4	0.023629	0.059089	0.992829	1189	1	-0.11876	0.91372	0.91364	1	17429	0	-0.11876
RAB9A	4	0.02367	0.05919	0.992829	1190	3	-0.25185	0.99034	0.99033	1	19045	0	-0.25185
PTPRZ1	4	0.023673	0.059199	0.992829	1191	2	-0.24338	0.82544	0.82523	1	15670	0	-0.24338
ZNF665	4	0.023693	0.05924	0.992829	1192	3	-0.23346	0.46863	0.48515	1	8983	1	-0.23346
KCNK17	4	0.023702	0.059264	0.992829	1193	3	-0.19253	0.11953	0.19818	1	3776	1	-0.19253
SIN3B	4	0.023711	0.059284	0.992829	1194	3	-0.15205	0.51334	0.52131	1	9867	1	-0.15205
CLCN1	4	0.02372	0.0593	0.992829	1195	3	-0.13514	0.84207	0.84179	1	16019	0	-0.13514
NUPL2	4	0.023732	0.059326	0.992829	1196	1	0.095318	0.059098	0.11577	1	2264	1	0.095318
ZNF816	4	0.023753	0.059382	0.992829	1197	3	-0.15346	0.99752	0.99751	1	19230	0	-0.15346
CCL24	4	0.023754	0.059384	0.992829	1198	2	-0.034976	0.097205	0.16798	1	3215	2	-0.034976
RNF167	4	0.023762	0.059405	0.992829	1199	3	-0.24571	0.90285	0.9028	1	17213	0	-0.24571
LAIR1	4	0.023772	0.05943	0.992829	1200	2	-0.14906	0.83604	0.83583	1	15879	0	-0.14906
AURKB	4	0.023818	0.059522	0.992829	1201	2	-0.21873	0.27919	0.35288	1	6517	1	-0.21873
TAAR9	4	0.023835	0.059556	0.992829	1202	1	0.0597	0.53922	0.54356	1	10282	1	0.0597
RASSF3	4	0.023845	0.059585	0.992829	1203	3	-0.18175	0.9964	0.9964	1	19199	0	-0.18175
TSPAN17	4	0.023869	0.059639	0.992829	1204	3	-0.25108	0.22326	0.31895	1	5931	1	-0.25108
TMPRSS7	4	0.023886	0.05968	0.992829	1205	2	-0.10851	0.63432	0.63396	1	12036	0	-0.10851
PPAPDC1A	4	0.023934	0.059793	0.992829	1206	3	-0.15484	0.30466	0.36891	1	6817	1	-0.15484
PCNT	4	0.023938	0.059804	0.992829	1207	2	-0.18722	0.9707	0.97067	1	18613	0	-0.18722
GLA	4	0.023976	0.059889	0.992829	1208	3	-0.26821	0.98488	0.98484	1	18923	0	-0.26821
ADAP2	4	0.023989	0.059915	0.992829	1209	1	0.12353	0.062069	0.11992	1	2346	2	0.12353
ADAM12	4	0.02399	0.059916	0.992829	1210	2	-0.19536	0.61634	0.61596	1	11696	0	-0.19536
PQLC2L	4	0.024069	0.060115	0.992829	1211	3	-0.14881	0.93715	0.93715	1	17929	0	-0.14881
EBF1	4	0.024088	0.060149	0.992829	1212	3	-0.22522	0.71032	0.70991	1	13471	0	-0.22522
MIF4GD	4	0.024111	0.060202	0.992829	1213	3	-0.22184	0.87183	0.87162	1	16613	0	-0.22184
NUP210	4	0.024116	0.06021	0.992829	1214	3	-0.25634	0.97335	0.97339	1	18676	0	-0.25634
HR	4	0.024144	0.060275	0.992829	1215	2	-0.12077	0.94073	0.94072	1	17995	0	-0.12077
C15orf65	4	0.024195	0.060399	0.992829	1216	2	-0.1492	0.72626	0.72596	1	13759	0	-0.1492
DTNA	4	0.024208	0.060434	0.992829	1217	2	-0.13202	0.80616	0.80592	1	15295	0	-0.13202
ZMYM6	4	0.024237	0.0605	0.992829	1218	3	-0.27411	0.99769	0.99769	1	19236	0	-0.27411
PEMT	4	0.024244	0.06052	0.992829	1219	2	-0.27706	0.88312	0.88303	1	16833	0	-0.27706
KRT6C	4	0.024247	0.060524	0.992829	1220	1	-0.041531	0.85722	0.85697	1	16327	0	-0.041531
PCDHGA2	4	0.024272	0.060581	0.992829	1221	2	-0.22926	0.98074	0.98072	1	18834	0	-0.22926
ZSCAN30	4	0.024298	0.06064	0.992829	1222	1	0.034053	0.49181	0.50368	1	9335	1	0.034053
SIX4	4	0.024327	0.0607	0.992829	1223	2	-0.28702	0.35729	0.40379	1	7472	1	-0.28702
PRIMA1	4	0.024331	0.060708	0.992829	1224	3	-0.18531	0.76335	0.76297	1	14463	0	-0.18531
OSMR	4	0.024345	0.060736	0.992829	1225	2	-0.16772	0.64801	0.64768	1	12299	0	-0.16772
CD82	4	0.02435	0.060749	0.992829	1226	2	-0.037094	0.13412	0.21775	1	4119	1	-0.037094
CPSF6	4	0.024401	0.060865	0.992829	1227	1	0.14091	0.63269	0.63236	1	12003	0	0.14091
AVPR1B	4	0.024436	0.060938	0.992829	1228	2	-0.17641	0.95158	0.95151	1	18216	0	-0.17641
KDELR2	4	0.024453	0.060973	0.992829	1229	1	-0.027811	0.32886	0.38468	1	7116	1	-0.027811
AEBP1	4	0.024468	0.061	0.992829	1230	3	-0.24602	0.91731	0.91729	1	17496	0	-0.24602
LRAT	4	0.024491	0.06105	0.992829	1231	3	-0.26091	0.9969	0.99692	1	19219	0	-0.26091
JAG2	4	0.024504	0.061073	0.992829	1232	1	-0.12428	0.97689	0.97702	1	18757	0	-0.12428
SIK1	4	0.024576	0.06124	0.992829	1233	3	-0.33762	0.81624	0.81603	1	15495	0	-0.33762
PABPN1L	4	0.024595	0.061282	0.992829	1234	3	-0.18499	0.82091	0.82071	1	15580	0	-0.18499
MN1	4	0.024633	0.061369	0.992829	1235	3	-0.20601	0.8896	0.88948	1	16957	0	-0.20601
FILIP1L	4	0.024647	0.061394	0.992829	1236	2	-0.23066	0.39355	0.42915	1	7924	1	-0.23066
FGF20	4	0.024659	0.061415	0.992829	1237	1	0.074277	0.17055	0.26669	1	4989	2	0.074277
SAMSN1	4	0.024661	0.061428	0.992829	1238	3	-0.23327	0.14872	0.23737	1	4479	1	-0.23327
TCF21	4	0.024702	0.06152	0.992829	1239	2	-0.18243	0.91144	0.91134	1	17391	0	-0.18243
NEK9	4	0.02471	0.061543	0.992829	1240	2	-0.21788	0.7646	0.76423	1	14488	0	-0.21788
MSRB1	4	0.024737	0.061598	0.992829	1241	3	-0.22389	0.99811	0.99811	1	19245	0	-0.22389
MINOS1-NBL1	4	0.024747	0.061618	0.992829	1242	3	-0.21164	0.31904	0.37831	1	6987	1	-0.21164
NEIL3	4	0.024748	0.061621	0.992829	1243	2	-0.18683	0.099765	0.1714	1	3280	1	-0.18683
BST1	4	0.024758	0.061647	0.992829	1244	2	-0.13693	0.59759	0.59743	1	11319	1	-0.13693
RIMS1	4	0.024762	0.061661	0.992829	1245	2	-0.22201	0.78343	0.78311	1	14857	0	-0.22201
DECR2	4	0.024804	0.061756	0.992829	1246	2	-0.12521	0.92564	0.92572	1	17687	0	-0.12521
EMP1	4	0.024809	0.061766	0.992829	1247	3	-0.17917	0.99801	0.99801	1	19242	0	-0.17917
BARX2	4	0.024813	0.061779	0.992829	1248	2	-0.17577	0.87777	0.87761	1	16724	0	-0.17577
LRRC74B	4	0.024841	0.06184	0.992829	1249	3	-0.25868	0.53166	0.53697	1	10160	1	-0.25868
FAM53B	4	0.02485	0.061861	0.992829	1250	2	-0.084079	0.52217	0.52888	1	10013	1	-0.084079
TCP10	4	0.024905	0.062005	0.993429	1251	2	-0.15897	0.58866	0.58886	1	11174	1	-0.15897
MICAL1	4	0.024916	0.062032	0.993429	1252	2	-0.18588	0.78722	0.78693	1	14932	0	-0.18588
ATXN7L1	4	0.024968	0.062151	0.993429	1253	2	-0.15981	0.40823	0.4397	1	8115	1	-0.15981
ANKRD16	4	0.02497	0.062157	0.993429	1254	2	-0.18558	0.47791	0.49254	1	9123	1	-0.18558
LOC158434	4	0.024979	0.062177	0.993429	1255	2	-0.17464	0.061151	0.11862	1	2318	1	-0.17464
ZNF606	4	0.024988	0.062194	0.993429	1256	2	-0.11156	0.76264	0.76231	1	14445	0	-0.11156
TTYH3	4	0.025071	0.062375	0.995207	1257	2	-0.24677	0.99177	0.99179	1	19079	0	-0.24677
CCL14	4	0.025081	0.062405	0.995207	1258	3	-0.15292	0.99639	0.99638	1	19197	0	-0.15292
NEUROG2	4	0.025133	0.062523	0.996301	1259	3	-0.18499	0.54651	0.54993	1	10416	1	-0.18499
JAKMIP2	4	0.025174	0.062612	0.996511	1260	1	-0.059049	0.41686	0.44601	1	8231	1	-0.059049
KLK5	4	0.02522	0.062721	0.996511	1261	2	-0.10497	0.759	0.7586	1	14369	0	-0.10497
LGALS1	4	0.025225	0.062737	0.996511	1262	2	-0.14751	0.48192	0.49577	1	9183	1	-0.14751
RPAP1	4	0.025238	0.062765	0.996511	1263	2	-0.35925	0.93388	0.93386	1	17851	0	-0.35925
UGP2	4	0.025249	0.062784	0.996511	1264	3	-0.21223	0.49903	0.50954	1	9450	1	-0.21223
BRWD1	4	0.025276	0.062847	0.996728	1265	2	-0.15483	0.33764	0.39052	1	7216	1	-0.15483
SNAPIN	4	0.025316	0.06294	0.99682	1266	3	-0.18896	0.99458	0.9946	1	19151	0	-0.18896
FKBP9	4	0.025328	0.062974	0.99682	1267	1	0.28851	0.06771	0.12772	1	2493	2	0.28851
SON	4	0.025345	0.063016	0.99682	1268	3	-0.20303	0.28943	0.35923	1	6640	1	-0.20303
RNF146	4	0.025359	0.063051	0.99682	1269	3	-0.18335	0.99563	0.9956	1	19178	0	-0.18335
ORM1	4	0.025431	0.063202	0.998425	1270	2	-0.050989	0.24103	0.32946	1	6112	1	-0.050989
SEC23IP	4	0.025509	0.06339	0.998996	1271	3	-0.27313	0.66282	0.66243	1	12576	0	-0.27313
CEMIP	4	0.025534	0.063443	0.998996	1272	1	0.027909	0.19303	0.2965	1	5546	2	0.027909
LYSMD2	4	0.025546	0.063475	0.998996	1273	2	-0.15771	0.93762	0.93763	1	17941	0	-0.15771
SDCBP2	4	0.025572	0.063523	0.998996	1274	3	-0.15053	0.3639	0.40835	1	7558	1	-0.15053
SMIM18	4	0.025591	0.063564	0.998996	1275	3	-0.27116	0.95604	0.95593	1	18300	0	-0.27116
ZNF569	4	0.025611	0.063603	0.998996	1276	3	-0.19422	0.6373	0.63692	1	12092	0	-0.19422
PITPNM2	4	0.02562	0.06362	0.998996	1277	2	-0.24105	0.77582	0.77545	1	14711	0	-0.24105
NFKBIL1	4	0.025649	0.063696	0.998996	1278	2	-0.18094	0.93352	0.93354	1	17844	0	-0.18094
STBD1	4	0.025688	0.063783	0.998996	1279	2	-0.1896	0.095248	0.16539	1	3167	1	-0.1896
ARPC4	4	0.025714	0.063839	0.998996	1280	2	-0.24141	0.40362	0.43646	1	8045	1	-0.24141
C1orf86	4	0.025786	0.063991	0.998996	1281	3	-0.19188	0.91473	0.91469	1	17449	0	-0.19188
C10orf82	4	0.025789	0.064002	0.998996	1282	2	-0.094103	0.86831	0.86808	1	16546	0	-0.094103
NCK2	4	0.025791	0.064008	0.998996	1283	1	-0.043871	0.84533	0.84503	1	16081	0	-0.043871
PACSIN3	4	0.025826	0.064096	0.998996	1284	2	-0.095233	0.12841	0.21004	1	3984	1	-0.095233
PNLIPRP1	4	0.025842	0.064123	0.998996	1285	1	-0.0072947	0.026871	0.066493	0.982694	1355	1	-0.0072947
TIGD5	4	0.025894	0.064237	0.998996	1286	1	0.048875	0.15053	0.23974	1	4524	1	0.048875
TCF12	4	0.025922	0.064298	0.998996	1287	3	-0.15873	0.99836	0.99836	1	19253	0	-0.15873
NR2F2	4	0.02593	0.064313	0.998996	1288	2	-0.13236	0.86327	0.86302	1	16442	0	-0.13236
HLA-DQB1	4	0.025945	0.064343	0.998996	1289	2	-0.18252	0.82065	0.82045	1	15573	0	-0.18252
STIM2	4	0.025947	0.064349	0.998996	1290	3	-0.20294	0.45118	0.47164	1	8721	1	-0.20294
RSC1A1	4	0.025967	0.064394	0.998996	1291	2	-0.17535	0.48671	0.49963	1	9255	1	-0.17535
LURAP1	4	0.025977	0.064419	0.998996	1292	2	-0.18381	0.55081	0.55375	1	10488	1	-0.18381
TRIM35	4	0.025997	0.06446	0.998996	1293	1	-0.085679	0.026305	0.065216	0.977833	1338	1	-0.085679
PEX6	4	0.026024	0.064515	0.998996	1294	2	-0.14498	0.52746	0.53339	1	10098	1	-0.14498
KCNAB1	4	0.026089	0.064664	0.998996	1295	3	-0.18541	0.89393	0.89381	1	17043	0	-0.18541
SERPINH1	4	0.02609	0.064665	0.998996	1296	2	-0.095235	0.67665	0.67639	1	12838	0	-0.095235
CCDC54	4	0.026128	0.064754	0.998996	1297	3	-0.1555	0.60268	0.60234	1	11421	1	-0.1555
PCDHB13	4	0.026138	0.064781	0.998996	1298	3	-0.22829	0.81677	0.81656	1	15503	0	-0.22829
SNTB2	4	0.026151	0.064812	0.998996	1299	1	-0.0013975	0.094268	0.16406	1	3141	2	-0.0013975
ZNF528	4	0.026165	0.06485	0.998996	1300	2	-0.19819	0.98975	0.98972	1	19029	0	-0.19819
TMPRSS11B	4	0.026202	0.064941	0.998996	1301	1	0.0096353	0.69041	0.69007	1	13077	0	0.0096353
SLC9A1	4	0.026207	0.064949	0.998996	1302	3	-0.20439	0.99597	0.99594	1	19187	0	-0.20439
DUSP18	4	0.026254	0.065056	0.998996	1303	2	-0.16514	0.37955	0.41923	1	7755	1	-0.16514
GALNT7	4	0.026269	0.065087	0.998996	1304	2	-0.13313	0.3723	0.41419	1	7672	1	-0.13313
ARL8A	4	0.026271	0.065092	0.998996	1305	3	-0.2552	0.51569	0.52333	1	9906	1	-0.2552
BRI3BP	4	0.026305	0.065178	0.998996	1306	2	-0.18831	0.99478	0.99479	1	19157	0	-0.18831
ZBTB8B	4	0.026345	0.065267	0.998996	1307	2	-0.17753	0.93917	0.93915	1	17968	0	-0.17753
TMEM175	4	0.02635	0.065275	0.998996	1308	3	-0.16925	0.99415	0.99419	1	19136	0	-0.16925
SGTA	4	0.026357	0.065293	0.998996	1309	1	0.083877	0.51654	0.52407	1	9921	1	0.083877
XRCC6BP1	4	0.02637	0.065327	0.998996	1310	3	-0.183	0.9455	0.94541	1	18084	0	-0.183
PGPEP1	4	0.026392	0.065378	0.998996	1311	2	-0.10884	0.91584	0.91582	1	17470	0	-0.10884
IKZF4	4	0.026408	0.065411	0.998996	1312	2	-0.15206	0.29522	0.36284	1	6711	1	-0.15206
BRSK1	4	0.026449	0.065498	0.998996	1313	3	-0.18652	0.98272	0.98269	1	18869	0	-0.18652
TWISTNB	4	0.026459	0.065521	0.998996	1314	3	-0.37269	0.96645	0.96637	1	18512	0	-0.37269
METTL5	4	0.026459	0.065524	0.998996	1315	1	0.20081	0.01372	0.036023	0.911529	793	2	0.20081
ATG4B	4	0.026473	0.065545	0.998996	1316	3	-0.193	0.99574	0.99572	1	19182	0	-0.193
ITFG3	4	0.026503	0.06561	0.998996	1317	3	-0.17657	0.93095	0.93099	1	17801	0	-0.17657
HECTD4	4	0.026511	0.065623	0.998996	1318	2	-0.17078	0.26817	0.34598	1	6396	1	-0.17078
PDF	4	0.026587	0.065809	1	1319	3	-0.2203	0.82453	0.82435	1	15653	0	-0.2203
CSH1	4	0.026614	0.065869	1	1320	1	-0.073875	0.9248	0.92487	1	17667	0	-0.073875
OR2T11	4	0.026658	0.065994	1	1321	2	-0.14409	0.7877	0.7874	1	14948	0	-0.14409
NDUFC1	4	0.026665	0.066004	1	1322	1	-0.055022	0.75453	0.75424	1	14296	0	-0.055022
TM9SF4	4	0.026716	0.066129	1	1323	1	-0.072785	0.94874	0.94867	1	18159	0	-0.072785
KDM4A	4	0.026768	0.066243	1	1324	2	-0.12128	0.92836	0.92847	1	17740	0	-0.12128
GPR22	4	0.026801	0.066312	1	1325	2	-0.27648	0.74721	0.74684	1	14149	0	-0.27648
PKP1	4	0.026801	0.066312	1	1326	3	-0.15423	0.44213	0.4648	1	8602	1	-0.15423
IKBIP	4	0.026841	0.066392	1	1327	3	-0.1761	0.88981	0.88969	1	16961	0	-0.1761
ADGRG2	4	0.026868	0.066458	1	1328	2	-0.21185	0.94385	0.94386	1	18058	0	-0.21185
PDAP1	4	0.026871	0.06646	1	1329	1	0.14255	0.082038	0.1474	1	2863	2	0.14255
ZNF845	4	0.026886	0.066504	1	1330	3	-0.23101	0.85941	0.85909	1	16366	0	-0.23101
IRS4	4	0.026896	0.066533	1	1331	3	-0.23428	0.33177	0.38663	1	7152	1	-0.23428
TIGD3	4	0.026922	0.066588	1	1332	2	-0.066371	0.084423	0.15061	1	2917	2	-0.066371
MCHR2	4	0.026966	0.066685	1	1333	3	-0.34748	0.39471	0.42998	1	7939	1	-0.34748
ITPRIPL2	4	0.026973	0.066698	1	1334	2	-0.27045	0.22239	0.31842	1	5922	1	-0.27045
TEK	4	0.026973	0.066699	1	1335	2	-0.12349	0.65604	0.65572	1	12446	0	-0.12349
ERI2	4	0.027021	0.066794	1	1336	2	-0.062007	0.16265	0.256	1	4812	2	-0.062007
GAPT	4	0.027025	0.066808	1	1337	1	0.054212	0.58713	0.58738	1	11149	1	0.054212
LACC1	4	0.027032	0.066819	1	1338	3	-0.21779	0.88917	0.88906	1	16946	0	-0.21779
NR4A1	4	0.027049	0.06686	1	1339	2	-0.24731	0.31328	0.37463	1	6915	1	-0.24731
SIRT3	4	0.027076	0.066911	1	1340	2	-0.0068779	0.041285	0.091092	1	1803	2	-0.0068779
PNISR	4	0.027112	0.066986	1	1341	3	-0.23742	0.70732	0.70694	1	13413	0	-0.23742
IRF2BPL	4	0.027128	0.067025	1	1342	1	0.049206	0.0641	0.12271	1	2388	1	0.049206
PSG2	4	0.02723	0.067267	1	1343	2	-0.18393	0.54671	0.55008	1	10418	1	-0.18393
GFY	4	0.027293	0.06741	1	1344	3	-0.19791	0.57528	0.57602	1	10932	1	-0.19791
OR51I2	4	0.027299	0.067423	1	1345	2	-0.15572	0.85714	0.8569	1	16325	0	-0.15572
RFX8	4	0.027303	0.067437	1	1346	3	-0.18584	0.94389	0.9439	1	18059	0	-0.18584
GABPB2	4	0.027333	0.067495	1	1347	2	-0.074209	0.62072	0.62034	1	11788	0	-0.074209
CREG1	4	0.027357	0.067524	1	1348	2	-0.12133	0.51605	0.52365	1	9913	1	-0.12133
SLC30A5	4	0.027385	0.067566	1	1349	1	-0.048528	0.79964	0.7994	1	15177	0	-0.048528
PEX7	4	0.027487	0.067715	1	1350	1	-0.0097739	0.22664	0.32092	1	5967	1	-0.0097739
CDKAL1	4	0.027539	0.067794	1	1351	1	-0.085497	0.7625	0.76217	1	14442	0	-0.085497
PRPF40A	4	0.02754	0.067795	1	1352	2	-0.057551	0.1017	0.17398	1	3325	2	-0.057551
PRR30	4	0.02759	0.067863	1	1353	1	0.018806	0.88407	0.88395	1	16850	0	0.018806
CTSO	4	0.027641	0.067949	1	1354	1	-0.12743	0.61375	0.61335	1	11649	1	-0.12743
SLC35E3	3	0.027682	0.054136	0.985118	1355	2	-0.23347	0.52971	0.52997	1	10134	0	-0.23347
METTL15	4	0.027695	0.068026	1	1356	2	-0.12596	0.5671	0.56847	1	10779	1	-0.12596
HIST1H1C	4	0.027714	0.068051	1	1357	2	-0.15245	0.66417	0.66378	1	12604	0	-0.15245
OR51S1	4	0.027744	0.068092	1	1358	1	-0.019289	0.64409	0.64373	1	12229	0	-0.019289
RHOT2	4	0.027772	0.068134	1	1359	2	-0.30845	0.97087	0.97083	1	18620	0	-0.30845
PLEKHG6	4	0.027795	0.068172	1	1360	1	0.22335	0.068349	0.12862	1	2508	2	0.22335
TAPBPL	4	0.02784	0.068229	1	1361	2	-0.30052	0.474	0.4894	1	9057	1	-0.30052
EXOC6	4	0.027847	0.068239	1	1362	1	-0.13995	0.7138	0.71337	1	13535	0	-0.13995
IFNA21	4	0.027869	0.068274	1	1363	2	-0.15762	0.90663	0.90654	1	17286	0	-0.15762
TMEM8A	4	0.027889	0.068294	1	1364	2	-0.016707	0.10728	0.18159	1	3475	2	-0.016707
C16orf95	4	0.027918	0.068336	1	1365	2	-0.17643	0.81959	0.8194	1	15549	0	-0.17643
AKAP2	4	0.028001	0.068457	1	1366	1	-0.16874	0.8034	0.80315	1	15242	0	-0.16874
MYH3	4	0.028005	0.068462	1	1367	2	-0.095686	0.70414	0.70371	1	13356	0	-0.095686
MYO5B	4	0.028025	0.068491	1	1368	2	-0.084283	0.61585	0.61544	1	11687	0	-0.084283
SEMA3F	4	0.028034	0.068501	1	1369	2	-0.16126	0.6238	0.62346	1	11844	0	-0.16126
LMX1B	4	0.028052	0.068517	1	1370	1	0.029583	0.40596	0.43807	1	8076	1	0.029583
CCDC150	4	0.028064	0.068535	1	1371	2	-0.21174	0.73616	0.73571	1	13936	0	-0.21174
SERPINA12	4	0.028073	0.068552	1	1372	2	-0.21584	0.98801	0.98802	1	18995	0	-0.21584
MMAB	4	0.028104	0.068603	1	1373	1	-0.025472	0.53745	0.54198	1	10255	1	-0.025472
PIK3C3	4	0.028155	0.068668	1	1374	2	-0.16288	0.97521	0.97531	1	18717	0	-0.16288
SKI	4	0.02819	0.068717	1	1375	2	-0.25714	0.99557	0.99554	1	19176	0	-0.25714
ZNF432	4	0.0282	0.06873	1	1376	2	-0.19462	0.83176	0.83161	1	15804	0	-0.19462
OR2M3	4	0.028206	0.068737	1	1377	2	-0.17251	0.19364	0.2973	1	5557	1	-0.17251
RABGEF1	4	0.028309	0.068877	1	1378	1	-0.11618	0.20355	0.30734	1	5726	1	-0.11618
KANSL2	4	0.028327	0.068904	1	1379	2	0.0059311	0.066116	0.12553	1	2448	2	0.0059311
SPIDR	4	0.02836	0.068957	1	1380	2	-0.11707	0.67712	0.67685	1	12844	0	-0.11707
IFNA6	4	0.028454	0.069099	1	1381	2	-0.21569	0.83436	0.83417	1	15848	0	-0.21569
TOMM40L	4	0.028493	0.069143	1	1382	2	-0.039879	0.37337	0.41494	1	7681	1	-0.039879
TPTE2	4	0.028503	0.069159	1	1383	2	-0.14182	0.57784	0.57844	1	10975	1	-0.14182
SOX30	4	0.028514	0.069179	1	1384	1	-0.095314	0.90415	0.90407	1	17236	0	-0.095314
ZNF655	4	0.028566	0.069253	1	1385	2	-0.17914	0.99085	0.99084	1	19056	0	-0.17914
ATP5L	4	0.028572	0.06926	1	1386	2	-0.25151	0.88127	0.88113	1	16799	0	-0.25151
SLC7A9	4	0.02866	0.069394	1	1387	2	-0.26415	0.74859	0.74821	1	14178	0	-0.26415
FGFBP1	4	0.02867	0.069414	1	1388	2	-0.077342	0.50352	0.5132	1	9712	1	-0.077342
USP17L15	4	0.02872	0.069479	1	1389	1	0.15762	0.22525	0.32013	1	5951	1	0.15762
NEDD4L	4	0.028759	0.069537	1	1390	2	-0.19756	0.93024	0.93029	1	17783	0	-0.19756
MFSD6	4	0.028822	0.06964	1	1391	2	-0.16578	0.95547	0.95536	1	18284	0	-0.16578
CXCL16	4	0.028857	0.069683	1	1392	2	-0.16689	0.42577	0.45252	1	8368	1	-0.16689
HPDL	4	0.028874	0.06971	1	1393	2	-0.12303	0.62362	0.6233	1	11839	0	-0.12303
ZBTB21	4	0.028897	0.069738	1	1394	2	-0.1548	0.73889	0.73848	1	13978	0	-0.1548
ERC1	4	0.028925	0.069787	1	1395	2	-0.088355	0.57059	0.57163	1	10849	1	-0.088355
MCOLN2	4	0.028966	0.06985	1	1396	2	-0.22193	0.84453	0.84425	1	16066	0	-0.22193
CACTIN	4	0.028976	0.069865	1	1397	2	-0.12384	0.80269	0.80242	1	15230	0	-0.12384
RECQL5	4	0.029027	0.069936	1	1398	1	0.047481	0.10674	0.18083	1	3459	2	0.047481
STX11	4	0.029144	0.070116	1	1399	2	-0.15088	0.90465	0.90456	1	17247	0	-0.15088
ZSCAN22	4	0.029181	0.070172	1	1400	2	-0.17858	0.60187	0.60155	1	11405	1	-0.17858
ACOT13	4	0.029193	0.070187	1	1401	2	-0.18044	0.86474	0.86449	1	16468	0	-0.18044
TRIM5	4	0.029233	0.070253	1	1402	1	-0.056471	0.24235	0.33024	1	6129	1	-0.056471
CDH20	4	0.029282	0.070314	1	1403	2	-0.12297	0.80102	0.80077	1	15200	0	-0.12297
PANO1	4	0.029284	0.070316	1	1404	1	-0.073299	0.60801	0.60757	1	11537	1	-0.073299
TCEA2	4	0.029332	0.070392	1	1405	2	-0.19034	0.35045	0.39912	1	7378	1	-0.19034
TRIM74	4	0.029387	0.070467	1	1406	1	0.05065	0.040266	0.089688	1	1784	1	0.05065
PES1	4	0.029412	0.070503	1	1407	2	-0.1977	0.37599	0.41674	1	7715	1	-0.1977
NPVF	4	0.029438	0.070537	1	1408	1	-0.13011	0.42167	0.44953	1	8298	1	-0.13011
SCGB1D4	4	0.029471	0.070595	1	1409	2	-0.086324	0.3542	0.40168	1	7430	1	-0.086324
GAS2L2	4	0.029489	0.07062	1	1410	1	0.022746	0.81494	0.8147	1	15472	0	0.022746
PEG3	4	0.029521	0.07066	1	1411	2	-0.18899	0.37765	0.41792	1	7736	1	-0.18899
FABP3	4	0.02954	0.070695	1	1412	1	0.067396	0.18998	0.29245	1	5475	2	0.067396
C12orf65	4	0.029561	0.070725	1	1413	2	0.0066591	0.11776	0.19575	1	3739	2	0.0066591
C9orf84	4	0.029592	0.070772	1	1414	1	0.093209	0.62859	0.62826	1	11930	0	0.093209
IQCH	4	0.029643	0.070849	1	1415	1	-0.12882	0.90582	0.90575	1	17269	0	-0.12882
WISP3	4	0.029694	0.070917	1	1416	1	-0.10399	0.74484	0.74447	1	14098	0	-0.10399
FBXL16	4	0.02972	0.070963	1	1417	2	-0.14036	0.94529	0.9452	1	18080	0	-0.14036
PIAS2	4	0.02976	0.071021	1	1418	2	-0.058542	0.66229	0.66192	1	12565	0	-0.058542
MTHFD1L	4	0.029797	0.071083	1	1419	1	-0.031109	0.47033	0.48649	1	9004	1	-0.031109
BTBD10	4	0.02983	0.071125	1	1420	2	-0.27839	0.88239	0.88228	1	16823	0	-0.27839
SUMO4	4	0.029848	0.071151	1	1421	1	0.19209	0.017734	0.045608	0.952111	958	3	0.19209
ARMS2	4	0.02989	0.071218	1	1422	2	-0.1648	0.46873	0.48522	1	8985	1	-0.1648
CORO1A	4	0.029899	0.071232	1	1423	1	0.01295	0.78753	0.78724	1	14942	0	0.01295
PHEX	4	0.0299	0.071233	1	1424	2	-0.11195	0.61697	0.61662	1	11710	0	-0.11195
MAP6D1	4	0.029951	0.071293	1	1425	2	-0.20988	0.95633	0.95622	1	18313	0	-0.20988
CMTM4	4	0.030002	0.071372	1	1426	1	-0.041597	0.028104	0.06926	0.982865	1412	1	-0.041597
MORC4	4	0.030053	0.07146	1	1427	1	-0.088862	0.86663	0.86637	1	16506	0	-0.088862
IRF1	4	0.030081	0.071487	1	1428	2	-0.29371	0.93713	0.93712	1	17928	0	-0.29371
GRK7	4	0.030105	0.071522	1	1429	1	0.051406	0.16529	0.2596	1	4874	2	0.051406
CCL16	4	0.030156	0.071598	1	1430	1	0.027238	0.69345	0.69314	1	13130	0	0.027238
FBXW8	4	0.030207	0.071671	1	1431	2	-0.17592	0.49269	0.5044	1	9347	1	-0.17592
AKT1S1	4	0.030222	0.071698	1	1432	2	-0.29339	0.12352	0.20351	1	3880	1	-0.29339
NDUFB1	4	0.030232	0.071711	1	1433	2	-0.2355	0.91763	0.91761	1	17503	0	-0.2355
BCAM	4	0.030258	0.071752	1	1434	2	-0.18636	0.73458	0.73418	1	13903	0	-0.18636
PSD3	4	0.030282	0.07178	1	1435	2	-0.12702	0.77303	0.77265	1	14652	0	-0.12702
PYURF	4	0.030361	0.071898	1	1436	2	-0.060657	0.76293	0.76257	1	14454	0	-0.060657
CHPF	4	0.030412	0.071966	1	1437	1	-0.031411	0.85982	0.8595	1	16376	0	-0.031411
ARNT2	4	0.030433	0.072002	1	1438	2	-0.18228	0.7324	0.73207	1	13863	0	-0.18228
QTRT1	4	0.030463	0.072038	1	1439	1	0.043764	0.50497	0.51437	1	9736	1	0.043764
CSH2	4	0.030515	0.072111	1	1440	2	-0.08019	0.87251	0.87229	1	16620	0	-0.08019
RNF139	4	0.030566	0.072181	1	1441	1	0.12645	0.53453	0.53941	1	10214	1	0.12645
GTF2H5	4	0.030617	0.072265	1	1442	1	0.013418	0.84058	0.84029	1	15976	0	0.013418
NOMO2	4	0.030668	0.072342	1	1443	1	-0.014347	0.59178	0.59186	1	11224	1	-0.014347
SLC25A17	4	0.030767	0.072477	1	1444	2	-0.21554	0.40412	0.4368	1	8053	1	-0.21554
FES	4	0.030771	0.072483	1	1445	2	-0.18122	0.21209	0.31235	1	5814	1	-0.18122
FITM2	4	0.030787	0.072506	1	1446	2	-0.28196	0.98828	0.98829	1	19001	0	-0.28196
PIK3R1	4	0.030873	0.072634	1	1447	2	-0.1279	0.71544	0.71506	1	13565	0	-0.1279
PMEL	4	0.030909	0.072687	1	1448	2	-0.22693	0.75092	0.75059	1	14222	0	-0.22693
CAMK2A	4	0.030925	0.072713	1	1449	2	-0.19708	0.21139	0.31195	1	5806	1	-0.19708
FHDC1	4	0.03096	0.07277	1	1450	2	-0.16641	0.93465	0.93467	1	17872	0	-0.16641
EIF4E2	4	0.030976	0.072792	1	1451	2	-0.095693	0.91503	0.91499	1	17456	0	-0.095693
UBE2QL1	4	0.030981	0.072798	1	1452	2	-0.18215	0.98569	0.98564	1	18944	0	-0.18215
LOC286238	4	0.031027	0.072878	1	1453	1	-0.054933	0.41057	0.44138	1	8145	1	-0.054933
KIAA0895L	4	0.031072	0.072939	1	1454	2	-0.094357	0.49882	0.50938	1	9445	1	-0.094357
FRMPD4	4	0.031078	0.07295	1	1455	1	-0.030536	0.38263	0.42139	1	7792	1	-0.030536
ZNF776	4	0.031232	0.073174	1	1456	2	-0.15653	0.72013	0.71982	1	13649	0	-0.15653
CYP2C9	4	0.031276	0.073239	1	1457	2	-0.053679	0.41637	0.44563	1	8223	1	-0.053679
HGH1	4	0.031297	0.073261	1	1458	2	-0.21018	0.66373	0.66334	1	12591	0	-0.21018
DOLPP1	4	0.031334	0.07332	1	1459	1	-0.028515	0.45708	0.47624	1	8810	1	-0.028515
CDKN2D	4	0.031337	0.073324	1	1460	2	-0.19475	0.83029	0.83013	1	15769	0	-0.19475
AKT2	3	0.031374	0.060078	0.992829	1461	2	-0.21359	0.97363	0.97372	1	18681	0	-0.21359
TFAP2B	4	0.031386	0.073389	1	1462	1	-0.051378	0.90224	0.90218	1	17201	0	-0.051378
TRIM31	4	0.031399	0.073404	1	1463	2	-0.22	0.91909	0.91907	1	17539	0	-0.22
DPH3P1	4	0.03145	0.073473	1	1464	2	-0.092845	0.46496	0.48232	1	8933	1	-0.092845
GPC2	4	0.031488	0.073531	1	1465	1	-0.13708	0.49885	0.5094	1	9446	1	-0.13708
RBFOX2	4	0.031539	0.073612	1	1466	2	-0.1792	0.38109	0.42029	1	7768	1	-0.1792
SHH	4	0.03159	0.073682	1	1467	1	-0.076297	0.5216	0.5284	1	10002	1	-0.076297
TRIP6	4	0.031604	0.073697	1	1468	2	-0.15616	0.51365	0.52158	1	9873	1	-0.15616
YPEL1	4	0.031614	0.073712	1	1469	2	-0.24708	0.69563	0.69525	1	13183	0	-0.24708
ZNF280D	4	0.031642	0.073746	1	1470	1	0.011378	0.098601	0.16981	1	3249	1	0.011378
NPY5R	4	0.031655	0.073762	1	1471	2	-0.11195	0.68847	0.68812	1	13046	0	-0.11195
GLUL	4	0.031744	0.073884	1	1472	2	-0.13829	0.86592	0.8657	1	16491	0	-0.13829
MSTO1	4	0.031768	0.073919	1	1473	2	-0.39237	0.72096	0.7206	1	13671	0	-0.39237
ZSCAN9	4	0.031789	0.073947	1	1474	2	-0.23146	0.855	0.85474	1	16274	0	-0.23146
KCNJ16	4	0.03182	0.073993	1	1475	2	-0.074299	0.1316	0.21437	1	4059	2	-0.074299
CXCL14	4	0.031846	0.074029	1	1476	2	-0.1626	0.49653	0.50748	1	9413	1	-0.1626
HIST1H2BB	4	0.031881	0.074073	1	1477	2	-0.17537	0.49304	0.50468	1	9353	1	-0.17537
WASL	4	0.031898	0.074097	1	1478	1	0.06522	0.40437	0.43696	1	8057	1	0.06522
SAMD4B	4	0.032	0.07423	1	1479	1	-0.086178	0.89301	0.89287	1	17022	0	-0.086178
MALRD1	4	0.032046	0.074297	1	1480	2	-0.20215	0.9754	0.97549	1	18721	0	-0.20215
OR4S2	4	0.032051	0.074303	1	1481	1	-0.066848	0.2595	0.34078	1	6307	1	-0.066848
SCAMP3	4	0.032102	0.074377	1	1482	1	0.02846	0.43365	0.45842	1	8485	1	0.02846
OCRL	4	0.032108	0.074385	1	1483	2	-0.2326	0.76865	0.7683	1	14569	0	-0.2326
CRTAM	4	0.032139	0.074437	1	1484	2	-0.12427	0.85546	0.85519	1	16286	0	-0.12427
DEFB106B	2	0.032142	0.058492	0.992829	1485	1	-0.22514	0.80996	0.80966	1	15380	0	-0.22514
RHOBTB3	4	0.032154	0.074464	1	1486	1	-0.079496	0.94267	0.94268	1	18033	0	-0.079496
PCDHA2	4	0.032191	0.074521	1	1487	2	-0.22375	0.8771	0.87696	1	16718	0	-0.22375
TNFRSF14	4	0.032205	0.074542	1	1488	2	-0.17099	0.98166	0.98161	1	18851	0	-0.17099
NARR	4	0.032256	0.074618	1	1489	1	0.023007	0.3823	0.42115	1	7788	1	0.023007
TICRR	4	0.032307	0.074703	1	1490	1	-0.049633	0.82987	0.82971	1	15761	0	-0.049633
CGREF1	4	0.032326	0.074736	1	1491	2	-0.11895	0.84848	0.8482	1	16146	0	-0.11895
SERINC2	4	0.032378	0.074801	1	1492	2	-0.11355	0.02368	0.05928	0.976796	1217	1	-0.11355
MS4A4A	4	0.032502	0.074977	1	1493	2	-0.11629	0.088514	0.15623	1	3001	1	-0.11629
METRN	4	0.032512	0.074987	1	1494	2	-0.22636	0.57619	0.57691	1	10946	1	-0.22636
TELO2	4	0.032544	0.075038	1	1495	2	-0.15432	0.25007	0.33495	1	6212	1	-0.15432
RHBG	4	0.032614	0.075136	1	1496	1	-0.05795	0.59344	0.59344	1	11246	1	-0.05795
HBZ	4	0.032648	0.075181	1	1497	2	-0.16531	0.74866	0.74829	1	14179	0	-0.16531
CERKL	4	0.032665	0.075202	1	1498	1	-0.028119	0.45681	0.47605	1	8806	1	-0.028119
COX17	4	0.032669	0.075207	1	1499	2	-0.27797	0.98405	0.98401	1	18906	0	-0.27797
AGO1	4	0.032716	0.07528	1	1500	1	0.047861	0.098795	0.17008	1	3255	1	0.047861
CYP4Z1	4	0.032742	0.075315	1	1501	2	-0.22201	0.73288	0.73255	1	13875	0	-0.22201
ZNF45	4	0.032768	0.075354	1	1502	1	0.14494	0.56371	0.56542	1	10715	1	0.14494
RHOU	4	0.032794	0.075389	1	1503	2	-0.15262	0.66024	0.65989	1	12521	0	-0.15262
CATSPER2	4	0.032819	0.075426	1	1504	2	-0.20794	0.80498	0.80471	1	15268	0	-0.20794
NAA16	4	0.032825	0.07543	1	1505	2	-0.27328	0.94445	0.94442	1	18065	0	-0.27328
TICAM2	4	0.03287	0.075495	1	1506	2	-0.16583	0.83666	0.83646	1	15898	0	-0.16583
REM2	4	0.032919	0.075567	1	1507	2	-0.22899	0.96493	0.96485	1	18488	0	-0.22899
RABGGTA	4	0.032921	0.075569	1	1508	1	0.041532	0.21437	0.31368	1	5836	1	0.041532
PRPS2	4	0.032929	0.075582	1	1509	2	-0.18247	0.93653	0.9365	1	17914	0	-0.18247
C21orf62	4	0.03295	0.075616	1	1510	2	-0.18565	0.5403	0.54453	1	10300	1	-0.18565
ADAM21	4	0.032972	0.075643	1	1511	1	-0.011243	0.84126	0.84099	1	15992	0	-0.011243
DPPA5	4	0.033023	0.075718	1	1512	2	-0.024336	0.10547	0.17911	1	3425	2	-0.024336
SESN2	4	0.033024	0.075718	1	1513	2	-0.14846	0.62142	0.62105	1	11800	0	-0.14846
FOXC1	4	0.033075	0.07578	1	1514	2	-0.092488	0.92083	0.92086	1	17572	0	-0.092488
FSCN3	4	0.033126	0.075863	1	1515	2	-0.075619	0.88946	0.88934	1	16953	0	-0.075619
PCSK5	4	0.033212	0.075975	1	1516	2	-0.19347	0.17804	0.27658	1	5175	1	-0.19347
LOC728392	4	0.033228	0.075995	1	1517	1	-0.093317	0.82841	0.82823	1	15729	0	-0.093317
LFNG	4	0.033244	0.07602	1	1518	2	-0.20031	0.37241	0.41426	1	7674	1	-0.20031
C2orf71	4	0.033279	0.076083	1	1519	1	-0.18986	0.84028	0.84002	1	15968	0	-0.18986
LTB	4	0.033286	0.076096	1	1520	2	-0.21888	0.31443	0.37536	1	6931	1	-0.21888
KRTAP10-9	4	0.033317	0.076139	1	1521	2	-0.14088	0.913	0.91291	1	17415	0	-0.14088
CD247	4	0.033349	0.076191	1	1522	2	-0.1367	0.82816	0.82798	1	15723	0	-0.1367
CUL4B	4	0.033359	0.076209	1	1523	2	-0.26078	0.95795	0.95787	1	18344	0	-0.26078
KCP	4	0.03338	0.076241	1	1524	2	-0.22992	0.93747	0.93747	1	17937	0	-0.22992
IFNA17	4	0.033422	0.076286	1	1525	2	-0.15742	0.80743	0.80719	1	15319	0	-0.15742
GTPBP2	4	0.033433	0.076303	1	1526	1	-0.13046	0.049793	0.10288	1	2015	1	-0.13046
C1QL3	4	0.033433	0.076303	1	1527	2	-0.093003	0.88596	0.88584	1	16891	0	-0.093003
PSPH	4	0.033484	0.076379	1	1528	1	-0.065977	0.58485	0.5852	1	11108	1	-0.065977
LMBRD2	4	0.033506	0.076409	1	1529	2	-0.12826	0.87634	0.87618	1	16704	0	-0.12826
CSMD3	4	0.033538	0.07646	1	1530	2	-0.21386	0.11814	0.19628	1	3749	1	-0.21386
GORASP2	4	0.033591	0.076531	1	1531	2	-0.21637	0.98681	0.98674	1	18973	0	-0.21637
ANKRD35	4	0.033612	0.076559	1	1532	2	-0.22834	0.0046342	0.013846	0.773446	360	1	-0.22834
CCDC97	4	0.033637	0.076591	1	1533	1	0.027487	0.18658	0.28792	1	5399	2	0.027487
LRP6	4	0.033675	0.076648	1	1534	2	-0.17574	0.90923	0.90914	1	17338	0	-0.17574
C4orf48	4	0.033688	0.076666	1	1535	1	0.042936	0.10605	0.1799	1	3439	2	0.042936
ZNF705D	4	0.033696	0.076681	1	1536	2	-0.20647	0.63494	0.63457	1	12051	0	-0.20647
SLC25A2	4	0.033707	0.076694	1	1537	2	-0.24833	0.8076	0.80737	1	15325	0	-0.24833
ARL10	4	0.033717	0.076705	1	1538	2	-0.20484	0.57104	0.57205	1	10856	1	-0.20484
BEND4	4	0.033739	0.076741	1	1539	1	-0.027077	0.68166	0.6814	1	12925	0	-0.027077
ABCB7	4	0.033842	0.076889	1	1540	1	-0.15396	0.97152	0.97153	1	18637	0	-0.15396
VCX3B	4	0.033855	0.076906	1	1541	2	-0.14868	0.56976	0.57086	1	10835	1	-0.14868
SH3BP4	4	0.033865	0.07692	1	1542	2	-0.13809	0.79763	0.79736	1	15141	0	-0.13809
TBC1D15	4	0.033886	0.076948	1	1543	2	-0.10718	0.67961	0.67936	1	12890	0	-0.10718
BCO1	4	0.033893	0.076958	1	1544	1	-0.025358	0.87556	0.87539	1	16688	0	-0.025358
SEL1L2	4	0.033897	0.076971	1	1545	2	-0.14539	0.23907	0.32829	1	6093	1	-0.14539
PAPD7	4	0.033944	0.077051	1	1546	1	-0.054761	0.90619	0.90612	1	17280	0	-0.054761
EIF5A	4	0.03396	0.077067	1	1547	2	-0.52785	0.0084968	0.023353	0.858572	547	1	-0.52785
ACOT12	4	0.033995	0.077124	1	1548	2	0.22787	0.00084921	0.0030966	0.527731	117	2	0.22787
SLC38A2	4	0.034003	0.077138	1	1549	2	-0.11427	0.0052614	0.015422	0.8071	383	1	-0.11427
NSUN2	4	0.034066	0.077226	1	1550	2	-0.25179	0.99048	0.99047	1	19048	0	-0.25179
ZNF33A	4	0.034077	0.077244	1	1551	2	-0.13411	0.72798	0.72766	1	13792	0	-0.13411
OSTM1	4	0.034097	0.077277	1	1552	1	-0.10191	0.37193	0.41394	1	7664	1	-0.10191
XPNPEP2	4	0.034148	0.077353	1	1553	1	0.013209	0.35609	0.40295	1	7452	1	0.013209
HEATR3	4	0.03425	0.077504	1	1554	1	0.073189	0.37466	0.41582	1	7697	1	0.073189
MRPL27	4	0.034258	0.077511	1	1555	2	-0.10741	0.36982	0.41249	1	7633	1	-0.10741
NAA25	4	0.034407	0.077733	1	1556	2	-0.16952	0.32379	0.38133	1	7051	1	-0.16952
S100A7A	4	0.034455	0.077791	1	1557	1	-0.063782	0.89331	0.89318	1	17030	0	-0.063782
ST6GALNAC4	4	0.034503	0.07786	1	1558	2	-0.1362	0.93671	0.93669	1	17916	0	-0.1362
HMGXB3	4	0.034506	0.077865	1	1559	1	0.32406	0.0029497	0.0096201	0.703777	273	3	0.32406
MS4A10	4	0.034524	0.077885	1	1560	2	-0.14185	0.3955	0.43056	1	7948	1	-0.14185
DND1	4	0.034557	0.077928	1	1561	1	0.10017	0.40919	0.44037	1	8125	1	0.10017
MTIF3	4	0.034608	0.077999	1	1562	1	-0.12296	0.81555	0.81534	1	15484	0	-0.12296
GALNT15	4	0.034659	0.078077	1	1563	1	0.093428	0.5712	0.5722	1	10860	1	0.093428
CNKSR3	4	0.03471	0.078155	1	1564	1	-0.12302	0.8272	0.82702	1	15700	0	-0.12302
SBK1	4	0.034761	0.078227	1	1565	1	-0.11619	0.98055	0.98054	1	18829	0	-0.11619
CAPRIN1	4	0.034812	0.078308	1	1566	1	0.023077	0.73298	0.73265	1	13877	0	0.023077
CELSR2	4	0.034823	0.078324	1	1567	2	-0.11406	0.066393	0.12591	1	2453	1	-0.11406
TTC13	4	0.034864	0.07839	1	1568	2	-0.19862	0.46853	0.48508	1	8982	1	-0.19862
TPPP3	4	0.034915	0.078466	1	1569	1	0.062436	0.64208	0.64179	1	12189	0	0.062436
OR2G2	4	0.034966	0.078527	1	1570	1	0.013333	0.3166	0.37674	1	6953	1	0.013333
OR5D16	4	0.035017	0.078596	1	1571	1	-0.095425	0.27223	0.34855	1	6445	1	-0.095425
DEAF1	4	0.035068	0.078688	1	1572	1	0.09677	0.15531	0.24621	1	4645	2	0.09677
ANOS1	4	0.035081	0.078707	1	1573	2	-0.1859	0.90257	0.90253	1	17210	0	-0.1859
DENR	4	0.035119	0.078762	1	1574	2	-0.17694	0.82365	0.82347	1	15638	0	-0.17694
CFP	4	0.035272	0.079001	1	1575	1	0.079748	0.38758	0.42488	1	7855	1	0.079748
ARMCX3	4	0.035307	0.07905	1	1576	2	-0.26919	0.53577	0.54051	1	10232	1	-0.26919
EVA1C	4	0.035323	0.079074	1	1577	1	0.10202	0.63444	0.63408	1	12039	0	0.10202
PLCB3	4	0.035425	0.079216	1	1578	1	0.33749	0.02753	0.067954	0.982694	1384	2	0.33749
MAP1S	4	0.035458	0.079263	1	1579	2	-0.20454	0.95504	0.95491	1	18279	0	-0.20454
CHCHD3	4	0.035476	0.079288	1	1580	1	-0.038748	0.36956	0.41229	1	7631	1	-0.038748
MRPS31	4	0.035512	0.079336	1	1581	2	-0.21334	0.74233	0.74194	1	14049	0	-0.21334
OR51G1	4	0.035522	0.079351	1	1582	2	-0.19416	0.48457	0.49791	1	9223	1	-0.19416
PPFIA1	4	0.035533	0.079368	1	1583	2	-0.010757	0.13497	0.21892	1	4140	2	-0.010757
SDR42E1	4	0.035544	0.079386	1	1584	2	-0.10001	0.69033	0.68999	1	13076	0	-0.10001
PAPSS1	4	0.035578	0.079424	1	1585	1	0.094646	0.61603	0.61564	1	11691	0	0.094646
SPRR1B	4	0.035629	0.079495	1	1586	1	0.020486	0.62261	0.62225	1	11821	0	0.020486
SPATA32	4	0.035681	0.079572	1	1587	1	3.7751e-05	0.8998	0.89972	1	17152	0	3.7751e-05
POTEB	4	0.035732	0.079638	1	1588	1	-0.10814	0.72606	0.72578	1	13754	0	-0.10814
OR52N5	4	0.035771	0.079691	1	1589	2	-0.13716	0.6138	0.6134	1	11651	1	-0.13716
NTRK1	4	0.035804	0.07975	1	1590	2	-0.11333	0.65069	0.65037	1	12349	0	-0.11333
RTP4	4	0.035815	0.079762	1	1591	2	-0.1509	0.95148	0.95141	1	18214	0	-0.1509
TBC1D1	4	0.035834	0.079788	1	1592	2	0.012711	0.063443	0.12178	1	2371	2	0.012711
SLC4A1AP	4	0.03588	0.079849	1	1593	2	-0.089272	0.44382	0.46609	1	8625	1	-0.089272
ICAM2	4	0.03589	0.079863	1	1594	2	-0.12516	0.52266	0.5293	1	10024	1	-0.12516
FAM198A	4	0.035956	0.079959	1	1595	2	-0.055092	0.079259	0.14354	1	2799	2	-0.055092
LOC729159	4	0.035987	0.080001	1	1596	1	0.071791	0.46742	0.48421	1	8968	1	0.071791
RNF112	4	0.036021	0.080055	1	1597	2	-0.2013	0.97228	0.97231	1	18654	0	-0.2013
TNFRSF13C	4	0.036032	0.080075	1	1598	2	-0.19494	0.98305	0.98301	1	18880	0	-0.19494
TSPYL5	4	0.036038	0.080087	1	1599	1	-0.016764	0.80328	0.80303	1	15240	0	-0.016764
ABHD16B	4	0.036042	0.080092	1	1600	2	-0.21351	0.98592	0.98588	1	18955	0	-0.21351
TMEM219	4	0.036089	0.080165	1	1601	1	-0.095453	0.95266	0.95259	1	18237	0	-0.095453
CSTB	4	0.036108	0.080188	1	1602	2	-0.10889	0.2124	0.31254	1	5817	1	-0.10889
STS	4	0.03614	0.080226	1	1603	1	0.013794	0.81608	0.81586	1	15491	0	0.013794
CGNL1	4	0.036191	0.080311	1	1604	1	-0.027555	0.48827	0.50081	1	9279	1	-0.027555
SLFN12L	4	0.036195	0.080316	1	1605	2	-0.18182	0.65753	0.65722	1	12465	0	-0.18182
KRT19	4	0.036217	0.080343	1	1606	2	-0.053202	0.1884	0.29037	1	5441	1	-0.053202
ING5	4	0.036242	0.08039	1	1607	2	-0.14798	0.83655	0.83637	1	15896	0	-0.14798
LSM14A	4	0.036293	0.080454	1	1608	1	0.15836	0.054046	0.10881	1	2127	2	0.15836
AMBN	4	0.036304	0.080465	1	1609	2	-0.14718	0.56074	0.56267	1	10668	1	-0.14718
PNPLA2	4	0.036344	0.080519	1	1610	2	-0.08205	0.73993	0.73951	1	13996	0	-0.08205
HIST1H3A	4	0.036347	0.080525	1	1611	2	-0.35412	0.68839	0.68803	1	13043	0	-0.35412
FAM216A	4	0.036358	0.080542	1	1612	2	-0.19821	0.95739	0.95726	1	18336	0	-0.19821
ATP2C1	4	0.036395	0.080591	1	1613	2	-0.18795	0.45081	0.47135	1	8717	1	-0.18795
RAPGEF2	4	0.036435	0.080655	1	1614	2	-0.045695	0.30848	0.3714	1	6861	1	-0.045695
C9orf64	4	0.036446	0.080673	1	1615	1	-0.062655	0.17763	0.27603	1	5164	1	-0.062655
TRMT10C	4	0.036457	0.080686	1	1616	2	-0.13914	0.75142	0.7511	1	14229	0	-0.13914
TCTEX1D1	4	0.036548	0.080827	1	1617	2	-0.14162	0.9507	0.95062	1	18200	0	-0.14162
GHR	4	0.036599	0.080911	1	1618	1	-0.0090179	0.27701	0.35148	1	6493	1	-0.0090179
NUS1	4	0.03665	0.080973	1	1619	2	-0.23218	0.53092	0.53633	1	10147	1	-0.23218
OR2AP1	4	0.036654	0.080981	1	1620	2	-0.15994	0.91283	0.91275	1	17408	0	-0.15994
PPP1R42	4	0.036697	0.08105	1	1621	2	-0.21558	0.98084	0.98081	1	18838	0	-0.21558
OPA3	4	0.036701	0.081052	1	1622	1	0.06581	0.049137	0.10193	1	1990	2	0.06581
HIST2H2AC	4	0.036708	0.081058	1	1623	2	-0.28583	0.68606	0.6858	1	13000	0	-0.28583
CTDNEP1	4	0.036719	0.081073	1	1624	2	-0.23426	0.95007	0.95001	1	18185	0	-0.23426
GTF3C6	4	0.037007	0.081503	1	1625	1	0.26418	0.018029	0.046283	0.952659	976	3	0.26418
TMEM126A	4	0.037058	0.081569	1	1626	1	-0.031395	0.80849	0.80823	1	15346	0	-0.031395
PCDH8	4	0.037082	0.081601	1	1627	2	-0.16776	0.82852	0.82834	1	15733	0	-0.16776
TBL1XR1	4	0.037093	0.081622	1	1628	2	-0.13877	0.91799	0.91795	1	17509	0	-0.13877
ATP5J2	4	0.037109	0.081641	1	1629	1	-0.04905	0.70849	0.70811	1	13428	0	-0.04905
RNF25	4	0.03716	0.08172	1	1630	1	-0.043022	0.82323	0.82307	1	15631	0	-0.043022
C5orf46	4	0.037225	0.081818	1	1631	2	-0.18956	0.95959	0.95951	1	18382	0	-0.18956
MAP1LC3B2	4	0.037262	0.081863	1	1632	2	-0.13861	0.11336	0.1899	1	3625	1	-0.13861
GPSM3	4	0.037364	0.082011	1	1633	1	0.026882	0.16142	0.25435	1	4788	2	0.026882
KATNA1	4	0.037415	0.08208	1	1634	1	-0.029881	0.93542	0.9354	1	17885	0	-0.029881
MYOC	4	0.037435	0.082102	1	1635	2	-0.22882	0.74616	0.74577	1	14125	0	-0.22882
RDH8	4	0.037466	0.082141	1	1636	1	-0.067103	0.15071	0.23999	1	4529	1	-0.067103
JOSD2	4	0.037517	0.082216	1	1637	2	-0.11545	0.90592	0.90585	1	17274	0	-0.11545
NBPF7	4	0.037612	0.08234	1	1638	2	-0.19901	0.1268	0.20786	1	3947	1	-0.19901
MESDC2	4	0.037619	0.082349	1	1639	1	-0.098088	0.88013	0.88001	1	16774	0	-0.098088
UBE2J1	4	0.03767	0.082416	1	1640	1	-0.1262	0.93089	0.93094	1	17798	0	-0.1262
ABCB8	4	0.037722	0.082493	1	1641	2	-0.010461	0.22278	0.31866	1	5926	1	-0.010461
VIP	4	0.037772	0.082556	1	1642	1	-0.1274	0.51058	0.51899	1	9826	1	-0.1274
POTEC	4	0.037823	0.082637	1	1643	2	-0.11469	0.92124	0.92129	1	17587	0	-0.11469
RBCK1	4	0.037856	0.082688	1	1644	2	-0.17727	0.22013	0.31708	1	5900	1	-0.17727
MBOAT4	4	0.037874	0.082714	1	1645	1	0.015283	0.49276	0.50445	1	9348	1	0.015283
DDX60L	4	0.037911	0.082762	1	1646	2	-0.035285	0.12281	0.20257	1	3859	2	-0.035285
NDUFA4L2	4	0.037922	0.082777	1	1647	2	-0.08403	0.047772	0.10006	1	1955	1	-0.08403
ANKRD6	4	0.037967	0.082839	1	1648	2	-0.13475	0.65576	0.65542	1	12440	0	-0.13475
AMELY	4	0.037976	0.082852	1	1649	1	0.22211	0.009585	0.026028	0.872896	598	2	0.22211
DNASE1L2	4	0.038026	0.08292	1	1650	1	0.11802	0.65472	0.65437	1	12418	0	0.11802
TRPM4	4	0.038045	0.082945	1	1651	2	0.074136	0.0043299	0.013096	0.761742	345	2	0.074136
SIRPG	4	0.038077	0.082984	1	1652	2	-0.078494	0.44594	0.46771	1	8652	1	-0.078494
OMG	4	0.038123	0.083045	1	1653	2	-0.12901	0.76795	0.76762	1	14559	0	-0.12901
CYLD	4	0.038128	0.083055	1	1654	1	-0.05849	0.31027	0.37263	1	6876	1	-0.05849
FAM81A	4	0.038178	0.083134	1	1655	2	-0.32615	0.98584	0.98579	1	18947	0	-0.32615
SLC6A11	4	0.038179	0.083134	1	1656	1	0.010777	0.6736	0.67329	1	12776	0	0.010777
XYLT1	4	0.038189	0.083145	1	1657	2	-0.35456	0.99199	0.992	1	19083	0	-0.35456
CTNNBL1	4	0.038201	0.08316	1	1658	2	-0.21598	0.9332	0.93321	1	17836	0	-0.21598
WDR83	4	0.03823	0.083197	1	1659	2	-0.16734	0.97546	0.97556	1	18722	0	-0.16734
MRPL4	4	0.038267	0.083242	1	1660	2	-0.15456	0.12973	0.21182	1	4019	1	-0.15456
TMEM91	4	0.038281	0.083262	1	1661	2	-0.28377	0.86652	0.86627	1	16502	0	-0.28377
TMEM95	4	0.038301	0.083291	1	1662	2	-0.25923	0.95365	0.95352	1	18259	0	-0.25923
TULP1	4	0.038332	0.083329	1	1663	1	-0.16637	0.082333	0.1478	1	2869	1	-0.16637
LBX1	4	0.038368	0.083388	1	1664	2	-0.17429	0.62789	0.62755	1	11916	0	-0.17429
TIMM10	4	0.038434	0.083501	1	1665	2	-0.35801	0.02795	0.068912	0.982865	1406	1	-0.35801
C20orf197	4	0.03848	0.083559	1	1666	2	-0.21373	0.90286	0.90281	1	17214	0	-0.21373
AGMAT	4	0.038485	0.083566	1	1667	1	-0.018254	0.35276	0.40069	1	7409	1	-0.018254
CDV3	4	0.038536	0.083648	1	1668	1	-0.087012	0.75502	0.75472	1	14306	0	-0.087012
DPP9-AS1	4	0.038558	0.083682	1	1669	2	-0.1297	0.91754	0.91752	1	17502	0	-0.1297
PRSS16	4	0.03858	0.083711	1	1670	2	-0.15996	0.059399	0.11618	1	2269	1	-0.15996
MAP3K4	4	0.038587	0.08372	1	1671	1	-0.060818	0.62498	0.62465	1	11865	0	-0.060818
ARHGAP23	4	0.038636	0.083792	1	1672	2	-0.34236	0.98518	0.98514	1	18929	0	-0.34236
TMEM243	4	0.038689	0.083868	1	1673	1	0.062957	0.090079	0.15835	1	3034	2	0.062957
TAS2R7	4	0.03874	0.083939	1	1674	1	-0.21617	0.251	0.3355	1	6222	1	-0.21617
MTPAP	4	0.038771	0.083983	1	1675	2	-0.32793	0.95423	0.9541	1	18265	0	-0.32793
ARF6	4	0.038827	0.084064	1	1676	2	-0.25457	0.9416	0.94158	1	18012	0	-0.25457
EXD3	4	0.038841	0.084083	1	1677	1	0.092413	0.15698	0.24848	1	4682	2	0.092413
OR1L1	4	0.038892	0.084149	1	1678	1	-0.023284	0.65799	0.65766	1	12474	0	-0.023284
ATF4	4	0.038895	0.084154	1	1679	2	-0.1054	0.69711	0.69674	1	13218	0	-0.1054
OR2M2	4	0.038917	0.084191	1	1680	2	-0.20716	0.92903	0.9291	1	17753	0	-0.20716
MDH1	4	0.038943	0.084225	1	1681	1	0.10629	0.028925	0.071103	0.987883	1443	2	0.10629
TEX261	4	0.039045	0.084358	1	1682	1	-0.03787	0.27392	0.34957	1	6460	1	-0.03787
FAM9B	4	0.039131	0.084482	1	1683	2	-0.15724	0.85119	0.85089	1	16201	0	-0.15724
ATP6V0B	4	0.039176	0.084549	1	1684	2	-0.32413	0.067041	0.1268	1	2475	1	-0.32413
ONECUT2	4	0.039198	0.084572	1	1685	2	-0.14926	0.78144	0.78108	1	14814	0	-0.14926
CEP89	4	0.039249	0.084651	1	1686	1	0.098499	0.43194	0.45711	1	8459	1	0.098499
SEMA6A	4	0.0393	0.084727	1	1687	1	0.20315	0.04757	0.099781	1	1953	2	0.20315
GPX8	4	0.039345	0.084798	1	1688	2	-0.25961	0.12533	0.20592	1	3920	1	-0.25961
KRT12	4	0.039351	0.084804	1	1689	1	-0.076556	0.90464	0.90453	1	17245	0	-0.076556
NBN	4	0.03939	0.084859	1	1690	2	-0.19899	0.66378	0.66339	1	12594	0	-0.19899
TNR	4	0.039401	0.084877	1	1691	1	-0.14047	0.90069	0.90061	1	17172	0	-0.14047
DHX57	4	0.039413	0.084894	1	1692	2	-0.20422	0.94787	0.9478	1	18140	0	-0.20422
EPHX3	4	0.039452	0.084949	1	1693	1	-0.049836	0.95561	0.9555	1	18291	0	-0.049836
INO80B	4	0.039503	0.085032	1	1694	1	-0.0045007	0.11578	0.1931	1	3691	2	-0.0045007
ZDHHC11	4	0.039554	0.085099	1	1695	1	-0.056755	0.93068	0.93073	1	17790	0	-0.056755
RSPO4	4	0.039605	0.085179	1	1696	2	-0.18357	0.59111	0.59122	1	11214	1	-0.18357
SLC10A2	4	0.039656	0.085255	1	1697	1	-0.086614	0.95085	0.95077	1	18203	0	-0.086614
RPA1	4	0.039662	0.085266	1	1698	2	-0.064261	0.56576	0.56726	1	10752	1	-0.064261
LOC102724279	4	0.039696	0.08531	1	1699	2	-0.068257	0.070598	0.13171	1	2571	2	-0.068257
MRPL35	4	0.039707	0.085329	1	1700	2	-0.18777	0.26904	0.34654	1	6409	1	-0.18777
SLC6A1	4	0.039758	0.085399	1	1701	1	0.039118	0.35481	0.40209	1	7440	1	0.039118
KCTD12	4	0.039809	0.085479	1	1702	2	-0.13217	0.54703	0.55037	1	10426	1	-0.13217
C10orf131	4	0.039859	0.085556	1	1703	1	-0.10666	0.73995	0.73953	1	13997	0	-0.10666
RASSF10	4	0.039866	0.085563	1	1704	2	-0.13513	0.92729	0.92738	1	17719	0	-0.13513
PCDHB9	4	0.03991	0.085627	1	1705	2	-0.089762	0.84912	0.84884	1	16155	0	-0.089762
NSMAF	4	0.039961	0.085706	1	1706	1	0.10774	0.5299	0.53549	1	10136	1	0.10774
MFAP3	4	0.040012	0.085768	1	1707	2	-0.022078	0.63555	0.63516	1	12062	0	-0.022078
C17orf59	4	0.040063	0.085841	1	1708	1	-0.10205	0.88504	0.88492	1	16868	0	-0.10205
DNAJC14	4	0.040071	0.085853	1	1709	2	-0.12003	0.93722	0.93722	1	17931	0	-0.12003
MAGEB6	4	0.040116	0.085917	1	1710	2	-0.2029	0.84448	0.8442	1	16065	0	-0.2029
CCNI	4	0.040165	0.085972	1	1711	2	-0.097893	0.12038	0.19932	1	3798	1	-0.097893
EYS	4	0.040216	0.086036	1	1712	1	0.016851	0.53086	0.53628	1	10146	1	0.016851
C7	4	0.040219	0.086043	1	1713	2	-0.049797	0.1975	0.30237	1	5645	2	-0.049797
CNTLN	4	0.040266	0.086104	1	1714	1	0.091526	0.13723	0.22196	1	4200	2	0.091526
ST6GALNAC5	4	0.040356	0.086218	1	1715	2	-0.299	0.76882	0.76848	1	14572	0	-0.299
ZNF844	4	0.040368	0.086232	1	1716	1	0.10846	0.43965	0.46291	1	8574	1	0.10846
MARCKS	4	0.04039	0.086277	1	1717	2	-0.14587	0.20624	0.30894	1	5748	1	-0.14587
KCNA7	4	0.040401	0.086291	1	1718	2	-0.21577	0.24711	0.33315	1	6176	1	-0.21577
ELAVL4	4	0.040419	0.086315	1	1719	1	-0.016833	0.24919	0.3344	1	6202	1	-0.016833
NAIP	4	0.04047	0.086393	1	1720	2	-0.17891	0.722	0.72166	1	13688	0	-0.17891
MAST3	4	0.040516	0.08646	1	1721	2	-0.12959	0.05985	0.11679	1	2275	1	-0.12959
SNAP25	4	0.040527	0.08648	1	1722	2	-0.18029	0.84234	0.84205	1	16024	0	-0.18029
MEF2BNB-MEF2B	4	0.040539	0.086497	1	1723	2	-0.14879	0.96825	0.9682	1	18564	0	-0.14879
OR5AS1	4	0.040572	0.086541	1	1724	1	-0.12615	0.75654	0.7562	1	14333	0	-0.12615
TRAK1	4	0.040622	0.086616	1	1725	2	-0.053749	0.13266	0.21577	1	4082	1	-0.053749
CD5	4	0.040724	0.086744	1	1726	1	0.0047128	0.72506	0.72477	1	13736	0	0.0047128
SLC25A24	4	0.040745	0.086776	1	1727	2	-0.18921	0.96658	0.96649	1	18515	0	-0.18921
ASTL	4	0.040756	0.08679	1	1728	2	-0.13421	0.51621	0.52377	1	9915	1	-0.13421
ZBTB22	4	0.040779	0.086826	1	1729	2	-0.2308	0.95277	0.9527	1	18239	0	-0.2308
HNRNPA3	4	0.040813	0.086862	1	1730	2	-0.09472	0.48518	0.4984	1	9233	1	-0.09472
INSIG1	4	0.040826	0.086881	1	1731	2	-0.16889	0.72837	0.72803	1	13801	0	-0.16889
ZNF92	4	0.040877	0.086952	1	1732	2	-0.18922	0.63528	0.6349	1	12056	0	-0.18922
ZSCAN23	4	0.040927	0.087034	1	1733	2	-0.15109	0.034353	0.081383	0.996436	1636	1	-0.15109
APITD1-CORT	4	0.040928	0.087035	1	1734	2	-0.25882	0.65928	0.65897	1	12499	0	-0.25882
ABCA4	4	0.040997	0.08714	1	1735	2	-0.21172	0.79694	0.79667	1	15128	0	-0.21172
CNNM2	4	0.041009	0.087154	1	1736	2	-0.21262	0.0076626	0.021323	0.840044	510	1	-0.21262
TBC1D3F	4	0.04102	0.08717	1	1737	2	-0.40256	0.54691	0.55028	1	10423	1	-0.40256
ISM1	4	0.041029	0.087178	1	1738	1	-0.023191	0.91684	0.91682	1	17488	0	-0.023191
ADCK5	4	0.041066	0.087222	1	1739	2	-0.11361	0.52722	0.53321	1	10094	1	-0.11361
FASTKD5	4	0.04108	0.087249	1	1740	2	-0.039437	0.7717	0.77132	1	14630	0	-0.039437
SAMD10	4	0.041232	0.087456	1	1741	1	-0.04132	0.4772	0.49197	1	9112	1	-0.04132
C1orf162	4	0.041283	0.087534	1	1742	1	-0.11678	0.85163	0.85131	1	16210	0	-0.11678
MASP1	4	0.041331	0.087608	1	1743	2	-0.10322	0.73605	0.73561	1	13932	0	-0.10322
ATG9B	4	0.041343	0.087624	1	1744	2	-0.12668	0.95933	0.95924	1	18373	0	-0.12668
MGEA5	4	0.041354	0.087643	1	1745	2	-0.067956	0.035476	0.082986	0.998085	1663	1	-0.067956
KDM4C	4	0.041366	0.087658	1	1746	2	-0.17609	0.98291	0.98287	1	18876	0	-0.17609
PCOLCE	4	0.041385	0.087686	1	1747	2	-0.062006	0.74031	0.73992	1	14006	0	-0.062006
MSANTD4	4	0.041435	0.087758	1	1748	2	-0.186	0.96575	0.96565	1	18502	0	-0.186
MVD	4	0.041436	0.087758	1	1749	1	0.022829	0.44176	0.46452	1	8598	1	0.022829
OPRD1	4	0.041487	0.087837	1	1750	1	-0.043098	0.15548	0.24645	1	4649	1	-0.043098
C15orf26	4	0.041537	0.087899	1	1751	2	-0.21698	0.99722	0.99722	1	19223	0	-0.21698
SPX	4	0.041608	0.088007	1	1752	2	-0.074716	0.59791	0.59772	1	11327	1	-0.074716
KIF17	4	0.041639	0.088057	1	1753	1	-0.033628	0.86007	0.85975	1	16380	0	-0.033628
ZKSCAN3	4	0.041666	0.088092	1	1754	2	-0.11304	0.75457	0.75427	1	14298	0	-0.11304
LGALS9C	4	0.04169	0.08812	1	1755	1	0.23159	0.0085489	0.02348	0.860079	549	3	0.23159
KRTAP9-9	4	0.041741	0.088194	1	1756	1	0.0012381	0.70384	0.70343	1	13352	0	0.0012381
ALDOB	4	0.041863	0.08836	1	1757	2	-0.15426	0.15294	0.24302	1	4587	1	-0.15426
ZNF680	4	0.041944	0.08848	1	1758	1	-0.1021	0.96766	0.96759	1	18546	0	-0.1021
NXPH4	4	0.041979	0.08853	1	1759	2	-0.092325	0.50019	0.5105	1	9660	1	-0.092325
GRASP	4	0.042142	0.088757	1	1760	2	-0.16786	0.25522	0.33814	1	6260	1	-0.16786
NDUFB10	4	0.042189	0.088826	1	1761	2	-0.18755	0.97798	0.97808	1	18782	0	-0.18755
CYP26C1	3	0.042203	0.07741	1	1762	2	-0.21767	0.89097	0.89107	1	16988	0	-0.21767
ACSM4	4	0.042249	0.0889	1	1763	1	-0.061591	0.66015	0.65979	1	12518	0	-0.061591
CD40LG	4	0.042258	0.088915	1	1764	2	-0.002952	0.089919	0.15814	1	3029	2	-0.002952
OR8B4	4	0.042328	0.089004	1	1765	2	-0.091126	0.50701	0.51607	1	9769	1	-0.091126
HMG20A	4	0.04235	0.089036	1	1766	1	0.0059315	0.4329	0.45786	1	8476	1	0.0059315
RAB1A	4	0.042352	0.089038	1	1767	2	-0.19309	0.8377	0.83748	1	15916	0	-0.19309
RPH3AL	4	0.042363	0.089055	1	1768	2	-0.067712	0.66138	0.66101	1	12550	0	-0.067712
36951	7	0.042576	0.11249	1	1769	3	-0.0076451	0.47089	0.60209	1	9011	1	-0.0076451
NDUFAF1	4	0.042667	0.089495	1	1770	2	-0.13692	0.52437	0.53081	1	10054	1	-0.13692
SEMA5A	4	0.042678	0.089514	1	1771	2	-0.073135	0.47678	0.49163	1	9103	1	-0.073135
BLMH	4	0.042706	0.089562	1	1772	2	-0.15598	0.63959	0.6393	1	12137	0	-0.15598
FAM26F	4	0.042737	0.089604	1	1773	2	-0.13711	0.78471	0.78441	1	14891	0	-0.13711
RNH1	4	0.042795	0.089686	1	1774	2	-0.28936	0.99347	0.99351	1	19117	0	-0.28936
CMTM8	4	0.042807	0.089697	1	1775	2	-0.2105	0.80283	0.80256	1	15232	0	-0.2105
OR2T3	4	0.042877	0.089809	1	1776	2	0.091823	0.029382	0.072149	0.987975	1462	2	0.091823
LYSMD4	4	0.042936	0.089888	1	1777	2	-0.17622	0.41331	0.4434	1	8180	1	-0.17622
XKR8	4	0.04301	0.089993	1	1778	2	-0.10064	0.92303	0.92312	1	17632	0	-0.10064
LPCAT4	4	0.04303	0.090021	1	1779	2	-0.073051	0.51909	0.52622	1	9964	1	-0.073051
SOCS1	4	0.043061	0.090062	1	1780	2	-0.17812	0.30198	0.36719	1	6787	1	-0.17812
TTL	4	0.043112	0.090135	1	1781	2	-0.16116	0.74278	0.7424	1	14059	0	-0.16116
DERL2	4	0.043136	0.090164	1	1782	2	-0.32263	0.96985	0.96978	1	18594	0	-0.32263
ORC1	4	0.043264	0.090348	1	1783	1	0.036758	0.39506	0.43023	1	7944	1	0.036758
TEX13B	4	0.0433	0.090386	1	1784	2	-0.25722	0.20866	0.31038	1	5773	1	-0.25722
DMAP1	4	0.043315	0.090407	1	1785	1	0.1252	0.16849	0.2639	1	4941	2	0.1252
OCIAD2	4	0.043359	0.090478	1	1786	2	-0.20084	0.69222	0.69188	1	13108	0	-0.20084
SNAP29	4	0.043365	0.090485	1	1787	1	-0.023018	0.65835	0.65803	1	12478	0	-0.023018
LOC100130357	4	0.043453	0.090606	1	1788	2	-0.15014	0.92486	0.92494	1	17669	0	-0.15014
PIK3R2	4	0.043467	0.09063	1	1789	1	0.13248	0.036089	0.083847	0.998321	1682	2	0.13248
CSRNP2	4	0.043559	0.09076	1	1790	2	-0.23843	0.80939	0.80918	1	15362	0	-0.23843
KIAA1211	4	0.043568	0.090774	1	1791	1	-0.16269	0.96919	0.96912	1	18580	0	-0.16269
NFKBIB	4	0.043607	0.090836	1	1792	2	-0.25321	0.95166	0.95159	1	18217	0	-0.25321
SLC39A10	4	0.043619	0.090855	1	1793	1	-0.19627	0.27993	0.35334	1	6527	1	-0.19627
CCDC24	4	0.04367	0.090933	1	1794	2	-0.19035	0.80614	0.80591	1	15294	0	-0.19035
SPAM1	4	0.043748	0.09105	1	1795	2	-0.074432	0.5562	0.55855	1	10583	1	-0.074432
SPRR4	4	0.043771	0.091082	1	1796	1	0.015223	0.18925	0.29148	1	5460	1	0.015223
CLIP2	4	0.043822	0.091159	1	1797	1	-0.066043	0.81621	0.81599	1	15494	0	-0.066043
EID1	4	0.043873	0.091227	1	1798	2	-0.23403	0.86135	0.86103	1	16407	0	-0.23403
RFPL4A	4	0.04389	0.091251	1	1799	2	-0.15195	0.57696	0.5776	1	10959	1	-0.15195
ANKRD20A2	4	0.043914	0.091284	1	1800	2	-0.12462	0.21213	0.31237	1	5815	1	-0.12462
ATP5F1	4	0.043923	0.091299	1	1801	1	0.0022316	0.52892	0.53465	1	10121	1	0.0022316
SULT1A4	4	0.043974	0.091369	1	1802	1	-0.055436	0.94477	0.94472	1	18070	0	-0.055436
BCL6B	4	0.043997	0.091399	1	1803	2	-0.18033	0.39797	0.43234	1	7979	1	-0.18033
MET	4	0.044025	0.091436	1	1804	1	-0.04137	0.83626	0.83606	1	15886	0	-0.04137
REV3L	4	0.044068	0.091498	1	1805	2	-0.26678	0.022701	0.057067	0.969264	1181	1	-0.26678
KCNK18	4	0.044075	0.091508	1	1806	2	-0.16718	0.58772	0.58797	1	11160	1	-0.16718
EDEM3	4	0.044177	0.091643	1	1807	2	-0.11972	0.92855	0.92865	1	17743	0	-0.11972
C12orf80	4	0.044187	0.091662	1	1808	2	-0.13785	0.97032	0.97028	1	18604	0	-0.13785
TTC21B	4	0.044222	0.091715	1	1809	2	-0.20121	0.82235	0.82214	1	15619	0	-0.20121
MDH1B	4	0.044228	0.091725	1	1810	2	-0.031467	0.63031	0.62997	1	11960	0	-0.031467
FCN1	4	0.044278	0.091787	1	1811	1	0.10677	0.52446	0.53087	1	10057	1	0.10677
CUL2	4	0.044282	0.091791	1	1812	2	-0.21103	0.97285	0.97288	1	18665	0	-0.21103
AGRP	4	0.044294	0.09181	1	1813	2	-0.19612	0.20416	0.3077	1	5732	1	-0.19612
P2RY1	4	0.044305	0.091828	1	1814	2	-0.04039	0.46984	0.4861	1	8996	1	-0.04039
LINS	4	0.044412	0.091971	1	1815	2	-0.085745	0.45252	0.47271	1	8741	1	-0.085745
DZANK1	4	0.04443	0.091992	1	1816	1	0.18814	0.15115	0.24058	1	4537	2	0.18814
DSCC1	4	0.044481	0.092063	1	1817	1	-0.13561	0.43474	0.45923	1	8503	1	-0.13561
RBM33	4	0.044484	0.092068	1	1818	2	-0.18302	0.83303	0.83284	1	15831	0	-0.18302
ADARB1	4	0.044532	0.09214	1	1819	2	-0.21767	0.88254	0.88244	1	16826	0	-0.21767
LY75-CD302	4	0.044582	0.092199	1	1820	2	-0.31523	0.77046	0.77011	1	14604	0	-0.31523
RAB38	4	0.044627	0.092262	1	1821	2	-0.17208	0.98591	0.98587	1	18954	0	-0.17208
POLR2F	4	0.044633	0.092271	1	1822	1	0.13251	0.52048	0.52744	1	9984	1	0.13251
JAG1	4	0.044639	0.092279	1	1823	2	-0.15645	0.82847	0.82829	1	15731	0	-0.15645
CKMT1A	4	0.044651	0.092289	1	1824	2	-0.12126	0.27421	0.34973	1	6463	1	-0.12126
FBXO25	4	0.044722	0.092398	1	1825	2	-0.082511	0.702	0.7016	1	13312	0	-0.082511
OR6B2	4	0.044746	0.092428	1	1826	2	-0.11733	0.80188	0.80159	1	15213	0	-0.11733
STAM	4	0.044785	0.092481	1	1827	2	-0.19379	0.77415	0.77376	1	14676	0	-0.19379
FAM132B	4	0.044887	0.092626	1	1828	1	-0.054863	0.92749	0.92757	1	17723	0	-0.054863
POLD3	4	0.044937	0.092695	1	1829	1	0.093287	0.13285	0.21602	1	4087	2	0.093287
OR2T35	4	0.044949	0.092718	1	1830	2	-0.12089	0.63629	0.63589	1	12077	0	-0.12089
CDHR3	4	0.044988	0.092763	1	1831	1	0.14423	0.028412	0.069939	0.982865	1427	2	0.14423
C1orf185	4	0.045009	0.092788	1	1832	2	-0.12755	0.85522	0.85496	1	16281	0	-0.12755
GNG7	4	0.045089	0.092897	1	1833	1	-0.068295	0.42725	0.45365	1	8388	1	-0.068295
SLC48A1	4	0.04514	0.092963	1	1834	1	0.16825	0.12874	0.21049	1	3997	2	0.16825
CDH16	4	0.045147	0.092972	1	1835	2	-0.21854	0.73103	0.73071	1	13843	0	-0.21854
OR2V1	4	0.045177	0.093012	1	1836	2	-0.029508	0.10457	0.17787	1	3400	2	-0.029508
SEC11A	4	0.0452	0.093052	1	1837	2	-0.19103	0.99671	0.99672	1	19210	0	-0.19103
OR4X1	4	0.045241	0.093098	1	1838	1	-0.03892	0.32453	0.38182	1	7061	1	-0.03892
ARID1B	4	0.04526	0.093129	1	1839	2	-0.003295	0.6084	0.60795	1	11548	1	-0.003295
CTAGE9	4	0.045272	0.093148	1	1840	2	0.042761	0.05458	0.10957	1	2142	2	0.042761
KLHL32	4	0.045292	0.09317	1	1841	2	-0.11093	0.87633	0.87617	1	16703	0	-0.11093
MOAP1	4	0.04532	0.093211	1	1842	2	-0.18513	0.51074	0.51914	1	9828	1	-0.18513
MORN2	4	0.045343	0.093241	1	1843	2	-0.13155	0.87373	0.87353	1	16644	0	-0.13155
PIEZO2	4	0.045393	0.093314	1	1844	1	0.089071	0.28496	0.35643	1	6588	1	0.089071
MTERF4	4	0.045428	0.093375	1	1845	2	-0.18792	0.93586	0.93584	1	17901	0	-0.18792
LOC388813	4	0.045444	0.093404	1	1846	1	-0.021023	0.62566	0.62534	1	11879	0	-0.021023
MRGPRX3	4	0.045495	0.093479	1	1847	1	-0.12523	0.94654	0.94646	1	18109	0	-0.12523
STAT4	4	0.045545	0.093536	1	1848	2	-0.14094	0.6471	0.6468	1	12282	0	-0.14094
TDRD10	4	0.045697	0.093748	1	1849	2	-0.040367	0.26892	0.34646	1	6407	1	-0.040367
ZBTB33	4	0.045729	0.093793	1	1850	2	-0.13619	0.96367	0.9636	1	18465	0	-0.13619
F13B	4	0.045748	0.093816	1	1851	1	-0.13626	0.61838	0.61802	1	11737	0	-0.13626
CLEC3A	4	0.045753	0.093823	1	1852	2	-0.13701	0.85639	0.85616	1	16302	0	-0.13701
LOC400927-CSNK1E	4	0.045813	0.093918	1	1853	2	-0.10952	0.87489	0.87473	1	16672	0	-0.10952
GBP3	4	0.045849	0.093972	1	1854	1	-0.10734	0.35106	0.39952	1	7386	1	-0.10734
BARHL1	4	0.045922	0.094071	1	1855	2	-0.20789	0.59717	0.59702	1	11310	1	-0.20789
AARS2	4	0.045994	0.094179	1	1856	2	-0.30734	0.99761	0.9976	1	19233	0	-0.30734
PILRB	4	0.046001	0.094189	1	1857	1	0.1028	0.71683	0.71644	1	13587	0	0.1028
KANK4	4	0.046102	0.094336	1	1858	1	-0.012636	0.48572	0.49882	1	9239	1	-0.012636
UNC50	4	0.046204	0.094463	1	1859	1	-0.044399	0.025174	0.062665	0.976919	1283	1	-0.044399
ZBTB12	4	0.046212	0.094476	1	1860	2	-0.16656	0.98267	0.98264	1	18867	0	-0.16656
MCL1	4	0.046224	0.094494	1	1861	2	-0.15944	0.44043	0.46355	1	8583	1	-0.15944
MANBA	4	0.046254	0.094534	1	1862	1	0.031332	0.54159	0.54564	1	10323	1	0.031332
CTDSP1	4	0.046305	0.094619	1	1863	2	-0.15875	0.87919	0.87909	1	16757	0	-0.15875
ABCA3	4	0.046394	0.09474	1	1864	2	-0.19382	0.97244	0.97248	1	18658	0	-0.19382
DNAH1	4	0.046442	0.094799	1	1865	2	-0.099801	0.92122	0.92127	1	17586	0	-0.099801
WBP1L	4	0.046457	0.094822	1	1866	1	0.10696	0.12808	0.20959	1	3977	1	0.10696
FCGR3A	4	0.046466	0.094838	1	1867	2	-0.20788	0.59947	0.59925	1	11357	1	-0.20788
ULK4	4	0.046527	0.094917	1	1868	2	-0.25918	0.97965	0.97972	1	18809	0	-0.25918
SMIM19	4	0.046539	0.094931	1	1869	2	-0.19572	0.89209	0.89196	1	17007	0	-0.19572
EVA1B	4	0.046551	0.094946	1	1870	2	-0.37631	0.2409	0.32938	1	6111	1	-0.37631
TUSC3	4	0.046558	0.094956	1	1871	1	-0.092315	0.23165	0.32389	1	6002	1	-0.092315
PADI6	4	0.046563	0.094967	1	1872	2	-0.18211	0.76849	0.76815	1	14566	0	-0.18211
CD180	4	0.0466	0.095014	1	1873	2	-0.17251	0.98236	0.98232	1	18862	0	-0.17251
GADD45B	4	0.046609	0.095031	1	1874	1	0.023206	0.63125	0.63092	1	11978	0	0.023206
STXBP5	3	0.046621	0.084457	1	1875	2	-0.32733	0.96269	0.96288	1	18455	0	-0.32733
GANC	4	0.046624	0.095053	1	1876	2	-0.16679	0.90925	0.90916	1	17340	0	-0.16679
CALU	4	0.046636	0.095065	1	1877	2	-0.11107	0.13858	0.22383	1	4235	1	-0.11107
PITPNM3	4	0.046659	0.09509	1	1878	2	-0.071108	0.20796	0.30997	1	5766	1	-0.071108
SLC5A8	4	0.046673	0.095112	1	1879	2	-0.13072	0.74976	0.74938	1	14202	0	-0.13072
SNX3	4	0.046697	0.095147	1	1880	2	-0.040631	0.1286	0.21029	1	3992	1	-0.040631
OR2W3	4	0.046721	0.095185	1	1881	2	-0.083919	0.86427	0.86402	1	16459	0	-0.083919
ANO4	4	0.046746	0.095215	1	1882	2	-0.12158	0.29409	0.36215	1	6697	1	-0.12158
IGFBP6	4	0.046782	0.095275	1	1883	2	-0.30081	0.99167	0.99169	1	19076	0	-0.30081
PLA1A	4	0.046811	0.095315	1	1884	1	0.20139	0.07801	0.14179	1	2765	2	0.20139
RHOBTB2	4	0.046831	0.095339	1	1885	2	-0.14655	0.58858	0.58878	1	11172	1	-0.14655
PECAM1	4	0.046904	0.095433	1	1886	2	-0.1991	0.97632	0.97643	1	18737	0	-0.1991
CYP4F11	4	0.046916	0.095449	1	1887	2	-0.18147	0.26941	0.34675	1	6413	1	-0.18147
ZNF565	4	0.046928	0.095468	1	1888	2	-0.22462	0.67732	0.67703	1	12848	0	-0.22462
FAM98A	4	0.046965	0.095523	1	1889	2	-0.085199	0.25929	0.34065	1	6303	1	-0.085199
SP6	4	0.046988	0.095552	1	1890	2	-0.081273	0.88147	0.88134	1	16804	0	-0.081273
NPY2R	4	0.046988	0.095552	1	1891	1	-0.034316	0.57762	0.57824	1	10970	1	-0.034316
MIPOL1	4	0.047026	0.095612	1	1892	2	-0.18324	0.052919	0.10725	1	2104	1	-0.18324
UPK3A	4	0.047099	0.09572	1	1893	2	-0.12532	0.82778	0.82761	1	15716	0	-0.12532
CYP2A7	4	0.047115	0.095737	1	1894	1	-0.00043106	0.70922	0.70882	1	13442	0	-0.00043106
KIAA0319L	4	0.047196	0.095847	1	1895	2	-0.20985	0.63088	0.63057	1	11973	0	-0.20985
SLC14A1	4	0.047216	0.095875	1	1896	1	-0.041074	0.83036	0.8302	1	15772	0	-0.041074
ZNF146	4	0.047221	0.095879	1	1897	2	-0.11501	0.74335	0.74296	1	14069	0	-0.11501
C1QBP	4	0.047266	0.095949	1	1898	1	-0.09788	0.93848	0.93843	1	17953	0	-0.09788
HOXD4	4	0.047282	0.095973	1	1899	2	-0.17915	0.15234	0.24218	1	4574	1	-0.17915
CDH19	4	0.047306	0.095998	1	1900	2	-0.18817	0.27607	0.35089	1	6488	1	-0.18817
CACNG6	4	0.047317	0.096016	1	1901	1	-0.096225	0.97689	0.97701	1	18756	0	-0.096225
ARPIN	4	0.047355	0.096068	1	1902	2	-0.089235	0.42494	0.45193	1	8355	1	-0.089235
ZFP36L1	4	0.047418	0.096154	1	1903	1	0.084013	0.59775	0.59759	1	11323	1	0.084013
ACACA	4	0.047478	0.096243	1	1904	2	-0.10777	0.66639	0.66607	1	12636	0	-0.10777
RNF152	4	0.047519	0.096309	1	1905	2	-0.13546	0.80413	0.80388	1	15250	0	-0.13546
TLX1	4	0.04757	0.096385	1	1906	1	0.08024	0.060219	0.11732	1	2289	2	0.08024
METTL8	4	0.047612	0.096445	1	1907	2	-0.22761	0.7691	0.76877	1	14578	0	-0.22761
FAM184A	4	0.04762	0.096456	1	1908	1	-0.0061458	0.85743	0.85718	1	16331	0	-0.0061458
PTER	4	0.047649	0.096501	1	1909	2	0.10889	0.0031039	0.010005	0.715627	279	2	0.10889
C1orf141	4	0.047722	0.096612	1	1910	1	0.10762	0.42984	0.45557	1	8428	1	0.10762
WARS2	4	0.047772	0.096674	1	1911	1	-0.022096	0.58453	0.58488	1	11102	1	-0.022096
MLLT11	4	0.047808	0.096724	1	1912	2	-0.055539	0.64142	0.64114	1	12174	0	-0.055539
HSF2BP	4	0.047823	0.096744	1	1913	1	-0.027086	0.76534	0.76497	1	14504	0	-0.027086
FAM72C	4	0.047858	0.096786	1	1914	2	-0.18258	0.31979	0.37878	1	6997	1	-0.18258
PPT2	4	0.047873	0.096808	1	1915	1	0.12956	0.67235	0.67205	1	12745	0	0.12956
GRM2	4	0.047924	0.096873	1	1916	2	-0.12749	0.80405	0.80379	1	15249	0	-0.12749
FAM47E	4	0.047944	0.0969	1	1917	2	-0.12349	0.64614	0.64581	1	12262	0	-0.12349
RPL36	4	0.048005	0.096986	1	1918	2	-0.43221	0.72433	0.72401	1	13728	0	-0.43221
TULP3	4	0.048025	0.097013	1	1919	1	-0.070191	0.4798	0.49405	1	9147	1	-0.070191
TRPC5OS	4	0.048075	0.097093	1	1920	1	0.08009	0.078096	0.14192	1	2767	1	0.08009
TMEM198	4	0.048126	0.097161	1	1921	2	0.048727	0.034652	0.08179	0.997189	1644	2	0.048727
MAGEB1	4	0.04814	0.097184	1	1922	2	-0.036941	0.43539	0.45972	1	8512	1	-0.036941
TOMM20L	4	0.048177	0.097234	1	1923	1	-0.06152	0.669	0.66871	1	12682	0	-0.06152
RBMX2	4	0.048251	0.097342	1	1924	2	-0.083251	0.64091	0.64062	1	12165	0	-0.083251
AP3S1	4	0.048278	0.097375	1	1925	1	-0.050772	0.6743	0.67401	1	12791	0	-0.050772
HNRNPUL1	4	0.048288	0.09739	1	1926	2	-0.13151	0.53216	0.53738	1	10169	1	-0.13151
SCAMP2	4	0.048328	0.097446	1	1927	2	-0.19962	0.97659	0.9767	1	18744	0	-0.19962
RHOA	4	0.048379	0.097522	1	1928	2	-0.05549	0.64784	0.64752	1	12297	0	-0.05549
LCA5L	4	0.048399	0.097547	1	1929	2	-0.082106	0.58648	0.58674	1	11135	1	-0.082106
POLR2J2	4	0.048411	0.09756	1	1930	2	-0.1488	0.86399	0.86373	1	16454	0	-0.1488
KDM2A	4	0.048429	0.09758	1	1931	1	0.11876	0.17205	0.26869	1	5024	2	0.11876
ARMCX4	4	0.04848	0.097648	1	1932	1	-0.0052256	0.66398	0.6636	1	12601	0	-0.0052256
TRAP1	4	0.048523	0.097706	1	1933	2	-0.18812	0.75965	0.75925	1	14382	0	-0.18812
WDR49	4	0.048547	0.097739	1	1934	2	-0.1287	0.29901	0.36528	1	6760	1	-0.1287
BMP1	4	0.048556	0.097752	1	1935	1	0.0079865	0.60765	0.60719	1	11529	1	0.0079865
FAM83H	4	0.048556	0.097752	1	1936	1	-0.030847	0.74503	0.74465	1	14102	0	-0.030847
CTAGE8	4	0.048584	0.097787	1	1937	2	-0.14643	0.94125	0.94124	1	18005	0	-0.14643
HDDC3	4	0.048682	0.097924	1	1938	1	0.0012005	0.13966	0.22526	1	4260	1	0.0012005
AVL9	3	0.048699	0.087762	1	1939	1	0.28199	0.038678	0.072689	0.987975	1746	2	0.28199
YBX1	4	0.048745	0.098013	1	1940	2	-0.29319	0.98035	0.98035	1	18824	0	-0.29319
SLC10A7	4	0.048782	0.09807	1	1941	2	-0.26488	0.24605	0.3325	1	6165	1	-0.26488
TMCC3	4	0.048833	0.098143	1	1942	1	0.29072	0.0087267	0.02392	0.860465	557	3	0.29072
SSC4D	4	0.048844	0.098157	1	1943	2	-0.25778	0.85595	0.85571	1	16293	0	-0.25778
FRMD4A	4	0.048906	0.09823	1	1944	2	-0.12708	0.57431	0.57508	1	10913	1	-0.12708
CAMK1D	4	0.048931	0.098268	1	1945	2	-0.12538	0.86104	0.86072	1	16400	0	-0.12538
POTEB3	4	0.048935	0.098275	1	1946	2	-0.21771	0.72806	0.72773	1	13795	0	-0.21771
SOX5	4	0.048968	0.098322	1	1947	2	-0.07606	0.82144	0.82125	1	15592	0	-0.07606
TM4SF19	4	0.04898	0.098341	1	1948	2	-0.087093	0.79489	0.79466	1	15085	0	-0.087093
GRIK4	4	0.049018	0.098395	1	1949	2	-0.22763	0.76458	0.76421	1	14487	0	-0.22763
PCDH9	4	0.049036	0.098424	1	1950	1	0.029758	0.73419	0.7338	1	13896	0	0.029758
HELQ	4	0.049086	0.098502	1	1951	1	0.16023	0.068164	0.12835	1	2502	2	0.16023
C3orf52	4	0.049105	0.098524	1	1952	2	-0.13876	0.68786	0.68751	1	13030	0	-0.13876
TBC1D4	4	0.049117	0.098546	1	1953	2	-0.096918	0.46847	0.48502	1	8981	1	-0.096918
PRDM1	4	0.049187	0.098656	1	1954	1	-0.047333	0.85774	0.85749	1	16338	0	-0.047333
PKP2	4	0.049216	0.098698	1	1955	2	-0.23039	0.9196	0.91962	1	17546	0	-0.23039
NKX2-4	4	0.049238	0.098732	1	1956	2	-0.35989	0.91772	0.9177	1	17504	0	-0.35989
FAT1	4	0.049288	0.098803	1	1957	1	-0.0076082	0.57475	0.57551	1	10922	1	-0.0076082
LIMK2	4	0.049291	0.098808	1	1958	2	-0.17815	0.091105	0.15977	1	3063	1	-0.17815
TNNI3	4	0.049502	0.099125	1	1959	2	-0.011907	0.16315	0.25669	1	4828	2	-0.011907
GRIK5	4	0.049591	0.099251	1	1960	2	-0.053306	0.67046	0.67017	1	12707	0	-0.053306
MSI1	4	0.049642	0.09932	1	1961	1	0.064193	0.12329	0.20318	1	3874	1	0.064193
PRR23B	4	0.049692	0.099391	1	1962	1	0.036275	0.67564	0.67535	1	12822	0	0.036275
TCN2	4	0.049743	0.099469	1	1963	1	-0.094464	0.064249	0.12293	1	2395	1	-0.094464
SCAMP4	4	0.049802	0.099551	1	1964	2	-0.13759	0.88884	0.88873	1	16937	0	-0.13759
PGC	4	0.049827	0.099592	1	1965	2	-0.023578	0.091078	0.15973	1	3062	2	-0.023578
BLOC1S3	4	0.049877	0.099659	1	1966	2	-0.10788	0.5755	0.57625	1	10936	1	-0.10788
SCN7A	4	0.049894	0.09969	1	1967	2	-0.1343	0.986	0.98597	1	18956	0	-0.1343
CLIC4	4	0.049902	0.0997	1	1968	2	-0.11242	0.82015	0.81995	1	15560	0	-0.11242
LRRIQ4	4	0.049944	0.09976	1	1969	1	-0.0031411	0.70659	0.70621	1	13401	0	-0.0031411
MEIG1	4	0.050045	0.099889	1	1970	2	-0.27186	0.83593	0.83571	1	15876	0	-0.27186
EFCAB14	4	0.050096	0.099957	1	1971	1	0.081158	0.68967	0.68932	1	13066	0	0.081158
C1orf167	4	0.050197	0.10009	1	1972	1	0.049452	0.21253	0.31262	1	5818	1	0.049452
RAB15	4	0.050202	0.1001	1	1973	2	-0.23238	0.84903	0.84875	1	16154	0	-0.23238
ITCH	4	0.050227	0.10015	1	1974	2	-0.12114	0.036446	0.084349	1	1690	1	-0.12114
TMEM87A	4	0.05024	0.10016	1	1975	2	-0.1892	0.84048	0.8402	1	15972	0	-0.1892
ECHS1	4	0.050247	0.10017	1	1976	2	0.012564	0.10627	0.1802	1	3444	2	0.012564
PML	4	0.050315	0.10028	1	1977	2	-0.14985	0.91718	0.91716	1	17493	0	-0.14985
MAT2A	4	0.050352	0.10033	1	1978	2	-0.20177	0.27359	0.34936	1	6456	1	-0.20177
JMJD4	4	0.05039	0.10039	1	1979	2	-0.13029	0.8808	0.88067	1	16790	0	-0.13029
LILRA1	4	0.050428	0.10044	1	1980	2	-0.13901	0.37827	0.41834	1	7744	1	-0.13901
CST6	4	0.050449	0.10047	1	1981	1	0.13357	0.70418	0.70375	1	13357	0	0.13357
IRF2BP1	4	0.050453	0.10048	1	1982	2	-0.25819	0.60962	0.60917	1	11574	1	-0.25819
PPP2CB	4	0.050491	0.10053	1	1983	2	-0.10542	0.51371	0.52162	1	9874	1	-0.10542
C9	4	0.050503	0.10055	1	1984	2	-0.17482	0.91187	0.91177	1	17399	0	-0.17482
SH2D1B	4	0.050601	0.10069	1	1985	1	0.036371	0.17752	0.2759	1	5160	2	0.036371
AUTS2	4	0.050651	0.10077	1	1986	1	-0.16437	0.97144	0.97145	1	18633	0	-0.16437
ZNF530	4	0.050701	0.10084	1	1987	1	-0.13327	0.87305	0.87285	1	16629	0	-0.13327
SNX16	4	0.050752	0.10092	1	1988	1	-0.13535	0.91836	0.91833	1	17516	0	-0.13535
FGGY	4	0.050767	0.10094	1	1989	2	-0.1586	0.94823	0.94815	1	18147	0	-0.1586
CHRNB1	4	0.05078	0.10096	1	1990	2	-0.1894	0.91045	0.91034	1	17372	0	-0.1894
DNAH14	4	0.050818	0.10101	1	1991	2	-0.13621	0.41661	0.44581	1	8227	1	-0.13621
PWWP2A	4	0.050853	0.10107	1	1992	1	-0.06471	0.24154	0.32976	1	6119	1	-0.06471
AIMP1	4	0.050893	0.10113	1	1993	2	-0.18002	0.73372	0.73335	1	13891	0	-0.18002
SLC25A14	4	0.050903	0.10114	1	1994	1	-0.10554	0.82436	0.82419	1	15648	0	-0.10554
SST	4	0.050944	0.10119	1	1995	2	-0.22015	0.96074	0.96063	1	18407	0	-0.22015
SPDYE4	4	0.051004	0.10127	1	1996	2	-0.11734	0.65935	0.65904	1	12501	0	-0.11734
MRVI1	4	0.051055	0.10135	1	1997	1	-0.0214	0.79078	0.79049	1	15018	0	-0.0214
SLC9A4	4	0.051105	0.10143	1	1998	1	0.049385	0.84804	0.84775	1	16136	0	0.049385
SPIRE2	4	0.051155	0.10148	1	1999	2	-0.23256	0.95877	0.95868	1	18361	0	-0.23256
[truncated: 18,111 more rows]

## Sheet: H2052 100nM
id	num	neg|score	neg|p-value	neg|fdr	neg|rank	neg|goodsgrna	neg|lfc	pos|score	pos|p-value	pos|fdr	pos|rank	pos|goodsgrna	pos|lfc
BRK1	4	0.99459	0.99461	1	19062	0	1.9632	1.0756e-07	2.462e-07	0.00495	1	3	1.9632
ZNF830	4	0.99131	0.99133	1	18991	0	1.6503	3.1912e-06	1.1571e-05	0.046535	5	3	1.6503
SOCS3	4	0.99977	0.99976	1	19208	0	1.6285	1.3753e-06	4.1853e-06	0.034653	2	4	1.6285
TAF1A	4	0.99043	0.99042	1	18973	0	1.5818	2.283e-06	7.6321e-06	0.038366	4	3	1.5818
PRMT7	4	0.897	0.89688	1	17081	0	1.3749	4.2927e-05	0.00016717	0.196645	17	3	1.3749
BTAF1	4	0.99831	0.9983	1	19162	0	1.3115	1.794e-06	5.1701e-06	0.034653	3	3	1.3115
TRIM28	4	0.50087	0.50043	1	9472	0	1.271	0.00017282	0.00066891	0.345038	38	3	1.271
NF1	4	0.99999	0.99999	1	19221	0	1.2615	4.4624e-06	1.6987e-05	0.048798	7	4	1.2615
MYH11	3	0.79421	0.79437	1	15073	0	1.2504	0.00077863	0.0022337	0.509127	100	2	1.2504
MARVELD2	4	0.096807	0.16059	1	3106	1	1.2385	0.00011623	0.00045768	0.317344	29	3	1.2385
PTEN	4	0.99627	0.99626	1	19106	0	1.2214	7.1669e-06	2.8312e-05	0.057921	9	3	1.2214
ZBTB20	4	0.53134	0.53078	1	10041	0	1.2099	3.3745e-05	0.00013073	0.180384	14	3	1.2099
HIST2H3A	4	0.99423	0.99426	1	19054	0	1.2061	0.00036356	0.0013627	0.449197	61	3	1.2061
TMEM165	4	0.99771	0.99772	1	19151	0	1.2022	3.4723e-05	0.00013467	0.180384	15	3	1.2022
XRN2	4	0.85944	0.85912	1	16335	0	1.1804	0.00011565	0.0004562	0.317344	28	3	1.1804
SETDB1	4	0.99931	0.99931	1	19192	0	1.1503	0.00051916	0.0019314	0.488388	79	4	1.1503
AFF3	4	0.38266	0.38821	1	7245	1	1.1239	0.0001312	0.00052169	0.32251	30	3	1.1239
LRRC18	4	0.12463	0.18979	1	3598	1	1.1223	0.00015485	0.00061032	0.340897	36	3	1.1223
EMC3	4	0.41124	0.414	1	7729	1	1.121	0.00047406	0.0017719	0.483181	68	3	1.121
DR1	4	0.93774	0.93774	1	17893	0	1.1183	1.436e-05	5.5394e-05	0.10126	11	3	1.1183
TAF5	4	0.94929	0.94924	1	18111	0	1.1021	0.00086063	0.0031363	0.577012	108	3	1.1021
SLC39A1	4	0.99872	0.99871	1	19178	0	1.1015	0.00032807	0.0012307	0.449197	55	3	1.1015
PTBP1	4	0.99995	0.99994	1	19216	0	1.0992	5.0337e-05	0.00019573	0.196782	20	4	1.0992
LIN52	4	0.035445	0.068085	0.985138	1387	1	1.0954	0.00016869	0.00065266	0.345038	37	3	1.0954
PIGY	4	0.75452	0.75423	1	14299	0	1.0667	0.00065432	0.0024135	0.509127	92	3	1.0667
FAM25G	4	0.999	0.99899	1	19185	0	1.064	0.00018651	0.00070978	0.345038	40	4	1.064
BAP1	4	0.80529	0.80503	1	15285	0	1.0629	0.0012258	0.0044421	0.603157	143	3	1.0629
NGLY1	4	0.99833	0.99832	1	19165	0	1.0604	0.00014934	0.00059062	0.339321	35	3	1.0604
NAA35	4	0.52356	0.52311	1	9900	0	1.0589	0.0026883	0.0082768	0.722965	230	3	1.0589
MFGE8	4	0.53122	0.53066	1	10038	0	1.0584	0.00049669	0.0018502	0.483181	75	3	1.0584
FAM25C	4	1	1	1	19222	0	1.0553	3.996e-06	1.4033e-05	0.04703	6	4	1.0553
DPY30	4	0.99932	0.99932	1	19193	0	1.0528	0.00021574	0.00082648	0.369307	45	4	1.0528
ACLY	4	0.93194	0.93196	1	17782	0	1.0525	0.00030703	0.0011569	0.438913	53	3	1.0525
TFDP1	4	0.97794	0.97805	1	18682	0	1.0489	0.00096415	0.0035036	0.577012	120	3	1.0489
TRNT1	4	0.71866	0.71831	1	13605	0	1.0442	0.00060035	0.0022293	0.509127	87	3	1.0442
PDS5B	4	0.99999	0.99999	1	19219	0	1.0412	7.3e-06	2.8805e-05	0.057921	10	4	1.0412
PTPMT1	4	0.68574	0.68547	1	12984	0	1.0392	0.00034521	0.0012918	0.449197	57	3	1.0392
EIF3A	4	0.9	0.89992	1	17139	0	1.0272	0.0033264	0.0099175	0.764747	259	3	1.0272
POLR1C	4	0.29565	0.31508	1	5894	1	1.0251	0.0011768	0.0042707	0.603157	140	2	1.0251
XPO1	3	0.39382	0.39394	1	7436	0	1.0143	0.004932	0.013617	0.805125	347	2	1.0143
NOP2	4	0.1633	0.21639	1	4082	1	1.0113	0.0010281	0.0037281	0.582292	128	3	1.0113
AGAP4	4	0.99742	0.99741	1	19144	0	1.0112	0.0012705	0.0045869	0.603157	151	3	1.0112
ASH2L	4	0.99994	0.99994	1	19215	0	1.0028	5.8895e-05	0.00023068	0.220886	21	4	1.0028
FOXP1	4	0.99981	0.99981	1	19210	0	1.0014	0.00018921	0.00072061	0.345038	41	4	1.0014
KAT8	4	0.1048	0.17237	1	3314	1	0.98357	0.0017943	0.0059375	0.638455	187	3	0.98357
ZNF479	4	0.34356	0.35445	1	6632	1	0.98284	0.0013958	0.0049074	0.608729	161	3	0.98284
SYT6	4	0.026834	0.054631	0.965221	1133	1	0.98127	0.0010773	0.0039192	0.588111	134	3	0.98127
RAD9A	4	0.98164	0.98158	1	18765	0	0.98036	0.00081067	0.0029502	0.561601	105	3	0.98036
VEZF1	4	0.99913	0.99913	1	19188	0	0.97817	0.00020661	0.00078906	0.360599	44	4	0.97817
SCD	4	0.99853	0.99851	1	19172	0	0.97817	0.00097061	0.0035329	0.577012	122	3	0.97817
FOXA1	4	0.96874	0.96869	1	18503	0	0.96707	0.0010383	0.0037646	0.582292	130	3	0.96707
RPS6	4	0.68362	0.68338	1	12941	0	0.96349	0.0015777	0.0053698	0.613496	176	3	0.96349
UBQLN2	4	0.18899	0.23466	1	4423	1	0.95986	0.0022899	0.0072625	0.69873	209	3	0.95986
ADAR	4	0.78769	0.7874	1	14931	0	0.95587	0.0020389	0.0065973	0.673393	197	3	0.95587
CDC27	4	0.99054	0.99053	1	18977	0	0.95278	0.0024006	0.0075579	0.711814	213	3	0.95278
CCAR1	4	0.99339	0.99343	1	19030	0	0.95134	0.00065934	0.0024307	0.509127	94	3	0.95134
CIC	4	0.99954	0.99953	1	19198	0	0.94555	6.5569e-05	0.00026343	0.240774	22	4	0.94555
GRIP1	4	0.00060343	0.0021407	0.589651	73	1	0.94056	0.00090009	0.0032751	0.577012	112	3	0.94056
ATAD1	4	0.57409	0.57341	1	10879	0	0.94044	0.00091142	0.0033096	0.577012	114	3	0.94044
NPHP1	4	0.88708	0.88698	1	16871	0	0.93552	0.00019422	0.00073785	0.345038	43	3	0.93552
MTMR6	4	0.91257	0.9125	1	17393	0	0.93358	0.0015669	0.0053412	0.613496	174	3	0.93358
PDCD2	4	0.99995	0.99995	1	19217	0	0.93214	4.7935e-05	0.00018637	0.196782	19	4	0.93214
DTNB	4	0.77785	0.77744	1	14746	0	0.93101	0.00047412	0.0017719	0.483181	69	3	0.93101
NEFM	4	0.98819	0.9882	1	18915	0	0.92664	0.0012829	0.0046169	0.603157	153	3	0.92664
NOB1	4	0.56424	0.56364	1	10674	0	0.92262	0.00050354	0.0018743	0.483181	78	2	0.92262
BRWD3	4	0.99374	0.99378	1	19039	0	0.92127	0.002109	0.0067869	0.678957	201	3	0.92127
CYB5B	4	0.99962	0.99961	1	19201	0	0.91922	0.00038038	0.0014292	0.46351	62	4	0.91922
PCYT1A	4	0.99999	0.99999	1	19220	0	0.91861	6.5291e-06	2.4866e-05	0.057921	8	4	0.91861
ARHGAP29	4	0.98333	0.98329	1	18810	0	0.91763	0.0024894	0.007783	0.711814	218	3	0.91763
C1orf50	4	0.96249	0.96241	1	18362	0	0.91179	0.0013025	0.0046642	0.605078	155	3	0.91179
TAF4	4	0.95528	0.95517	1	18213	0	0.91129	0.00052944	0.0019673	0.488388	80	3	0.91129
YKT6	4	0.83913	0.83889	1	15953	0	0.91119	0.00090745	0.0032948	0.577012	113	3	0.91119
KRT9	4	0.97415	0.97419	1	18621	0	0.91033	0.00057444	0.0021461	0.507688	85	3	0.91033
NBPF10	4	0.5958	0.59538	1	11285	0	0.91013	0.0017555	0.0058366	0.638264	183	3	0.91013
MUC6	4	0.99515	0.99514	1	19077	0	0.90766	0.0032442	0.0097156	0.757215	257	3	0.90766
RTKN2	4	0.071056	0.12219	1	2378	1	0.90756	0.00036009	0.0013464	0.449197	59	2	0.90756
GPR37	4	0.27904	0.30214	1	5656	1	0.90584	0.00058491	0.0021766	0.508922	86	3	0.90584
ZFAND2A	4	0.7946	0.79437	1	15080	0	0.90052	0.0014469	0.0050325	0.609597	166	3	0.90052
USP17L26	4	0.98739	0.98736	1	18894	0	0.9005	0.0024676	0.0077259	0.711814	215	3	0.9005
DNA2	4	0.46543	0.4652	1	8724	1	0.89348	0.00080751	0.0029413	0.561601	104	3	0.89348
LEFTY1	4	0.059531	0.10471	1	2050	1	0.89304	0.00049362	0.0018398	0.483181	74	2	0.89304
FGF12	4	0.094812	0.15768	1	3054	1	0.89301	4.6037e-05	0.00017603	0.196645	18	2	0.89301
HIST3H2A	4	0.99829	0.99828	1	19161	0	0.89208	0.00095845	0.0034874	0.577012	119	3	0.89208
PLD1	4	0.98657	0.9865	1	18880	0	0.89003	0.0010736	0.0039029	0.588111	132	3	0.89003
RPS10	4	0.93617	0.93614	1	17864	0	0.88927	0.0035163	0.010397	0.778718	266	3	0.88927
RPL36A-HNRNPH2	4	0.83231	0.83213	1	15813	0	0.88764	0.00077971	0.0028522	0.557291	101	2	0.88764
PLD5	4	0.80609	0.80586	1	15305	0	0.88429	0.0012672	0.0045775	0.603157	150	2	0.88429
ALG3	4	0.99902	0.99903	1	19186	0	0.88326	0.00097622	0.0035484	0.577012	123	4	0.88326
MBTPS2	4	0.99848	0.99846	1	19169	0	0.88315	0.0032411	0.0097058	0.757215	256	3	0.88315
H2AFY2	4	0.99986	0.99986	1	19212	0	0.88284	0.00013575	0.00053941	0.32251	33	4	0.88284
RPL10A	4	0.9949	0.9949	1	19069	0	0.88235	0.0075277	0.020503	0.890458	463	3	0.88235
PPP4C	4	0.4161	0.41848	1	7814	1	0.88077	0.0061527	0.017105	0.842654	407	3	0.88077
HSD17B12	4	0.98941	0.98939	1	18947	0	0.87905	0.0037903	0.011098	0.778718	282	3	0.87905
ATL2	4	0.99614	0.99613	1	19101	0	0.87716	0.0017915	0.0059311	0.638455	186	3	0.87716
UBR4	4	0.99468	0.9947	1	19066	0	0.87656	0.0035825	0.010562	0.778718	268	3	0.87656
RXRB	4	0.66694	0.66663	1	12640	0	0.87563	0.00040514	0.0015134	0.47548	64	3	0.87563
ACTRT3	4	0.99187	0.99189	1	18998	0	0.87306	0.0020728	0.0066874	0.67573	199	3	0.87306
HMGA1	4	0.64291	0.64262	1	12174	0	0.87216	0.0012515	0.0045253	0.603157	149	3	0.87216
PSMB1	4	0.97713	0.97726	1	18671	0	0.86914	0.0042801	0.012357	0.797694	310	3	0.86914
ZNF185	4	0.98617	0.98614	1	18867	0	0.86407	0.0019214	0.0062782	0.660956	191	3	0.86407
HIST1H2BL	4	0.85829	0.85801	1	16301	0	0.86023	0.0028063	0.0085949	0.726163	237	3	0.86023
TRIM46	4	0.98843	0.98845	1	18921	0	0.85741	0.00093783	0.0034071	0.577012	118	3	0.85741
CBX1	4	0.99973	0.99972	1	19206	0	0.85713	0.00027034	0.0010229	0.419782	49	4	0.85713
MBLAC2	4	0.6141	0.61373	1	11631	0	0.85629	2.5554e-05	0.00010192	0.161843	12	2	0.85629
H3F3A	3	0.21826	0.23139	1	4819	1	0.85337	0.023953	0.04711	0.9684	1200	2	0.85337
NDC1	4	0.99526	0.99525	1	19081	0	0.85138	0.0026837	0.008264	0.722965	229	3	0.85138
CCR9	4	0.79355	0.79331	1	15054	0	0.85054	0.002539	0.0079056	0.717175	221	3	0.85054
CEP350	4	0.70812	0.70773	1	13398	0	0.84546	0.00064785	0.0023908	0.509127	90	2	0.84546
GPBP1	4	0.87921	0.87911	1	16717	0	0.84524	0.00092548	0.0033638	0.577012	116	3	0.84524
SNRPD3	4	0.63814	0.63778	1	12081	0	0.84332	0.0075551	0.020569	0.890484	464	3	0.84332
GPAA1	4	0.99647	0.99648	1	19112	0	0.84225	0.0071359	0.019564	0.884025	445	3	0.84225
SCD5	4	0.052897	0.094681	1	1858	1	0.83901	0.0017835	0.0059124	0.638455	185	3	0.83901
ARID4B	4	0.76648	0.76613	1	14541	0	0.8371	0.00097957	0.0035583	0.577012	124	3	0.8371
MICAL2	4	0.22176	0.25851	1	4860	1	0.83709	0.0015734	0.0053589	0.613496	175	3	0.83709
IL6R	4	0.43092	0.43215	1	8081	1	0.83682	0.00048379	0.0018093	0.483181	71	2	0.83682
SNAP23	4	0.13739	0.19851	1	3754	1	0.8352	0.005945	0.016564	0.842458	393	3	0.8352
FAM57A	4	0.98328	0.98325	1	18807	0	0.83492	0.0038394	0.01123	0.778718	286	3	0.83492
PCYOX1	4	0.54268	0.54206	1	10254	0	0.83428	0.0028016	0.0085821	0.726163	235	3	0.83428
LRRC47	4	0.72211	0.72177	1	13682	0	0.83261	0.0039819	0.011579	0.778718	298	3	0.83261
SAFB	4	0.99964	0.99963	1	19202	0	0.83124	0.00036227	0.0013592	0.449197	60	4	0.83124
KXD1	2	0.99501	0.99499	1	19075	0	0.82799	0.004986	0.0096674	0.757215	351	2	0.82799
USP34	4	0.96021	0.96011	1	18322	0	0.82725	0.0031077	0.0093576	0.754752	249	3	0.82725
DRAP1	4	0.99996	0.99996	1	19218	0	0.82651	3.7087e-05	0.00014353	0.180384	16	4	0.82651
SREBF1	4	0.81717	0.81698	1	15499	0	0.8263	0.0055391	0.01553	0.831618	375	2	0.8263
PRLHR	4	0.5727	0.572	1	10853	0	0.82535	0.0011056	0.0040201	0.59879	135	3	0.82535
DZIP1	4	0.9959	0.99587	1	19092	0	0.82425	0.0015347	0.0052629	0.613496	170	3	0.82425
MYO1F	4	0.3239	0.33801	1	6323	1	0.82384	0.001014	0.0036764	0.582292	126	2	0.82384
AGAP11	4	0.91859	0.91857	1	17504	0	0.82242	0.0014896	0.0051413	0.613496	167	3	0.82242
BNIPL	4	0.83207	0.83191	1	15808	0	0.82197	0.0026363	0.0081552	0.722965	224	3	0.82197
COMTD1	4	0.99986	0.99986	1	19211	0	0.82026	0.00013734	0.00054532	0.32251	34	4	0.82026
C19orf35	4	0.49943	0.49896	1	9333	0	0.81987	0.0015259	0.0052432	0.613496	169	3	0.81987
RPL34	4	0.99011	0.99009	1	18964	0	0.81788	0.0043428	0.012512	0.798727	314	2	0.81788
FNBP1L	4	0.89152	0.89141	1	16962	0	0.81708	0.0011875	0.0043111	0.603157	142	3	0.81708
TBX21	4	0.96337	0.96328	1	18386	0	0.81409	0.0026768	0.0082463	0.722965	228	3	0.81409
S100A9	4	0.89257	0.89244	1	16983	0	0.81323	0.0014064	0.0049345	0.608729	163	3	0.81323
RNF187	4	0.9399	0.93989	1	17936	0	0.81221	0.0011727	0.0042584	0.603157	139	3	0.81221
CISD1	4	0.20449	0.2458	1	4634	1	0.81133	0.0062083	0.017245	0.842654	411	3	0.81133
COLCA1	4	0.22714	0.26247	1	4936	1	0.80918	0.004298	0.012398	0.797694	311	3	0.80918
LPCAT1	4	0.87186	0.87166	1	16579	0	0.8086	0.0027463	0.0084315	0.726094	232	3	0.8086
DPH3	4	0.87437	0.87421	1	16636	0	0.80735	0.0073071	0.019974	0.886343	452	3	0.80735
ANKRD35	4	0.54956	0.54893	1	10385	0	0.80665	0.00023616	0.0009028	0.394641	46	3	0.80665
KANSL1	4	0.82422	0.82405	1	15638	0	0.80456	0.0084505	0.022756	0.898989	504	3	0.80456
RSU1	4	0.98148	0.98142	1	18759	0	0.80315	0.0049888	0.014143	0.806145	352	3	0.80315
GPR142	4	0.33823	0.34992	1	6549	1	0.80295	0.0029325	0.008913	0.737542	242	3	0.80295
SGTA	4	0.89396	0.89385	1	17024	0	0.80196	0.0002891	0.0010919	0.430499	51	2	0.80196
DAXX	4	0.12378	0.18921	1	3586	1	0.80156	0.002473	0.0077401	0.711814	216	3	0.80156
AP3S2	4	0.39319	0.39766	1	7421	1	0.79868	0.0047516	0.013555	0.805125	335	3	0.79868
POLR2H	4	0.99553	0.99551	1	19086	0	0.79859	0.0015371	0.0052683	0.613496	171	3	0.79859
C1orf186	4	0.95155	0.95149	1	18157	0	0.79836	0.0010768	0.0039162	0.588111	133	3	0.79836
ANKDD1B	4	0.99876	0.99875	1	19180	0	0.79435	0.0012417	0.0044958	0.603157	146	4	0.79435
EIF4A1	4	0.99324	0.99327	1	19027	0	0.79255	0.018684	0.04761	0.9684	984	3	0.79255
EIF3L	4	0.85814	0.85789	1	16300	0	0.79236	0.00397	0.011546	0.778718	297	3	0.79236
NOP56	4	0.24375	0.2749	1	5149	1	0.79019	0.0094245	0.02516	0.911323	553	3	0.79019
C10orf71	4	0.9999	0.9999	1	19214	0	0.78988	9.6387e-05	0.00038628	0.310693	25	4	0.78988
VPS37C	4	0.62714	0.62681	1	11874	0	0.78918	0.0040943	0.011882	0.786285	302	3	0.78918
NHLH2	4	0.12397	0.18932	1	3590	1	0.78636	0.0035992	0.010605	0.778718	270	3	0.78636
CDH19	3	0.46346	0.46355	1	8685	0	0.7848	0.0066415	0.018139	0.855415	428	2	0.7848
SYT1	4	0.59203	0.59164	1	11212	0	0.78461	0.0055897	0.015652	0.831618	378	3	0.78461
RHOC	4	0.98157	0.98152	1	18763	0	0.78436	0.0024916	0.0077879	0.711814	220	3	0.78436
CCDC6	4	0.94109	0.94108	1	17959	0	0.78384	0.0036819	0.010819	0.778718	276	3	0.78384
DRAM1	4	0.36984	0.37701	1	7043	1	0.78251	0.0048029	0.013691	0.805125	338	3	0.78251
AQP7	4	0.89588	0.89576	1	17062	0	0.7821	0.00093512	0.0033948	0.577012	117	2	0.7821
ZNF626	4	0.84413	0.84388	1	16055	0	0.78008	0.001423	0.0049744	0.609597	164	2	0.78008
ARFGAP1	4	0.98644	0.98639	1	18877	0	0.77815	0.0024134	0.0075826	0.711814	214	2	0.77815
PHF23	4	0.80605	0.80583	1	15304	0	0.77684	0.0064235	0.01777	0.852157	419	2	0.77684
USP17L28	4	0.085915	0.14442	1	2813	1	0.77652	0.0053927	0.015157	0.830343	365	3	0.77652
METAP2	4	0.89508	0.89496	1	17044	0	0.77583	0.0043035	0.012417	0.797694	312	3	0.77583
ZNF562	4	0.99647	0.99648	1	19113	0	0.77438	0.001284	0.0046194	0.603157	154	3	0.77438
HAUS4	4	0.87617	0.87602	1	16666	0	0.77221	0.0088171	0.023667	0.898989	528	3	0.77221
FAM25A	4	0.77206	0.77169	1	14637	0	0.77154	0.0047007	0.01341	0.805125	329	3	0.77154
CERS3	4	0.98844	0.98846	1	18922	0	0.77091	0.0032359	0.009691	0.757215	255	3	0.77091
RPS19	4	0.99956	0.99955	1	19200	0	0.77067	0.00043673	0.0016219	0.483181	65	4	0.77067
VRTN	4	0.98004	0.98006	1	18728	0	0.76976	0.0012438	0.0045012	0.603157	147	3	0.76976
RPL8	4	0.94333	0.94333	1	18003	0	0.76891	0.0041137	0.011926	0.786285	304	2	0.76891
PDZD7	4	0.85922	0.85891	1	16330	0	0.76862	0.0068645	0.01888	0.866777	438	3	0.76862
DDX21	4	0.65075	0.65044	1	12331	0	0.76828	0.011362	0.029952	0.913848	654	2	0.76828
RCOR3	4	0.88944	0.88934	1	16913	0	0.76641	0.0037088	0.010895	0.778718	279	3	0.76641
SMC3	4	0.8283	0.82812	1	15726	0	0.76567	0.010827	0.028668	0.913848	623	2	0.76567
POLH	4	0.96006	0.95996	1	18317	0	0.76327	0.0058055	0.016193	0.840704	387	3	0.76327
GMPPB	4	0.90224	0.90219	1	17181	0	0.76291	0.0027859	0.0085353	0.726163	234	2	0.76291
ZSCAN31	4	0.95208	0.95202	1	18173	0	0.76204	0.0036075	0.010628	0.778718	271	3	0.76204
KRR1	4	0.99642	0.99642	1	19109	0	0.76151	0.006572	0.01814	0.855415	425	3	0.76151
TIMELESS	4	0.52425	0.52378	1	9915	0	0.76123	0.0067271	0.018557	0.861786	432	2	0.76123
EFCAB1	3	0.99221	0.99231	1	19009	0	0.75931	0.022038	0.043972	0.9684	1138	2	0.75931
GALNT1	4	0.18706	0.23328	1	4401	1	0.75806	0.0042227	0.01221	0.79453	308	3	0.75806
EIF4EBP1	4	0.99866	0.99864	1	19176	0	0.75761	0.0030586	0.009238	0.749022	248	3	0.75761
XPNPEP1	3	0.90548	0.90558	1	17244	0	0.75746	0.00080673	0.0023066	0.509127	103	2	0.75746
ZNF534	4	0.9905	0.99048	1	18976	0	0.75726	0.0013899	0.0048921	0.608729	158	3	0.75726
NBPF8	4	0.2901	0.31076	1	5809	1	0.75684	0.0086546	0.023263	0.898989	518	3	0.75684
CCDC109B	4	0.24473	0.27565	1	5160	1	0.75605	0.002753	0.0084497	0.726094	233	2	0.75605
SLC25A28	4	0.98119	0.98115	1	18755	0	0.75557	0.0046151	0.01319	0.805125	325	3	0.75557
KCMF1	4	0.99981	0.9998	1	19209	0	0.75515	0.00019356	0.0007344	0.345038	42	4	0.75515
B4GALT3	4	0.18854	0.23434	1	4416	1	0.75407	0.00052951	0.0019673	0.488388	81	2	0.75407
XAGE5	4	0.69299	0.69268	1	13128	0	0.75336	0.0048114	0.013712	0.805125	339	3	0.75336
RPL14	3	0.99699	0.99702	1	19129	0	0.75244	0.0030096	0.008364	0.724927	246	3	0.75244
WDFY4	4	0.15667	0.21184	1	3993	1	0.75181	0.0034333	0.010194	0.777938	262	3	0.75181
SLC4A7	4	0.95554	0.95543	1	18221	0	0.75049	0.0090419	0.024219	0.901639	539	3	0.75049
NR2C2AP	4	0.88459	0.88447	1	16815	0	0.75046	0.0084284	0.022698	0.898989	501	2	0.75046
NCL	4	0.97594	0.97605	1	18653	0	0.74886	0.0074341	0.020276	0.886343	460	3	0.74886
UBXN10	3	0.12833	0.15752	1	3650	1	0.74872	0.013762	0.030086	0.913848	765	2	0.74872
RBM25	4	0.75618	0.75587	1	14333	0	0.74692	0.010967	0.028994	0.913848	635	3	0.74692
PDZD9	4	0.31959	0.33452	1	6255	1	0.74672	0.001641	0.0055426	0.623569	178	3	0.74672
APCDD1L	4	0.681	0.68078	1	12896	0	0.74604	0.010693	0.028349	0.913848	619	3	0.74604
ERICH1	4	0.95212	0.95205	1	18174	0	0.7452	0.00034111	0.001277	0.449197	56	2	0.7452
TUBB4B	4	0.70249	0.70209	1	13301	0	0.74214	8.1453e-05	0.00032818	0.274959	24	2	0.74214
SNRNP25	4	0.97907	0.97913	1	18707	0	0.73959	0.013471	0.035033	0.935994	750	3	0.73959
ETNPPL	4	0.99388	0.99391	1	19045	0	0.73848	0.0054417	0.015292	0.830343	370	3	0.73848
RBP3	4	0.99899	0.99898	1	19184	0	0.73819	0.001013	0.0036735	0.582292	125	4	0.73819
NDUFB11	4	0.013498	0.033688	0.902592	742	1	0.73739	0.0013216	0.0047164	0.607927	156	2	0.73739
ME2	4	0.34753	0.35777	1	6691	1	0.73681	0.0055754	0.015616	0.831618	377	3	0.73681
EARS2	4	0.54953	0.54891	1	10384	0	0.73613	0.0084677	0.0228	0.898989	505	3	0.73613
CD300C	4	0.6503	0.64997	1	12319	0	0.73593	0.0038816	0.011329	0.778718	290	3	0.73593
KCTD14	4	0.22311	0.25953	1	4879	1	0.73398	0.010966	0.028989	0.913848	634	3	0.73398
XKR3	4	0.37125	0.37824	1	7073	1	0.73375	0.0099292	0.026417	0.911323	581	3	0.73375
PARG	4	0.9997	0.99969	1	19205	0	0.73249	0.00029813	0.0011239	0.434596	52	4	0.73249
NPY4R	4	0.96199	0.96189	1	18354	0	0.73228	0.0012493	0.0045184	0.603157	148	2	0.73228
DLG5	4	0.96762	0.96756	1	18483	0	0.73179	0.0049942	0.014152	0.806145	353	3	0.73179
AGFG1	4	0.93791	0.93789	1	17900	0	0.73123	0.0047504	0.013553	0.805125	334	3	0.73123
OR13J1	4	0.95864	0.95855	1	18286	0	0.73117	0.00087802	0.0032077	0.577012	111	2	0.73117
ZBTB41	4	0.99722	0.99722	1	19134	0	0.73089	0.00489	0.01391	0.805125	344	3	0.73089
ZNF841	4	0.95235	0.95228	1	18176	0	0.73037	0.0067449	0.018604	0.861968	434	3	0.73037
NUP37	4	0.99557	0.99555	1	19087	0	0.7295	0.008289	0.022371	0.898989	495	3	0.7295
CMKLR1	4	0.95569	0.95559	1	18225	0	0.72881	0.0072293	0.019783	0.885962	449	3	0.72881
AHR	4	0.98556	0.98552	1	18859	0	0.72803	0.0016998	0.0056854	0.629502	181	3	0.72803
TADA2A	4	0.9167	0.91669	1	17468	0	0.72782	0.0071684	0.019647	0.885772	446	3	0.72782
ALG8	4	0.99376	0.99379	1	19040	0	0.72499	0.0037859	0.01109	0.778718	281	3	0.72499
MINPP1	4	0.98707	0.98702	1	18888	0	0.72461	0.0050929	0.014416	0.818014	354	3	0.72461
AGBL5	4	0.9229	0.92297	1	17602	0	0.72321	0.0099676	0.026513	0.911323	585	2	0.72321
DIAPH2	4	0.96744	0.96736	1	18480	0	0.723	0.0001312	0.00052169	0.32251	31	2	0.723
AGA	4	0.80904	0.80881	1	15354	0	0.72297	0.010185	0.027074	0.913848	595	3	0.72297
FAU	4	0.99938	0.99937	1	19194	0	0.72213	0.00062441	0.002312	0.509127	88	4	0.72213
RNF5	4	0.89826	0.89815	1	17105	0	0.72154	0.0048889	0.013908	0.805125	343	2	0.72154
PTPRJ	4	0.99048	0.99046	1	18975	0	0.72119	0.0075657	0.020597	0.890484	465	3	0.72119
LOC388436	4	0.97989	0.97992	1	18723	0	0.72077	0.0085351	0.022962	0.898989	510	2	0.72077
COPA	4	0.89101	0.8909	1	16951	0	0.72044	0.0045339	0.01299	0.805125	321	3	0.72044
ACTL10	4	0.64898	0.64864	1	12291	0	0.72001	0.00066736	0.0024583	0.509595	95	2	0.72001
SPAG16	4	0.46716	0.4669	1	8753	1	0.7199	0.0028355	0.0086663	0.729131	238	2	0.7199
SIX6	4	0.58654	0.58608	1	11108	0	0.71861	0.0087949	0.023613	0.898989	525	3	0.71861
MT1B	4	0.32785	0.34124	1	6384	1	0.71849	0.0012784	0.0046056	0.603157	152	2	0.71849
FBXO11	4	0.17486	0.22456	1	4234	1	0.71839	0.0019052	0.0062319	0.659536	190	3	0.71839
FURIN	4	0.99304	0.99305	1	19022	0	0.71759	0.0029021	0.0088362	0.735885	240	3	0.71759
CHD7	4	0.86625	0.866	1	16471	0	0.71735	0.012305	0.032267	0.917718	705	3	0.71735
ZHX3	4	0.28681	0.30814	1	5763	1	0.71687	0.0021562	0.0069144	0.681542	204	2	0.71687
HIST2H4B	4	0.83629	0.8361	1	15887	0	0.71679	0.00064624	0.0023849	0.509127	89	2	0.71679
CELF1	4	0.76784	0.76751	1	14559	0	0.71533	0.00049221	0.0018359	0.483181	73	2	0.71533
NUP43	4	0.22024	0.25738	1	4841	1	0.71467	0.014139	0.036708	0.942847	778	2	0.71467
ENTPD2	4	0.73399	0.73361	1	13935	0	0.71394	0.00010097	0.00040499	0.313214	26	2	0.71394
EXOC7	4	0.70565	0.70524	1	13363	0	0.71358	0.003702	0.010876	0.778718	278	2	0.71358
PRSS53	4	0.98802	0.98803	1	18910	0	0.71353	0.0058759	0.01639	0.842458	390	3	0.71353
CHP1	4	0.85191	0.85161	1	16203	0	0.71347	0.0016452	0.005551	0.623569	179	3	0.71347
C14orf39	4	0.98908	0.98908	1	18937	0	0.71333	0.0047303	0.0135	0.805125	331	2	0.71333
NSMCE4A	4	0.99845	0.99844	1	19167	0	0.71327	0.0080353	0.021738	0.898989	484	3	0.71327
OR1A2	4	0.057424	0.10152	1	1986	1	0.71316	0.0070838	0.01942	0.880619	443	2	0.71316
PRG2	4	0.99945	0.99945	1	19195	0	0.71224	0.00054571	0.002025	0.489686	82	4	0.71224
SMARCAL1	4	0.99895	0.99895	1	19182	0	0.71223	0.0010474	0.0038035	0.583818	131	4	0.71223
ATP11B	4	0.36764	0.37506	1	7012	1	0.71203	0.0075817	0.020637	0.890484	466	3	0.71203
PCDHA13	4	0.35739	0.36617	1	6853	1	0.712	0.0099372	0.026431	0.911323	582	3	0.712
CFAP70	4	0.55613	0.55545	1	10504	0	0.71192	0.0054399	0.015285	0.830343	369	3	0.71192
RERE	4	0.98007	0.98009	1	18730	0	0.7117	0.0021388	0.0068696	0.680461	203	2	0.7117
EIF3I	4	0.46958	0.4693	1	8791	1	0.71155	0.0061893	0.017206	0.842654	408	2	0.71155
EXOSC9	4	0.09875	0.16341	1	3153	1	0.71084	0.0039567	0.011509	0.778718	295	2	0.71084
QSOX2	4	0.97185	0.97187	1	18565	0	0.70939	0.0085085	0.022897	0.898989	508	3	0.70939
FGFBP3	4	0.97418	0.97424	1	18623	0	0.70935	0.0097776	0.026053	0.911323	568	3	0.70935
SH2D4A	4	0.42806	0.42952	1	8024	1	0.70852	0.0046891	0.013373	0.805125	328	3	0.70852
PDCL	4	0.37469	0.3812	1	7133	1	0.70838	0.013136	0.03423	0.931383	738	3	0.70838
WDR6	4	0.5414	0.54082	1	10228	0	0.70801	0.0083446	0.022506	0.898989	498	3	0.70801
KCNJ1	4	0.65294	0.65257	1	12373	0	0.7071	0.01377	0.035792	0.937562	766	2	0.7071
ANKRD17	4	0.99987	0.99987	1	19213	0	0.70629	0.00013164	0.00052317	0.32251	32	4	0.70629
DNAJC9	4	0.64932	0.64899	1	12299	0	0.70546	0.0019573	0.0063669	0.663341	193	2	0.70546
TSHZ2	4	0.7652	0.76481	1	14517	0	0.70487	0.00026369	0.00099881	0.41842	48	2	0.70487
THAP1	4	0.99347	0.9935	1	19035	0	0.70486	0.013579	0.035309	0.935994	755	3	0.70486
CCDC47	4	0.9913	0.99132	1	18989	0	0.70377	0.0081893	0.022122	0.898989	490	3	0.70377
ACTR1A	4	0.92121	0.92127	1	17559	0	0.69905	0.010415	0.027675	0.913848	602	3	0.69905
TRIM71	4	0.91081	0.91071	1	17364	0	0.69901	0.0078201	0.021201	0.894068	475	3	0.69901
DPYSL4	4	0.073735	0.1262	1	2463	1	0.69839	0.011516	0.030321	0.913848	664	3	0.69839
PROX1	4	0.14977	0.20699	1	3919	1	0.69796	0.0051208	0.014482	0.818014	356	3	0.69796
RPL29	4	0.58127	0.5807	1	11014	0	0.69737	0.0072915	0.019933	0.886343	451	3	0.69737
ZNF200	4	0.98639	0.98634	1	18874	0	0.69628	0.017745	0.0454	0.9684	934	3	0.69628
EMC7	4	0.52239	0.52188	1	9874	0	0.69529	0.018894	0.048078	0.969656	994	2	0.69529
TEX10	4	0.79689	0.79663	1	15124	0	0.69522	0.0012382	0.0044869	0.603157	145	2	0.69522
ODF4	4	0.58505	0.58458	1	11082	0	0.69509	0.009453	0.025238	0.911323	555	3	0.69509
DNAJB8	4	0.24379	0.27493	1	5150	1	0.69489	0.0036418	0.010719	0.778718	273	2	0.69489
TUBB8	4	0.91757	0.91754	1	17484	0	0.69432	0.012807	0.033448	0.924045	725	3	0.69432
ACTG1	4	0.68035	0.6801	1	12883	0	0.69303	0.0039065	0.011388	0.778718	293	3	0.69303
CXCL12	4	0.99821	0.9982	1	19160	0	0.69271	0.0054271	0.015253	0.830343	368	3	0.69271
INPP5A	4	0.99616	0.99614	1	19103	0	0.69176	0.0046463	0.013266	0.805125	327	3	0.69176
SIL1	4	0.86793	0.86769	1	16505	0	0.69159	0.011411	0.030078	0.913848	657	3	0.69159
ERMAP	3	0.12535	0.15525	1	3608	1	0.68986	0.023402	0.046182	0.9684	1182	2	0.68986
MOGS	4	0.81407	0.81386	1	15447	0	0.68954	0.0060962	0.016964	0.842654	403	3	0.68954
SLC44A5	4	0.98475	0.98472	1	18837	0	0.6893	0.0065219	0.018013	0.854766	423	3	0.6893
CHTF18	4	0.1494	0.20673	1	3915	1	0.68887	0.017716	0.045338	0.9684	932	3	0.68887
MUC1	4	0.99343	0.99347	1	19033	0	0.68746	0.0057347	0.016024	0.840704	383	3	0.68746
B3GNT3	4	0.26834	0.29376	1	5497	1	0.68745	0.007861	0.021307	0.896319	478	2	0.68745
ARMC4	4	0.80564	0.80539	1	15295	0	0.68679	0.0049513	0.014054	0.805125	350	3	0.68679
NOL6	4	0.98621	0.98618	1	18869	0	0.68559	0.005943	0.01656	0.842458	391	3	0.68559
RGS9	4	0.92123	0.92129	1	17560	0	0.68527	0.0016993	0.0056844	0.629502	180	3	0.68527
ELOVL6	4	0.99974	0.99973	1	19207	0	0.68518	0.00025858	0.0009801	0.41842	47	4	0.68518
C17orf53	4	0.99651	0.99652	1	19115	0	0.68513	0.0098413	0.026204	0.911323	572	3	0.68513
ING1	4	0.93423	0.93423	1	17821	0	0.68493	0.004868	0.013858	0.805125	342	3	0.68493
MMS22L	4	0.41248	0.41516	1	7752	1	0.6842	0.0098546	0.026232	0.911323	574	3	0.6842
TNFAIP1	4	0.97002	0.96998	1	18531	0	0.68351	0.018464	0.047105	0.9684	970	2	0.68351
INO80	4	0.95711	0.95699	1	18253	0	0.68328	0.019211	0.048827	0.973355	1005	3	0.68328
KDM4D	4	0.99312	0.99313	1	19023	0	0.68319	0.0077037	0.020909	0.893869	470	3	0.68319
CHAT	4	0.3824	0.38799	1	7243	1	0.68229	0.0031842	0.0095674	0.757215	254	3	0.68229
CCIN	4	0.3951	0.39936	1	7456	1	0.68201	0.010429	0.027702	0.913848	603	3	0.68201
TMEM206	4	0.94988	0.94981	1	18126	0	0.68179	0.0092933	0.024842	0.911323	548	3	0.68179
PDCD2L	4	0.8743	0.87415	1	16634	0	0.67978	0.0066204	0.018261	0.857905	427	3	0.67978
CALHM3	4	0.99614	0.99613	1	19102	0	0.67958	0.0084964	0.022868	0.898989	506	3	0.67958
PSMA4	4	0.99112	0.99113	1	18987	0	0.67952	0.016881	0.043363	0.9684	895	3	0.67952
TRMT2A	4	0.98524	0.9852	1	18853	0	0.67939	0.0064873	0.017919	0.85382	422	3	0.67939
PSMB11	4	0.97596	0.97607	1	18654	0	0.67921	0.0041277	0.011966	0.786336	305	3	0.67921
DONSON	4	0.98281	0.98278	1	18797	0	0.67889	0.0038191	0.011168	0.778718	285	3	0.67889
TSC1	4	0.56878	0.56812	1	10765	0	0.67803	0.0023071	0.0073152	0.700448	210	2	0.67803
VWA5B1	4	0.58434	0.58388	1	11069	0	0.67577	0.0057922	0.016161	0.840704	386	3	0.67577
UCHL5	4	0.95694	0.95684	1	18247	0	0.67539	0.0089041	0.023874	0.899377	533	3	0.67539
NAA50	4	0.2013	0.24351	1	4589	1	0.67534	0.0059688	0.016621	0.842458	395	2	0.67534
TMA7	4	0.99774	0.99775	1	19152	0	0.67508	0.012573	0.032886	0.919697	717	3	0.67508
TRMT11	4	0.66745	0.66715	1	12648	0	0.67426	0.011797	0.031026	0.916782	676	3	0.67426
SEC16A	4	0.036466	0.069656	0.991934	1411	1	0.67348	0.017078	0.043845	0.9684	903	2	0.67348
PAPSS2	4	0.99662	0.99664	1	19120	0	0.67303	0.0026505	0.0081882	0.722965	227	3	0.67303
USP54	4	0.99951	0.9995	1	19197	0	0.67261	0.000488	0.0018216	0.483181	72	4	0.67261
C1QTNF8	4	0.36571	0.37338	1	6981	1	0.67241	0.003905	0.011384	0.778718	292	2	0.67241
DRC7	4	0.94309	0.94309	1	17995	0	0.67077	0.01457	0.037749	0.947193	800	3	0.67077
ESF1	4	0.98808	0.98809	1	18911	0	0.67068	0.018676	0.047593	0.9684	981	3	0.67068
CHMP5	4	0.3327	0.34531	1	6455	1	0.66911	0.0038554	0.011267	0.778718	289	3	0.66911
NHLRC2	4	0.93443	0.93444	1	17828	0	0.66849	0.012064	0.031679	0.916782	691	3	0.66849
PC	4	0.32547	0.3393	1	6347	1	0.66816	0.00081326	0.0029605	0.561601	106	2	0.66816
PRR9	4	0.39113	0.3958	1	7386	1	0.66757	0.0056813	0.015886	0.836439	381	3	0.66757
LY6G6D	4	0.48704	0.4867	1	9116	0	0.66722	0.013947	0.036227	0.942847	771	2	0.66722
VMO1	4	0.66855	0.66826	1	12673	0	0.66661	0.0073701	0.020121	0.886343	456	2	0.66661
EIF3H	4	0.98902	0.98902	1	18933	0	0.66624	0.017917	0.045805	0.9684	941	3	0.66624
SDR39U1	4	0.12264	0.18842	1	3577	1	0.66622	0.016922	0.043463	0.9684	897	2	0.66622
LARS	4	0.45144	0.45165	1	8451	1	0.66621	0.0073491	0.020076	0.886343	454	2	0.66621
RPLP0	4	0.31517	0.33098	1	6186	1	0.66588	0.012434	0.032572	0.919697	709	3	0.66588
XIAP	4	0.84443	0.84416	1	16058	0	0.66537	0.008214	0.022183	0.898989	491	3	0.66537
TVP23C	4	0.43961	0.44039	1	8243	1	0.66414	0.0031771	0.0095472	0.757215	253	2	0.66414
DCP1A	4	0.99371	0.99375	1	19038	0	0.66364	0.0038133	0.011153	0.778718	284	3	0.66364
SMAD5	4	0.99492	0.99492	1	19071	0	0.66336	0.015257	0.039435	0.959775	823	3	0.66336
HSFY2	4	0.7596	0.75922	1	14397	0	0.6623	0.011236	0.029652	0.913848	648	3	0.6623
USP38	4	0.56006	0.55938	1	10592	0	0.66221	7.8724e-05	0.00031587	0.274959	23	2	0.66221
WDHD1	4	0.97878	0.97884	1	18698	0	0.66183	0.014254	0.036996	0.942847	788	3	0.66183
TAS2R16	4	0.98788	0.98789	1	18906	0	0.66167	0.0036734	0.010796	0.778718	275	3	0.66167
SAMM50	4	0.99832	0.99831	1	19163	0	0.66046	0.010212	0.027138	0.913848	596	3	0.66046
CD3G	4	0.24745	0.27773	1	5196	1	0.66007	0.0065273	0.018024	0.854766	424	2	0.66007
HS3ST5	4	0.99715	0.99714	1	19133	0	0.65791	0.0011279	0.004093	0.603157	136	2	0.65791
GFPT1	4	0.69588	0.6955	1	13179	0	0.65751	0.0022711	0.0072152	0.69873	207	2	0.65751
TSPAN3	4	0.8244	0.82424	1	15646	0	0.65745	0.012807	0.033448	0.924045	724	3	0.65745
SF3B4	4	0.99129	0.99131	1	18988	0	0.65625	0.0086693	0.023308	0.898989	520	3	0.65625
RAC2	4	0.88856	0.88847	1	16893	0	0.65563	0.0088132	0.023659	0.898989	526	3	0.65563
SMARCA2	4	0.27356	0.29782	1	5572	1	0.6555	0.0057614	0.016085	0.840704	384	2	0.6555
WDR77	4	0.63953	0.63924	1	12110	0	0.65524	0.00048239	0.0018039	0.483181	70	2	0.65524
RAVER2	4	0.9977	0.99771	1	19150	0	0.65522	0.012025	0.031593	0.916782	687	3	0.65522
UNC5B	4	0.99647	0.99648	1	19111	0	0.65519	0.0023432	0.0074009	0.701966	212	3	0.65519
SYT15	4	0.77906	0.77864	1	14766	0	0.65482	0.018967	0.048242	0.970263	996	2	0.65482
ZNF566	4	0.88988	0.88977	1	16926	0	0.65447	0.0011725	0.0042579	0.603157	138	2	0.65447
RPS2	4	0.88756	0.88748	1	16877	0	0.65395	0.012746	0.033294	0.924045	721	2	0.65395
KIF15	4	0.99764	0.99764	1	19149	0	0.65365	0.016967	0.043575	0.9684	899	3	0.65365
FAM159B	4	0.33537	0.34752	1	6506	1	0.65344	0.0054797	0.015379	0.830343	372	2	0.65344
CDCA3	4	0.51532	0.51477	1	9748	0	0.65288	0.0039594	0.011517	0.778718	296	2	0.65288
PLGLB1	4	0.42703	0.42854	1	8006	1	0.65285	0.012104	0.031781	0.916782	694	3	0.65285
OR4D9	4	0.97311	0.97314	1	18596	0	0.65284	0.016806	0.04319	0.9684	890	2	0.65284
VANGL2	4	0.56817	0.5675	1	10755	0	0.65198	0.0048157	0.013722	0.805125	340	3	0.65198
CAV2	4	0.98454	0.9845	1	18830	0	0.65124	0.018692	0.04763	0.9684	986	3	0.65124
MPPED1	4	0.97821	0.9783	1	18686	0	0.64956	0.011061	0.029237	0.913848	639	3	0.64956
MYO1B	4	0.81939	0.81922	1	15549	0	0.64899	0.010845	0.028709	0.913848	625	3	0.64899
IL17RD	4	0.82918	0.829	1	15750	0	0.64892	0.017295	0.044376	0.9684	913	3	0.64892
ATOH8	4	0.33695	0.34887	1	6529	1	0.64777	0.005815	0.016222	0.840704	388	3	0.64777
COPS2	4	0.69267	0.69233	1	13117	0	0.64758	0.016679	0.042894	0.9684	884	3	0.64758
CAP1	4	0.82849	0.82833	1	15731	0	0.64735	0.0013678	0.0048306	0.608729	157	2	0.64735
INTS9	4	0.49743	0.49696	1	9302	0	0.64713	0.0049359	0.014018	0.805125	348	3	0.64713
METTL23	4	0.83855	0.8383	1	15937	0	0.64679	0.0074185	0.02024	0.886343	458	3	0.64679
TERF1	4	0.82424	0.82408	1	15639	0	0.64656	0.0020358	0.0065889	0.673393	196	2	0.64656
ZNF189	4	0.99395	0.994	1	19046	0	0.64606	0.0044185	0.012678	0.805125	315	3	0.64606
ATF7IP	4	0.99965	0.99964	1	19203	0	0.64533	0.00035043	0.0013095	0.449197	58	4	0.64533
IGLON5	4	0.92353	0.92365	1	17620	0	0.64411	0.0044454	0.012747	0.805125	317	2	0.64411
NCOA2	4	0.45764	0.45767	1	8571	1	0.64393	0.016858	0.043308	0.9684	892	3	0.64393
PRPF38B	4	0.32331	0.33751	1	6316	1	0.64377	0.0092039	0.024619	0.90999	544	3	0.64377
C20orf96	4	0.20471	0.24596	1	4637	1	0.64325	0.011968	0.03145	0.916782	683	3	0.64325
SENP6	4	0.87924	0.87915	1	16719	0	0.64103	0.017359	0.044535	0.9684	914	2	0.64103
BEAN1	4	0.99922	0.99921	1	19190	0	0.64064	0.00078047	0.0028546	0.557291	102	4	0.64064
SDS	4	0.07621	0.12988	1	2535	1	0.64027	0.0063901	0.017692	0.852157	417	3	0.64027
ARHGEF2	4	0.87532	0.87517	1	16652	0	0.6399	0.0083282	0.022467	0.898989	497	3	0.6399
SPSB1	4	0.82983	0.82968	1	15761	0	0.63978	0.0053891	0.015148	0.830343	364	3	0.63978
TMEM140	4	0.58099	0.58044	1	11008	0	0.63921	0.010859	0.028745	0.913848	627	3	0.63921
ANKRD32	4	0.31383	0.32991	1	6162	1	0.63853	0.018167	0.046402	0.9684	955	2	0.63853
KCNF1	4	0.98126	0.98122	1	18756	0	0.63834	0.013265	0.03454	0.933508	743	3	0.63834
KLHL12	4	0.95112	0.95106	1	18150	0	0.63833	0.0068519	0.018851	0.866777	437	3	0.63833
RPS11	4	0.98098	0.98095	1	18751	0	0.63809	0.016765	0.043103	0.9684	887	3	0.63809
BCCIP	4	0.99846	0.99844	1	19168	0	0.63769	0.016628	0.042786	0.9684	879	3	0.63769
UBFD1	4	0.88047	0.88036	1	16738	0	0.63761	0.012425	0.032545	0.919697	708	3	0.63761
ACSM2B	4	0.83672	0.83652	1	15897	0	0.63729	0.013716	0.035665	0.937434	763	3	0.63729
ORC5	4	0.63066	0.63034	1	11942	0	0.63723	0.0043229	0.01246	0.797897	313	2	0.63723
JUN	4	0.94727	0.94721	1	18069	0	0.63596	0.0077606	0.021051	0.894068	473	3	0.63596
PEX13	4	0.72495	0.72465	1	13742	0	0.63583	0.017999	0.045982	0.9684	946	3	0.63583
ZNF267	4	0.96498	0.9649	1	18429	0	0.63548	0.010169	0.02703	0.913848	593	2	0.63548
ZNF593	4	0.63494	0.63459	1	12023	0	0.63536	0.0072075	0.01974	0.885962	448	3	0.63536
PRR11	4	0.93561	0.93559	1	17852	0	0.63445	0.0086253	0.023189	0.898989	515	3	0.63445
AGAP9	4	0.99378	0.99381	1	19043	0	0.63427	0.014207	0.036868	0.942847	784	3	0.63427
OR5M10	4	0.11629	0.18409	1	3509	1	0.63381	0.0069247	0.01902	0.871208	439	2	0.63381
THNSL2	4	0.99735	0.99734	1	19135	0	0.63379	0.00957	0.025532	0.911323	560	3	0.63379
SIN3A	4	0.96378	0.96371	1	18401	0	0.63344	0.010335	0.027452	0.913848	599	3	0.63344
C6orf47	4	0.97486	0.97493	1	18636	0	0.63332	0.0089066	0.023884	0.899377	534	3	0.63332
TMEM178A	4	0.85757	0.85734	1	16292	0	0.63286	0.010357	0.027519	0.913848	600	3	0.63286
SAR1B	4	0.34483	0.35551	1	6650	1	0.63265	0.0076764	0.020845	0.893717	469	3	0.63265
ZNF75D	4	0.041967	0.078077	1	1561	1	0.63241	0.011878	0.031221	0.916782	678	3	0.63241
FAM21A	4	0.76817	0.76784	1	14564	0	0.63052	0.015962	0.041174	0.96197	859	3	0.63052
MAP4	4	0.9319	0.93191	1	17781	0	0.63023	0.0045241	0.012963	0.805125	320	2	0.63023
USP19	4	0.98836	0.98837	1	18919	0	0.63019	0.011452	0.030185	0.913848	659	2	0.63019
RANBP17	4	0.99484	0.99485	1	19067	0	0.63016	0.016172	0.041671	0.966466	866	3	0.63016
VNN1	4	0.98833	0.98834	1	18918	0	0.63006	0.0099479	0.026465	0.911323	583	3	0.63006
VCPIP1	4	0.99799	0.99799	1	19157	0	0.62965	0.0095335	0.02544	0.911323	557	3	0.62965
H2AFB2	4	0.99524	0.99524	1	19080	0	0.62884	0.0080027	0.021655	0.898989	481	3	0.62884
TMEM180	4	0.9966	0.99662	1	19118	0	0.62869	0.0081286	0.021976	0.898989	487	2	0.62869
DNAJC21	4	0.99916	0.99915	1	19189	0	0.62829	0.00084435	0.0030762	0.577012	107	4	0.62829
ZMIZ1	4	0.99955	0.99954	1	19199	0	0.62812	0.00045215	0.0016911	0.483181	67	4	0.62812
SNRPD2	4	0.84316	0.84288	1	16035	0	0.62812	0.00091816	0.0033323	0.577012	115	2	0.62812
COX7B2	4	0.98003	0.98005	1	18726	0	0.62805	0.0074207	0.020247	0.886343	459	3	0.62805
DRD5	4	0.99883	0.99882	1	19181	0	0.62742	0.0011687	0.0042432	0.603157	137	4	0.62742
RGPD3	4	0.55553	0.55487	1	10491	0	0.62737	0.0059959	0.016704	0.842458	397	2	0.62737
SLMAP	4	0.42415	0.42586	1	7954	1	0.62691	0.0066701	0.018387	0.859445	430	3	0.62691
VPS53	4	0.61098	0.61054	1	11564	0	0.62682	0.016675	0.042885	0.9684	883	2	0.62682
C9orf24	4	0.99833	0.99832	1	19164	0	0.62642	0.013713	0.035658	0.937434	762	3	0.62642
TBC1D22B	4	0.93946	0.93948	1	17926	0	0.62568	0.0041012	0.011898	0.786285	303	2	0.62568
TPM4	4	0.44239	0.44307	1	8295	1	0.62531	0.0021239	0.0068327	0.680154	202	3	0.62531
AGER	4	0.4501	0.45036	1	8430	1	0.62436	0.0018641	0.0061152	0.65061	189	2	0.62436
PRAMEF4	4	0.92381	0.92391	1	17626	0	0.62407	0.0064345	0.017799	0.852157	420	3	0.62407
HDGFL1	4	0.99644	0.99645	1	19110	0	0.62361	0.0073257	0.020023	0.886343	453	3	0.62361
SNX33	4	0.13922	0.19981	1	3777	1	0.62299	0.0086106	0.023152	0.898989	514	3	0.62299
CNOT10	4	0.95295	0.95287	1	18183	0	0.62297	0.019016	0.048362	0.970263	999	2	0.62297
PALM2-AKAP2	4	0.93923	0.93922	1	17921	0	0.62252	0.019049	0.048446	0.970263	1001	3	0.62252
ST3GAL5	4	0.99406	0.9941	1	19050	0	0.62233	0.008552	0.023004	0.898989	511	2	0.62233
PRUNE	4	0.961	0.96088	1	18334	0	0.62211	0.0055533	0.015566	0.831618	376	3	0.62211
OR7G2	4	0.32917	0.3424	1	6408	1	0.62193	0.0015628	0.0053319	0.613496	173	2	0.62193
CAPN14	4	0.99652	0.99653	1	19116	0	0.62188	0.0045845	0.013115	0.805125	323	2	0.62188
IL20	4	0.39657	0.40072	1	7486	1	0.62124	0.012134	0.031843	0.916782	695	2	0.62124
AVP	4	0.024775	0.05145	0.965221	1067	1	0.61925	0.011024	0.029142	0.913848	638	3	0.61925
GLG1	4	0.90273	0.90269	1	17194	0	0.61872	0.019156	0.048688	0.973186	1003	2	0.61872
LOC101928436	4	0.75651	0.75618	1	14340	0	0.6186	0.010039	0.026698	0.912893	588	3	0.6186
DYNC1LI2	4	0.78379	0.78348	1	14850	0	0.61819	0.0081066	0.021918	0.898989	486	2	0.61819
GLI4	4	0.9779	0.97801	1	18681	0	0.61796	0.0045049	0.012909	0.805125	319	3	0.61796
COL5A2	4	0.98543	0.98538	1	18856	0	0.61582	0.0010231	0.0037099	0.582292	127	3	0.61582
SMIM1	4	0.99028	0.99027	1	18969	0	0.6144	0.017995	0.045974	0.9684	945	3	0.6144
TMEM72	4	0.98254	0.9825	1	18789	0	0.61437	0.012558	0.032843	0.919697	716	3	0.61437
COPG1	4	0.90939	0.90932	1	17336	0	0.6125	0.018135	0.04632	0.9684	953	2	0.6125
CNOT4	4	0.99923	0.99922	1	19191	0	0.61223	0.00077096	0.0028231	0.557291	99	4	0.61223
FGG	4	0.93506	0.93506	1	17842	0	0.61219	0.011765	0.030951	0.916782	673	2	0.61219
YWHAZ	4	0.99859	0.99857	1	19174	0	0.61219	0.013536	0.035198	0.935994	753	3	0.61219
ABLIM2	4	0.9244	0.92448	1	17640	0	0.61207	0.015454	0.039907	0.959775	835	3	0.61207
TNFRSF6B	4	0.99793	0.99793	1	19155	0	0.61191	0.018848	0.047961	0.969237	992	3	0.61191
LRRC43	4	0.86866	0.86843	1	16517	0	0.61095	0.01122	0.029621	0.913848	647	2	0.61095
PAAF1	4	0.98721	0.98716	1	18891	0	0.61059	0.011367	0.029965	0.913848	656	3	0.61059
C1orf168	4	0.95073	0.95065	1	18145	0	0.61056	0.0034549	0.010248	0.777938	263	3	0.61056
TECR	4	0.97178	0.97179	1	18564	0	0.61044	0.0014425	0.0050221	0.609597	165	2	0.61044
ZNF19	4	0.080062	0.13564	1	2650	1	0.60996	0.00010816	0.0004306	0.317344	27	2	0.60996
TLR10	4	0.35115	0.36084	1	6749	1	0.60965	0.016307	0.042006	0.9684	871	3	0.60965
NUP205	4	0.16944	0.22074	1	4165	1	0.60939	0.0042183	0.012202	0.79453	307	2	0.60939
RNF219	4	0.14128	0.2012	1	3803	1	0.60923	0.016049	0.041382	0.96197	864	3	0.60923
FAM134B	4	0.85113	0.85085	1	16190	0	0.60736	0.0098227	0.026164	0.911323	571	3	0.60736
TMEM41A	4	0.99404	0.99408	1	19047	0	0.60731	0.004576	0.013094	0.805125	322	3	0.60731
CENPM	4	0.36705	0.37454	1	7008	1	0.60698	0.0086522	0.023254	0.898989	517	3	0.60698
ATG12	4	0.98916	0.98916	1	18940	0	0.6063	0.010557	0.028035	0.913848	611	2	0.6063
C11orf53	4	0.14119	0.20114	1	3801	1	0.60619	0.0099052	0.026364	0.911323	577	3	0.60619
IFNA10	4	0.51156	0.51101	1	9677	0	0.60612	0.0061001	0.016979	0.842654	404	3	0.60612
TMEM196	4	0.96291	0.96283	1	18372	0	0.60509	0.015904	0.041018	0.96197	855	3	0.60509
HIST1H3I	4	0.82297	0.82281	1	15618	0	0.60452	0.0099078	0.026366	0.911323	578	3	0.60452
ZFP82	4	0.059631	0.10486	1	2053	1	0.60333	0.006962	0.019108	0.873234	440	3	0.60333
LRRC32	4	0.97883	0.97889	1	18700	0	0.60322	0.0033298	0.0099263	0.764747	260	2	0.60322
SCUBE3	4	0.14875	0.20631	1	3909	1	0.60295	0.0051869	0.014644	0.822543	358	2	0.60295
RASGEF1A	4	0.78155	0.7812	1	14812	0	0.60281	0.013322	0.03467	0.934509	745	2	0.60281
ARID5B	4	0.97448	0.97454	1	18628	0	0.6026	0.01008	0.026798	0.912893	590	3	0.6026
AMER1	4	0.97156	0.97158	1	18560	0	0.60219	0.012545	0.032812	0.919697	714	3	0.60219
C5orf64	4	0.15529	0.21084	1	3970	1	0.60199	0.010448	0.027746	0.913848	605	3	0.60199
ABCF1	4	0.91943	0.91942	1	17525	0	0.60159	0.018198	0.046469	0.9684	957	3	0.60159
APH1A	4	0.89527	0.89516	1	17050	0	0.60149	0.01686	0.043312	0.9684	893	2	0.60149
ABHD14A	4	0.97423	0.97428	1	18624	0	0.60131	0.0059526	0.016583	0.842458	394	3	0.60131
CYP27A1	4	0.97188	0.97191	1	18567	0	0.60107	0.0090772	0.024303	0.901639	542	3	0.60107
MAL2	4	0.98651	0.98646	1	18878	0	0.60068	0.013651	0.035488	0.935994	759	3	0.60068
RASAL3	4	0.93447	0.93448	1	17830	0	0.60015	0.017034	0.043749	0.9684	902	3	0.60015
FAM107A	4	0.75213	0.75183	1	14247	0	0.60011	0.017904	0.045768	0.9684	939	2	0.60011
ZNF613	4	0.99742	0.99741	1	19143	0	0.59968	0.014217	0.036896	0.942847	785	3	0.59968
MMACHC	4	0.9995	0.99949	1	19196	0	0.59952	0.00050211	0.0018713	0.483181	77	4	0.59952
SPATC1	4	0.71307	0.71266	1	13488	0	0.59946	0.014649	0.037939	0.947685	804	2	0.59946
BRD1	4	0.92711	0.92722	1	17690	0	0.59815	0.011531	0.030359	0.913848	666	3	0.59815
PGBD1	4	0.6906	0.69028	1	13077	0	0.59734	0.0071971	0.019715	0.885962	447	2	0.59734
C11orf57	4	0.94134	0.94133	1	17967	0	0.59708	0.015004	0.03884	0.958276	814	2	0.59708
VGLL4	4	0.98372	0.98368	1	18817	0	0.59664	0.00018368	0.00070289	0.345038	39	2	0.59664
C14orf80	4	0.98039	0.9804	1	18735	0	0.59648	0.019666	0.049908	0.973355	1021	2	0.59648
USP17L5	4	0.98362	0.98356	1	18815	0	0.59581	0.0052547	0.014823	0.826815	359	3	0.59581
CDHR4	4	0.37671	0.38297	1	7163	1	0.59538	0.010382	0.027579	0.913848	601	3	0.59538
SLC22A14	4	0.68015	0.6799	1	12879	0	0.59532	0.0066514	0.018342	0.859445	429	3	0.59532
ZNF177	4	0.79301	0.79273	1	15042	0	0.59515	0.0026492	0.0081867	0.722965	226	2	0.59515
ANKRD40	4	0.7812	0.78085	1	14804	0	0.59392	0.0029097	0.0088564	0.735885	241	3	0.59392
ADGRL3	4	0.77074	0.7704	1	14609	0	0.59363	0.010606	0.028141	0.913848	614	3	0.59363
KIF5A	4	0.92035	0.9204	1	17537	0	0.59309	0.012509	0.032738	0.919697	713	2	0.59309
FDX1L	4	0.33576	0.34786	1	6511	1	0.59271	0.011719	0.030831	0.916782	671	2	0.59271
TBPL1	4	0.75905	0.75865	1	14383	0	0.59192	0.0060028	0.016725	0.842458	398	3	0.59192
CSTF2T	4	0.97009	0.97004	1	18532	0	0.59132	0.0047471	0.013541	0.805125	333	3	0.59132
LACRT	4	0.93964	0.93967	1	17930	0	0.59107	0.0034567	0.010252	0.777938	264	2	0.59107
ATAD3C	4	0.91694	0.91692	1	17472	0	0.59104	0.0029903	0.0090706	0.741427	245	2	0.59104
WNT2	4	0.97488	0.97495	1	18638	0	0.59084	0.012908	0.0337	0.924045	730	3	0.59084
MAML1	4	0.95559	0.95549	1	18223	0	0.59082	0.0047133	0.013447	0.805125	330	2	0.59082
FGF3	4	0.88873	0.88864	1	16899	0	0.59063	0.012037	0.031617	0.916782	688	3	0.59063
ACSM5	4	0.24222	0.27375	1	5134	1	0.59055	0.011883	0.031228	0.916782	679	2	0.59055
NUDT18	4	0.10611	0.17433	1	3351	1	0.59051	0.0149	0.038586	0.955019	811	3	0.59051
MEX3A	4	0.9487	0.94863	1	18087	0	0.59014	0.010663	0.028292	0.913848	616	2	0.59014
CIAO1	4	0.41131	0.41407	1	7731	1	0.58978	0.013562	0.035266	0.935994	754	3	0.58978
TYRP1	4	0.89287	0.89272	1	16989	0	0.58919	0.0079145	0.021441	0.898989	479	3	0.58919
TRABD2A	4	0.92607	0.92615	1	17675	0	0.58897	0.0042706	0.012332	0.797694	309	2	0.58897
COL9A1	4	0.96366	0.96359	1	18398	0	0.58813	0.015739	0.040602	0.96197	845	3	0.58813
BACE1	4	0.67095	0.67065	1	12712	0	0.587	0.010489	0.027857	0.913848	607	3	0.587
CSTF3	4	0.98639	0.98634	1	18873	0	0.58694	0.015947	0.041136	0.96197	858	3	0.58694
DYNLL1	4	0.68375	0.68353	1	12946	0	0.58661	0.0088591	0.023764	0.898989	530	2	0.58661
ARSI	4	0.41071	0.41351	1	7718	1	0.58655	0.010531	0.02797	0.913848	608	3	0.58655
ELL2	4	0.8855	0.88538	1	16838	0	0.5862	0.012482	0.032678	0.919697	712	2	0.5862
RBM17	4	0.99495	0.99495	1	19073	0	0.58614	0.0172	0.04415	0.9684	909	3	0.58614
SGMS1	4	0.55915	0.55846	1	10569	0	0.58588	0.0099609	0.026499	0.911323	584	3	0.58588
POLR3A	4	0.98909	0.98909	1	18938	0	0.58539	0.0082929	0.022381	0.898989	496	2	0.58539
BCL9	4	0.88082	0.8807	1	16745	0	0.58425	0.0060183	0.016766	0.842458	399	3	0.58425
TRABD	4	0.97392	0.97397	1	18612	0	0.58421	0.015114	0.039115	0.959775	818	3	0.58421
MED6	4	0.87723	0.87708	1	16679	0	0.58378	0.014912	0.038613	0.955019	812	3	0.58378
FOXD3	4	0.058227	0.10272	1	2010	1	0.58367	0.012975	0.033859	0.925036	734	3	0.58367
H2AFY	4	0.82869	0.82852	1	15736	0	0.58329	0.014289	0.037082	0.943846	789	2	0.58329
C20orf196	4	0.57209	0.57141	1	10836	0	0.58286	0.016239	0.041826	0.9684	867	2	0.58286
RPL38	4	0.99432	0.99434	1	19058	0	0.58284	0.016042	0.041364	0.96197	863	2	0.58284
OR11H6	4	0.74449	0.74412	1	14109	0	0.5823	0.015278	0.039485	0.959775	824	3	0.5823
IMP3	4	0.99802	0.99801	1	19158	0	0.58184	0.012332	0.032333	0.918296	706	3	0.58184
HOXD13	4	0.97177	0.97178	1	18563	0	0.58174	0.0085182	0.022923	0.898989	509	2	0.58174
CISD3	4	0.75279	0.75248	1	14260	0	0.58157	0.014805	0.038323	0.951345	809	3	0.58157
NOP10	4	0.89204	0.89192	1	16972	0	0.58142	0.013246	0.034491	0.933431	742	3	0.58142
TBPL2	4	0.88143	0.88131	1	16758	0	0.58105	0.016729	0.043011	0.9684	886	2	0.58105
INCA1	4	0.89384	0.89372	1	17018	0	0.58056	0.011297	0.029795	0.913848	651	3	0.58056
DTL	4	0.54489	0.54426	1	10293	0	0.58035	0.017208	0.04417	0.9684	910	3	0.58035
MEAF6	4	0.85876	0.85847	1	16317	0	0.57981	0.0029529	0.0089711	0.737947	243	2	0.57981
LIMA1	4	0.9974	0.99739	1	19141	0	0.57891	0.012262	0.032164	0.917718	702	3	0.57891
ZNF407	4	0.74084	0.74048	1	14051	0	0.57773	0.01447	0.037513	0.945322	795	3	0.57773
POTEB2	4	0.44049	0.44128	1	8258	1	0.57749	0.00064947	0.0023967	0.509127	91	2	0.57749
OPN1LW	4	0.99806	0.99806	1	19159	0	0.5774	0.0177	0.045297	0.9684	930	2	0.5774
MTX3	4	0.27381	0.29803	1	5576	1	0.57736	0.014382	0.037302	0.945322	792	3	0.57736
ITLN1	4	0.96535	0.96527	1	18437	0	0.57646	0.0040853	0.011854	0.786285	301	2	0.57646
TMEM121	4	0.89194	0.89182	1	16971	0	0.57568	0.016027	0.041322	0.96197	861	2	0.57568
MDM2	4	0.14058	0.20074	1	3793	1	0.57556	0.015401	0.03978	0.959775	830	3	0.57556
ABHD1	4	0.21474	0.25335	1	4769	1	0.57545	0.013608	0.035376	0.935994	757	3	0.57545
ELL	4	0.44695	0.44742	1	8373	1	0.57539	0.015936	0.041099	0.96197	856	2	0.57539
SDHC	4	0.9041	0.90404	1	17216	0	0.57475	0.013944	0.036218	0.942847	770	3	0.57475
FOXD4	4	0.66113	0.66076	1	12533	0	0.57456	0.014695	0.038056	0.94942	805	3	0.57456
CFAP43	4	0.56858	0.56793	1	10760	0	0.57333	0.0076064	0.020696	0.891142	467	3	0.57333
KCTD8	4	0.74743	0.74708	1	14167	0	0.57303	0.0158	0.040761	0.96197	848	3	0.57303
MYEOV2	4	0.22727	0.26259	1	4938	1	0.57283	0.00054718	0.0020318	0.489686	83	2	0.57283
PPP2R5C	4	0.94689	0.94682	1	18062	0	0.57268	0.015675	0.040446	0.96197	842	3	0.57268
C1orf158	4	0.63314	0.63282	1	11992	0	0.5721	0.018545	0.047295	0.9684	975	3	0.5721
PLA1A	4	0.56962	0.56893	1	10784	0	0.57172	0.016468	0.042388	0.9684	874	2	0.57172
SLFNL1	4	0.89111	0.89101	1	16954	0	0.5709	0.0099252	0.02641	0.911323	580	2	0.5709
ERCC6-PGBD3	4	0.98775	0.98774	1	18903	0	0.57088	0.014241	0.036957	0.942847	787	3	0.57088
ZDHHC6	4	0.59914	0.59873	1	11338	0	0.57028	0.0061984	0.017226	0.842654	409	3	0.57028
FXYD6-FXYD2	4	0.99968	0.99967	1	19204	0	0.57015	0.00031852	0.0012002	0.44692	54	4	0.57015
PGRMC2	4	0.99563	0.9956	1	19088	0	0.57005	0.015447	0.039891	0.959775	834	3	0.57005
HIST1H4K	4	0.26268	0.28944	1	5411	1	0.5689	0.016568	0.042635	0.9684	876	3	0.5689
GNAL	4	0.57608	0.57548	1	10918	0	0.56877	0.0078247	0.021209	0.894068	477	3	0.56877
NXPH3	4	0.38794	0.39291	1	7333	1	0.56757	0.01366	0.035516	0.935994	761	3	0.56757
C1orf131	4	0.96987	0.96982	1	18528	0	0.567	0.018375	0.046885	0.9684	966	3	0.567
C7orf69	4	0.95082	0.95075	1	18146	0	0.56687	0.010921	0.028899	0.913848	631	2	0.56687
SNX19	4	0.90716	0.90709	1	17286	0	0.56638	0.0098652	0.026262	0.911323	576	3	0.56638
OR7D4	4	0.87923	0.87913	1	16718	0	0.56536	0.011252	0.029691	0.913848	649	2	0.56536
DOCK9	4	0.98436	0.98432	1	18829	0	0.56471	0.0015998	0.0054293	0.616798	177	3	0.56471
ZC3H15	4	0.43514	0.43616	1	8159	1	0.56371	0.0093939	0.025095	0.911323	552	2	0.56371
PPP1R15B	4	0.88527	0.88516	1	16829	0	0.56281	0.0049062	0.013947	0.805125	346	2	0.56281
NPR2	4	0.85874	0.85844	1	16316	0	0.56238	0.0084289	0.022699	0.898989	502	3	0.56238
ACACB	4	0.72181	0.72147	1	13675	0	0.56223	0.01926	0.048955	0.973355	1008	3	0.56223
KRTAP20-2	4	0.82041	0.82021	1	15564	0	0.56174	0.018285	0.046669	0.9684	960	3	0.56174
HOOK1	4	0.77135	0.77099	1	14619	0	0.56011	0.012286	0.032226	0.917718	703	3	0.56011
KIAA1147	4	0.58624	0.5858	1	11105	0	0.55962	0.012735	0.03327	0.924045	719	3	0.55962
LMF1	4	0.99704	0.99705	1	19131	0	0.55943	0.010913	0.028874	0.913848	630	3	0.55943
SLX4	4	0.99839	0.99839	1	19166	0	0.55896	0.017155	0.044038	0.9684	906	3	0.55896
BTBD6	4	0.99241	0.99243	1	19013	0	0.55851	0.011791	0.031013	0.916782	675	3	0.55851
SLCO4A1	4	0.1557	0.21115	1	3977	1	0.55844	0.0062184	0.017265	0.842654	412	2	0.55844
RSPO3	4	0.88458	0.88446	1	16814	0	0.55725	0.0096853	0.025815	0.911323	565	3	0.55725
ACSL6	4	0.60628	0.60582	1	11467	0	0.55639	0.0060455	0.016836	0.842458	401	3	0.55639
ADO	4	0.77145	0.77109	1	14620	0	0.55629	0.017935	0.045842	0.9684	942	2	0.55629
GP1BB	4	0.86567	0.86546	1	16457	0	0.55592	0.018666	0.047574	0.9684	980	2	0.55592
MAF1	4	0.41452	0.41702	1	7785	1	0.55591	0.019041	0.048424	0.970263	1000	2	0.55591
CD1B	4	0.98559	0.98555	1	18860	0	0.55578	0.015427	0.039845	0.959775	833	2	0.55578
LTBP1	4	0.70887	0.70848	1	13412	0	0.55379	0.01531	0.03956	0.959775	825	3	0.55379
CR1L	4	0.75483	0.75451	1	14309	0	0.55237	0.0089395	0.023956	0.900133	535	2	0.55237
OR10A3	4	0.926	0.92608	1	17672	0	0.55193	0.018748	0.047741	0.969043	987	3	0.55193
HIST1H3C	4	0.94023	0.94023	1	17940	0	0.55184	0.014163	0.036774	0.942847	780	3	0.55184
OR10J1	4	0.91978	0.91981	1	17531	0	0.54933	0.017178	0.044094	0.9684	907	3	0.54933
LTF	4	0.99781	0.99781	1	19153	0	0.54922	0.0082496	0.022273	0.898989	494	3	0.54922
TACR2	4	0.8976	0.89749	1	17087	0	0.54866	0.015509	0.040044	0.96026	837	2	0.54866
KRT6B	4	0.99244	0.99245	1	19017	0	0.54846	0.0097565	0.025993	0.911323	567	3	0.54846
NBPF11	4	0.99082	0.99081	1	18981	0	0.5481	0.01969	0.04996	0.973355	1023	3	0.5481
SLC24A5	4	0.89394	0.89383	1	17023	0	0.54794	0.015897	0.041001	0.96197	854	3	0.54794
HIST1H1A	4	0.73079	0.73047	1	13863	0	0.54764	0.017151	0.044025	0.9684	905	3	0.54764
TLCD2	4	0.99904	0.99904	1	19187	0	0.54708	0.00096439	0.0035046	0.577012	121	4	0.54708
RBM6	4	0.68523	0.68498	1	12974	0	0.54706	0.0037551	0.011009	0.778718	280	2	0.54706
ZNF469	4	0.13593	0.19748	1	3733	1	0.54629	0.017285	0.044355	0.9684	912	2	0.54629
FAM167B	4	0.99861	0.99859	1	19175	0	0.5462	0.011563	0.030435	0.914223	667	3	0.5462
TTLL1	4	0.92223	0.92232	1	17583	0	0.54548	0.019246	0.048922	0.973355	1007	2	0.54548
C6orf223	4	0.85873	0.85843	1	16315	0	0.54435	0.010836	0.028689	0.913848	624	3	0.54435
LRRC26	4	0.70573	0.70531	1	13365	0	0.5433	0.015398	0.039767	0.959775	829	2	0.5433
ID1	4	0.85454	0.85429	1	16245	0	0.5421	0.012554	0.032839	0.919697	715	3	0.5421
SLC16A9	4	0.10779	0.17685	1	3396	1	0.5419	0.0097935	0.026087	0.911323	569	3	0.5419
FER1L5	4	0.92675	0.92685	1	17686	0	0.54117	0.0097146	0.025905	0.911323	566	2	0.54117
RND2	4	0.98048	0.98049	1	18738	0	0.54059	0.0082169	0.022188	0.898989	492	2	0.54059
ATXN7	4	0.86996	0.86971	1	16542	0	0.53941	0.0047937	0.013666	0.805125	337	2	0.53941
OR8J3	4	0.9236	0.92372	1	17621	0	0.53927	0.010539	0.027988	0.913848	610	2	0.53927
TBC1D12	4	0.98952	0.9895	1	18950	0	0.53903	0.018918	0.048133	0.969796	995	2	0.53903
R3HCC1L	4	0.4377	0.43856	1	8205	1	0.53841	0.013795	0.035849	0.937562	767	3	0.53841
PTK2	4	0.99744	0.99743	1	19146	0	0.5378	0.01419	0.036833	0.942847	783	3	0.5378
CILP	4	0.51254	0.51199	1	9693	0	0.53768	0.010581	0.028089	0.913848	612	3	0.53768
KLHL35	4	0.45777	0.4578	1	8574	1	0.53672	0.011092	0.029314	0.913848	640	3	0.53672
RAB23	4	0.33815	0.34985	1	6548	1	0.53658	0.00068217	0.0025154	0.516114	96	2	0.53658
CTCF	4	0.97645	0.97655	1	18665	0	0.53617	0.010852	0.028727	0.913848	626	2	0.53617
CCDC84	4	0.59636	0.59594	1	11293	0	0.53587	0.018804	0.047867	0.969237	989	2	0.53587
CDC73	4	0.83757	0.83735	1	15915	0	0.53567	0.010739	0.028461	0.913848	620	2	0.53567
SEC24D	4	0.99896	0.99896	1	19183	0	0.53464	0.0010367	0.0037621	0.582292	129	4	0.53464
NUMB	4	0.57539	0.57476	1	10902	0	0.53356	0.012889	0.033652	0.924045	729	3	0.53356
NT5C1B	4	0.87412	0.87394	1	16631	0	0.53334	0.017269	0.044315	0.9684	911	3	0.53334
BOLA1	4	0.99599	0.99596	1	19093	0	0.53154	0.010031	0.02668	0.912893	587	3	0.53154
LIPM	4	0.99035	0.99035	1	18971	0	0.53092	0.010093	0.026831	0.912893	591	3	0.53092
ADAMTS9	4	0.89946	0.89939	1	17126	0	0.53069	0.016892	0.043387	0.9684	896	3	0.53069
SFXN4	4	0.9645	0.96443	1	18413	0	0.5306	0.012745	0.033291	0.924045	720	3	0.5306
MYCBP2	4	0.81579	0.8156	1	15477	0	0.53057	0.012195	0.032002	0.916977	699	3	0.53057
JAKMIP3	4	0.37841	0.38446	1	7191	1	0.53041	0.01277	0.03337	0.924045	722	3	0.53041
B9D1	4	0.91928	0.91926	1	17519	0	0.53001	0.0087619	0.023534	0.898989	522	2	0.53001
MSI2	4	0.5971	0.59668	1	11304	0	0.52892	0.017828	0.0456	0.9684	936	3	0.52892
ATXN7L3	4	0.88223	0.88211	1	16779	0	0.52847	0.016402	0.042228	0.9684	872	3	0.52847
CALML6	4	0.99108	0.99108	1	18985	0	0.52826	0.018981	0.048275	0.970263	997	3	0.52826
BOD1	4	0.72382	0.7235	1	13715	0	0.5275	0.011627	0.030597	0.916782	669	2	0.5275
FAM204A	4	0.98885	0.98884	1	18927	0	0.52727	0.01267	0.033113	0.924045	718	3	0.52727
ANK3	4	0.99657	0.99659	1	19117	0	0.52715	0.01294	0.033776	0.924045	733	3	0.52715
THAP10	4	0.90082	0.90075	1	17153	0	0.52693	0.01463	0.037893	0.947685	802	3	0.52693
CYP4F3	4	0.73315	0.73282	1	13913	0	0.52691	0.013378	0.03481	0.935683	747	2	0.52691
FAM21C	4	0.91962	0.91964	1	17528	0	0.52461	0.018316	0.046747	0.9684	961	3	0.52461
IL22RA2	4	0.997	0.997	1	19130	0	0.52369	0.01537	0.039701	0.959775	828	3	0.52369
PQLC1	4	0.70312	0.70273	1	13311	0	0.52319	0.019476	0.049485	0.973355	1015	3	0.52319
SLC9B1	4	0.87326	0.87307	1	16610	0	0.523	0.0092529	0.024733	0.910864	546	2	0.523
TBC1D3L	4	0.31766	0.33299	1	6226	1	0.52259	0.00039358	0.001474	0.470454	63	2	0.52259
MAPK11	4	0.57017	0.56948	1	10794	0	0.52256	0.016034	0.041339	0.96197	862	3	0.52256
ADHFE1	4	0.011835	0.030897	0.902592	676	1	0.5213	0.0014029	0.0049286	0.608729	162	2	0.5213
C8orf82	4	0.99682	0.99684	1	19125	0	0.52124	0.014453	0.037471	0.945322	794	3	0.52124
GIPR	4	0.49551	0.49506	1	9267	0	0.5211	0.0055989	0.015675	0.831618	379	2	0.5211
MAB21L2	4	0.99872	0.99871	1	19179	0	0.52079	0.011216	0.029608	0.913848	646	3	0.52079
ETS1	4	0.24251	0.27397	1	5136	1	0.52078	0.0027002	0.0083054	0.722965	231	2	0.52078
NCLN	4	0.14549	0.20409	1	3857	1	0.51974	0.017634	0.045156	0.9684	927	2	0.51974
ATP8A2	4	0.43099	0.43222	1	8083	1	0.51821	0.0021763	0.0069612	0.682806	205	2	0.51821
NDFIP1	4	0.85882	0.85852	1	16321	0	0.51801	0.016944	0.043519	0.9684	898	3	0.51801
ADAMTS4	4	0.96476	0.96469	1	18421	0	0.51795	0.01449	0.037563	0.945322	798	2	0.51795
QDPR	4	0.57861	0.57803	1	10965	0	0.51517	0.018824	0.047914	0.969237	990	3	0.51517
ABCB7	4	0.020752	0.045195	0.956263	950	1	0.51461	0.018324	0.046765	0.9684	963	3	0.51461
KLF11	4	0.9242	0.92428	1	17636	0	0.51451	0.018633	0.047496	0.9684	979	3	0.51451
EEF1A1	4	0.18688	0.23315	1	4398	1	0.51413	0.015161	0.039228	0.959775	820	2	0.51413
WAC	4	0.84161	0.84137	1	16003	0	0.51359	0.013156	0.034277	0.931396	739	2	0.51359
EDRF1	4	0.74276	0.74239	1	14085	0	0.51305	0.012855	0.033565	0.924045	727	3	0.51305
DEK	4	0.09213	0.15371	1	2974	1	0.51301	0.011988	0.031501	0.916782	685	2	0.51301
DENND5A	4	0.84968	0.84942	1	16159	0	0.51283	0.019236	0.048891	0.973355	1006	3	0.51283
EDC4	4	0.99044	0.99042	1	18974	0	0.51264	0.01868	0.047603	0.9684	982	3	0.51264
SLC1A4	4	0.62609	0.62577	1	11851	0	0.51152	0.010902	0.02885	0.913848	629	2	0.51152
SERPIND1	4	0.83638	0.83618	1	15890	0	0.51136	0.014167	0.03678	0.942847	781	3	0.51136
WDR11	4	0.51012	0.50956	1	9652	0	0.51131	0.012087	0.031735	0.916782	692	2	0.51131
OR8A1	4	0.65266	0.65231	1	12369	0	0.51103	0.019611	0.049777	0.973355	1019	3	0.51103
LAP3	4	0.99405	0.99409	1	19048	0	0.51002	0.0081886	0.02212	0.898989	489	2	0.51002
POLR3GL	4	0.58894	0.5885	1	11155	0	0.50977	0.015095	0.039068	0.959775	815	2	0.50977
TAGLN3	4	0.51563	0.51509	1	9754	0	0.5093	0.018061	0.04614	0.9684	949	3	0.5093
SKOR2	4	0.53684	0.53625	1	10147	0	0.50876	0.016802	0.043179	0.9684	889	3	0.50876
FAM193A	4	0.53484	0.53421	1	10109	0	0.5065	0.011466	0.030215	0.913848	660	3	0.5065
MIA2	4	0.71346	0.71306	1	13496	0	0.5061	0.016642	0.042814	0.9684	880	3	0.5061
XRN1	4	0.67311	0.67282	1	12751	0	0.50596	0.017906	0.045772	0.9684	940	3	0.50596
CAPN7	4	0.99854	0.99852	1	19173	0	0.5041	0.0088593	0.023765	0.898989	531	3	0.5041
USP17L17	4	0.20762	0.24816	1	4679	1	0.50314	0.00087054	0.0031747	0.577012	110	2	0.50314
C19orf60	4	0.29532	0.31483	1	5890	1	0.50188	0.00394	0.01147	0.778718	294	2	0.50188
SI	4	0.71028	0.70988	1	13441	0	0.50184	0.017551	0.044977	0.9684	925	3	0.50184
TMEM45B	4	0.91035	0.91026	1	17354	0	0.50144	0.017871	0.045689	0.9684	938	3	0.50144
ODF3L2	4	0.056118	0.099553	1	1940	1	0.50034	0.011214	0.029604	0.913848	645	2	0.50034
CDRT4	4	0.98534	0.9853	1	18855	0	0.50023	0.018128	0.046305	0.9684	952	3	0.50023
MRPL3	4	0.78609	0.78581	1	14894	0	0.4991	0.0019352	0.0063127	0.661123	192	2	0.4991
POU4F2	4	0.81747	0.81727	1	15508	0	0.49905	0.002016	0.0065353	0.673393	194	2	0.49905
LHX6	4	0.98019	0.98021	1	18732	0	0.49904	0.01322	0.034424	0.933431	740	3	0.49904
TFAP2A	4	0.95962	0.95954	1	18308	0	0.49861	0.0098492	0.02622	0.911323	573	3	0.49861
NELFCD	4	0.77353	0.77315	1	14660	0	0.49789	0.018561	0.047333	0.9684	976	2	0.49789
STAT5B	4	0.97155	0.97157	1	18559	0	0.49765	0.016587	0.042683	0.9684	878	3	0.49765
NAGS	4	0.99669	0.99671	1	19122	0	0.49751	0.01511	0.039106	0.959775	817	3	0.49751
RXFP2	4	0.52413	0.52366	1	9911	0	0.49607	0.014584	0.037778	0.947193	801	2	0.49607
ASAP3	4	0.54399	0.54334	1	10280	0	0.49548	0.016292	0.041969	0.9684	869	2	0.49548
SRGAP2B	4	0.85844	0.85816	1	16306	0	0.49545	0.0033875	0.010074	0.773165	261	2	0.49545
CRB1	4	0.35384	0.36312	1	6794	1	0.49525	0.013798	0.035856	0.937562	768	3	0.49525
CCR8	4	0.98213	0.98208	1	18783	0	0.49375	0.011917	0.031321	0.916782	681	3	0.49375
ARMC8	4	0.89733	0.89722	1	17085	0	0.49344	0.017409	0.044649	0.9684	917	3	0.49344
PRAME	4	0.91408	0.91402	1	17416	0	0.49316	0.018011	0.046014	0.9684	948	3	0.49316
E2F8	4	0.37354	0.38022	1	7114	1	0.49274	0.015883	0.040963	0.96197	852	2	0.49274
GPR25	4	0.39991	0.40377	1	7537	1	0.49255	0.015536	0.040114	0.96026	839	3	0.49255
S100A3	4	0.95944	0.95936	1	18305	0	0.49131	0.016289	0.04196	0.9684	868	3	0.49131
CTSA	4	0.086846	0.14582	1	2833	1	0.49077	0.018214	0.046505	0.9684	958	3	0.49077
CNN2	4	0.69165	0.69132	1	13097	0	0.49076	0.0090434	0.024224	0.901639	540	2	0.49076
TNRC18	4	0.89391	0.8938	1	17022	0	0.48972	0.009625	0.025663	0.911323	563	2	0.48972
SMCO2	4	0.93003	0.93008	1	17741	0	0.48866	0.01416	0.036762	0.942847	779	3	0.48866
TTC21A	4	0.99406	0.9941	1	19049	0	0.48849	0.01404	0.036445	0.942847	773	3	0.48849
TMCC2	4	0.96735	0.96726	1	18477	0	0.48848	0.015786	0.040724	0.96197	847	3	0.48848
CACNA2D2	4	0.49818	0.49774	1	9312	0	0.48782	0.017469	0.044782	0.9684	921	2	0.48782
EIF3K	4	0.7471	0.74675	1	14162	0	0.48622	0.014897	0.038577	0.955019	810	2	0.48622
HIF1AN	4	0.63992	0.63962	1	12120	0	0.4862	0.012909	0.033703	0.924045	731	2	0.4862
GBA2	4	0.58307	0.58254	1	11047	0	0.48556	0.013736	0.035711	0.937434	764	3	0.48556
MKNK2	4	0.84184	0.84158	1	16008	0	0.48444	0.019456	0.049436	0.973355	1013	3	0.48444
EGR2	4	0.98681	0.98674	1	18886	0	0.48344	0.017648	0.045184	0.9684	928	2	0.48344
OR3A1	4	0.97373	0.97377	1	18608	0	0.48174	0.016406	0.042237	0.9684	873	3	0.48174
BMP6	4	0.28518	0.30689	1	5745	1	0.48118	0.0060355	0.016815	0.842458	400	2	0.48118
PRR5-ARHGAP8	4	0.15084	0.20774	1	3936	1	0.4808	0.013343	0.03472	0.93461	746	2	0.4808
C10orf12	4	0.83176	0.83162	1	15803	0	0.47989	0.011263	0.029711	0.913848	650	2	0.47989
ADGRL4	4	0.15232	0.20877	1	3946	1	0.47974	0.01566	0.040409	0.96197	841	3	0.47974
LGALS14	4	0.98828	0.9883	1	18917	0	0.47916	0.013504	0.035121	0.935994	752	3	0.47916
THEM5	4	0.76809	0.76776	1	14562	0	0.47862	0.015331	0.03961	0.959775	826	3	0.47862
STAP1	4	0.93328	0.9333	1	17803	0	0.47857	0.017943	0.045864	0.9684	943	2	0.47857
USP28	4	0.29633	0.31565	1	5903	1	0.47798	0.0035449	0.01047	0.778718	267	2	0.47798
SLC38A4	4	0.059431	0.10457	1	2047	1	0.47614	0.014053	0.036482	0.942847	774	2	0.47614
SLC22A5	4	0.78406	0.78375	1	14855	0	0.47579	0.010953	0.028963	0.913848	633	2	0.47579
PTK7	4	0.93401	0.934	1	17818	0	0.47439	0.013439	0.03496	0.935994	749	3	0.47439
THOC3	4	0.16464	0.21736	1	4100	1	0.47411	0.002087	0.0067268	0.676312	200	2	0.47411
CT47A4	4	0.62355	0.62324	1	11812	0	0.47286	0.014747	0.038173	0.949974	807	3	0.47286
CDY2A	4	0.71352	0.71311	1	13498	0	0.46963	0.0096071	0.025617	0.911323	562	2	0.46963
HEATR3	4	0.10451	0.17194	1	3305	1	0.46638	0.015405	0.039787	0.959775	831	2	0.46638
MC3R	4	0.83857	0.83832	1	15938	0	0.46472	0.01844	0.047044	0.9684	969	2	0.46472
PIK3AP1	3	0.94295	0.94317	1	17994	0	0.46377	0.013031	0.028884	0.913848	735	2	0.46377
NANOGNB	4	0.77423	0.77385	1	14678	0	0.46309	0.0067794	0.018693	0.864106	435	2	0.46309
ANO8	4	0.68038	0.68013	1	12884	0	0.463	0.006582	0.018165	0.855415	426	2	0.463
NT5C3A	4	0.98761	0.98758	1	18897	0	0.46165	0.013394	0.034853	0.935683	748	2	0.46165
SLC30A3	4	0.57858	0.578	1	10964	0	0.45992	0.0087733	0.023567	0.898989	524	2	0.45992
SMAD6	4	0.14623	0.20459	1	3868	1	0.45882	0.0077315	0.020982	0.893869	472	2	0.45882
RAB27A	4	0.19913	0.24193	1	4560	1	0.45863	0.018618	0.047462	0.9684	978	2	0.45863
KRTAP4-8	4	0.95102	0.95095	1	18148	0	0.45816	0.014381	0.037301	0.945322	791	2	0.45816
TBL3	4	0.028992	0.057989	0.968614	1202	1	0.45701	0.011342	0.029898	0.913848	653	2	0.45701
CASP3	4	0.31438	0.33036	1	6172	1	0.45649	0.011106	0.029349	0.913848	641	2	0.45649
BRCC3	4	0.80115	0.8009	1	15209	0	0.4564	0.0047815	0.013635	0.805125	336	2	0.4564
CD33	4	0.99676	0.99678	1	19123	0	0.45626	0.018415	0.04699	0.9684	967	3	0.45626
FAM71C	4	0.96556	0.96546	1	18441	0	0.45424	0.018691	0.047626	0.9684	985	2	0.45424
CLEC19A	4	0.99377	0.9938	1	19041	0	0.45377	0.017383	0.044583	0.9684	915	3	0.45377
TMEM52	4	0.21149	0.25097	1	4731	1	0.45321	0.017697	0.045294	0.9684	929	2	0.45321
NPS	4	0.66468	0.66432	1	12598	0	0.45252	0.0013935	0.004902	0.608729	160	2	0.45252
ANXA11	4	0.75012	0.74977	1	14210	0	0.4522	0.011016	0.029124	0.913848	637	2	0.4522
YWHAQ	4	0.62879	0.6285	1	11901	0	0.45056	0.019667	0.049909	0.973355	1022	2	0.45056
NRTN	4	0.4984	0.49796	1	9316	0	0.45044	0.0015474	0.005291	0.613496	172	3	0.45044
HIST1H3G	4	0.50759	0.50711	1	9597	0	0.44772	0.0086085	0.023146	0.898989	513	2	0.44772
PPP1R11	4	0.60099	0.60055	1	11374	0	0.44741	0.014124	0.036674	0.942847	777	2	0.44741
PPM1D	4	0.90359	0.90355	1	17207	0	0.44657	0.019356	0.049211	0.973355	1011	2	0.44657
DNAJC6	4	0.19253	0.23724	1	4468	1	0.44652	0.0061411	0.017077	0.842654	406	2	0.44652
SNRPC	4	0.2212	0.25807	1	4854	1	0.44414	0.014361	0.037245	0.945322	790	2	0.44414
SMAD4	4	0.99649	0.99651	1	19114	0	0.44113	0.014225	0.036918	0.942847	786	2	0.44113
HAUS8	4	0.16216	0.21558	1	4070	1	0.4395	0.012475	0.032661	0.919697	711	2	0.4395
SEMA4G	4	0.91624	0.91623	1	17460	0	0.43895	0.018756	0.047758	0.969043	988	2	0.43895
TTC29	4	0.77304	0.77267	1	14653	0	0.43892	0.012041	0.031625	0.916782	689	2	0.43892
SEC14L3	4	0.29827	0.31723	1	5933	1	0.43606	0.015176	0.039255	0.959775	821	2	0.43606
EBLN2	4	0.99098	0.99098	1	18983	0	0.4354	0.018474	0.047133	0.9684	971	3	0.4354
ASF1B	4	0.88422	0.8841	1	16807	0	0.43476	0.0074016	0.020199	0.886343	457	2	0.43476
MEP1B	4	0.32827	0.34162	1	6392	1	0.43218	0.012154	0.031897	0.916782	697	2	0.43218
CENPW	4	0.23456	0.268	1	5031	1	0.43158	0.0025955	0.0080459	0.722965	223	2	0.43158
TMEM217	4	0.77985	0.77943	1	14781	0	0.42903	0.011497	0.030279	0.913848	663	2	0.42903
C10orf25	4	0.63016	0.62986	1	11933	0	0.42868	0.015938	0.041105	0.96197	857	2	0.42868
SPATA6L	4	0.23764	0.27028	1	5072	1	0.426	0.011955	0.03142	0.916782	682	2	0.426
MSX2	4	0.80559	0.80535	1	15293	0	0.42221	0.018343	0.046807	0.9684	964	2	0.42221
HDGFRP3	4	0.27937	0.30239	1	5661	1	0.4207	0.011478	0.03024	0.913848	662	2	0.4207
FAM198A	4	0.22571	0.26146	1	4916	1	0.42022	0.019593	0.049741	0.973355	1018	2	0.42022
BCAN	4	0.29359	0.31349	1	5868	1	0.41983	0.016583	0.042673	0.9684	877	2	0.41983
RELL2	4	0.53843	0.53784	1	10178	0	0.41912	0.0095358	0.025445	0.911323	558	2	0.41912
SPINT3	4	0.77678	0.77638	1	14729	0	0.41774	0.015412	0.039803	0.959775	832	2	0.41774
PRAC2	4	0.98814	0.98815	1	18912	0	0.41691	0.015471	0.039951	0.959775	836	2	0.41691
ARPP21	4	0.84371	0.84344	1	16046	0	0.41644	0.0077712	0.021078	0.894068	474	2	0.41644
C20orf195	4	0.65787	0.65756	1	12475	0	0.41485	0.017705	0.045312	0.9684	931	2	0.41485
ELOVL2	4	0.69463	0.69432	1	13156	0	0.41257	0.011002	0.029086	0.913848	636	2	0.41257
IFT172	4	0.35376	0.36306	1	6792	1	0.41131	0.0096483	0.025726	0.911323	564	2	0.41131
SEC22A	4	0.56028	0.55961	1	10595	0	0.40949	0.0059783	0.016654	0.842458	396	2	0.40949
USP26	4	0.8853	0.88519	1	16831	0	0.40871	0.01043	0.027704	0.913848	604	2	0.40871
TVP23C-CDRT4	4	0.86551	0.86528	1	16454	0	0.40729	0.013135	0.034226	0.931383	737	1	0.40729
PTPN3	4	0.97406	0.97409	1	18617	0	0.40603	0.0099088	0.026368	0.911323	579	2	0.40603
KLHL33	4	0.69377	0.69348	1	13143	0	0.40167	0.0093409	0.024952	0.911323	549	2	0.40167
IL1F10	4	0.97307	0.9731	1	18595	0	0.399	0.0078234	0.021208	0.894068	476	2	0.399
ITGBL1	4	0.86117	0.86084	1	16374	0	0.39668	0.0063094	0.017488	0.84737	415	2	0.39668
KIAA1614	4	0.9148	0.91477	1	17433	0	0.39655	0.017729	0.045366	0.9684	933	2	0.39655
GPR89A	4	0.34852	0.35862	1	6704	1	0.39601	0.014485	0.037547	0.945322	797	2	0.39601
MOBP	4	0.4376	0.43847	1	8202	1	0.39579	0.0089625	0.024014	0.900133	536	2	0.39579
GOLGA8R	4	0.029146	0.058238	0.968614	1208	1	0.39426	0.017484	0.044821	0.9684	922	2	0.39426
NMD3	4	0.56741	0.56675	1	10738	0	0.39395	0.011195	0.02956	0.913848	643	2	0.39395
HLA-DPA1	4	0.70409	0.70368	1	13333	0	0.39189	0.003852	0.011262	0.778718	288	2	0.39189
IYD	4	0.58058	0.58002	1	11000	0	0.39086	0.013622	0.035416	0.935994	758	2	0.39086
SCLT1	4	0.44042	0.44122	1	8257	1	0.39025	0.003847	0.011249	0.778718	287	2	0.39025
KDM3A	4	0.68579	0.68551	1	12986	0	0.38781	0.0096012	0.025604	0.911323	561	2	0.38781
C2orf81	4	0.64053	0.64025	1	12127	0	0.38671	0.0062572	0.017372	0.843772	414	2	0.38671
IFT57	4	0.92294	0.92303	1	17604	0	0.38639	0.0062049	0.017237	0.842654	410	2	0.38639
POLN	4	0.6448	0.64446	1	12214	0	0.38374	0.0054888	0.015403	0.830343	373	2	0.38374
SMYD4	4	0.80664	0.80642	1	15320	0	0.38207	0.013654	0.035496	0.935994	760	2	0.38207
TMA16	4	0.98207	0.98203	1	18781	0	0.38115	0.0087622	0.023534	0.898989	523	1	0.38115
C12orf77	4	0.027245	0.055266	0.965221	1148	1	0.37987	0.0095441	0.025466	0.911323	559	2	0.37987
GPA33	4	0.60566	0.60522	1	11454	0	0.37909	0.015853	0.040886	0.96197	851	2	0.37909
OXCT2	4	0.072644	0.12461	1	2432	1	0.37492	0.009492	0.02534	0.911323	556	2	0.37492
CPSF4L	4	0.77977	0.77935	1	14778	0	0.37438	0.0088476	0.023734	0.898989	529	2	0.37438
N6AMT1	4	0.53276	0.53217	1	10069	0	0.37347	0.0066819	0.018422	0.859445	431	2	0.37347
NSUN5	4	0.71897	0.71861	1	13612	0	0.371	0.0040613	0.011794	0.786285	300	2	0.371
PDCD6	4	0.10649	0.1749	1	3361	1	0.36962	0.0024877	0.0077795	0.711814	217	2	0.36962
PGGT1B	4	0.8368	0.8366	1	15899	0	0.36388	0.0046368	0.013246	0.805125	326	2	0.36388
ARHGEF12	4	0.043186	0.079918	1	1591	1	0.36163	0.010808	0.028633	0.913848	622	2	0.36163
RASGRF1	4	0.87844	0.87829	1	16705	0	0.36087	0.014933	0.038662	0.955062	813	2	0.36087
SLC51A	4	0.59021	0.58979	1	11181	0	0.35444	0.0080353	0.021738	0.898989	483	2	0.35444
FOXH1	4	0.90987	0.90979	1	17343	0	0.35344	0.010482	0.027839	0.913848	606	2	0.35344
VCL	4	0.88325	0.88316	1	16800	0	0.35124	0.0064661	0.017864	0.853214	421	1	0.35124
SLITRK2	4	0.88432	0.88419	1	16811	0	0.34977	0.017596	0.045081	0.9684	926	2	0.34977
ANKEF1	4	0.81499	0.81476	1	15461	0	0.34971	0.019312	0.049094	0.973355	1010	2	0.34971
WNT2B	4	0.30787	0.32495	1	6070	1	0.34863	0.0031631	0.0095039	0.757215	251	2	0.34863
WRB	4	0.52656	0.52609	1	9952	0	0.34763	0.0082335	0.02223	0.898989	493	2	0.34763
DSG4	4	0.4688	0.4685	1	8781	1	0.34619	0.012199	0.032013	0.916977	700	2	0.34619
SKA2	4	0.12933	0.19297	1	3661	1	0.34555	0.011783	0.030996	0.916782	674	1	0.34555
WIZ	4	0.69515	0.6948	1	13166	0	0.34226	0.0053688	0.015103	0.830343	363	1	0.34226
TERT	4	0.636	0.63561	1	12045	0	0.34145	0.012303	0.032262	0.917718	704	1	0.34145
MFF	4	0.97274	0.97277	1	18582	0	0.33632	0.017493	0.04484	0.9684	923	1	0.33632
SAYSD1	4	0.88098	0.88086	1	16750	0	0.33339	0.010065	0.026769	0.912893	589	2	0.33339
TEKT3	4	0.52728	0.52678	1	9964	0	0.33218	0.014476	0.037523	0.945322	796	2	0.33218
MTA1	4	0.70388	0.70347	1	13329	0	0.32328	0.015801	0.040762	0.96197	849	2	0.32328
DNAJC16	4	0.65792	0.6576	1	12477	0	0.32077	0.018191	0.046454	0.9684	956	2	0.32077
C17orf98	4	0.38306	0.38854	1	7255	1	0.32072	0.018432	0.047033	0.9684	968	2	0.32072
C6orf163	4	0.26025	0.28762	1	5373	1	0.31979	0.0070015	0.019224	0.874546	442	2	0.31979
RENBP	4	0.43617	0.4371	1	8178	1	0.31758	0.0054024	0.015184	0.830343	366	2	0.31758
PCDHB14	4	0.1077	0.1767	1	3395	1	0.3165	0.0093762	0.025053	0.911323	550	2	0.3165
CDHR1	4	0.43164	0.43283	1	8096	1	0.31635	0.01069	0.028344	0.913848	618	2	0.31635
ACP5	4	0.79194	0.79167	1	15013	0	0.31346	0.01067	0.028303	0.913848	617	2	0.31346
FBLN5	4	0.17912	0.2276	1	4287	1	0.30686	0.017803	0.045543	0.9684	935	2	0.30686
PPRC1	3	0.075503	0.11671	1	2514	1	0.30572	0.0053635	0.014785	0.826815	362	1	0.30572
DLL3	4	0.5058	0.50528	1	9566	0	0.3052	0.0094398	0.025198	0.911323	554	2	0.3052
ATP8B4	4	0.93483	0.93485	1	17837	0	0.30429	0.00028863	0.0010904	0.430499	50	2	0.30429
HTN1	4	0.60516	0.60472	1	11448	0	0.30287	0.017437	0.044714	0.9684	918	2	0.30287
GOLGA6L6	4	0.38214	0.38776	1	7241	1	0.30242	0.0086368	0.02322	0.898989	516	2	0.30242
GDPD4	4	0.50351	0.50302	1	9528	0	0.30109	0.014122	0.036663	0.942847	776	2	0.30109
TCERG1L	4	0.95194	0.95187	1	18167	0	0.3005	0.013083	0.034109	0.930619	736	1	0.3005
RCAN1	4	0.92555	0.92562	1	17663	0	0.30036	0.0076668	0.020824	0.893717	468	2	0.30036
SLC25A37	4	0.84491	0.84464	1	16068	0	0.29763	0.011523	0.030331	0.913848	665	1	0.29763
CLDN15	4	0.26568	0.29175	1	5461	1	0.29716	0.011419	0.030097	0.913848	658	2	0.29716
TAF11	4	0.11438	0.18285	1	3483	1	0.29465	0.0074581	0.020343	0.887341	461	2	0.29465
ABHD3	4	0.16344	0.21648	1	4085	1	0.28883	0.011975	0.031466	0.916782	684	2	0.28883
TRIM7	4	0.39156	0.39618	1	7395	1	0.28588	0.0036081	0.01063	0.778718	272	2	0.28588
KCNE2	4	0.70317	0.70277	1	13313	0	0.28309	0.0034857	0.010324	0.778718	265	2	0.28309
GPR50	4	0.15972	0.21393	1	4038	1	0.27911	0.0086058	0.023138	0.898989	512	1	0.27911
RGS1	4	0.9588	0.95871	1	18290	0	0.27786	0.0083972	0.022628	0.898989	500	1	0.27786
USP17L29	4	0.38696	0.39204	1	7318	1	0.27759	0.019511	0.049561	0.973355	1016	1	0.27759
CCNL1	4	0.28734	0.30856	1	5773	1	0.27279	0.014433	0.037423	0.945322	793	2	0.27279
SAXO1	4	0.74056	0.74019	1	14045	0	0.27248	0.012095	0.031758	0.916782	693	2	0.27248
KRTAP4-7	4	0.52582	0.52536	1	9939	0	0.27027	0.001495	0.0051541	0.613496	168	2	0.27027
PAGE2B	4	0.65218	0.65185	1	12359	0	0.26764	0.014174	0.0368	0.942847	782	1	0.26764
ATF3	4	0.94579	0.94571	1	18037	0	0.26635	0.010638	0.02823	0.913848	615	1	0.26635
GABRA1	4	0.039168	0.073783	1	1475	1	0.25765	0.0086579	0.023273	0.898989	519	1	0.25765
GTPBP4	4	0.77894	0.77852	1	14764	0	0.25307	0.0049506	0.014053	0.805125	349	1	0.25307
LRIT2	4	0.64221	0.64193	1	12155	0	0.25155	0.012161	0.031915	0.916782	698	2	0.25155
GRB14	4	0.13823	0.19912	1	3768	1	0.25134	0.0056302	0.015763	0.834119	380	2	0.25134
POU5F1B	4	0.23413	0.26769	1	5026	1	0.25059	0.010117	0.026895	0.913508	592	1	0.25059
RRAGC	4	0.31185	0.3283	1	6130	1	0.25031	0.018521	0.047237	0.9684	973	2	0.25031
SLCO4C1	4	0.064478	0.11223	1	2194	2	0.24964	0.0046036	0.013162	0.805125	324	2	0.24964
ADAMTS19	4	0.54099	0.5404	1	10221	0	0.24934	0.012823	0.033481	0.924045	726	1	0.24934
BPIFB6	4	0.95378	0.95367	1	18195	0	0.24911	0.007719	0.020947	0.893869	471	1	0.24911
RPEL1	4	0.71787	0.7175	1	13587	0	0.24169	0.018114	0.046265	0.9684	951	2	0.24169
DHRS11	4	0.44276	0.44341	1	8303	1	0.24125	0.00065589	0.0024184	0.509127	93	1	0.24125
DNAJC25-GNG10	4	0.81666	0.81645	1	15490	0	0.24014	0.0029621	0.0089913	0.737947	244	1	0.24014
SETD1A	4	0.91825	0.91821	1	17498	0	0.23703	0.0026478	0.0081853	0.722965	225	1	0.23703
C15orf43	4	0.95553	0.95542	1	18220	0	0.2279	0.018528	0.047256	0.9684	974	1	0.2279
PBDC1	4	0.54213	0.54153	1	10241	0	0.22752	0.013309	0.03464	0.934509	744	2	0.22752
NBPF15	4	0.36006	0.36852	1	6897	1	0.22396	2.6242e-05	0.00010463	0.161843	13	1	0.22396
SKIV2L2	4	0.30372	0.3216	1	6004	1	0.22294	0.010534	0.027977	0.913848	609	1	0.22294
HPS5	4	0.42654	0.42806	1	7995	1	0.21849	0.0054211	0.015235	0.830343	367	2	0.21849
DEDD	4	0.8852	0.88508	1	16828	0	0.21798	0.018062	0.046143	0.9684	950	1	0.21798
POLR1B	3	0.63391	0.63426	1	12005	0	0.21686	0.016656	0.034916	0.935994	881	1	0.21686
STRAP	4	0.35024	0.36005	1	6732	1	0.21489	0.0060482	0.016842	0.842458	402	2	0.21489
EPB41L2	4	0.85469	0.85446	1	16248	0	0.21433	0.0017571	0.0058405	0.638264	184	1	0.21433
TALDO1	4	0.66075	0.66042	1	12525	0	0.21055	0.019201	0.048799	0.973355	1004	1	0.21055
GOPC	4	0.71785	0.71748	1	13586	0	0.20583	0.018218	0.046514	0.9684	959	1	0.20583
PHF8	4	0.25168	0.28099	1	5259	1	0.20429	0.017445	0.044731	0.9684	920	2	0.20429
ZFP62	4	0.55321	0.55259	1	10446	0	0.19932	0.0072493	0.019837	0.886343	450	1	0.19932
GOLGA8K	4	0.88685	0.88674	1	16864	0	0.19415	0.0012328	0.0044648	0.603157	144	1	0.19415
LST1	4	0.4017	0.40541	1	7565	1	0.19092	0.0020715	0.0066864	0.67573	198	1	0.19092
ACAT1	4	0.83741	0.8372	1	15913	0	0.18921	0.011679	0.030728	0.916782	670	1	0.18921
RPL7A	4	0.46401	0.46387	1	8697	1	0.18477	0.0069883	0.019184	0.874546	441	1	0.18477
LAPTM4B	4	0.08816	0.14778	1	2867	2	0.18075	0.012414	0.032519	0.919697	707	2	0.18075
FCN3	4	0.19899	0.24183	1	4559	1	0.17978	0.0088665	0.023785	0.898989	532	1	0.17978
DDAH1	4	0.079248	0.13445	1	2622	2	0.17859	0.0053165	0.014969	0.830343	361	2	0.17859
KCNS1	4	0.85018	0.84993	1	16167	0	0.17679	0.013498	0.035103	0.935994	751	1	0.17679
HIST1H4I	4	0.73711	0.73667	1	13988	0	0.17229	0.0087101	0.023403	0.898989	521	1	0.17229
DDIAS	4	0.26447	0.29081	1	5439	1	0.16954	0.010586	0.028102	0.913848	613	1	0.16954
UQCC2	4	0.83362	0.83344	1	15837	0	0.1655	0.012251	0.032139	0.917718	701	1	0.1655
CHEK2	4	0.94006	0.94007	1	17938	0	0.16501	0.012043	0.031628	0.916782	690	1	0.16501
CMPK1	4	0.47759	0.47727	1	8943	1	0.16012	0.0036427	0.010719	0.778718	274	2	0.16012
TYMP	4	0.54216	0.54157	1	10242	0	0.15704	0.0054734	0.015366	0.830343	371	2	0.15704
CMTM3	4	0.66807	0.66777	1	12663	0	0.15615	0.0051597	0.014566	0.820409	357	1	0.15615
SLC6A8	4	0.92766	0.92777	1	17703	0	0.15387	0.016819	0.043224	0.9684	891	1	0.15387
NFKBIE	4	0.34418	0.35498	1	6640	1	0.15243	0.018476	0.047137	0.9684	972	1	0.15243
RPGRIP1	4	0.67948	0.67924	1	12866	0	0.15165	0.01889	0.048068	0.969656	993	2	0.15165
ABCC10	4	0.83234	0.83216	1	15814	0	0.14593	0.0037997	0.011123	0.778718	283	1	0.14593
RETNLB	4	0.69489	0.69456	1	13159	0	0.14469	0.012875	0.033607	0.924045	728	1	0.14469
DNASE1L1	4	0.78147	0.78112	1	14810	0	0.14295	0.011471	0.030224	0.913848	661	2	0.14295
SLC2A8	4	0.90317	0.90313	1	17201	0	0.14288	0.004846	0.0138	0.805125	341	1	0.14288
TMEM194B	4	0.78133	0.78099	1	14807	0	0.13192	0.011158	0.02948	0.913848	642	1	0.13192
ARTN	4	0.85949	0.85918	1	16336	0	0.1309	0.014797	0.038295	0.951345	808	1	0.1309
FAM118A	4	0.82243	0.82224	1	15610	0	0.12596	0.012147	0.031879	0.916782	696	1	0.12596
TCTEX1D4	4	0.88203	0.88191	1	16776	0	0.12532	0.00044604	0.0016621	0.483181	66	1	0.12532
EPG5	4	0.92487	0.92495	1	17647	0	0.12456	0.0075103	0.020468	0.890458	462	1	0.12456
POLB	4	0.83247	0.83229	1	15817	0	0.12143	0.015679	0.040454	0.96197	843	1	0.12143
RB1CC1	4	0.77459	0.77423	1	14684	0	0.11838	0.0090229	0.024169	0.901639	538	1	0.11838
HCK	4	0.68198	0.68173	1	12912	0	0.11409	0.015834	0.040836	0.96197	850	1	0.11409
BEST2	4	0.64461	0.64426	1	12209	0	0.11345	0.010898	0.028839	0.913848	628	1	0.11345
ZNF615	4	0.71389	0.71346	1	13508	0	0.1133	0.0057869	0.016146	0.840704	385	1	0.1133
CEMP1	4	0.92213	0.92222	1	17577	0	0.11277	0.00070835	0.0026104	0.530203	97	1	0.11277
CYB5R2	4	0.025496	0.052576	0.965221	1091	1	0.11138	0.002805	0.008591	0.726163	236	2	0.11138
ITIH4	4	0.51003	0.50946	1	9649	0	0.10907	0.013602	0.035364	0.935994	756	1	0.10907
POF1B	4	0.78214	0.78179	1	14822	0	0.10767	0.015886	0.04097	0.96197	853	2	0.10767
TRPM4	4	0.47313	0.47281	1	8853	1	0.10716	0.018683	0.047606	0.9684	983	1	0.10716
OR10G7	4	0.91192	0.91184	1	17385	0	0.10661	0.017026	0.043732	0.9684	901	1	0.10661
OAF	4	0.72678	0.7265	1	13784	0	0.10632	0.0084493	0.022755	0.898989	503	1	0.10632
CASQ2	4	0.71127	0.71087	1	13465	0	0.10534	0.012459	0.032628	0.919697	710	2	0.10534
USP36	4	0.32386	0.33797	1	6322	1	0.10091	0.01516	0.039225	0.959775	819	1	0.10091
TRIM36	4	0.81761	0.81742	1	15510	0	0.097319	0.011887	0.031237	0.916782	680	1	0.097319
CDH6	4	0.28142	0.30401	1	5695	1	0.096743	0.015108	0.039099	0.959775	816	2	0.096743
DOCK2	4	0.48977	0.48936	1	9177	0	0.095808	0.010169	0.027031	0.913848	594	2	0.095808
SEC13	4	0.53929	0.53871	1	10194	0	0.092283	0.004166	0.012059	0.789838	306	2	0.092283
ONECUT2	4	0.31734	0.33273	1	6222	1	0.091231	0.018994	0.048308	0.970263	998	1	0.091231
CSRNP3	4	0.55963	0.55894	1	10582	0	0.089842	0.017855	0.045662	0.9684	937	1	0.089842
SCT	4	0.64908	0.64874	1	12294	0	0.088381	0.0085015	0.022878	0.898989	507	1	0.088381
HGC6.3	4	0.00044604	0.0016621	0.582591	56	2	0.088184	0.0098567	0.026235	0.911323	575	2	0.088184
CALY	4	0.42568	0.42727	1	7981	1	0.084493	0.0079277	0.02147	0.898989	480	1	0.084493
CENPL	4	0.44573	0.44624	1	8352	1	0.07844	0.0061004	0.01698	0.842654	405	1	0.07844
ZNF12	4	0.60194	0.60148	1	11392	0	0.074766	0.0048983	0.013932	0.805125	345	2	0.074766
DCAF4	4	0.2897	0.31043	1	5805	1	0.074397	0.017078	0.043847	0.9684	904	1	0.074397
STAB1	4	0.33692	0.34883	1	6528	1	0.068726	0.0052643	0.014844	0.826815	360	1	0.068726
ASPHD2	4	0.68495	0.68468	1	12966	0	0.065666	0.0068317	0.018804	0.866777	436	1	0.065666
ABCA1	4	0.83848	0.83824	1	15934	0	0.064757	0.017182	0.044103	0.9684	908	1	0.064757
MDM1	4	0.051435	0.092452	1	1807	1	0.063197	0.0011804	0.004284	0.603157	141	1	0.063197
NDUFAF3	4	0.48854	0.48812	1	9151	0	0.061782	0.01858	0.047379	0.9684	977	1	0.061782
MRPS18C	4	0.12587	0.19058	1	3618	1	0.061504	0.0051074	0.014452	0.818014	355	1	0.061504
MMP17	4	0.31813	0.33338	1	6233	1	0.05392	0.017389	0.044599	0.9684	916	1	0.05392
PSMA7	4	0.055766	0.099026	1	1931	2	0.05193	0.01801	0.046013	0.9684	947	2	0.05193
DPPA5	4	0.54221	0.54162	1	10243	0	0.051709	0.019563	0.049677	0.973355	1017	1	0.051709
CLIC1	4	0.64284	0.64255	1	12171	0	0.051075	0.018839	0.047946	0.969237	991	1	0.051075
ZNF549	4	0.75578	0.75548	1	14326	0	0.050391	0.010325	0.027426	0.913848	598	1	0.050391
PINX1	4	0.38645	0.39159	1	7312	1	0.037318	0.0088144	0.02366	0.898989	527	1	0.037318
CYP3A5	4	0.76122	0.76086	1	14435	0	0.036163	0.012927	0.033746	0.924045	732	1	0.036163
ANKRD66	4	0.042424	0.078743	1	1573	1	0.035459	0.0030144	0.0091356	0.743717	247	1	0.035459
HAPLN3	4	0.54814	0.54753	1	10354	0	0.032386	0.011575	0.030462	0.914223	668	1	0.032386
GJB7	4	0.52266	0.52217	1	9882	0	0.029878	0.0063616	0.017622	0.851783	416	1	0.029878
MAPKAPK3	4	0.28722	0.30847	1	5771	1	0.027531	0.0031192	0.0093837	0.754752	250	1	0.027531
FIP1L1	4	0.88586	0.88575	1	16844	0	0.02132	0.013914	0.036145	0.942847	769	1	0.02132
CDK2AP2	4	0.099845	0.16506	1	3179	2	0.018206	0.01095	0.028957	0.913848	632	2	0.018206
SNRPE	4	0.23782	0.27042	1	5073	1	0.013566	0.003695	0.010859	0.778718	277	1	0.013566
SCGB3A1	4	0.66122	0.66085	1	12536	0	0.012974	0.017544	0.044959	0.9684	924	1	0.012974
CPLX4	4	0.90493	0.90485	1	17235	0	0.01011	0.019097	0.048558	0.971553	1002	1	0.01011
FNDC5	4	0.07713	0.13123	1	2566	2	0.0086276	0.0044276	0.012699	0.805125	316	2	0.0086276
HAPLN4	4	0.75694	0.75661	1	14349	0	0.0083207	0.0025431	0.0079179	0.717175	222	1	0.0083207
PKD2L1	4	0.85923	0.85892	1	16331	0	0.0070732	0.011315	0.029829	0.913848	652	1	0.0070732
TP53TG3D	4	0.43552	0.4365	1	8167	1	0.0061306	0.01599	0.041242	0.96197	860	1	0.0061306
LOC100506388	4	0.56789	0.56721	1	10747	0	0.0010234	0.0032762	0.0097998	0.760828	258	1	0.0010234
NUP88	4	0.80133	0.80109	1	15213	0	-0.002466	0.011367	0.029964	0.913848	655	1	-0.002466
PARD6G	4	0.070609	0.12153	1	2362	2	-0.012043	0.011991	0.031509	0.916782	686	2	-0.012043
SPC24	4	0.035343	0.067927	0.985138	1384	2	-0.012908	0.010273	0.027298	0.913848	597	2	-0.012908
GNAS	4	0.3052	0.32279	1	6025	1	-0.027824	0.0098046	0.026117	0.911323	570	1	-0.027824
CT45A3	4	0.094184	0.15676	1	3035	2	-0.029985	0.016664	0.04286	0.9684	882	2	-0.029985
SLA	4	0.19476	0.23881	1	4502	1	-0.032645	0.0022287	0.0071054	0.693574	206	1	-0.032645
RHOQ	4	0.6239	0.62357	1	11816	0	-0.033754	0.0056824	0.01589	0.836439	382	1	-0.033754
ACER3	4	0.093427	0.15559	1	3013	2	-0.035109	0.0013901	0.0048931	0.608729	159	1	-0.035109
CLN5	4	0.033173	0.064529	0.982565	1315	2	-0.035869	0.0047414	0.013525	0.805125	332	2	-0.035869
LOC102724862	4	0.3516	0.36121	1	6755	1	-0.040648	0.012771	0.033372	0.924045	723	1	-0.040648
PAPD4	4	0.012515	0.032114	0.902592	701	2	-0.047209	0.015212	0.039334	0.959775	822	2	-0.047209
RNF175	4	0.72245	0.72211	1	13688	0	-0.048043	0.0023335	0.0073772	0.701966	211	1	-0.048043
GSTA3	4	0.63252	0.63221	1	11978	0	-0.048453	0.00049851	0.001858	0.483181	76	1	-0.048453
EPYC	4	0.037078	0.070619	0.996821	1421	1	-0.048548	0.0024907	0.0077874	0.711814	219	1	-0.048548
ZNF550	4	0.076655	0.13051	1	2550	1	-0.058331	0.014537	0.037679	0.947061	799	1	-0.058331
OR5A2	4	0.077495	0.13177	1	2579	1	-0.059056	0.010794	0.028598	0.913848	621	1	-0.059056
TRAIP	4	0.42235	0.42424	1	7930	1	-0.05916	0.016301	0.041989	0.9684	870	1	-0.05916
PADI3	4	0.53057	0.53001	1	10025	0	-0.06117	0.0062572	0.017372	0.843772	413	1	-0.06117
CLCC1	4	0.054386	0.096959	1	1900	2	-0.063374	0.0058392	0.016287	0.841877	389	2	-0.063374
SLC15A2	4	0.70847	0.70809	1	13405	0	-0.063695	0.016975	0.043594	0.9684	900	1	-0.063695
AP4B1	4	0.81156	0.81136	1	15400	0	-0.069943	0.0055256	0.015494	0.831618	374	1	-0.069943
RSRC2	4	0.63188	0.63157	1	11964	0	-0.080673	0.0028573	0.0087284	0.731291	239	1	-0.080673
EMC4	4	0.69008	0.68973	1	13065	0	-0.082431	0.0092835	0.024809	0.911323	547	1	-0.082431
RNASE9	4	0.66747	0.66717	1	12649	0	-0.085414	0.0067272	0.018557	0.861786	433	1	-0.085414
GRB2	4	0.59808	0.59765	1	11318	0	-0.089024	0.0031715	0.0095334	0.757215	252	1	-0.089024
SRSF2	4	0.17504	0.22469	1	4238	1	-0.092324	0.0022811	0.0072399	0.69873	208	1	-0.092324
GPR135	4	0.60017	0.59974	1	11358	0	-0.092463	0.015367	0.039699	0.959775	827	1	-0.092463
PIANP	4	0.63499	0.63464	1	12025	0	-0.098472	0.009075	0.024299	0.901639	541	1	-0.098472
TOP1MT	4	0.5145	0.51396	1	9731	0	-0.10459	0.016767	0.043109	0.9684	888	1	-0.10459
LMOD1	4	0.69312	0.6928	1	13130	0	-0.10672	0.019614	0.049785	0.973355	1020	1	-0.10672
MAGEA2	4	0.093169	0.15524	1	3003	2	-0.11095	0.017959	0.045894	0.9684	944	1	-0.11095
DCAF8L1	4	0.52534	0.52488	1	9931	0	-0.11741	0.019408	0.049327	0.973355	1012	1	-0.11741
KIF9	4	0.59075	0.59034	1	11191	0	-0.11869	0.00076081	0.0027882	0.557291	98	1	-0.11869
MED16	4	0.48968	0.48925	1	9175	0	-0.12268	0.008345	0.022507	0.898989	499	1	-0.12268
RAD51C	4	0.077624	0.13196	1	2583	2	-0.13014	0.015575	0.0402	0.961155	840	1	-0.13014
SNRNP200	4	0.37723	0.38345	1	7171	1	-0.13048	0.018373	0.046876	0.9684	965	1	-0.13048
LNP1	4	0.55356	0.55293	1	10453	0	-0.13794	0.018166	0.046397	0.9684	954	1	-0.13794
UXT	4	0.56116	0.56051	1	10609	0	-0.142	0.0073537	0.020087	0.886343	455	1	-0.142
B3GNT4	4	0.61367	0.61329	1	11624	0	-0.14659	0.0035903	0.010577	0.778718	269	1	-0.14659
TNNI3K	4	0.38448	0.38984	1	7280	1	-0.14789	0.004009	0.011655	0.781205	299	1	-0.14789
ACAD10	4	0.60821	0.60776	1	11506	0	-0.14929	0.01121	0.029598	0.913848	644	1	-0.14929
CTTNBP2	4	0.15621	0.21153	1	3986	1	-0.15959	0.0080321	0.021732	0.898989	482	1	-0.15959
FAM127C	4	0.49426	0.49383	1	9244	0	-0.16617	0.0081364	0.021995	0.898989	488	1	-0.16617
CLNS1A	4	0.71945	0.7191	1	13627	0	-0.16798	0.016508	0.042475	0.9684	875	1	-0.16798
GFI1B	4	0.4828	0.48247	1	9041	0	-0.18849	0.016145	0.041606	0.966073	865	1	-0.18849
CLDN8	4	0.088953	0.14897	1	2889	1	-0.19145	0.0092314	0.024688	0.910864	545	1	-0.19145
PSG5	4	0.051109	0.091962	1	1798	2	-0.19426	0.018321	0.04676	0.9684	962	1	-0.19426
PLA2G3	4	0.72939	0.72907	1	13837	0	-0.20023	0.0089708	0.024039	0.900133	537	1	-0.20023
DDX50	4	0.49306	0.49266	1	9230	0	-0.20938	0.017441	0.044721	0.9684	919	1	-0.20938
GBP3	4	0.033089	0.064401	0.982565	1310	2	-0.21866	0.01407	0.036528	0.942847	775	1	-0.21866
USP17L10	4	0.37106	0.37808	1	7068	1	-0.22586	0.013992	0.036339	0.942847	772	1	-0.22586
CACNB4	4	0.10142	0.16737	1	3224	1	-0.22881	0.015782	0.040721	0.96197	846	1	-0.22881
NCR3	4	0.41536	0.41781	1	7800	1	-0.24291	0.016715	0.042982	0.9684	885	1	-0.24291
AS3MT	4	0.057627	0.10181	1	1992	2	-0.2458	0.011731	0.030861	0.916782	672	1	-0.2458
NSMF	4	0.046357	0.084715	1	1674	2	-0.26146	0.0091793	0.024556	0.90935	543	1	-0.26146
RPS6KC1	4	0.54835	0.54773	1	10359	0	-0.27312	0.0039044	0.011382	0.778718	291	1	-0.27312
NCAM2	4	0.051413	0.092411	1	1806	2	-0.27657	0.0020191	0.0065426	0.673393	195	1	-0.27657
CHST5	4	0.40934	0.41224	1	7697	1	-0.29927	0.019459	0.049449	0.973355	1014	1	-0.29927
TREM2	4	0.49671	0.49623	1	9292	0	-0.29949	0.014641	0.037924	0.947685	803	1	-0.29949
RIC1	4	0.47895	0.47863	1	8970	0	-0.33136	0.019304	0.049074	0.973355	1009	1	-0.33136
PACS1	4	0.050605	0.091177	1	1786	2	-0.33623	0.014745	0.038166	0.949974	806	1	-0.33623
PES1	4	0.001495	0.0044697	0.66575	135	2	-0.33851	0.010013	0.026631	0.912893	586	1	-0.33851
MSI1	4	0.40586	0.4091	1	7635	1	-0.35117	0.015523	0.040081	0.96026	838	1	-0.35117
USP6	4	0.41212	0.41482	1	7744	1	-0.38368	0.00055097	0.0020456	0.489686	84	1	-0.38368
CSE1L	4	0.41561	0.41802	1	7806	1	-0.38816	0.016871	0.043338	0.9684	894	1	-0.38816
ARSJ	4	0.077115	0.13121	1	2565	2	-0.39337	0.01573	0.040587	0.96197	844	1	-0.39337
GABRG3	4	0.033605	0.065197	0.982565	1330	2	-0.40201	0.00086571	0.0031545	0.577012	109	1	-0.40201
FAM83C	4	0.0040853	0.011283	0.788177	287	2	-0.41027	0.0080842	0.021867	0.898989	485	1	-0.41027
ALS2	4	0.016277	0.038193	0.92415	824	2	-0.42563	0.0093877	0.025077	0.911323	551	1	-0.42563
ATP6V0B	4	0.29249	0.31264	1	5852	1	-0.44765	0.013239	0.034479	0.933431	741	1	-0.44765
TRAK1	4	0.023212	0.049019	0.959625	1024	2	-0.44786	0.011835	0.031122	0.916782	677	1	-0.44786
FAM160A1	4	0.0098588	0.025929	0.898933	580	2	-0.46047	0.0044799	0.012841	0.805125	318	1	-0.46047
CLSTN1	4	0.092207	0.15382	1	2976	2	-0.47766	0.0017047	0.0056977	0.629502	182	1	-0.47766
MYO1A	4	0.020131	0.044238	0.953547	931	2	-0.49338	0.0059437	0.016562	0.842458	392	1	-0.49338
SHOC2	4	0.023141	0.0489	0.959625	1021	2	-0.51632	0.0070927	0.019445	0.880619	444	1	-0.51632
ARPC4-TTLL3	4	0.01693	0.039222	0.929931	843	2	-0.55988	0.0018619	0.0061088	0.65061	188	1	-0.55988
REC8	4	0.047808	0.08691	1	1713	2	-0.56878	0.0064139	0.017746	0.852157	418	1	-0.56878
OR4F29	3	0.9249	0.92498	1	17648	0	0.78102	0.026746	0.051676	0.973355	1278	2	0.78102
GNPNAT1	3	0.85864	0.85873	1	16312	0	0.767	0.025988	0.050454	0.973355	1257	2	0.767
PSMB4	4	0.62962	0.62932	1	11919	0	0.72579	0.0198	0.050241	0.973355	1029	2	0.72579
U2AF2	4	0.97371	0.97375	1	18607	0	0.69223	0.039115	0.081302	1	1609	2	0.69223
NSL1	4	0.12364	0.18911	1	3585	1	0.6876	0.058159	0.10866	1	2094	2	0.6876
PTGES3L	3	0.62475	0.62505	1	11831	0	0.68287	0.039768	0.072787	1	1624	2	0.68287
TSR2	4	0.7384	0.73797	1	14010	0	0.67773	0.031606	0.070338	1	1410	2	0.67773
PCBP1	4	0.99158	0.99161	1	18996	0	0.67409	0.061285	0.11314	1	2176	2	0.67409
HMMR	4	0.96303	0.96295	1	18375	0	0.67398	0.022097	0.055553	0.973479	1142	2	0.67398
IARS	4	0.94867	0.94861	1	18086	0	0.6734	0.02052	0.051905	0.973355	1060	3	0.6734
TRIAP1	4	0.19534	0.23922	1	4513	1	0.67191	0.025844	0.06185	0.988239	1254	2	0.67191
USP9X	4	0.047393	0.086255	1	1702	1	0.65203	0.050668	0.097918	1	1902	2	0.65203
RPS29	4	0.96545	0.96536	1	18439	0	0.65017	0.021355	0.053828	0.973355	1098	3	0.65017
ZNF76	4	0.92674	0.92683	1	17685	0	0.64345	0.021686	0.054597	0.973355	1117	3	0.64345
USP1	4	0.96936	0.9693	1	18518	0	0.64182	0.026772	0.063208	0.991213	1279	2	0.64182
DNAJC19	4	0.95921	0.95912	1	18301	0	0.63478	0.019892	0.050474	0.973355	1033	2	0.63478
MED4	4	0.99738	0.99737	1	19140	0	0.63206	0.01978	0.050194	0.973355	1028	3	0.63206
HOXB9	4	0.70412	0.7037	1	13334	0	0.63053	0.024325	0.05963	0.986907	1211	2	0.63053
KRT4	3	0.62891	0.62922	1	11904	0	0.63023	0.04132	0.075294	1	1664	2	0.63023
PA2G4	4	0.59404	0.59361	1	11255	0	0.62425	0.021074	0.053185	0.973355	1082	3	0.62425
SBDS	4	0.21356	0.25247	1	4757	1	0.62405	0.028112	0.065158	0.992173	1318	2	0.62405
TDRD6	4	0.96272	0.96264	1	18368	0	0.6237	0.033289	0.072791	1	1456	2	0.6237
MEPE	4	0.99425	0.99428	1	19055	0	0.6215	0.027637	0.064478	0.991411	1304	2	0.6215
C16orf82	3	0.893	0.89306	1	16993	0	0.62131	0.061743	0.10781	1	2190	2	0.62131
GDF10	3	0.97896	0.97908	1	18703	0	0.62113	0.026948	0.051991	0.973355	1284	2	0.62113
ARHGEF16	3	0.87117	0.8713	1	16569	0	0.61995	0.045162	0.08145	1	1768	2	0.61995
HOXA1	4	0.89904	0.89895	1	17115	0	0.61409	0.037562	0.079081	1	1568	2	0.61409
NAPA	4	0.99268	0.9927	1	19019	0	0.61262	0.021424	0.053974	0.973355	1100	3	0.61262
KCNK4	4	0.99613	0.99611	1	19100	0	0.61227	0.020997	0.053008	0.973355	1081	3	0.61227
EMC6	4	0.97703	0.97716	1	18669	0	0.61195	0.024106	0.05931	0.986907	1204	2	0.61195
PDE4DIP	4	0.6709	0.6706	1	12710	0	0.61124	0.041976	0.085444	1	1682	2	0.61124
SCN5A	4	0.56181	0.56115	1	10625	0	0.61114	0.023266	0.058061	0.985289	1179	2	0.61114
MAFA	4	0.87454	0.87437	1	16639	0	0.60719	0.020928	0.052844	0.973355	1077	3	0.60719
SZRD1	4	0.83956	0.83934	1	15962	0	0.60515	0.053997	0.10272	1	1990	2	0.60515
TXNRD1	3	0.63324	0.63358	1	11994	0	0.60512	0.037124	0.068449	0.998098	1552	2	0.60512
FAXDC2	3	0.96603	0.96615	1	18452	0	0.60379	0.053101	0.094107	1	1963	2	0.60379
NUP155	4	0.95822	0.95814	1	18274	0	0.59912	0.086951	0.14968	1	2889	2	0.59912
HNRNPU	4	0.733	0.73267	1	13906	0	0.59741	0.043133	0.087104	1	1708	2	0.59741
TBX2	4	0.99495	0.99494	1	19072	0	0.59666	0.045151	0.089967	1	1767	2	0.59666
INTS3	4	0.49476	0.4943	1	9251	0	0.59482	0.054049	0.10279	1	1993	2	0.59482
GDF5	4	0.73767	0.73723	1	13999	0	0.59464	0.02459	0.06	0.986907	1217	2	0.59464
NLE1	4	0.10606	0.17426	1	3349	1	0.59435	0.020029	0.050778	0.973355	1039	3	0.59435
TRIM26	4	0.49454	0.49408	1	9248	0	0.59399	0.021187	0.05345	0.973355	1091	2	0.59399
SIRPD	4	0.86084	0.86052	1	16363	0	0.59178	0.021651	0.054517	0.973355	1114	3	0.59178
C15orf52	4	0.36675	0.37428	1	7001	1	0.59139	0.027357	0.064046	0.991411	1295	2	0.59139
FEZF2	4	0.99687	0.99689	1	19126	0	0.59138	0.021324	0.053763	0.973355	1096	3	0.59138
RGMB	4	0.21105	0.25064	1	4726	1	0.59114	0.028917	0.066337	0.992336	1342	2	0.59114
CLCA1	4	0.87135	0.87113	1	16573	0	0.59111	0.020062	0.050853	0.973355	1041	3	0.59111
REP15	4	0.8483	0.84803	1	16129	0	0.59029	0.022545	0.056595	0.981677	1153	3	0.59029
CST2	4	0.16004	0.21415	1	4040	1	0.59011	0.035505	0.076075	1	1516	2	0.59011
RNF8	4	0.90289	0.90286	1	17196	0	0.58855	0.021186	0.053448	0.973355	1090	3	0.58855
SNX7	4	0.96359	0.96351	1	18396	0	0.5884	0.020575	0.052042	0.973355	1063	3	0.5884
MPP3	4	0.98503	0.98499	1	18845	0	0.58791	0.02044	0.051717	0.973355	1057	3	0.58791
DNAJC13	4	0.63816	0.63781	1	12082	0	0.58789	0.054931	0.10408	1	2015	2	0.58789
ALG1L2	4	0.97589	0.976	1	18652	0	0.58657	0.037673	0.079224	1	1569	2	0.58657
NKX3-2	4	0.43168	0.43286	1	8097	1	0.58522	0.046018	0.09122	1	1792	2	0.58522
SATB1	4	0.93079	0.93084	1	17753	0	0.58411	0.020395	0.051611	0.973355	1056	2	0.58411
HOXC13	4	0.769	0.76867	1	14582	0	0.5839	0.023626	0.05859	0.985289	1190	2	0.5839
SEH1L	3	0.89227	0.89236	1	16976	0	0.58359	0.052083	0.092491	1	1936	2	0.58359
HMGN1	4	0.99108	0.99109	1	18986	0	0.58325	0.061094	0.11289	1	2170	2	0.58325
SKA3	4	0.96948	0.96943	1	18520	0	0.58232	0.073183	0.13021	1	2524	2	0.58232
PDLIM1	4	0.53054	0.52999	1	10024	0	0.58212	0.019967	0.050647	0.973355	1036	2	0.58212
VWA7	4	0.18152	0.22934	1	4313	1	0.58077	0.039025	0.08117	1	1607	2	0.58077
ZFR	4	0.96354	0.96346	1	18393	0	0.57987	0.021696	0.054624	0.973355	1118	2	0.57987
RAB5A	4	0.2801	0.30296	1	5674	1	0.57801	0.019768	0.05016	0.973355	1027	3	0.57801
STATH	4	0.99296	0.99296	1	19020	0	0.57756	0.036922	0.078163	1	1547	2	0.57756
RPL26	4	0.35829	0.36695	1	6869	1	0.57643	0.027245	0.063886	0.991411	1294	2	0.57643
FITM1	4	0.16137	0.21505	1	4059	1	0.57564	0.022729	0.057022	0.981677	1163	3	0.57564
NUP98	4	0.90086	0.90078	1	17155	0	0.5732	0.03656	0.077624	1	1537	2	0.5732
LAMB2	4	0.87211	0.87189	1	16587	0	0.57116	0.040661	0.08355	1	1649	2	0.57116
C9orf69	4	0.68076	0.68054	1	12890	0	0.56945	0.033678	0.073356	1	1469	2	0.56945
INTS6	4	0.99383	0.99387	1	19044	0	0.56919	0.060389	0.11187	1	2147	2	0.56919
GABRA6	4	0.8095	0.80929	1	15362	0	0.56824	0.02261	0.056739	0.981677	1155	2	0.56824
FBXW5	4	0.88484	0.88472	1	16821	0	0.56661	0.075538	0.13349	1	2598	2	0.56661
ERH	4	0.41904	0.42115	1	7869	1	0.56527	0.058854	0.10965	1	2109	2	0.56527
ATP2B1	4	0.60863	0.60816	1	11514	0	0.56389	0.036637	0.077736	1	1541	2	0.56389
TM7SF2	4	0.96517	0.96509	1	18433	0	0.56346	0.031319	0.069928	1	1402	2	0.56346
BTBD9	4	0.76514	0.76475	1	14516	0	0.56342	0.064561	0.11788	1	2275	2	0.56342
TOPBP1	4	0.98593	0.98589	1	18865	0	0.56341	0.04409	0.088491	1	1733	2	0.56341
SHFM1	4	0.19208	0.23691	1	4464	1	0.56326	0.047001	0.092613	1	1817	2	0.56326
SBF2	4	0.97066	0.97063	1	18544	0	0.56271	0.02301	0.057646	0.984498	1171	3	0.56271
CHD1L	4	0.62198	0.62161	1	11785	0	0.56251	0.037429	0.078888	1	1563	2	0.56251
PSMD11	4	0.98112	0.98107	1	18753	0	0.56248	0.033962	0.073774	1	1477	2	0.56248
PRKRIR	4	0.93756	0.93756	1	17890	0	0.562	0.059619	0.11075	1	2127	2	0.562
ITM2A	4	0.86981	0.86956	1	16539	0	0.56173	0.030942	0.069367	1	1392	2	0.56173
FAM174B	4	0.99785	0.99785	1	19154	0	0.5607	0.063632	0.11651	1	2248	2	0.5607
KIAA0101	4	0.44093	0.44168	1	8269	1	0.56069	0.032245	0.07127	1	1427	2	0.56069
NIP7	4	0.66565	0.66535	1	12621	0	0.56057	0.031729	0.070512	1	1414	2	0.56057
OPN1MW	4	0.98475	0.98472	1	18836	0	0.56012	0.029852	0.067748	0.998098	1362	2	0.56012
ALX4	4	0.79565	0.7954	1	15100	0	0.56008	0.028259	0.065355	0.992173	1323	2	0.56008
EXOSC2	4	0.99605	0.99603	1	19098	0	0.55996	0.086732	0.14937	1	2881	2	0.55996
ATF7IP2	4	0.79299	0.79272	1	15041	0	0.55982	0.026032	0.062119	0.98885	1259	2	0.55982
SSUH2	4	0.99194	0.99195	1	19000	0	0.55972	0.022108	0.055578	0.973479	1143	3	0.55972
PLCG1	4	0.99737	0.99737	1	19138	0	0.55932	0.020042	0.050807	0.973355	1040	2	0.55932
ITPR3	4	0.66017	0.65982	1	12517	0	0.55916	0.062241	0.11455	1	2208	2	0.55916
NOP58	4	0.92182	0.92191	1	17570	0	0.55878	0.037164	0.078516	1	1555	2	0.55878
SNX22	4	0.99491	0.99491	1	19070	0	0.55867	0.028671	0.065972	0.992336	1334	2	0.55867
WFIKKN2	4	0.9632	0.96313	1	18381	0	0.55811	0.024931	0.060517	0.986907	1229	2	0.55811
ABCC5	4	0.96841	0.96836	1	18497	0	0.55789	0.030749	0.069071	0.999598	1387	2	0.55789
PSMG2	4	0.30656	0.32388	1	6047	1	0.55767	0.033763	0.073486	1	1472	2	0.55767
HYPK	4	0.45412	0.45423	1	8505	1	0.55737	0.024006	0.059163	0.986907	1202	2	0.55737
DST	4	0.90278	0.90274	1	17195	0	0.55725	0.021087	0.053214	0.973355	1083	3	0.55725
ENTPD4	4	0.39402	0.3984	1	7441	1	0.55718	0.040272	0.082985	1	1637	2	0.55718
GRAMD1C	4	0.93428	0.93429	1	17822	0	0.55696	0.053301	0.10172	1	1968	2	0.55696
AAMP	4	0.75357	0.75325	1	14282	0	0.5565	0.04222	0.08579	1	1687	2	0.5565
IGSF5	4	0.21009	0.24992	1	4713	1	0.55457	0.030992	0.06944	1	1393	2	0.55457
NXPE2	4	0.98627	0.98623	1	18870	0	0.55444	0.023052	0.057732	0.984498	1174	2	0.55444
RPS14	4	0.04481	0.08237	1	1638	1	0.55422	0.021104	0.053252	0.973355	1084	3	0.55422
PTH1R	4	0.70327	0.70288	1	13314	0	0.55324	0.038553	0.080502	1	1592	2	0.55324
SBF1	4	0.16491	0.21755	1	4104	1	0.55308	0.027183	0.063795	0.991411	1290	2	0.55308
DDX31	3	0.92767	0.92779	1	17704	0	0.55255	0.045462	0.081938	1	1780	2	0.55255
EXD3	4	0.012979	0.032864	0.902592	718	1	0.55179	0.044744	0.089401	1	1752	2	0.55179
RNMT	4	0.99604	0.99602	1	19097	0	0.55177	0.077429	0.13615	1	2643	2	0.55177
ZC3H12A	4	0.71391	0.71348	1	13509	0	0.55134	0.049853	0.096733	1	1881	2	0.55134
LOC650293	4	0.85854	0.85824	1	16310	0	0.55102	0.020096	0.050938	0.973355	1043	3	0.55102
GNAT1	4	0.97843	0.9785	1	18691	0	0.55079	0.026505	0.062806	0.990507	1272	2	0.55079
AGPAT2	4	0.319	0.33405	1	6245	1	0.55061	0.052746	0.10093	1	1954	2	0.55061
MCM6	4	0.052141	0.093514	1	1830	1	0.5497	0.062187	0.11447	1	2206	2	0.5497
HCFC1	4	0.62581	0.6255	1	11846	0	0.54779	0.058613	0.10931	1	2103	2	0.54779
HECA	4	0.92136	0.92142	1	17564	0	0.54777	0.043463	0.087572	1	1715	2	0.54777
CNOT8	4	0.66282	0.66243	1	12560	0	0.54704	0.068304	0.12325	1	2388	2	0.54704
RPL9	4	0.97626	0.97638	1	18661	0	0.54663	0.02268	0.0569	0.981677	1160	3	0.54663
RHOD	4	0.99135	0.99137	1	18992	0	0.54648	0.020822	0.052603	0.973355	1074	3	0.54648
BPIFC	4	0.79928	0.79903	1	15167	0	0.54595	0.024554	0.059941	0.986907	1215	2	0.54595
RPF2	4	0.85731	0.85707	1	16289	0	0.54569	0.035268	0.075733	1	1510	2	0.54569
KLHL21	4	0.35919	0.36775	1	6882	1	0.54547	0.031503	0.070192	1	1407	2	0.54547
WFIKKN1	4	0.32324	0.33745	1	6314	1	0.54454	0.020692	0.052296	0.973355	1068	2	0.54454
GABRD	4	0.92517	0.92525	1	17655	0	0.5434	0.028151	0.065206	0.992173	1320	2	0.5434
NPY2R	4	0.49859	0.49815	1	9318	0	0.54335	0.043186	0.087176	1	1709	2	0.54335
TRIM48	4	0.92887	0.92895	1	17725	0	0.54265	0.14287	0.22782	1	4313	2	0.54265
SPN	4	0.23623	0.26922	1	5057	1	0.5425	0.021325	0.053763	0.973355	1097	2	0.5425
ASRGL1	4	0.47662	0.47627	1	8923	1	0.54218	0.061489	0.11347	1	2182	2	0.54218
INPP5D	4	0.79196	0.79168	1	15014	0	0.54212	0.036582	0.077656	1	1539	2	0.54212
MIS18A	4	0.94148	0.94146	1	17972	0	0.54126	0.046344	0.091689	1	1801	2	0.54126
POLE2	4	0.98605	0.98603	1	18866	0	0.5393	0.061571	0.1136	1	2184	2	0.5393
PTRF	4	0.99521	0.9952	1	19079	0	0.53909	0.023642	0.058612	0.985289	1191	2	0.53909
ZCWPW2	4	0.99502	0.99502	1	19076	0	0.53898	0.023043	0.057714	0.984498	1173	2	0.53898
PABPC1	4	0.68022	0.67997	1	12880	0	0.53836	0.061626	0.11367	1	2186	2	0.53836
PPWD1	4	0.58225	0.58172	1	11030	0	0.53819	0.020656	0.052218	0.973355	1066	3	0.53819
GOLGA8J	4	0.72356	0.72325	1	13707	0	0.53788	0.02028	0.051346	0.973355	1047	3	0.53788
FIBIN	4	0.9955	0.99548	1	19085	0	0.53782	0.036429	0.077416	1	1533	2	0.53782
ATG9A	4	0.98905	0.98905	1	18934	0	0.53779	0.032325	0.071401	1	1430	2	0.53779
FAM133A	4	0.93743	0.93744	1	17888	0	0.53766	0.021757	0.054762	0.973355	1123	2	0.53766
ARHGAP1	4	0.73165	0.73132	1	13880	0	0.53742	0.032432	0.071538	1	1432	2	0.53742
S100A6	4	0.9964	0.9964	1	19108	0	0.53741	0.021817	0.054902	0.973355	1127	3	0.53741
FAM212A	4	0.99422	0.99425	1	19053	0	0.53719	0.043675	0.087896	1	1720	2	0.53719
RPL27	4	0.99224	0.99226	1	19011	0	0.53677	0.15321	0.24214	1	4553	2	0.53677
GNB1	4	0.97375	0.97378	1	18609	0	0.5364	0.074976	0.13269	1	2583	2	0.5364
PPARA	4	0.9444	0.94438	1	18018	0	0.53611	0.052609	0.10074	1	1950	2	0.53611
GPR85	4	0.78507	0.78478	1	14872	0	0.53589	0.040021	0.082651	1	1630	2	0.53589
NUTF2	3	0.014006	0.027847	0.902592	755	1	0.5356	0.083756	0.14212	1	2806	2	0.5356
GPAM	4	0.96466	0.96459	1	18420	0	0.5339	0.02483	0.060354	0.986907	1225	2	0.5339
FOXD1	4	0.78679	0.78651	1	14909	0	0.53371	0.12107	0.19753	1	3776	2	0.53371
SEPN1	4	0.25227	0.28145	1	5268	1	0.53353	0.020745	0.052417	0.973355	1071	3	0.53353
TRIM29	4	0.6834	0.68316	1	12939	0	0.53348	0.02704	0.063588	0.991411	1286	2	0.53348
UFSP2	4	0.89365	0.89352	1	17011	0	0.53326	0.077495	0.13623	1	2645	2	0.53326
CANT1	4	0.98942	0.9894	1	18948	0	0.53309	0.11695	0.19177	1	3671	2	0.53309
CHIA	4	0.3232	0.33741	1	6313	1	0.53302	0.029892	0.067811	0.998098	1364	2	0.53302
RAE1	3	0.89554	0.89564	1	17056	0	0.53286	0.042123	0.076554	1	1684	2	0.53286
RPTN	4	0.96986	0.9698	1	18527	0	0.53267	0.045043	0.089817	1	1761	2	0.53267
FAM20C	4	0.17604	0.22542	1	4251	1	0.53239	0.022779	0.057145	0.982115	1165	3	0.53239
NUDT13	4	0.96533	0.96525	1	18436	0	0.53239	0.050228	0.097266	1	1889	2	0.53239
MMP25	4	0.50012	0.49968	1	9458	0	0.53214	0.038755	0.080792	1	1598	2	0.53214
TUBGCP4	4	0.48318	0.48285	1	9050	0	0.53204	0.027656	0.064501	0.991411	1305	2	0.53204
MMP27	4	0.12435	0.1896	1	3595	1	0.53163	0.021967	0.055258	0.973479	1134	3	0.53163
CBWD1	3	0.90878	0.90884	1	17324	0	0.53148	0.085642	0.14496	1	2848	2	0.53148
GALNS	4	0.89724	0.89711	1	17084	0	0.53134	0.050844	0.098192	1	1907	2	0.53134
FOSL2	4	0.64982	0.64947	1	12310	0	0.5313	0.070741	0.12672	1	2457	2	0.5313
ILF2	4	0.8947	0.89459	1	17037	0	0.53086	0.14746	0.23418	1	4425	2	0.53086
THRAP3	4	0.60589	0.60544	1	11459	0	0.53051	0.02426	0.059541	0.986907	1208	2	0.53051
LETMD1	4	0.50806	0.50758	1	9607	0	0.53007	0.074077	0.13143	1	2551	2	0.53007
TOMM40	4	0.99175	0.99176	1	18997	0	0.52903	0.066831	0.12115	1	2338	2	0.52903
ELK4	4	0.78908	0.78881	1	14965	0	0.52854	0.036834	0.078025	1	1546	2	0.52854
RARS	4	0.0016522	0.0048872	0.701148	140	1	0.52796	0.023482	0.058381	0.985289	1185	2	0.52796
HIST1H2AI	4	0.99669	0.9967	1	19121	0	0.5276	0.3899	0.4115	1	7641	1	0.5276
SOD1	4	0.94443	0.94441	1	18019	0	0.52747	0.10183	0.17048	1	3282	2	0.52747
ANXA1	4	0.9946	0.99462	1	19063	0	0.52726	0.044554	0.089139	1	1746	2	0.52726
GREB1L	4	0.99603	0.99601	1	19096	0	0.52715	0.027947	0.06491	0.991411	1314	2	0.52715
ILF3	4	0.98353	0.98347	1	18814	0	0.52696	0.14321	0.22828	1	4324	2	0.52696
MSL2	4	0.9767	0.97682	1	18668	0	0.52627	0.04377	0.088036	1	1724	2	0.52627
KAT6B	4	0.99497	0.99497	1	19074	0	0.52607	0.098201	0.16542	1	3179	2	0.52607
BRD2	4	0.48672	0.48639	1	9110	0	0.5254	0.049155	0.095686	1	1864	2	0.5254
CUL3	4	0.7683	0.76796	1	14565	0	0.52489	0.12498	0.20293	1	3870	2	0.52489
BARHL1	4	0.45178	0.45199	1	8459	1	0.52292	0.06631	0.12041	1	2325	2	0.52292
GNL2	4	0.99796	0.99796	1	19156	0	0.52256	0.10434	0.17401	1	3346	2	0.52256
MYH7B	4	0.56404	0.56343	1	10670	0	0.52241	0.050729	0.09801	1	1903	2	0.52241
ZP3	4	0.92667	0.92677	1	17683	0	0.52232	0.037396	0.07885	1	1562	2	0.52232
POLR2E	4	0.50633	0.50581	1	9578	0	0.52229	0.08154	0.14206	1	2745	2	0.52229
IDH3A	4	0.92313	0.92323	1	17609	0	0.52158	0.057428	0.10762	1	2076	2	0.52158
SRSF7	4	0.77259	0.77225	1	14646	0	0.5214	0.4002	0.41964	1	7789	1	0.5214
TEKT4	4	0.33297	0.34552	1	6460	1	0.52134	0.023599	0.058551	0.985289	1189	2	0.52134
CCDC74B	4	0.70031	0.6999	1	13260	0	0.52125	0.028661	0.065953	0.992336	1333	2	0.52125
SRRD	4	0.095201	0.15827	1	3061	1	0.52022	0.053224	0.10161	1	1966	2	0.52022
SECISBP2L	4	0.54172	0.54113	1	10235	0	0.52018	0.058747	0.1095	1	2106	2	0.52018
RPL30	4	0.67093	0.67063	1	12711	0	0.52011	0.066887	0.12124	1	2341	2	0.52011
GPR61	4	0.33135	0.3442	1	6436	1	0.5198	0.024316	0.059613	0.986907	1210	2	0.5198
RNLS	4	0.89029	0.8902	1	16935	0	0.5192	0.023796	0.058849	0.985289	1196	2	0.5192
NAT8	4	0.99002	0.98999	1	18962	0	0.51792	0.055924	0.10547	1	2031	2	0.51792
BTNL10	4	0.74096	0.74059	1	14054	0	0.51771	0.02129	0.053691	0.973355	1094	2	0.51771
CHRNB2	4	0.99364	0.99368	1	19037	0	0.51746	0.020213	0.051203	0.973355	1046	3	0.51746
KRT25	4	0.65827	0.65795	1	12486	0	0.51741	0.02187	0.055019	0.973479	1130	3	0.51741
PCDHA7	4	0.66862	0.66833	1	12674	0	0.51735	0.032204	0.071202	1	1426	2	0.51735
ZFP30	4	0.91405	0.91399	1	17415	0	0.51671	0.043534	0.087671	1	1718	2	0.51671
PPP1CC	4	0.98118	0.98113	1	18754	0	0.51646	0.055793	0.10529	1	2027	2	0.51646
COL3A1	4	0.39427	0.39863	1	7445	1	0.51624	0.034985	0.075283	1	1505	2	0.51624
MFSD2A	4	0.71809	0.71771	1	13592	0	0.51619	0.021178	0.053427	0.973355	1089	3	0.51619
CT62	4	0.93828	0.93824	1	17908	0	0.516	0.099944	0.16787	1	3225	2	0.516
HIST2H3C	4	0.40958	0.41248	1	7702	1	0.51595	0.0357	0.076348	1	1521	2	0.51595
LZTS2	4	0.98292	0.98289	1	18802	0	0.51529	0.027241	0.063884	0.991411	1293	2	0.51529
DLX5	4	0.92851	0.92862	1	17717	0	0.51494	0.021769	0.054786	0.973355	1125	3	0.51494
APOBEC3D	4	0.99544	0.99543	1	19084	0	0.51483	0.1397	0.22344	1	4236	2	0.51483
SP3	4	0.99328	0.99331	1	19028	0	0.51478	0.053049	0.10137	1	1962	2	0.51478
BCDIN3D	4	0.97403	0.97406	1	18614	0	0.51455	0.15374	0.24284	1	4571	2	0.51455
TTI1	4	0.88083	0.88071	1	16746	0	0.51444	0.052468	0.10055	1	1946	2	0.51444
CCP110	4	0.9739	0.97394	1	18610	0	0.5144	0.044042	0.088424	1	1732	2	0.5144
B3GALT4	4	0.934	0.93399	1	17817	0	0.51414	0.021429	0.053982	0.973355	1101	3	0.51414
POLR2D	4	0.95557	0.95547	1	18222	0	0.514	0.11071	0.18311	1	3500	2	0.514
CDS1	4	0.62241	0.62204	1	11791	0	0.51363	0.069118	0.1244	1	2412	2	0.51363
HEATR6	4	0.64504	0.64469	1	12220	0	0.51351	0.10333	0.17261	1	3321	2	0.51351
CFAP46	4	0.24579	0.27646	1	5175	1	0.51342	0.027685	0.064546	0.991411	1307	2	0.51342
CCDC27	4	0.85099	0.85072	1	16186	0	0.51311	0.073783	0.13102	1	2542	2	0.51311
ANKRD10	4	0.56207	0.56141	1	10630	0	0.51247	0.10536	0.17547	1	3374	2	0.51247
ICMT	4	0.99758	0.99757	1	19147	0	0.51238	0.10929	0.18107	1	3473	2	0.51238
LRIG1	4	0.81964	0.81946	1	15554	0	0.51217	0.032922	0.072254	1	1446	2	0.51217
ZNF816-ZNF321P	4	0.95168	0.95161	1	18161	0	0.51211	0.026042	0.062134	0.98885	1260	2	0.51211
LARS2	4	0.94072	0.94072	1	17952	0	0.51164	0.13022	0.2102	1	4002	2	0.51164
TRIM10	4	0.80602	0.8058	1	15303	0	0.51113	0.048969	0.095404	1	1860	2	0.51113
VN1R5	4	0.46971	0.46944	1	8793	1	0.5111	0.045885	0.091026	1	1789	2	0.5111
CCNG1	4	0.62036	0.62	1	11752	0	0.51027	0.07631	0.13456	1	2619	2	0.51027
PRICKLE2	4	0.97975	0.9798	1	18720	0	0.51009	0.058266	0.10882	1	2097	2	0.51009
PRAMEF6	4	0.67771	0.67744	1	12830	0	0.51007	0.053713	0.10232	1	1979	2	0.51007
HUWE1	4	0.96356	0.96348	1	18394	0	0.50981	0.028907	0.066324	0.992336	1341	2	0.50981
KATNAL1	4	0.98986	0.98982	1	18956	0	0.50897	0.05703	0.10708	1	2062	2	0.50897
C8orf33	4	0.80624	0.80601	1	15310	0	0.50891	0.10757	0.1786	1	3426	2	0.50891
FAP	4	0.23807	0.2706	1	5077	1	0.50866	0.073388	0.13049	1	2530	2	0.50866
PSD	4	0.79367	0.79344	1	15058	0	0.50801	0.045475	0.090454	1	1782	2	0.50801
HIST1H2BM	4	0.11251	0.18162	1	3463	1	0.50791	0.064756	0.11817	1	2283	2	0.50791
KPNA2	4	0.31177	0.32823	1	6128	1	0.50751	0.044607	0.089211	1	1749	2	0.50751
HACD1	4	0.75075	0.75042	1	14217	0	0.50722	0.021594	0.054385	0.973355	1109	3	0.50722
KNTC1	4	0.65653	0.65624	1	12444	0	0.50718	0.024453	0.059807	0.986907	1214	2	0.50718
RPL39	4	0.15584	0.21126	1	3980	1	0.50698	0.06231	0.11464	1	2210	2	0.50698
LOC441155	4	0.53743	0.53682	1	10162	0	0.50596	0.043016	0.086941	1	1705	2	0.50596
PTPRH	4	0.86107	0.86076	1	16372	0	0.50579	0.12601	0.20433	1	3895	2	0.50579
DHPS	4	0.77704	0.77663	1	14734	0	0.50542	0.14941	0.23684	1	4467	2	0.50542
FNIP1	4	0.097779	0.162	1	3129	1	0.5053	0.022594	0.056714	0.981677	1154	3	0.5053
ADAMTSL2	4	0.95032	0.95027	1	18133	0	0.50525	0.087845	0.15098	1	2910	2	0.50525
ZFP69	4	0.97885	0.97891	1	18701	0	0.50461	0.02272	0.057002	0.981677	1162	3	0.50461
BEX5	4	0.98191	0.98187	1	18777	0	0.50459	0.025863	0.061876	0.988239	1255	2	0.50459
CDCA8	4	0.97904	0.97909	1	18705	0	0.50417	0.072307	0.12896	1	2500	2	0.50417
ARMCX5	4	0.92822	0.92833	1	17713	0	0.50405	0.020675	0.052262	0.973355	1067	2	0.50405
VPS8	4	0.9513	0.95123	1	18153	0	0.50329	0.044542	0.089122	1	1745	2	0.50329
CRHBP	4	0.48309	0.48275	1	9047	0	0.50287	0.022036	0.055408	0.973479	1137	2	0.50287
SETD1B	4	0.97744	0.97757	1	18675	0	0.50283	0.030203	0.068266	0.998098	1371	2	0.50283
CARD16	4	0.33294	0.34549	1	6459	1	0.50262	0.054723	0.10378	1	2012	2	0.50262
FERMT2	4	0.95497	0.95484	1	18210	0	0.50248	0.021585	0.054364	0.973355	1108	3	0.50248
PHF7	4	0.98898	0.98897	1	18932	0	0.50244	0.10382	0.17332	1	3331	2	0.50244
NES	4	0.89575	0.89563	1	17059	0	0.50226	0.064075	0.11716	1	2258	2	0.50226
PDIA3	4	0.98859	0.9886	1	18924	0	0.50168	0.05918	0.11013	1	2119	2	0.50168
GATSL2	4	0.98404	0.984	1	18823	0	0.50167	0.020353	0.051512	0.973355	1051	2	0.50167
ISPD	4	0.85016	0.8499	1	16166	0	0.50165	0.084245	0.14585	1	2816	2	0.50165
PSMD6	4	0.97128	0.97127	1	18555	0	0.50161	0.039474	0.081839	1	1618	2	0.50161
SSU72	4	0.82875	0.82858	1	15737	0	0.50132	0.02576	0.06173	0.988239	1250	2	0.50132
PAPD5	4	0.99334	0.99337	1	19029	0	0.50083	0.081037	0.14131	1	2735	2	0.50083
C1orf137	4	0.39589	0.4001	1	7472	1	0.50075	0.058328	0.1089	1	2100	2	0.50075
SPCS2	4	0.13263	0.19521	1	3696	1	0.50053	0.083165	0.14433	1	2787	2	0.50053
FGF18	4	0.73872	0.7383	1	14018	0	0.50052	0.02191	0.055119	0.973479	1131	3	0.50052
ABHD15	4	0.84507	0.8448	1	16073	0	0.50037	0.03087	0.069251	1	1389	2	0.50037
C11orf31	4	0.008684	0.022977	0.898862	513	1	0.50024	0.097955	0.16509	1	3173	2	0.50024
SLC29A3	4	0.65085	0.65055	1	12333	0	0.50022	0.019731	0.050071	0.973355	1026	3	0.50022
ZNF226	4	0.54113	0.54055	1	10223	0	0.49996	0.074401	0.13189	1	2563	2	0.49996
CAPRIN1	4	0.54335	0.54274	1	10268	0	0.49977	0.027957	0.064923	0.991411	1315	2	0.49977
PEX2	4	0.78782	0.78752	1	14934	0	0.49966	0.046648	0.092109	1	1806	2	0.49966
FGF17	4	0.25396	0.28277	1	5290	1	0.49962	0.026839	0.063294	0.991213	1282	2	0.49962
LDB1	4	0.22042	0.2575	1	4844	1	0.49956	0.070337	0.12617	1	2445	2	0.49956
RAET1E	4	0.23099	0.26534	1	4989	1	0.49937	0.048919	0.09533	1	1859	2	0.49937
MYEOV	4	0.85726	0.85702	1	16288	0	0.49907	0.075094	0.13287	1	2586	2	0.49907
AFF1	4	0.76597	0.7656	1	14534	0	0.49903	0.059176	0.11013	1	2118	2	0.49903
DNLZ	4	0.99518	0.99517	1	19078	0	0.49877	0.074947	0.13265	1	2582	2	0.49877
UBAP2	4	0.66452	0.66416	1	12592	0	0.49876	0.078901	0.13827	1	2686	2	0.49876
LRP1	4	0.88532	0.88522	1	16832	0	0.49856	0.022528	0.056558	0.981677	1152	2	0.49856
LTBP3	4	0.0031192	0.0087712	0.763512	231	1	0.49826	0.11121	0.18382	1	3512	2	0.49826
PIGK	4	0.94891	0.94884	1	18095	0	0.49823	0.05707	0.10714	1	2064	2	0.49823
P2RX1	4	0.99871	0.99869	1	19177	0	0.49808	0.022024	0.055379	0.973479	1136	3	0.49808
PF4V1	4	0.99131	0.99133	1	18990	0	0.49792	0.083164	0.14433	1	2786	2	0.49792
FBXO5	4	0.80343	0.8032	1	15248	0	0.49781	0.063867	0.11685	1	2254	2	0.49781
NEIL2	4	0.99681	0.99683	1	19124	0	0.49753	0.08966	0.15353	1	2961	2	0.49753
F8A2	4	0.59829	0.59788	1	11324	0	0.49725	0.15748	0.24808	1	4665	2	0.49725
HIST1H1T	4	0.31189	0.32833	1	6131	1	0.49711	0.096942	0.16372	1	3146	2	0.49711
EPHB3	4	0.98708	0.98703	1	18889	0	0.49688	0.031125	0.069641	1	1397	2	0.49688
MAMDC4	4	0.81888	0.8187	1	15540	0	0.49663	0.067625	0.12229	1	2366	2	0.49663
ALG10B	4	0.94027	0.94027	1	17942	0	0.49632	0.070251	0.12604	1	2440	2	0.49632
SUPT4H1	4	0.67065	0.67036	1	12704	0	0.49614	0.092255	0.15719	1	3030	2	0.49614
SLC23A1	4	0.99409	0.99413	1	19052	0	0.49596	0.060755	0.11239	1	2160	2	0.49596
TRMT2B	4	0.9974	0.99739	1	19142	0	0.49561	0.10021	0.16822	1	3229	2	0.49561
PRKAR1B	4	0.81051	0.81031	1	15383	0	0.49546	0.02298	0.057577	0.984498	1169	2	0.49546
SNW1	4	0.98279	0.98275	1	18795	0	0.49521	0.027811	0.064729	0.991411	1311	2	0.49521
NHSL1	4	0.97808	0.97817	1	18684	0	0.49513	0.079308	0.13886	1	2692	2	0.49513
LRCOL1	4	0.45641	0.45648	1	8551	1	0.49505	0.11466	0.18858	1	3606	2	0.49505
ASCL3	4	0.94953	0.94948	1	18116	0	0.49494	0.056305	0.10603	1	2044	2	0.49494
BZW1	4	0.95099	0.95092	1	18147	0	0.49448	0.034485	0.074556	1	1489	2	0.49448
VPS72	4	0.96349	0.96341	1	18391	0	0.49439	0.031904	0.070753	1	1418	2	0.49439
SPATA31A3	4	0.95817	0.95808	1	18272	0	0.49418	0.043746	0.087999	1	1723	2	0.49418
KIAA0226L	4	0.78743	0.78714	1	14926	0	0.49397	0.10996	0.18201	1	3488	2	0.49397
CTIF	4	0.97617	0.97628	1	18659	0	0.49374	0.045331	0.090223	1	1775	2	0.49374
B4GAT1	4	0.98923	0.98922	1	18943	0	0.49369	0.079187	0.13869	1	2690	2	0.49369
C12orf49	4	0.92863	0.92873	1	17720	0	0.49362	0.06348	0.11629	1	2242	2	0.49362
IL2	4	0.8396	0.83937	1	15964	0	0.49309	0.043693	0.087917	1	1721	2	0.49309
PLEKHG6	4	0.96936	0.96931	1	18519	0	0.49304	0.067326	0.12186	1	2354	2	0.49304
TIGD6	4	0.99464	0.99466	1	19064	0	0.49303	0.10598	0.17635	1	3386	2	0.49303
GPSM2	4	0.95109	0.95103	1	18149	0	0.49246	0.10817	0.17945	1	3446	2	0.49246
C3	4	0.92223	0.92231	1	17582	0	0.49211	0.033037	0.072419	1	1448	2	0.49211
TOMM70A	4	0.95612	0.95602	1	18234	0	0.49157	0.14661	0.23298	1	4406	2	0.49157
SMN1	4	0.94129	0.94128	1	17966	0	0.49143	0.036703	0.077828	1	1542	2	0.49143
MYBL1	4	0.98105	0.98101	1	18752	0	0.49038	0.083704	0.14511	1	2803	2	0.49038
BATF	4	0.93311	0.93311	1	17800	0	0.49026	0.090994	0.1554	1	2998	2	0.49026
NEURL2	4	0.4802	0.47988	1	8995	0	0.49015	0.08827	0.15155	1	2921	2	0.49015
MRPS31	4	0.17026	0.22132	1	4175	1	0.49009	0.060416	0.1119	1	2148	2	0.49009
PDCD7	4	0.96391	0.96384	1	18403	0	0.48954	0.027965	0.064934	0.991411	1316	2	0.48954
C9orf156	4	0.61534	0.61495	1	11655	0	0.48942	0.022193	0.055792	0.974951	1144	3	0.48942
CREB5	4	0.96216	0.96207	1	18357	0	0.48927	0.06477	0.11819	1	2284	2	0.48927
TTC23	4	0.91615	0.91614	1	17458	0	0.4892	0.045067	0.089855	1	1764	2	0.4892
GAL3ST2	4	0.9372	0.93719	1	17881	0	0.48918	0.090072	0.1541	1	2973	2	0.48918
ZMYND12	4	0.97061	0.97058	1	18541	0	0.48899	0.020113	0.050974	0.973355	1044	3	0.48899
PCNP	4	0.89936	0.89928	1	17121	0	0.48899	0.13281	0.21378	1	4066	2	0.48899
HHLA1	4	0.83609	0.8359	1	15884	0	0.4889	0.020622	0.05215	0.973355	1065	3	0.4889
PCMTD1	4	0.98515	0.98511	1	18850	0	0.48874	0.022878	0.057355	0.984038	1167	3	0.48874
C10orf128	4	0.94944	0.94937	1	18113	0	0.48865	0.080535	0.14057	1	2722	2	0.48865
SLC22A15	4	0.99454	0.99455	1	19060	0	0.48862	0.083288	0.14449	1	2791	2	0.48862
IL31RA	4	0.95392	0.95381	1	18196	0	0.48856	0.036568	0.077638	1	1538	2	0.48856
SDR42E1	4	0.96291	0.96283	1	18371	0	0.48826	0.034549	0.074641	1	1493	2	0.48826
LPP	4	0.68838	0.68802	1	13028	0	0.48803	0.044613	0.089217	1	1750	2	0.48803
ATP6V1F	4	0.51389	0.51334	1	9716	0	0.48774	0.11384	0.18749	1	3587	2	0.48774
VAMP4	4	0.85033	0.85008	1	16171	0	0.48747	0.11592	0.19033	1	3636	2	0.48747
ANK1	4	0.71858	0.71822	1	13604	0	0.48739	0.069848	0.12546	1	2431	2	0.48739
REV3L	4	0.86632	0.86608	1	16474	0	0.48718	0.10049	0.1686	1	3236	2	0.48718
AFAP1L1	4	0.99737	0.99737	1	19137	0	0.48695	0.047191	0.09288	1	1822	2	0.48695
PAM	4	0.8298	0.82965	1	15760	0	0.48683	0.062722	0.11522	1	2222	2	0.48683
PTPRU	4	0.96264	0.96256	1	18365	0	0.48659	0.090739	0.15503	1	2991	2	0.48659
ARL4C	4	0.92788	0.928	1	17706	0	0.48643	0.025414	0.061213	0.988239	1239	2	0.48643
ERP27	4	0.57875	0.57816	1	10968	0	0.48631	0.026577	0.062915	0.990684	1274	2	0.48631
SPOCK2	4	0.98207	0.98203	1	18780	0	0.48569	0.053353	0.1018	1	1970	2	0.48569
CT47A7	4	0.7554	0.7551	1	14319	0	0.48568	0.043357	0.087424	1	1712	2	0.48568
TMEM42	4	0.99322	0.99325	1	19026	0	0.4856	0.056345	0.1061	1	2045	2	0.4856
APOL4	4	0.88828	0.88821	1	16891	0	0.48555	0.074048	0.13138	1	2550	2	0.48555
ORC6	4	0.99103	0.99104	1	18984	0	0.48535	0.10097	0.1693	1	3254	2	0.48535
NUDT17	4	0.95943	0.95935	1	18304	0	0.48525	0.032838	0.072128	1	1442	2	0.48525
RNF126	4	0.10986	0.1798	1	3437	1	0.48505	0.056056	0.10567	1	2036	2	0.48505
GID4	4	0.94011	0.94011	1	17939	0	0.4847	0.021733	0.054704	0.973355	1121	2	0.4847
TUBB1	4	0.46978	0.46949	1	8795	1	0.4846	0.06598	0.11994	1	2314	2	0.4846
HS3ST2	4	0.51067	0.5101	1	9662	0	0.4845	0.059681	0.11084	1	2128	2	0.4845
NUP50	4	0.98656	0.9865	1	18879	0	0.48433	0.020554	0.051989	0.973355	1062	3	0.48433
N6AMT2	4	0.42266	0.42451	1	7934	1	0.48426	0.060294	0.11172	1	2145	2	0.48426
RINT1	4	0.71461	0.71421	1	13523	0	0.48419	0.038845	0.080926	1	1601	2	0.48419
CLTC	4	0.61423	0.61386	1	11634	0	0.48415	0.023761	0.058804	0.985289	1195	2	0.48415
C7orf55	4	0.39629	0.40046	1	7481	1	0.48414	0.1289	0.20835	1	3961	2	0.48414
PCDHGA5	4	0.26909	0.29434	1	5508	1	0.48394	0.094604	0.16048	1	3089	2	0.48394
PELO	4	0.98091	0.98088	1	18750	0	0.48361	0.021664	0.054546	0.973355	1115	3	0.48361
KCNJ2	4	0.9709	0.97087	1	18550	0	0.48359	0.079535	0.13918	1	2699	2	0.48359
SMYD5	4	0.93339	0.93341	1	17805	0	0.48357	0.049365	0.096012	1	1868	2	0.48357
CNTLN	4	0.94871	0.94864	1	18088	0	0.48336	0.074799	0.13244	1	2577	2	0.48336
GSS	4	0.4098	0.41266	1	7705	1	0.48329	0.021992	0.055306	0.973479	1135	2	0.48329
GAL3ST3	4	0.96368	0.96361	1	18400	0	0.48315	0.058279	0.10884	1	2099	2	0.48315
KRT34	4	0.184	0.23111	1	4351	1	0.48301	0.027453	0.064181	0.991411	1300	2	0.48301
CXCR3	4	0.99662	0.99664	1	19119	0	0.48295	0.11981	0.19578	1	3739	2	0.48295
PSMC2	4	0.048455	0.087872	1	1733	1	0.48244	0.088128	0.15136	1	2918	2	0.48244
BICD2	4	0.30504	0.32267	1	6022	1	0.48242	0.086045	0.14841	1	2858	2	0.48242
FAM214B	4	0.51386	0.51329	1	9715	0	0.48242	0.037485	0.078969	1	1565	2	0.48242
ARHGEF4	4	0.99759	0.99758	1	19148	0	0.48226	0.14341	0.22857	1	4332	2	0.48226
SAMSN1	4	0.99612	0.9961	1	19099	0	0.48223	0.022626	0.056775	0.981677	1156	3	0.48223
UBTF	4	0.83125	0.83112	1	15790	0	0.48137	0.064714	0.11811	1	2280	2	0.48137
POU2F1	4	0.87668	0.87655	1	16674	0	0.48131	0.083735	0.14515	1	2804	2	0.48131
S1PR2	4	0.93638	0.93635	1	17870	0	0.48122	0.041883	0.085309	1	1678	2	0.48122
TOMM6	4	0.67668	0.67642	1	12811	0	0.48111	0.063853	0.11682	1	2253	2	0.48111
AGAP1	4	0.99704	0.99705	1	19132	0	0.48093	0.022224	0.055856	0.974951	1147	3	0.48093
CCDC169-SOHLH2	4	0.92861	0.92871	1	17719	0	0.48057	0.034283	0.074258	1	1484	2	0.48057
ANAPC2	4	0.77076	0.77042	1	14610	0	0.48043	0.05466	0.10369	1	2009	2	0.48043
GLYAT	4	0.92493	0.92501	1	17649	0	0.48039	0.11355	0.18709	1	3577	2	0.48039
CCRL2	4	0.33684	0.34875	1	6526	1	0.47985	0.053351	0.1018	1	1969	2	0.47985
RAD9B	4	0.9602	0.96009	1	18321	0	0.47979	0.088414	0.15177	1	2923	2	0.47979
IKZF3	4	0.97961	0.97968	1	18715	0	0.47938	0.12309	0.20032	1	3820	2	0.47938
CCR7	4	0.9954	0.99538	1	19083	0	0.47922	0.075523	0.13347	1	2597	2	0.47922
GJB6	4	0.97147	0.97148	1	18557	0	0.47916	0.090199	0.15427	1	2975	2	0.47916
RAB9B	4	0.62992	0.62961	1	11928	0	0.47899	0.13398	0.21544	1	4100	2	0.47899
URI1	4	0.90905	0.90898	1	17330	0	0.47888	0.13884	0.22229	1	4212	2	0.47888
NODAL	4	0.96894	0.96887	1	18510	0	0.47887	0.055716	0.10519	1	2024	2	0.47887
SUSD4	4	0.043846	0.080945	1	1610	1	0.47873	0.054489	0.10345	1	2005	2	0.47873
ZMYM3	4	0.78794	0.78763	1	14938	0	0.47849	0.074445	0.13195	1	2566	2	0.47849
TREML2	4	0.92306	0.92315	1	17608	0	0.47833	0.085578	0.14775	1	2845	2	0.47833
EOGT	4	0.98494	0.9849	1	18842	0	0.47822	0.057494	0.10772	1	2078	2	0.47822
ZNF609	4	0.47824	0.47789	1	8957	0	0.47814	0.027193	0.063808	0.991411	1291	2	0.47814
SLC30A1	4	0.72253	0.72219	1	13690	0	0.47798	0.06551	0.11928	1	2301	2	0.47798
NRG2	4	0.5399	0.53931	1	10206	0	0.47796	0.16294	0.2556	1	4800	2	0.47796
CAND1	4	0.93301	0.93302	1	17798	0	0.47787	0.06242	0.11481	1	2215	2	0.47787
LPPR4	4	0.88858	0.8885	1	16894	0	0.47768	0.098874	0.16637	1	3198	2	0.47768
ATP5F1	4	0.28051	0.30331	1	5679	1	0.47765	0.031237	0.069814	1	1400	2	0.47765
KDM3B	4	0.98929	0.98928	1	18944	0	0.47759	0.028602	0.065866	0.992336	1332	2	0.47759
PDLIM3	4	0.9357	0.93569	1	17855	0	0.4771	0.026439	0.062721	0.990507	1270	2	0.4771
ZCCHC8	4	0.63689	0.63652	1	12061	0	0.47699	0.066029	0.11999	1	2315	2	0.47699
ANKFN1	4	0.41813	0.42035	1	7850	1	0.47657	0.11079	0.18324	1	3503	2	0.47657
DHX29	4	0.43511	0.43613	1	8157	1	0.47631	0.071537	0.12787	1	2478	2	0.47631
ACOT7	4	0.88091	0.88079	1	16747	0	0.47589	0.051059	0.098497	1	1912	2	0.47589
SMPD3	4	0.93788	0.93786	1	17898	0	0.4753	0.081601	0.14214	1	2748	2	0.4753
OR13A1	4	0.99242	0.99244	1	19015	0	0.47488	0.020741	0.052408	0.973355	1070	3	0.47488
TFAM	4	0.93804	0.93802	1	17904	0	0.47481	0.091743	0.15644	1	3017	2	0.47481
FUNDC1	4	0.87221	0.87199	1	16590	0	0.47477	0.031585	0.070315	1	1409	2	0.47477
SPRY1	3	0.77316	0.77342	1	14655	0	0.47453	0.075615	0.12944	1	2599	2	0.47453
CACNG1	4	0.2318	0.26595	1	4994	1	0.47419	0.057202	0.10732	1	2069	2	0.47419
ORAOV1	4	0.8057	0.80547	1	15297	0	0.47417	0.49993	0.50296	1	9318	1	0.47417
SIGLEC5	4	0.97122	0.97122	1	18554	0	0.47416	0.073901	0.13119	1	2548	2	0.47416
HSPB3	4	0.72322	0.72289	1	13700	0	0.47414	0.032785	0.072059	1	1441	2	0.47414
SSH1	4	0.93699	0.93699	1	17877	0	0.47399	0.047624	0.093516	1	1833	2	0.47399
EIF3CL	4	0.85839	0.85811	1	16304	0	0.47395	0.052839	0.10107	1	1957	2	0.47395
PLS3	4	0.98038	0.98038	1	18733	0	0.47362	0.091695	0.15639	1	3015	2	0.47362
UNC5C	4	0.64507	0.64472	1	12221	0	0.47319	0.13358	0.21484	1	4090	2	0.47319
GLYATL1	4	0.29528	0.3148	1	5889	1	0.47278	0.073637	0.13081	1	2537	2	0.47278
PRMT6	4	0.47114	0.47086	1	8818	1	0.47275	0.035802	0.076503	1	1522	2	0.47275
ARHGAP8	4	0.8693	0.86909	1	16528	0	0.47264	0.11638	0.19094	1	3651	2	0.47264
PSMD8	4	0.90857	0.90849	1	17316	0	0.4726	0.10412	0.17372	1	3340	2	0.4726
BRD9	4	0.9726	0.97264	1	18579	0	0.47258	0.059337	0.11037	1	2123	2	0.47258
TMEM225	4	0.9833	0.98327	1	18809	0	0.47252	0.085964	0.14829	1	2856	2	0.47252
FAM160B1	4	0.84131	0.84104	1	15998	0	0.47236	0.039386	0.081703	1	1616	2	0.47236
ARHGAP32	4	0.8781	0.87798	1	16698	0	0.47223	0.15432	0.24364	1	4587	2	0.47223
LRR1	4	0.5156	0.51505	1	9753	0	0.47214	0.12233	0.19926	1	3802	2	0.47214
PROS1	4	0.49771	0.49726	1	9304	0	0.47208	0.064186	0.11733	1	2263	2	0.47208
CHP2	4	0.27764	0.30103	1	5638	1	0.47206	0.1299	0.20973	1	3992	2	0.47206
KIAA1683	4	0.91882	0.91879	1	17508	0	0.47182	0.1302	0.21017	1	4001	2	0.47182
C20orf27	4	0.47604	0.47568	1	8912	1	0.47168	0.086905	0.14962	1	2888	2	0.47168
RBM24	4	0.99035	0.99034	1	18970	0	0.47133	0.10172	0.17032	1	3280	2	0.47133
SLN	4	0.37624	0.38254	1	7154	1	0.47126	0.09739	0.16435	1	3159	2	0.47126
SYNJ2	4	0.92447	0.92454	1	17642	0	0.47124	0.07869	0.13796	1	2681	2	0.47124
ADCY4	4	0.7379	0.73747	1	14004	0	0.47077	0.1028	0.17186	1	3310	2	0.47077
NPIPA5	4	0.86985	0.86959	1	16540	0	0.47074	0.1007	0.16891	1	3245	2	0.47074
KRTAP4-4	4	0.89809	0.89798	1	17101	0	0.4707	0.020505	0.051868	0.973355	1059	2	0.4707
LRRC31	4	0.83114	0.831	1	15787	0	0.47068	0.08474	0.14657	1	2826	2	0.47068
AACS	4	0.99538	0.99537	1	19082	0	0.47044	0.09413	0.15982	1	3079	2	0.47044
APC2	4	0.90982	0.90974	1	17342	0	0.47032	0.075072	0.13283	1	2585	2	0.47032
PLEKHB1	4	0.95426	0.95414	1	18201	0	0.47027	0.042617	0.08635	1	1694	2	0.47027
HIGD1A	4	0.98908	0.98908	1	18936	0	0.47026	0.054321	0.10319	1	2001	2	0.47026
GPR152	4	0.102	0.16821	1	3238	1	0.47021	0.1351	0.21704	1	4131	2	0.47021
HOXD4	4	0.88945	0.88935	1	16914	0	0.47019	0.021611	0.054421	0.973355	1110	3	0.47019
TFDP3	4	0.62267	0.62231	1	11797	0	0.47011	0.02113	0.053319	0.973355	1086	3	0.47011
CHMP4B	4	0.96888	0.96883	1	18509	0	0.46987	0.091775	0.15649	1	3018	2	0.46987
PSME3	4	0.98637	0.98632	1	18872	0	0.46975	0.075287	0.13314	1	2592	2	0.46975
XRCC5	4	0.92514	0.92521	1	17653	0	0.46967	0.043286	0.087318	1	1710	2	0.46967
ELOVL3	4	0.94998	0.94992	1	18129	0	0.4696	0.061735	0.11383	1	2189	2	0.4696
ZNF20	4	0.747	0.74666	1	14159	0	0.46946	0.08318	0.14436	1	2788	2	0.46946
PNKD	4	0.85371	0.85348	1	16233	0	0.46923	0.020339	0.051481	0.973355	1050	3	0.46923
USMG5	4	0.38141	0.38711	1	7230	1	0.4691	0.041409	0.084627	1	1667	2	0.4691
VPS16	4	0.24498	0.27584	1	5163	1	0.46856	0.069476	0.12491	1	2421	2	0.46856
PRPF19	4	0.98842	0.98844	1	18920	0	0.46842	0.064484	0.11776	1	2273	2	0.46842
TOMM20	4	0.99147	0.9915	1	18995	0	0.46781	0.052929	0.1012	1	1958	2	0.46781
PI4KB	4	0.95704	0.95693	1	18250	0	0.46758	0.061926	0.1141	1	2195	2	0.46758
PHIP	4	0.68504	0.68477	1	12967	0	0.46752	0.077248	0.13588	1	2641	2	0.46752
POLA1	4	0.99028	0.99026	1	18968	0	0.46752	0.18953	0.27253	1	5086	1	0.46752
RAB6B	4	0.81233	0.81213	1	15418	0	0.46734	0.022051	0.055438	0.973479	1140	3	0.46734
ELOVL7	4	0.83872	0.83847	1	15943	0	0.46723	0.10572	0.17598	1	3379	2	0.46723
SHMT2	4	0.99408	0.99413	1	19051	0	0.46718	0.021923	0.055152	0.973479	1132	3	0.46718
USP32	4	0.95858	0.95849	1	18284	0	0.46664	0.10659	0.1772	1	3400	2	0.46664
TXNDC17	4	0.99042	0.9904	1	18972	0	0.46654	0.11251	0.18564	1	3547	2	0.46654
CARM1	4	0.98819	0.9882	1	18914	0	0.46644	0.11263	0.18581	1	3552	2	0.46644
PSORS1C1	4	0.43343	0.43453	1	8128	1	0.46636	0.028739	0.066068	0.992336	1337	2	0.46636
P2RX5	4	0.32139	0.33599	1	6282	1	0.46621	0.10669	0.17734	1	3404	2	0.46621
PRR14	4	0.63956	0.63927	1	12111	0	0.46585	0.027385	0.06409	0.991411	1296	2	0.46585
PPP1CB	4	0.87187	0.87167	1	16580	0	0.46577	0.037792	0.079397	1	1575	2	0.46577
CLEC1A	4	0.10021	0.16556	1	3188	1	0.46515	0.024312	0.059611	0.986907	1209	2	0.46515
ECEL1	4	0.58827	0.58785	1	11142	0	0.46514	0.042746	0.086548	1	1699	2	0.46514
SLC41A1	4	0.9728	0.97284	1	18585	0	0.46511	0.038408	0.080276	1	1589	2	0.46511
FOSL1	4	0.42689	0.4284	1	8003	1	0.46502	0.033144	0.072577	1	1452	2	0.46502
ACSL4	4	0.73331	0.73297	1	13916	0	0.46473	0.083843	0.14528	1	2808	2	0.46473
BHLHE22	4	0.71649	0.7161	1	13562	0	0.46466	0.071435	0.12772	1	2476	2	0.46466
MCMDC2	4	0.87643	0.87628	1	16670	0	0.46465	0.022675	0.056891	0.981677	1159	3	0.46465
NUFIP2	4	0.78356	0.78324	1	14844	0	0.46448	0.031329	0.069942	1	1403	2	0.46448
PRODH2	4	0.97219	0.97222	1	18571	0	0.46435	0.057274	0.10742	1	2072	2	0.46435
TIAL1	4	0.33603	0.3481	1	6514	1	0.46374	0.068134	0.123	1	2380	2	0.46374
HNRNPF	4	0.99852	0.9985	1	19171	0	0.46357	0.020017	0.050753	0.973355	1038	3	0.46357
LYRM4	3	0.71357	0.71367	1	13501	0	0.46339	0.068888	0.11894	1	2405	2	0.46339
CTR9	4	0.85649	0.85627	1	16275	0	0.46335	0.10806	0.1793	1	3443	2	0.46335
ZNF649	4	0.79978	0.79954	1	15179	0	0.46332	0.092688	0.1578	1	3040	2	0.46332
MYO5A	4	0.8096	0.80941	1	15364	0	0.46326	0.025107	0.060776	0.986907	1235	2	0.46326
NRM	4	0.93521	0.9352	1	17845	0	0.46316	0.097196	0.16408	1	3154	2	0.46316
BRINP1	4	0.64267	0.64239	1	12165	0	0.46307	0.089185	0.15287	1	2948	2	0.46307
ANKRD34C	4	0.95162	0.95156	1	18159	0	0.46268	0.033089	0.07249	1	1450	2	0.46268
RARRES1	4	0.92818	0.92829	1	17712	0	0.46267	0.12383	0.20136	1	3838	2	0.46267
SOSTDC1	4	0.10977	0.17975	1	3435	1	0.46252	0.11407	0.18781	1	3593	2	0.46252
RAC1	4	0.50645	0.50594	1	9580	0	0.46241	0.11701	0.19184	1	3673	2	0.46241
TMEM98	4	0.98967	0.98965	1	18952	0	0.46228	0.045139	0.089948	1	1766	2	0.46228
GSG1L	4	0.94626	0.94617	1	18047	0	0.46217	0.11061	0.18296	1	3496	2	0.46217
HBG1	4	0.75141	0.75109	1	14236	0	0.46201	0.11163	0.18441	1	3522	2	0.46201
RTN4RL1	4	0.89355	0.89343	1	17008	0	0.46193	0.04705	0.092675	1	1819	2	0.46193
PHF13	4	0.67792	0.67764	1	12834	0	0.46182	0.026553	0.062874	0.990684	1273	2	0.46182
SMC1B	4	0.63287	0.63255	1	11985	0	0.46146	0.11648	0.19109	1	3655	2	0.46146
PCF11	4	0.24111	0.27288	1	5115	1	0.46099	0.041339	0.084523	1	1666	2	0.46099
CD3E	4	0.96854	0.9685	1	18500	0	0.46097	0.031462	0.070129	1	1406	2	0.46097
FOXJ1	4	0.98504	0.98499	1	18846	0	0.46059	0.059916	0.11116	1	2136	2	0.46059
ALG2	4	0.030377	0.06019	0.97455	1236	1	0.46051	0.032163	0.071137	1	1423	2	0.46051
COL17A1	4	0.89907	0.89898	1	17117	0	0.4602	0.066113	0.12012	1	2320	2	0.4602
MAL	4	0.88215	0.88203	1	16778	0	0.4599	0.13703	0.2197	1	4174	2	0.4599
TRPC3	4	0.86797	0.86774	1	16506	0	0.45988	0.020378	0.051573	0.973355	1053	2	0.45988
PNLIPRP3	4	0.65848	0.65819	1	12490	0	0.45959	0.037043	0.078344	1	1551	2	0.45959
MYL1	4	0.79188	0.79161	1	15011	0	0.45953	0.053881	0.10256	1	1986	2	0.45953
LMOD3	4	0.37128	0.37827	1	7074	1	0.45943	0.046782	0.092306	1	1809	2	0.45943
H2AFX	4	0.27447	0.29851	1	5590	1	0.45914	0.13501	0.21691	1	4127	2	0.45914
MYH14	4	0.75868	0.7583	1	14378	0	0.45904	0.060375	0.11185	1	2146	2	0.45904
EAPP	4	0.65982	0.6595	1	12509	0	0.459	0.079459	0.13908	1	2696	2	0.459
C17orf102	4	0.69293	0.69261	1	13126	0	0.45891	0.050173	0.097181	1	1888	2	0.45891
NCKIPSD	4	0.99203	0.99203	1	19004	0	0.45887	0.083026	0.14414	1	2782	2	0.45887
AARS	4	0.99222	0.99223	1	19010	0	0.45886	0.071146	0.1273	1	2468	2	0.45886
COL11A2	4	0.75468	0.75438	1	14302	0	0.45885	0.067226	0.12172	1	2350	2	0.45885
KLHL11	4	0.48885	0.48844	1	9157	0	0.45873	0.061217	0.11304	1	2173	2	0.45873
ZNF485	4	0.95043	0.95036	1	18137	0	0.45856	0.037021	0.078312	1	1549	2	0.45856
MED8	4	0.98322	0.98319	1	18805	0	0.45845	0.1573	0.24786	1	4658	2	0.45845
C17orf62	4	0.96676	0.96669	1	18462	0	0.45816	0.10092	0.16923	1	3252	2	0.45816
SPAG7	4	0.7127	0.71227	1	13482	0	0.45797	0.10442	0.17413	1	3350	2	0.45797
ATP5G1	4	0.87466	0.87449	1	16641	0	0.45781	0.074416	0.13191	1	2564	2	0.45781
CCDC102A	4	0.75487	0.75456	1	14310	0	0.45774	0.020319	0.051432	0.973355	1049	2	0.45774
SYN3	4	0.11486	0.18315	1	3492	1	0.45768	0.024775	0.060272	0.986907	1222	2	0.45768
FAM72A	4	0.92516	0.92524	1	17654	0	0.45746	0.023797	0.058849	0.985289	1197	2	0.45746
SLC6A19	4	0.41075	0.41354	1	7719	1	0.45735	0.020486	0.05182	0.973355	1058	3	0.45735
OR1D5	4	0.63792	0.63757	1	12076	0	0.45732	0.072876	0.12979	1	2511	2	0.45732
RANGAP1	4	0.56828	0.56761	1	10757	0	0.45697	0.47611	0.48204	1	8910	1	0.45697
EPM2AIP1	4	0.17903	0.22753	1	4285	1	0.45692	0.042197	0.085755	1	1686	2	0.45692
DOCK8	4	0.98492	0.98488	1	18841	0	0.45692	0.12057	0.19685	1	3758	2	0.45692
NEDD1	4	0.0042706	0.01177	0.799555	296	1	0.45687	0.042983	0.086888	1	1704	2	0.45687
MYBL2	4	0.90128	0.90124	1	17165	0	0.45658	0.090834	0.15517	1	2994	2	0.45658
KCNRG	4	0.94965	0.9496	1	18119	0	0.45615	0.043995	0.088356	1	1730	2	0.45615
ZNF286A	4	0.81267	0.81247	1	15423	0	0.45584	0.067495	0.1221	1	2358	2	0.45584
HIATL1	4	0.98521	0.98518	1	18852	0	0.45544	0.067623	0.12229	1	2365	2	0.45544
C9orf106	4	0.3698	0.37697	1	7042	1	0.45542	0.11181	0.18466	1	3528	2	0.45542
OR2T29	4	0.21364	0.25255	1	4758	1	0.45537	0.021749	0.054739	0.973355	1122	2	0.45537
HMX1	4	0.88546	0.88534	1	16836	0	0.45519	0.030223	0.0683	0.998098	1372	2	0.45519
ZMYND10	4	0.89277	0.89263	1	16987	0	0.45495	0.057044	0.1071	1	2063	2	0.45495
RPL32	4	0.76773	0.7674	1	14556	0	0.45445	0.090294	0.15441	1	2977	2	0.45445
DCTN1	4	0.96277	0.96268	1	18369	0	0.454	0.10717	0.17804	1	3416	2	0.454
BPIFA3	4	0.97342	0.97347	1	18602	0	0.45382	0.041628	0.084948	1	1671	2	0.45382
PDPN	4	0.73153	0.7312	1	13876	0	0.45362	0.086307	0.1488	1	2867	2	0.45362
FAM83B	4	0.99849	0.99847	1	19170	0	0.45343	0.12627	0.20468	1	3901	2	0.45343
KRTAP1-4	4	0.070858	0.12189	1	2372	1	0.45314	0.037695	0.079251	1	1572	2	0.45314
PRY	3	0.90122	0.90134	1	17162	0	0.45304	0.43538	0.43612	1	8298	1	0.45304
TMTC2	4	0.88928	0.88918	1	16908	0	0.45275	0.12236	0.19931	1	3804	2	0.45275
STXBP6	4	0.63361	0.63329	1	12002	0	0.45267	0.066099	0.1201	1	2319	2	0.45267
HIST1H2BJ	4	0.63865	0.63832	1	12091	0	0.45234	0.022666	0.056869	0.981677	1158	3	0.45234
HS3ST3B1	4	0.9891	0.9891	1	18939	0	0.45204	0.097122	0.16398	1	3151	2	0.45204
KLHDC4	4	0.6707	0.6704	1	12706	0	0.45184	0.054036	0.10277	1	1992	2	0.45184
KLK9	4	0.89024	0.89014	1	16932	0	0.4516	0.12059	0.19687	1	3759	2	0.4516
ZBTB47	4	0.95628	0.95617	1	18237	0	0.45159	0.067255	0.12176	1	2351	2	0.45159
HSF1	4	0.83089	0.83075	1	15782	0	0.45153	0.15351	0.24254	1	4562	2	0.45153
OR4Q3	4	0.55054	0.5499	1	10401	0	0.45112	0.024646	0.06008	0.986907	1218	2	0.45112
RUFY2	4	0.99268	0.9927	1	19018	0	0.45103	0.054282	0.10314	1	1999	2	0.45103
TINF2	4	0.047596	0.086586	1	1706	1	0.45091	0.081007	0.14126	1	2734	2	0.45091
CYP7A1	4	0.75287	0.75255	1	14262	0	0.45082	0.022206	0.055821	0.974951	1146	3	0.45082
NOC3L	4	0.96339	0.96331	1	18388	0	0.45034	0.021572	0.054337	0.973355	1105	3	0.45034
YRDC	4	0.9889	0.98889	1	18930	0	0.45026	0.15124	0.23936	1	4508	2	0.45026
OR1N1	4	0.32847	0.3418	1	6395	1	0.44976	0.064784	0.11822	1	2286	2	0.44976
PSMD12	4	0.9171	0.91709	1	17476	0	0.44955	0.088885	0.15243	1	2941	2	0.44955
MYOZ1	4	0.82273	0.82255	1	15614	0	0.44939	0.092928	0.15815	1	3048	2	0.44939
ADAP1	4	0.49397	0.49357	1	9242	0	0.44925	0.11615	0.19063	1	3645	2	0.44925
TAAR2	4	0.47556	0.47523	1	8902	1	0.44889	0.019863	0.050395	0.973355	1031	3	0.44889
ZFP69B	4	0.85962	0.85931	1	16338	0	0.44881	0.083115	0.14426	1	2785	2	0.44881
GOLM1	4	0.014589	0.035459	0.915295	773	1	0.44863	0.078058	0.13706	1	2664	2	0.44863
AGPAT1	4	0.91335	0.91328	1	17403	0	0.44858	0.093282	0.15863	1	3058	2	0.44858
SUCLG1	4	0.91916	0.91914	1	17516	0	0.44849	0.11969	0.1956	1	3735	2	0.44849
TRIM4	4	0.97905	0.9791	1	18706	0	0.44834	0.071117	0.12726	1	2467	2	0.44834
MGAT2	4	0.92256	0.92264	1	17592	0	0.44812	0.10042	0.16851	1	3234	2	0.44812
HIST1H2BK	4	0.8862	0.88609	1	16851	0	0.44797	0.066352	0.12046	1	2327	2	0.44797
EFNA3	4	0.36589	0.37353	1	6984	1	0.44789	0.045716	0.090777	1	1785	2	0.44789
KIFC3	4	0.45305	0.45319	1	8483	1	0.44785	0.12821	0.20739	1	3943	2	0.44785
CARD9	4	0.95001	0.94995	1	18130	0	0.44745	0.036823	0.078003	1	1545	2	0.44745
CCDC88C	4	0.12847	0.19239	1	3652	1	0.4473	0.15232	0.24087	1	4533	2	0.4473
NWD2	4	0.49602	0.49554	1	9280	0	0.44727	0.080703	0.14082	1	2727	2	0.44727
RPS16	4	0.13969	0.20014	1	3783	1	0.44719	0.038964	0.081082	1	1604	2	0.44719
PPM1E	4	0.84623	0.84598	1	16091	0	0.44719	0.36556	0.39286	1	7312	1	0.44719
BDKRB2	4	0.82964	0.82947	1	15757	0	0.44601	0.047821	0.0938	1	1837	2	0.44601
POU3F1	4	0.465	0.46478	1	8715	1	0.44579	0.13133	0.21176	1	4033	2	0.44579
CRABP2	4	0.8614	0.86109	1	16375	0	0.44526	0.11788	0.19306	1	3697	2	0.44526
HAUS3	4	0.97455	0.97461	1	18629	0	0.44526	0.12471	0.20258	1	3862	2	0.44526
SLC18A3	4	0.35206	0.36159	1	6764	1	0.44492	0.029043	0.066524	0.992336	1347	2	0.44492
KLK12	4	0.38412	0.3895	1	7272	1	0.44492	0.067821	0.12255	1	2372	2	0.44492
SCCPDH	3	0.35266	0.35327	1	6775	1	0.4449	0.091944	0.15458	1	3025	2	0.4449
C1D	4	0.35697	0.36582	1	6845	1	0.44457	0.067524	0.12214	1	2360	2	0.44457
ACSM1	4	0.73608	0.73565	1	13972	0	0.44409	0.031198	0.069752	1	1399	2	0.44409
RBPMS	4	0.99058	0.99057	1	18978	0	0.44372	0.070309	0.12613	1	2442	2	0.44372
ARMT1	4	0.94205	0.94204	1	17982	0	0.44354	0.11673	0.19144	1	3661	2	0.44354
RASAL1	4	0.72732	0.727	1	13797	0	0.44352	0.10961	0.18156	1	3481	2	0.44352
AADACL2	4	0.14039	0.20061	1	3792	1	0.44342	0.073739	0.13096	1	2541	2	0.44342
PXN	4	0.82373	0.82355	1	15627	0	0.44334	0.096307	0.16286	1	3131	2	0.44334
C12orf29	4	0.66106	0.6607	1	12530	0	0.44317	0.07203	0.12857	1	2492	2	0.44317
P4HB	4	0.88394	0.88384	1	16804	0	0.4429	0.073373	0.13048	1	2529	2	0.4429
UCHL3	4	0.93739	0.9374	1	17887	0	0.44265	0.059068	0.10996	1	2117	2	0.44265
KCNN4	4	0.50947	0.50894	1	9635	0	0.44259	0.10951	0.18142	1	3476	2	0.44259
SIRT1	4	0.84243	0.84215	1	16021	0	0.44227	0.021575	0.054342	0.973355	1106	2	0.44227
EPOR	4	0.48774	0.48735	1	9132	0	0.44222	0.067736	0.12244	1	2370	2	0.44222
SURF1	4	0.67933	0.67909	1	12862	0	0.4422	0.12587	0.20415	1	3891	1	0.4422
LIG4	4	0.99137	0.99139	1	18994	0	0.442	0.071999	0.12853	1	2489	2	0.442
PABPC1L2A	4	0.2518	0.28109	1	5261	1	0.44195	0.10619	0.17664	1	3391	2	0.44195
PCDHGC4	4	0.43034	0.43161	1	8067	1	0.44194	0.14812	0.23509	1	4438	2	0.44194
SH3BGRL3	4	0.96174	0.96164	1	18348	0	0.44163	0.029016	0.06649	0.992336	1346	2	0.44163
LIG3	4	0.83325	0.83308	1	15834	0	0.44158	0.4878	0.49222	1	9113	1	0.44158
ST3GAL4	4	0.93908	0.93907	1	17920	0	0.4415	0.071088	0.12721	1	2464	2	0.4415
MT1E	4	0.12149	0.18765	1	3567	1	0.44148	0.14695	0.23346	1	4415	2	0.44148
SNRPA1	4	0.16898	0.22043	1	4158	1	0.44144	0.030475	0.068658	0.99825	1381	2	0.44144
ERC1	4	0.15399	0.20992	1	3961	1	0.44136	0.049429	0.096113	1	1869	2	0.44136
CHRNA2	4	0.1558	0.21122	1	3979	1	0.4413	0.027145	0.063737	0.991411	1289	2	0.4413
POU6F2	4	0.96579	0.9657	1	18448	0	0.44129	0.033774	0.0735	1	1473	2	0.44129
MTRNR2L1	2	0.87102	0.8711	1	16565	0	0.44111	0.16408	0.17435	1	4817	1	0.44111
MED29	4	0.94123	0.94122	1	17964	0	0.4411	0.1557	0.24561	1	4619	2	0.4411
NT5DC3	4	0.87952	0.87943	1	16724	0	0.44109	0.047465	0.093273	1	1830	2	0.44109
FAM92B	4	0.30228	0.32042	1	5989	1	0.44108	0.046599	0.092042	1	1804	2	0.44108
PALB2	4	0.25602	0.28436	1	5314	1	0.44107	0.05884	0.10963	1	2108	2	0.44107
SPATA20	4	0.044302	0.081627	1	1626	1	0.44101	0.046964	0.09256	1	1816	2	0.44101
PRSS50	4	0.95265	0.95257	1	18180	0	0.44093	0.065077	0.11863	1	2292	2	0.44093
PEX16	4	0.13668	0.19803	1	3746	1	0.44067	0.22203	0.29313	1	5475	1	0.44067
PHKG1	4	0.78907	0.7888	1	14964	0	0.44056	0.12284	0.19999	1	3815	2	0.44056
RFX3	4	0.42446	0.42616	1	7961	1	0.44041	0.081785	0.1424	1	2752	2	0.44041
VPS52	4	0.81779	0.81759	1	15515	0	0.43998	0.16083	0.25268	1	4749	2	0.43998
OCM	4	0.6386	0.63828	1	12090	0	0.43993	0.13618	0.21855	1	4157	2	0.43993
SOGA1	3	0.98046	0.98057	1	18736	0	0.4398	0.081546	0.13873	1	2746	2	0.4398
VPS51	4	0.97438	0.97444	1	18627	0	0.43972	0.069375	0.12477	1	2419	2	0.43972
TBC1D3F	4	0.82169	0.82151	1	15592	0	0.43964	0.021784	0.054823	0.973355	1126	2	0.43964
KCNG1	4	0.97844	0.9785	1	18692	0	0.43957	0.14521	0.23109	1	4370	2	0.43957
MSL3	4	0.041001	0.076604	1	1535	1	0.43948	0.043846	0.088147	1	1726	2	0.43948
MSMB	4	0.99017	0.99014	1	18965	0	0.43945	0.093797	0.15935	1	3072	2	0.43945
ATP6V0D2	4	0.99744	0.99743	1	19145	0	0.43932	0.13279	0.21376	1	4065	2	0.43932
PHLPP2	4	0.39883	0.40279	1	7517	1	0.43923	0.02229	0.056009	0.975938	1149	3	0.43923
NUTM2F	4	0.95905	0.95896	1	18296	0	0.43919	0.051687	0.099392	1	1926	2	0.43919
TPSAB1	4	0.69967	0.6993	1	13245	0	0.43918	0.11305	0.18637	1	3564	2	0.43918
ZNF224	4	0.88763	0.88755	1	16882	0	0.43918	0.067609	0.12226	1	2364	2	0.43918
COPB1	4	0.85251	0.85223	1	16215	0	0.43893	0.038659	0.080648	1	1595	2	0.43893
UPRT	4	0.79623	0.79597	1	15112	0	0.4388	0.1544	0.24375	1	4588	2	0.4388
POLR2B	4	0.15889	0.21337	1	4027	1	0.43843	0.51776	0.51913	1	9748	1	0.43843
ZFP41	4	0.022197	0.047437	0.958289	993	1	0.438	0.064228	0.1174	1	2264	2	0.438
USP17L11	4	0.98156	0.98151	1	18762	0	0.43779	0.020958	0.052916	0.973355	1079	2	0.43779
CREB3L1	4	0.48777	0.48737	1	9133	0	0.43774	0.077669	0.13647	1	2650	2	0.43774
FCGR2B	4	0.95747	0.95735	1	18263	0	0.43761	0.032703	0.071938	1	1439	2	0.43761
IGF2R	4	0.99638	0.99638	1	19107	0	0.43752	0.07873	0.13802	1	2682	1	0.43752
DZANK1	4	0.22554	0.26134	1	4911	1	0.43678	0.1316	0.21214	1	4039	2	0.43678
SPTBN4	4	0.56034	0.55967	1	10596	0	0.43654	0.30755	0.35053	1	6520	1	0.43654
NPBWR1	4	0.26622	0.29215	1	5471	1	0.43635	0.068322	0.12328	1	2389	2	0.43635
SLC47A2	4	0.14254	0.20205	1	3823	1	0.43614	0.059754	0.11094	1	2130	2	0.43614
FAM104A	4	0.38754	0.39255	1	7327	1	0.43592	0.12263	0.19968	1	3809	2	0.43592
SNIP1	4	0.86276	0.86251	1	16405	0	0.43583	0.062708	0.1152	1	2221	2	0.43583
GRM8	4	0.28835	0.30938	1	5785	1	0.43582	0.067977	0.12277	1	2376	2	0.43582
RASA1	4	0.22168	0.25845	1	4859	1	0.43546	0.097334	0.16427	1	3156	2	0.43546
KDELR3	4	0.59919	0.59878	1	11340	0	0.43539	0.067077	0.1215	1	2347	2	0.43539
SLX4IP	4	0.99302	0.99303	1	19021	0	0.43537	0.059832	0.11105	1	2133	2	0.43537
GML	4	0.88544	0.88532	1	16834	0	0.43532	0.27805	0.33026	1	6162	1	0.43532
SLC7A13	4	0.97779	0.9779	1	18679	0	0.43524	0.10788	0.17904	1	3437	2	0.43524
DEFB106A	4	0.75567	0.75537	1	14324	0	0.4351	0.12225	0.19916	1	3800	2	0.4351
MTRNR2L10	4	0.08016	0.1358	1	2652	1	0.43501	0.029712	0.067535	0.998098	1359	2	0.43501
PCSK9	4	0.94638	0.94631	1	18051	0	0.43439	0.02093	0.05285	0.973355	1078	2	0.43439
SULT1E1	4	0.97621	0.97633	1	18660	0	0.43416	0.14255	0.22737	1	4305	2	0.43416
AKR1C1	4	0.9183	0.91826	1	17501	0	0.43407	0.037319	0.078734	1	1558	2	0.43407
ITGAM	4	0.96531	0.96523	1	18434	0	0.4337	0.042525	0.086211	1	1692	2	0.4337
HTN3	4	0.26009	0.2875	1	5370	1	0.4336	0.056634	0.10652	1	2052	2	0.4336
GTF3C4	4	0.85535	0.85509	1	16257	0	0.43342	0.11258	0.18573	1	3550	2	0.43342
DMRTA2	4	0.39124	0.39589	1	7389	1	0.43328	0.16046	0.25214	1	4739	2	0.43328
SCAF8	4	0.35998	0.36846	1	6896	1	0.43303	0.059243	0.11023	1	2121	2	0.43303
SNRPB2	4	0.71905	0.7187	1	13616	0	0.43299	0.067043	0.12145	1	2346	2	0.43299
SCGB1D1	4	0.91075	0.91066	1	17362	0	0.43288	0.15273	0.24144	1	4540	2	0.43288
MTFMT	4	0.52284	0.52235	1	9884	0	0.43279	0.10336	0.17266	1	3323	2	0.43279
GRP	4	0.1667	0.21881	1	4133	1	0.43242	0.072249	0.12889	1	2498	2	0.43242
FAM102A	4	0.98513	0.98508	1	18849	0	0.43234	0.11795	0.19317	1	3698	2	0.43234
ABHD17A	4	0.90746	0.90739	1	17293	0	0.43218	0.061134	0.11294	1	2171	2	0.43218
TXNL4B	4	0.89405	0.89395	1	17025	0	0.43216	0.031698	0.070465	1	1412	2	0.43216
APOM	4	0.34921	0.35918	1	6714	1	0.43183	0.047441	0.093235	1	1828	2	0.43183
PHAX	4	0.76292	0.76257	1	14474	0	0.43156	0.50484	0.50733	1	9519	1	0.43156
TMTC3	4	0.99342	0.99346	1	19032	0	0.43143	0.49053	0.4946	1	9162	1	0.43143
ZNF829	4	0.55505	0.55437	1	10482	0	0.43141	0.071856	0.12832	1	2485	2	0.43141
LEUTX	4	0.70897	0.70858	1	13414	0	0.43137	0.023311	0.058134	0.985289	1181	2	0.43137
FLNB	4	0.54811	0.54749	1	10353	0	0.43126	0.086545	0.14913	1	2874	2	0.43126
SLC25A40	4	0.92835	0.92846	1	17715	0	0.43083	0.04127	0.084423	1	1662	2	0.43083
POM121L12	4	0.18526	0.23203	1	4372	1	0.43034	0.071958	0.12848	1	2488	2	0.43034
MED10	4	0.96334	0.96326	1	18385	0	0.43021	0.08898	0.15258	1	2943	2	0.43021
HNRNPA2B1	4	0.86292	0.86267	1	16409	0	0.42949	0.099384	0.1671	1	3212	2	0.42949
IRF2BPL	4	0.48286	0.48252	1	9043	0	0.42948	0.033805	0.073537	1	1474	2	0.42948
UFC1	4	0.92174	0.92183	1	17569	0	0.4293	0.15327	0.24221	1	4555	2	0.4293
RABGAP1	4	0.83644	0.83625	1	15892	0	0.42908	0.13576	0.21793	1	4146	2	0.42908
PSTPIP2	4	0.9087	0.90863	1	17320	0	0.42896	0.076606	0.13496	1	2624	2	0.42896
ALG12	4	0.68147	0.68121	1	12902	0	0.42895	0.068761	0.1239	1	2399	2	0.42895
CCDC81	4	0.96067	0.96056	1	18328	0	0.42868	0.11282	0.18608	1	3557	2	0.42868
PRUNE2	4	0.6475	0.6472	1	12265	0	0.42844	0.046308	0.091641	1	1799	2	0.42844
TMTC4	4	0.0079799	0.021201	0.878973	485	1	0.42815	0.13272	0.21366	1	4062	2	0.42815
TIMM22	4	0.59832	0.59791	1	11325	0	0.42815	0.07421	0.13162	1	2555	2	0.42815
VAMP2	4	0.97882	0.97888	1	18699	0	0.42813	0.046006	0.091208	1	1791	2	0.42813
GPR78	4	0.48599	0.48564	1	9100	0	0.42801	0.053636	0.10221	1	1976	2	0.42801
TMEM110-MUSTN1	4	0.89762	0.89751	1	17088	0	0.42748	0.10485	0.17475	1	3361	2	0.42748
CLEC3B	4	0.45561	0.45572	1	8533	1	0.42703	0.043338	0.087387	1	1711	2	0.42703
TBC1D10C	4	0.99699	0.997	1	19128	0	0.42696	0.38718	0.40936	1	7603	1	0.42696
GPX3	4	0.8761	0.87595	1	16664	0	0.42692	0.14201	0.22664	1	4293	2	0.42692
PPIAL4F	4	0.5325	0.53188	1	10067	0	0.42689	0.12766	0.20658	1	3933	2	0.42689
NALCN	3	0.96339	0.96357	1	18387	0	0.42687	0.083422	0.14161	1	2796	2	0.42687
LRIT3	4	0.94049	0.94049	1	17947	0	0.42651	0.061334	0.11322	1	2178	2	0.42651
UNC93B1	4	0.36995	0.3771	1	7045	1	0.42642	0.042758	0.086563	1	1700	2	0.42642
WIPF3	4	0.81576	0.81558	1	15475	0	0.42637	0.12398	0.20157	1	3843	2	0.42637
AFF4	4	0.97809	0.97818	1	18685	0	0.42617	0.065286	0.11895	1	2295	2	0.42617
ENPEP	4	0.90215	0.90212	1	17178	0	0.42574	0.12966	0.20941	1	3983	2	0.42574
TIMP4	4	0.93195	0.93197	1	17783	0	0.42548	0.048721	0.095054	1	1851	2	0.42548
TAF9B	4	0.64301	0.64273	1	12177	0	0.42544	0.022998	0.057623	0.984498	1170	2	0.42544
METTL6	4	0.76408	0.7637	1	14496	0	0.42541	0.025079	0.06073	0.986907	1233	2	0.42541
SMIM3	4	0.98279	0.98276	1	18796	0	0.42534	0.083103	0.14424	1	2784	2	0.42534
PARVB	4	0.97711	0.97724	1	18670	0	0.42527	0.099878	0.16779	1	3222	2	0.42527
LRRC48	4	0.83773	0.83752	1	15918	0	0.42513	0.097824	0.16492	1	3169	2	0.42513
BTG3	4	0.9591	0.95901	1	18298	0	0.42457	0.039014	0.081154	1	1605	2	0.42457
CCNK	4	0.68273	0.68248	1	12928	0	0.42443	0.042711	0.086498	1	1697	2	0.42443
OR2A5	4	0.36111	0.36942	1	6914	1	0.42434	0.081968	0.14267	1	2758	2	0.42434
CAMTA1	4	0.84333	0.84307	1	16042	0	0.42416	0.041212	0.084324	1	1661	2	0.42416
PLCXD2	4	0.58377	0.58327	1	11056	0	0.42408	0.16011	0.25169	1	4734	2	0.42408
CCNC	4	0.97219	0.97221	1	18570	0	0.42401	0.084709	0.14652	1	2824	2	0.42401
PRDM8	4	0.79729	0.79703	1	15133	0	0.42361	0.066915	0.12129	1	2342	2	0.42361
AFG3L2	4	0.72561	0.72533	1	13759	0	0.4236	0.077564	0.13633	1	2647	2	0.4236
EIF3J	4	0.99018	0.99016	1	18967	0	0.42307	0.10118	0.16959	1	3262	2	0.42307
CDC6	4	0.90549	0.90544	1	17245	0	0.42305	0.082198	0.143	1	2764	2	0.42305
BORA	4	0.8438	0.84354	1	16047	0	0.42249	0.070107	0.12583	1	2437	2	0.42249
SUCLG2	4	0.80391	0.80366	1	15263	0	0.42244	0.15221	0.24074	1	4529	2	0.42244
SLC35D2	4	0.89976	0.89969	1	17134	0	0.42234	0.045823	0.090935	1	1788	1	0.42234
ALS2CR11	4	0.80662	0.8064	1	15319	0	0.42222	0.05868	0.1094	1	2104	2	0.42222
RBMX2	4	0.94488	0.94482	1	18023	0	0.42177	0.15397	0.24316	1	4577	2	0.42177
ABCA8	4	0.97786	0.97798	1	18680	0	0.42166	0.15422	0.24351	1	4584	2	0.42166
WBP2	4	0.36679	0.37431	1	7002	1	0.42159	0.1305	0.21058	1	4007	2	0.42159
ABCB6	4	0.96712	0.96704	1	18469	0	0.42149	0.13168	0.21225	1	4041	2	0.42149
IPO5	4	0.98679	0.98673	1	18885	0	0.42144	0.22814	0.29709	1	5551	1	0.42144
ELMO2	4	0.98766	0.98764	1	18898	0	0.42143	0.029095	0.066613	0.992921	1348	2	0.42143
ARFGAP2	4	0.15598	0.21138	1	3982	1	0.42138	0.028396	0.065565	0.992336	1327	2	0.42138
GNAI2	4	0.96331	0.96322	1	18383	0	0.42135	0.40792	0.42564	1	7900	1	0.42135
FAM155A	4	0.9809	0.98087	1	18749	0	0.4213	0.020368	0.051549	0.973355	1052	3	0.4213
SH2D2A	4	0.97234	0.97238	1	18575	0	0.42117	0.16268	0.25524	1	4794	2	0.42117
TARP	4	0.20121	0.24344	1	4588	1	0.4211	0.070467	0.12635	1	2450	2	0.4211
SPG21	4	0.72085	0.72051	1	13653	0	0.4211	0.52677	0.52761	1	9894	1	0.4211
TMEM108	4	0.75424	0.75395	1	14295	0	0.42106	0.13033	0.21035	1	4005	2	0.42106
BIRC5	4	0.36054	0.36894	1	6905	1	0.42098	0.12418	0.20182	1	3850	2	0.42098
ELOVL5	4	0.92279	0.92286	1	17598	0	0.42097	0.13515	0.21712	1	4134	2	0.42097
ANKHD1	4	0.94092	0.94091	1	17957	0	0.42089	0.085718	0.14794	1	2851	2	0.42089
ZPR1	4	0.83994	0.83971	1	15971	0	0.42062	0.093398	0.15878	1	3063	2	0.42062
AGR2	4	0.97271	0.97275	1	18581	0	0.42062	0.14974	0.23727	1	4475	2	0.42062
ITIH2	4	0.99345	0.99348	1	19034	0	0.42055	0.055867	0.1054	1	2029	2	0.42055
AADACL4	4	0.80873	0.80847	1	15347	0	0.42053	0.096844	0.16357	1	3143	2	0.42053
CBY1	4	0.8138	0.81361	1	15442	0	0.42048	0.085609	0.14779	1	2846	2	0.42048
ASCL5	4	0.98143	0.98138	1	18757	0	0.42044	0.1096	0.18154	1	3480	2	0.42044
POU5F1	4	0.40177	0.40547	1	7567	1	0.42023	0.15588	0.24586	1	4625	2	0.42023
OR4F6	4	0.9157	0.91568	1	17450	0	0.42022	0.34333	0.37628	1	6991	1	0.42022
ZNF236	4	0.75095	0.75062	1	14222	0	0.42021	0.40355	0.42228	1	7838	1	0.42021
SCFD2	4	0.98667	0.9866	1	18884	0	0.42009	0.041662	0.084996	1	1672	2	0.42009
PRSS35	4	0.68686	0.68658	1	12999	0	0.41983	0.2205	0.29215	1	5459	1	0.41983
INSRR	4	0.65479	0.65444	1	12408	0	0.41978	0.072555	0.12933	1	2504	2	0.41978
SRP72	4	0.96674	0.96667	1	18460	0	0.4196	0.080125	0.14	1	2714	2	0.4196
EVX1	4	0.60678	0.60631	1	11476	0	0.41939	0.03288	0.072194	1	1443	2	0.41939
CCBL1	4	0.967	0.96692	1	18466	0	0.41936	0.11647	0.19106	1	3654	2	0.41936
USP17L2	4	0.97478	0.97484	1	18635	0	0.41936	0.14754	0.23428	1	4426	2	0.41936
PIP4K2B	4	0.99485	0.99485	1	19068	0	0.41896	0.13709	0.21978	1	4175	2	0.41896
NUTM2A	4	0.83183	0.83168	1	15805	0	0.41892	0.037186	0.078544	1	1557	2	0.41892
QTRTD1	4	0.92286	0.92293	1	17600	0	0.41889	0.054476	0.10343	1	2004	2	0.41889
ARHGEF7	4	0.62664	0.62629	1	11864	0	0.41883	0.067509	0.12212	1	2359	2	0.41883
NEB	4	0.8638	0.86356	1	16425	0	0.41864	0.40558	0.4238	1	7866	1	0.41864
SNX17	4	0.87193	0.87173	1	16582	0	0.41852	0.062009	0.11422	1	2198	2	0.41852
UBE2I	4	0.06613	0.11478	1	2242	1	0.41845	0.027889	0.064832	0.991411	1312	2	0.41845
VTN	4	0.98994	0.98991	1	18959	0	0.41841	0.1312	0.21161	1	4028	2	0.41841
LGALSL	4	0.99201	0.99201	1	19002	0	0.41793	0.11575	0.19011	1	3631	2	0.41793
OR56B4	4	0.90766	0.90758	1	17297	0	0.41786	0.068661	0.12376	1	2395	2	0.41786
GNL3	4	0.97039	0.97035	1	18535	0	0.41783	0.14413	0.22958	1	4350	2	0.41783
CCL22	4	0.67528	0.675	1	12786	0	0.41757	0.078977	0.13838	1	2688	2	0.41757
DPAGT1	4	0.34192	0.35306	1	6605	1	0.41754	0.50907	0.51116	1	9603	1	0.41754
CHTOP	4	0.31458	0.33051	1	6175	1	0.41726	0.10747	0.17847	1	3424	2	0.41726
ZNF638	4	0.90651	0.90644	1	17264	0	0.4172	0.56322	0.5626	1	10570	1	0.4172
MORF4L2	4	0.80154	0.80128	1	15218	0	0.41699	0.15833	0.24928	1	4689	2	0.41699
TRPV1	4	0.91027	0.91019	1	17353	0	0.41697	0.42568	0.43984	1	8152	1	0.41697
CXCL10	4	0.84	0.83975	1	15972	0	0.41689	0.15463	0.24409	1	4594	2	0.41689
RNASE7	4	0.1545	0.21027	1	3964	1	0.41686	0.022713	0.056983	0.981677	1161	2	0.41686
ZNF570	4	0.9473	0.94724	1	18070	0	0.41682	0.14616	0.23236	1	4391	2	0.41682
NEBL	4	0.90247	0.90243	1	17184	0	0.41655	0.56724	0.56659	1	10657	0	0.41655
FUT11	4	0.97278	0.97282	1	18584	0	0.41648	0.45701	0.46578	1	8618	1	0.41648
CCDC144A	4	0.95478	0.95465	1	18205	0	0.41646	0.43702	0.44911	1	8318	1	0.41646
GTSF1L	4	0.54797	0.54734	1	10350	0	0.4164	0.098529	0.16588	1	3188	2	0.4164
NGFR	4	0.78923	0.78896	1	14967	0	0.41633	0.09496	0.16099	1	3097	2	0.41633
RBSN	4	0.96095	0.96083	1	18333	0	0.41618	0.28823	0.33713	1	6292	1	0.41618
MCM5	4	0.72428	0.72396	1	13727	0	0.41615	0.093105	0.15839	1	3052	2	0.41615
RTKN	4	0.8823	0.8822	1	16781	0	0.41602	0.14737	0.23405	1	4423	2	0.41602
HIRIP3	4	0.88151	0.8814	1	16759	0	0.4159	0.077923	0.13685	1	2658	2	0.4159
HOXA2	4	0.45138	0.45158	1	8450	1	0.41589	0.097187	0.16406	1	3153	2	0.41589
AGAP5	4	0.80054	0.80028	1	15197	0	0.41588	0.08508	0.14705	1	2831	2	0.41588
ZNF219	4	0.12772	0.19184	1	3642	1	0.41583	0.41568	0.43181	1	8006	1	0.41583
IZUMO3	4	0.89593	0.89581	1	17063	0	0.41556	0.04403	0.088403	1	1731	2	0.41556
PPP1R21	4	0.78662	0.78632	1	14907	0	0.41555	0.12993	0.20978	1	3993	2	0.41555
DOLPP1	4	0.048759	0.088319	1	1743	1	0.4153	0.11198	0.18491	1	3533	2	0.4153
IQCC	4	0.8618	0.86151	1	16380	0	0.4153	0.043486	0.08761	1	1716	2	0.4153
HLA-DMB	4	0.44327	0.44388	1	8314	1	0.41527	0.050053	0.097015	1	1885	2	0.41527
LHFPL4	4	0.56317	0.56253	1	10654	0	0.41523	0.096258	0.16279	1	3129	2	0.41523
PRMT5	4	0.65484	0.65449	1	12409	0	0.41519	0.12128	0.19782	1	3779	2	0.41519
LRRFIP1	4	0.99738	0.99737	1	19139	0	0.41515	0.10818	0.17947	1	3447	2	0.41515
CNNM2	4	0.30384	0.32169	1	6007	1	0.41482	0.058867	0.10968	1	2110	2	0.41482
LACTB2	4	0.48052	0.48019	1	9001	0	0.41459	0.06377	0.11671	1	2251	2	0.41459
CEP170	4	0.38565	0.39087	1	7299	1	0.41449	0.46418	0.47182	1	8724	1	0.41449
SRSF10	4	0.97874	0.97879	1	18697	0	0.41441	0.021927	0.055159	0.973479	1133	3	0.41441
CUL4A	3	0.98971	0.98984	1	18953	0	0.41438	0.46072	0.46084	1	8675	1	0.41438
AP3S1	4	0.53587	0.53528	1	10131	0	0.4142	0.083427	0.1447	1	2797	2	0.4142
DLG2	4	0.99443	0.99444	1	19059	0	0.4142	0.10888	0.18047	1	3461	2	0.4142
CPSF6	4	0.010117	0.026594	0.902592	589	1	0.4141	0.023693	0.058697	0.985289	1192	2	0.4141
GJD3	4	0.94362	0.94364	1	18007	0	0.41407	0.045596	0.090609	1	1783	2	0.41407
ZDHHC9	4	0.44144	0.44216	1	8278	1	0.41392	0.068547	0.12359	1	2394	2	0.41392
PLEKHG5	4	0.32316	0.33739	1	6312	1	0.41383	0.072978	0.12993	1	2517	2	0.41383
EVI5	4	0.88042	0.88032	1	16737	0	0.41378	0.047944	0.093962	1	1840	2	0.41378
KRT76	4	0.25467	0.28333	1	5299	1	0.41358	0.058894	0.10971	1	2112	2	0.41358
P4HA1	4	0.99136	0.99137	1	18993	0	0.41357	0.12114	0.19763	1	3777	2	0.41357
ZNF560	4	0.80473	0.80449	1	15277	0	0.41353	0.029505	0.06722	0.997534	1354	2	0.41353
SDF4	4	0.81459	0.81436	1	15452	0	0.41342	0.11869	0.1942	1	3714	2	0.41342
SLC25A44	4	0.76768	0.76734	1	14555	0	0.41337	0.078269	0.13736	1	2672	2	0.41337
KDSR	4	0.070063	0.12072	1	2344	1	0.41324	0.14539	0.23132	1	4376	1	0.41324
PRPF38A	4	0.48497	0.48465	1	9083	0	0.41311	0.10592	0.17627	1	3383	2	0.41311
ODC1	4	0.93932	0.93932	1	17923	0	0.41293	0.055518	0.10489	1	2022	2	0.41293
OPN4	4	0.97586	0.97597	1	18651	0	0.41281	0.052595	0.10072	1	1948	2	0.41281
MUM1L1	4	0.88865	0.88856	1	16896	0	0.41272	0.11419	0.18797	1	3597	2	0.41272
GNMT	4	0.071404	0.12273	1	2390	1	0.41267	0.033758	0.073476	1	1471	2	0.41267
BCL2L14	4	0.94596	0.94589	1	18043	0	0.41261	0.038363	0.080197	1	1587	2	0.41261
SPNS1	4	0.89491	0.8948	1	17042	0	0.4126	0.11262	0.18578	1	3551	2	0.4126
HSD3B1	4	0.98224	0.9822	1	18785	0	0.41258	0.052596	0.10073	1	1949	2	0.41258
TIMM23B	4	0.55247	0.55182	1	10430	0	0.41213	0.040695	0.083598	1	1650	2	0.41213
CEP85	4	0.98171	0.98165	1	18766	0	0.41207	0.41135	0.42834	1	7947	1	0.41207
RREB1	4	0.98489	0.98485	1	18840	0	0.41196	0.30879	0.35143	1	6536	1	0.41196
FAM228A	4	0.0026478	0.0075481	0.740948	202	1	0.41176	0.57112	0.57044	1	10737	0	0.41176
ADAM23	4	0.37649	0.38278	1	7158	1	0.41161	0.055728	0.1052	1	2025	2	0.41161
FFAR4	4	0.79394	0.79372	1	15065	0	0.41157	0.021705	0.054643	0.973355	1119	2	0.41157
ZZZ3	4	0.85423	0.85398	1	16242	0	0.41138	0.14918	0.23653	1	4459	2	0.41138
VARS2	4	0.57924	0.5787	1	10977	0	0.41131	0.077545	0.1363	1	2646	2	0.41131
H2AFB3	4	0.55152	0.55087	1	10417	0	0.41127	0.097731	0.16479	1	3165	2	0.41127
EIF1AD	4	0.15616	0.2115	1	3985	1	0.41122	0.10726	0.17817	1	3419	1	0.41122
CEP78	4	0.98553	0.98549	1	18858	0	0.41117	0.15727	0.2478	1	4656	2	0.41117
EXO5	4	0.98005	0.98007	1	18729	0	0.41113	0.14937	0.23679	1	4465	2	0.41113
BLID	4	0.99574	0.99571	1	19090	0	0.41111	0.024157	0.059381	0.986907	1205	1	0.41111
ADH5	4	0.33266	0.34528	1	6454	1	0.41095	0.053842	0.1025	1	1984	2	0.41095
GSDMC	4	0.95371	0.95359	1	18194	0	0.41073	0.14886	0.23611	1	4453	2	0.41073
SGSM2	4	0.78844	0.78816	1	14952	0	0.41054	0.057826	0.10817	1	2086	2	0.41054
C2orf72	4	0.8949	0.89478	1	17041	0	0.41047	0.2712	0.32562	1	6074	1	0.41047
RAB8B	4	0.1417	0.20149	1	3809	1	0.41002	0.14985	0.23743	1	4478	2	0.41002
CD82	4	0.011939	0.031153	0.902592	684	1	0.40999	0.022094	0.055544	0.973479	1141	2	0.40999
FBXO17	4	0.73169	0.73137	1	13882	0	0.40999	0.56775	0.56708	1	10669	0	0.40999
LRRC45	4	0.92525	0.92534	1	17657	0	0.40999	0.04877	0.095128	1	1854	2	0.40999
TRAPPC3L	4	0.79384	0.79362	1	15062	0	0.40993	0.025807	0.0618	0.988239	1253	2	0.40993
NOTO	4	0.90447	0.9044	1	17224	0	0.4099	0.02163	0.054465	0.973355	1112	2	0.4099
ACOX2	4	0.88428	0.88416	1	16809	0	0.40989	0.09325	0.15859	1	3057	2	0.40989
WBSCR22	4	0.97306	0.9731	1	18594	0	0.40983	0.15746	0.24806	1	4664	2	0.40983
TRIM45	4	0.99457	0.99458	1	19061	0	0.4097	0.16105	0.25295	1	4756	2	0.4097
GNPTAB	4	0.99618	0.99617	1	19104	0	0.40961	0.11289	0.18617	1	3559	2	0.40961
CTAG1B	4	0.98823	0.98824	1	18916	0	0.40954	0.098316	0.16558	1	3184	2	0.40954
MEN1	4	0.9291	0.92917	1	17729	0	0.4095	0.076697	0.13509	1	2627	2	0.4095
SACM1L	4	0.077248	0.1314	1	2570	1	0.40928	0.086686	0.14932	1	2879	2	0.40928
METTL1	4	0.74818	0.74782	1	14181	0	0.40899	0.12722	0.20598	1	3926	2	0.40899
SP6	3	0.7134	0.71349	1	13493	0	0.40898	0.40056	0.40318	1	7795	1	0.40898
USP30	4	0.95664	0.95653	1	18243	0	0.40895	0.074475	0.13199	1	2567	2	0.40895
MAS1	4	0.75689	0.75655	1	14348	0	0.40864	0.030314	0.068427	0.998098	1377	2	0.40864
BCL2L11	4	0.90394	0.90388	1	17211	0	0.40852	0.11255	0.18569	1	3549	2	0.40852
MMD	4	0.98947	0.98946	1	18949	0	0.40824	0.063715	0.11663	1	2249	2	0.40824
LAMC2	4	0.99736	0.99736	1	19136	0	0.40804	0.18711	0.27101	1	5063	1	0.40804
TINAGL1	4	0.9387	0.93867	1	17912	0	0.40789	0.13506	0.21698	1	4129	2	0.40789
G6PC	4	0.92408	0.92416	1	17633	0	0.40763	0.119	0.19466	1	3722	2	0.40763
SLC6A17	4	0.77335	0.77298	1	14658	0	0.40735	0.029659	0.067462	0.998098	1357	2	0.40735
SCRT2	4	0.18603	0.23257	1	4385	1	0.40726	0.10526	0.17534	1	3371	2	0.40726
N4BP2L2	4	0.85323	0.853	1	16229	0	0.40704	0.031351	0.069973	1	1405	2	0.40704
EIF5	4	0.87334	0.87315	1	16611	0	0.40697	0.023933	0.05905	0.986907	1199	2	0.40697
ANAPC15	4	0.11231	0.18149	1	3461	1	0.40692	0.1391	0.22265	1	4218	2	0.40692
FAM65A	4	0.94678	0.94671	1	18059	0	0.40675	0.060863	0.11255	1	2164	2	0.40675
NFRKB	3	0.8925	0.89258	1	16982	0	0.40673	0.46688	0.46701	1	8769	0	0.40673
FAM102B	4	0.80853	0.80827	1	15344	0	0.40659	0.062846	0.11539	1	2226	2	0.40659
CADM1	4	0.91468	0.91465	1	17428	0	0.40633	0.10218	0.17099	1	3291	2	0.40633
KLRC4	4	0.13555	0.19722	1	3730	1	0.406	0.062914	0.11548	1	2229	2	0.406
DYNLL2	4	0.99599	0.99597	1	19094	0	0.40598	0.15286	0.24166	1	4545	2	0.40598
RALGAPA2	4	0.70054	0.70014	1	13263	0	0.40583	0.12034	0.19653	1	3748	2	0.40583
FHL1	4	0.98177	0.98173	1	18769	0	0.40567	0.092656	0.15776	1	3038	2	0.40567
FANCL	4	0.29189	0.31214	1	5838	1	0.4056	0.56483	0.56421	1	10604	1	0.4056
SLC30A10	4	0.79762	0.79736	1	15140	0	0.40547	0.070323	0.12615	1	2444	2	0.40547
RPRD1B	4	0.97458	0.97464	1	18632	0	0.40538	0.092704	0.15783	1	3041	2	0.40538
LOC100129940	4	0.87394	0.87374	1	16629	0	0.40536	0.038341	0.080161	1	1586	2	0.40536
TMEM208	4	0.66956	0.66927	1	12686	0	0.40531	0.097219	0.16411	1	3155	2	0.40531
TANC1	4	0.98512	0.98507	1	18848	0	0.40521	0.067722	0.12242	1	2369	2	0.40521
ATAT1	4	0.85123	0.85094	1	16191	0	0.40505	0.42519	0.43946	1	8145	1	0.40505
VKORC1	4	0.93926	0.93926	1	17922	0	0.40497	0.068889	0.12409	1	2406	2	0.40497
LYNX1	4	0.97745	0.97758	1	18676	0	0.40493	0.086514	0.14908	1	2873	2	0.40493
C5orf63	4	0.78546	0.78518	1	14882	0	0.40492	0.10397	0.17352	1	3336	2	0.40492
CYP2C18	4	0.96881	0.96877	1	18508	0	0.40469	0.15578	0.24573	1	4622	2	0.40469
MCM4	4	0.082475	0.1393	1	2718	1	0.40452	0.36462	0.39214	1	7302	1	0.40452
SUCO	4	0.73	0.72968	1	13846	0	0.40418	0.062791	0.1153	1	2225	2	0.40418
PPP6C	4	0.89652	0.89641	1	17075	0	0.40392	0.12132	0.19787	1	3781	2	0.40392
DLX3	4	0.97577	0.97586	1	18650	0	0.40372	0.1169	0.19169	1	3668	2	0.40372
VPS26A	4	0.40469	0.40808	1	7613	1	0.40347	0.1204	0.1966	1	3751	2	0.40347
MAGOHB	4	0.98816	0.98816	1	18913	0	0.40343	0.52564	0.52654	1	9873	1	0.40343
GHDC	4	0.48171	0.48136	1	9022	0	0.4034	0.033911	0.073699	1	1476	2	0.4034
XYLT2	4	0.89993	0.89984	1	17137	0	0.40334	0.12523	0.20328	1	3878	2	0.40334
COX19	4	0.90582	0.90575	1	17250	0	0.40312	0.080581	0.14064	1	2723	2	0.40312
CATSPERG	4	0.88616	0.88606	1	16848	0	0.40305	0.071276	0.12747	1	2472	2	0.40305
TAGAP	4	0.99087	0.99086	1	18982	0	0.40301	0.18184	0.26774	1	4997	1	0.40301
SYCE1	4	0.84201	0.84175	1	16012	0	0.40298	0.064583	0.11792	1	2276	2	0.40298
PCBP3	3	0.97073	0.97082	1	18546	0	0.40298	0.23164	0.25935	1	5594	1	0.40298
IRF2	4	0.851	0.85073	1	16187	0	0.40279	0.38273	0.40591	1	7555	1	0.40279
PIGN	4	0.70393	0.70351	1	13331	0	0.40261	0.10544	0.17558	1	3377	2	0.40261
NPFFR2	4	0.83908	0.83885	1	15951	0	0.40255	0.13626	0.21863	1	4159	2	0.40255
CNGB3	4	0.97743	0.97756	1	18674	0	0.40249	0.019718	0.050034	0.973355	1025	2	0.40249
ORM1	4	0.14399	0.20305	1	3843	1	0.40244	0.041709	0.085056	1	1673	2	0.40244
NCF4	4	0.98769	0.98769	1	18899	0	0.40244	0.11157	0.18432	1	3520	2	0.40244
CDADC1	4	0.86052	0.86021	1	16353	0	0.40236	0.027463	0.064199	0.991411	1301	2	0.40236
CCDC121	4	0.96353	0.96345	1	18392	0	0.4019	0.12259	0.19964	1	3808	2	0.4019
DRD1	4	0.55427	0.55364	1	10470	0	0.40185	0.55373	0.55325	1	10393	1	0.40185
TMPRSS11A	4	0.85681	0.85659	1	16278	0	0.40182	0.053452	0.10194	1	1971	2	0.40182
OR12D3	4	0.65128	0.65095	1	12341	0	0.40162	0.45392	0.46316	1	8564	1	0.40162
FABP7	3	0.57693	0.5772	1	10933	0	0.40159	0.085677	0.14501	1	2849	2	0.40159
PLA2G10	4	0.50676	0.50626	1	9585	0	0.40154	0.052124	0.10002	1	1938	2	0.40154
UIMC1	4	0.52401	0.52354	1	9910	0	0.40136	0.066732	0.121	1	2335	2	0.40136
UPK1B	4	0.83724	0.83704	1	15910	0	0.40124	0.44303	0.4541	1	8394	1	0.40124
DGAT2	4	0.2833	0.30548	1	5720	1	0.40096	0.026705	0.063111	0.991213	1277	2	0.40096
ADRB1	4	0.95637	0.95626	1	18240	0	0.40087	0.049491	0.096195	1	1871	2	0.40087
CBLB	4	0.6342	0.63387	1	12012	0	0.40086	0.10691	0.17766	1	3409	2	0.40086
RBL1	4	0.72366	0.72334	1	13710	0	0.40086	0.45495	0.46405	1	8584	1	0.40086
SFTPA2	4	0.93533	0.93533	1	17848	0	0.40061	0.11539	0.18958	1	3624	2	0.40061
CCDC60	4	0.99585	0.99582	1	19091	0	0.40043	0.14793	0.23484	1	4433	2	0.40043
MTHFD2	4	0.94928	0.94922	1	18110	0	0.40023	0.13015	0.2101	1	4000	2	0.40023
BIRC6	4	0.45701	0.45707	1	8562	1	0.40021	0.052993	0.10129	1	1961	2	0.40021
KLHL14	4	0.6364	0.63601	1	12055	0	0.40015	0.17844	0.26562	1	4957	1	0.40015
HSDL2	4	0.97554	0.97565	1	18645	0	0.40009	0.51079	0.51271	1	9635	1	0.40009
SDHAF3	4	0.90653	0.90646	1	17266	0	0.40001	0.037684	0.079241	1	1570	2	0.40001
CYP1B1	4	0.88481	0.8847	1	16819	0	0.39996	0.060132	0.11149	1	2140	2	0.39996
FKBP3	4	0.62932	0.62902	1	11913	0	0.39985	0.056082	0.1057	1	2038	2	0.39985
PRRX2	4	0.98223	0.98218	1	18784	0	0.39976	0.5254	0.52632	1	9868	1	0.39976
CDH17	4	0.96929	0.96922	1	18516	0	0.39973	0.082305	0.14314	1	2767	2	0.39973
CLIC5	4	0.31742	0.3328	1	6223	1	0.39937	0.15594	0.24594	1	4628	2	0.39937
SNAI2	4	0.85512	0.85487	1	16252	0	0.39922	0.48427	0.48918	1	9053	1	0.39922
POMGNT1	4	0.65528	0.65496	1	12418	0	0.39913	0.061749	0.11384	1	2191	2	0.39913
ZNF541	4	0.62914	0.62884	1	11910	0	0.39905	0.11988	0.19587	1	3742	2	0.39905
DUSP27	4	0.64345	0.64315	1	12184	0	0.39898	0.14926	0.23664	1	4462	2	0.39898
WNT8B	4	0.97082	0.97079	1	18548	0	0.39893	0.14567	0.2317	1	4381	2	0.39893
DHRS12	4	0.88163	0.88151	1	16762	0	0.39879	0.13677	0.21937	1	4169	2	0.39879
CYP2C19	4	0.99228	0.99228	1	19012	0	0.39872	0.1629	0.25554	1	4799	2	0.39872
C1orf95	3	0.98151	0.98166	1	18760	0	0.39871	0.09155	0.15397	1	3011	2	0.39871
OR10AG1	4	0.81564	0.81545	1	15473	0	0.39856	0.25282	0.3133	1	5839	1	0.39856
CHI3L2	4	0.87238	0.87216	1	16593	0	0.39836	0.11904	0.19471	1	3724	2	0.39836
FAM173B	4	0.25193	0.28119	1	5264	1	0.39823	0.094814	0.16078	1	3092	2	0.39823
CUL1	4	0.4783	0.47797	1	8959	0	0.3981	0.23155	0.29931	1	5593	1	0.3981
XIRP1	4	0.9331	0.9331	1	17799	0	0.39806	0.088853	0.15239	1	2939	2	0.39806
CARD18	4	0.0037997	0.010538	0.770567	275	1	0.39798	0.10281	0.17187	1	3311	2	0.39798
ATN1	4	0.9921	0.99211	1	19007	0	0.39795	0.16958	0.26014	1	4875	1	0.39795
BAG2	4	0.99208	0.99208	1	19006	0	0.39792	0.58754	0.58711	1	11021	0	0.39792
IDO2	4	0.76675	0.76641	1	14544	0	0.3976	0.15534	0.2451	1	4610	2	0.3976
MPLKIP	4	0.91478	0.91475	1	17431	0	0.39759	0.036466	0.07747	1	1534	2	0.39759
MLIP	4	0.81656	0.81636	1	15488	0	0.39755	0.15369	0.24277	1	4569	2	0.39755
SMC5	4	0.60798	0.60751	1	11500	0	0.39741	0.058119	0.1086	1	2093	2	0.39741
TBCK	4	0.51894	0.51842	1	9811	0	0.39713	0.11336	0.18681	1	3571	2	0.39713
RELB	4	0.90998	0.9099	1	17345	0	0.39703	0.021827	0.054925	0.973355	1128	2	0.39703
KIAA1958	4	0.55399	0.55336	1	10464	0	0.39668	0.44866	0.45875	1	8483	1	0.39668
OR10H3	4	0.84531	0.84502	1	16077	0	0.39641	0.37058	0.39669	1	7379	1	0.39641
NXPE3	4	0.2792	0.30226	1	5659	1	0.39636	0.10203	0.17077	1	3286	2	0.39636
NUS1	4	0.082081	0.13873	1	2703	1	0.3963	0.22658	0.29606	1	5532	1	0.3963
FMO3	4	0.9892	0.9892	1	18941	0	0.39609	0.068819	0.12399	1	2403	2	0.39609
BBS7	4	0.78219	0.78183	1	14823	0	0.39587	0.15511	0.24478	1	4604	2	0.39587
RBM15B	4	0.93445	0.93446	1	17829	0	0.3958	0.10505	0.17503	1	3367	2	0.3958
TRIM49	4	0.95903	0.95895	1	18295	0	0.39574	0.39855	0.41831	1	7770	1	0.39574
ARPC4	4	0.98775	0.98774	1	18902	0	0.39574	0.58009	0.57952	1	10888	0	0.39574
WDR63	4	0.96878	0.96873	1	18506	0	0.39559	0.14629	0.23254	1	4395	2	0.39559
SRL	4	0.98509	0.98504	1	18847	0	0.39541	0.36167	0.38995	1	7257	1	0.39541
RNASE12	4	0.91674	0.91673	1	17469	0	0.39538	0.44587	0.45646	1	8433	1	0.39538
HTR2A	4	0.95314	0.95307	1	18188	0	0.39527	0.071503	0.12782	1	2477	2	0.39527
SEMA6A	4	0.72797	0.72766	1	13809	0	0.39522	0.09848	0.16581	1	3187	2	0.39522
ZNF492	4	0.80359	0.80335	1	15255	0	0.39496	0.034506	0.074586	1	1490	2	0.39496
SPON1	4	0.65696	0.65666	1	12456	0	0.3948	0.16089	0.25274	1	4751	2	0.3948
WBP1	4	0.26318	0.28984	1	5419	1	0.39477	0.12355	0.20097	1	3832	2	0.39477
FIBP	4	0.077792	0.13222	1	2587	1	0.39452	0.0334	0.072955	1	1460	2	0.39452
BCL2L1	4	0.82901	0.82883	1	15743	0	0.39428	0.098644	0.16604	1	3192	2	0.39428
GGACT	4	0.43964	0.44043	1	8244	1	0.39425	0.13508	0.21702	1	4130	2	0.39425
APOA5	4	0.82778	0.82762	1	15713	0	0.39416	0.46217	0.47014	1	8694	1	0.39416
SCGB1C2	4	0.30716	0.32437	1	6057	1	0.39414	0.072219	0.12884	1	2496	2	0.39414
NQO2	4	0.1953	0.23918	1	4512	1	0.3941	0.54635	0.54605	1	10258	1	0.3941
SENP5	4	0.98585	0.98579	1	18863	0	0.39405	0.10705	0.17786	1	3412	2	0.39405
MMP7	4	0.94144	0.94143	1	17971	0	0.39391	0.099186	0.16683	1	3205	2	0.39391
POU5F2	4	0.99201	0.99202	1	19003	0	0.39389	0.50317	0.50587	1	9485	1	0.39389
HIST2H2AB	4	0.22037	0.25747	1	4843	1	0.39383	0.46075	0.46896	1	8676	1	0.39383
FRMPD1	4	0.65256	0.65223	1	12365	0	0.39379	0.19948	0.27875	1	5217	1	0.39379
ATG4A	4	0.82528	0.82509	1	15660	0	0.39377	0.30224	0.34679	1	6455	1	0.39377
PCDHGA3	4	0.92145	0.92151	1	17565	0	0.39375	0.18989	0.27276	1	5091	1	0.39375
PLAC8	4	0.98774	0.98773	1	18901	0	0.39361	0.10221	0.17103	1	3292	2	0.39361
[truncated: 18,109 more rows]

## Sheet: H226 32nM
id	num	neg|score	neg|p-value	neg|fdr	neg|rank	neg|goodsgrna	neg|lfc	pos|score	pos|p-value	pos|fdr	pos|rank	pos|goodsgrna	pos|lfc
TP53BP2	4	8.1805e-13	2.4617e-07	0.000381	1	4	-0.78358	1	1	1	19310	0	-0.78358
KEAP1	4	9.6899e-12	2.4617e-07	0.000381	2	4	-1.2204	1	1	1	19309	0	-1.2204
SAMD4B	4	1.2556e-11	2.4617e-07	0.000381	3	4	-1.0292	1	1	1	19308	0	-1.0292
WWTR1	4	1.3639e-11	2.4617e-07	0.000381	4	4	-1.4971	1	1	1	19307	0	-1.4971
PTPN14	4	1.0932e-10	2.4617e-07	0.000381	5	4	-0.62493	1	1	1	19306	0	-0.62493
HTT	4	1.1874e-09	2.4617e-07	0.000381	6	4	-0.55774	1	1	1	19305	0	-0.55774
SLC30A1	4	4.0391e-09	2.4617e-07	0.000381	7	4	-1.0726	0.99986	0.99985	1	19278	0	-1.0726
AEBP2	4	4.2495e-09	2.4617e-07	0.000381	8	4	-0.67128	1	1	1	19304	0	-0.67128
RNF2	4	6.4525e-09	2.4617e-07	0.000381	9	3	-0.46434	0.71261	0.71218	1	13200	0	-0.46434
AP2S1	4	2.4066e-08	2.4617e-07	0.000381	10	4	-0.62386	1	1	1	19303	0	-0.62386
IDE	4	3.3247e-08	2.4617e-07	0.000381	11	3	-0.65792	0.89193	0.8918	1	16756	0	-0.65792
EGLN1	4	4.0507e-08	2.4617e-07	0.000381	12	4	-0.52917	1	1	1	19302	0	-0.52917
RALGAPB	4	8.8919e-08	2.4617e-07	0.000381	13	4	-1.0634	0.99999	0.99998	1	19293	0	-1.0634
IL6ST	4	1.8013e-07	7.3851e-07	0.001061	14	4	-0.73307	1	1	1	19301	0	-0.73307
LIFR	4	2.5945e-07	1.2309e-06	0.001547	15	4	-0.52801	1	1	1	19300	0	-0.52801
DNM2	4	2.6308e-07	1.2309e-06	0.001547	16	4	-1.6277	1	1	1	19299	0	-1.6277
EZH2	4	4.5016e-07	1.7232e-06	0.002038	17	4	-0.67667	0.99993	0.99992	1	19283	0	-0.67667
CNBP	4	5.9079e-07	2.2155e-06	0.002475	18	3	-0.55188	0.99731	0.9973	1	19154	0	-0.55188
IGF1R	4	1.2234e-06	3.6926e-06	0.003908	19	4	-0.54402	1	1	1	19297	0	-0.54402
G3BP1	4	1.5727e-06	4.6772e-06	0.004703	20	3	-0.47215	0.99705	0.99706	1	19141	0	-0.47215
RBMS1	4	2.3366e-06	7.6313e-06	0.007308	21	4	-0.61473	1	1	1	19298	0	-0.61473
VHL	4	2.8014e-06	1.0093e-05	0.009226	22	3	-0.99205	0.48621	0.49506	1	8865	1	-0.99205
TNFAIP3	4	3.2009e-06	1.157e-05	0.010116	23	4	-0.5414	1	1	1	19296	0	-0.5414
NRIP1	4	3.5995e-06	1.2309e-05	0.010314	24	4	-0.4224	1	1	1	19295	0	-0.4224
FNIP1	4	4.7337e-06	1.797e-05	0.014455	25	3	-0.62231	0.99434	0.99436	1	19052	0	-0.62231
ATP2B1	4	5.0014e-06	1.8955e-05	0.014661	26	4	-0.62269	0.99994	0.99993	1	19287	0	-0.62269
DCUN1D1	4	9.5981e-06	3.6187e-05	0.026697	27	3	-0.60318	0.98977	0.98974	1	18927	0	-0.60318
THAP4	4	9.9998e-06	3.7172e-05	0.026697	28	4	-0.31588	0.99995	0.99995	1	19288	0	-0.31588
VPS33A	4	1.0863e-05	4.0126e-05	0.027558	29	4	-0.72947	0.99999	0.99999	1	19294	0	-0.72947
ESRRA	4	1.1113e-05	4.1111e-05	0.027558	30	3	-0.66241	0.93039	0.93045	1	17570	0	-0.66241
SPNS1	4	1.3106e-05	5.2434e-05	0.034015	31	3	-0.5587	0.99773	0.99774	1	19171	0	-0.5587
MAPK1	4	1.483e-05	5.6373e-05	0.035427	32	3	-0.5506	0.98038	0.98038	1	18712	0	-0.5506
ABI1	4	1.5968e-05	6.0804e-05	0.037054	33	4	-0.48378	0.99992	0.99992	1	19282	0	-0.48378
VPS16	4	2.4252e-05	9.7237e-05	0.057513	34	4	-1.3176	0.99991	0.99991	1	19281	0	-1.3176
NCOR2	4	2.6192e-05	0.00010413	0.05983	35	3	-0.49078	0.97411	0.97415	1	18578	0	-0.49078
CEBPB	4	3.2626e-05	0.00012727	0.070779	36	4	-0.36513	0.99997	0.99996	1	19292	0	-0.36513
RPS17	4	3.3519e-05	0.00013022	0.070779	37	4	-1.1537	0.99997	0.99996	1	19291	0	-1.1537
C18orf8	4	3.5358e-05	0.00013564	0.071782	38	3	-0.51559	0.45628	0.47056	1	8406	1	-0.51559
ATP2C1	4	3.8526e-05	0.00014795	0.075866	39	4	-0.42559	0.99974	0.99973	1	19267	0	-0.42559
ACSL3	4	3.9368e-05	0.0001509	0.075866	40	4	-1.0079	0.99996	0.99996	1	19290	0	-1.0079
MED19	4	4.0809e-05	0.0001573	0.077155	41	4	-0.62628	0.99921	0.9992	1	19235	0	-0.62628
KLF3	4	4.4425e-05	0.00017207	0.079978	42	3	-0.36867	0.99128	0.9913	1	18974	0	-0.36867
F8A2	4	4.4719e-05	0.00017257	0.079978	43	3	-0.49779	0.84727	0.84701	1	15832	0	-0.49779
BCL6	4	4.5981e-05	0.00017601	0.079978	44	4	-0.31165	0.99995	0.99995	1	19289	0	-0.31165
F8A1	4	4.631e-05	0.00017897	0.079978	45	4	-0.45195	0.99971	0.99969	1	19264	0	-0.45195
WHSC1	4	5.5093e-05	0.00021294	0.093091	46	3	-0.38988	0.99439	0.99441	1	19054	0	-0.38988
TMOD3	4	5.6626e-05	0.00021983	0.094059	47	3	-0.31203	0.69504	0.69469	1	12847	0	-0.31203
ZSWIM8	4	5.7632e-05	0.00022574	0.094575	48	3	-0.44355	0.99788	0.99788	1	19177	0	-0.44355
FLCN	4	6.1122e-05	0.00024396	0.100121	49	4	-0.72093	0.99994	0.99993	1	19286	0	-0.72093
CAPN15	4	6.6786e-05	0.00026857	0.107261	50	4	-0.32573	0.99993	0.99993	1	19285	0	-0.32573
KIAA0368	4	6.7291e-05	0.00027202	0.107261	51	4	-0.43389	0.99993	0.99993	1	19284	0	-0.43389
TGFBR2	4	7.63e-05	0.00030845	0.11707	52	2	-0.28692	0.97264	0.97268	1	18548	0	-0.28692
RQCD1	4	7.7273e-05	0.00031239	0.11707	53	4	-0.56757	0.99917	0.99917	1	19233	0	-0.56757
JAK1	4	7.7985e-05	0.00031436	0.11707	54	3	-0.55788	0.98868	0.98869	1	18898	0	-0.55788
COQ10B	4	8.9688e-05	0.00035375	0.128279	55	3	-0.51168	0.99191	0.99192	1	18986	0	-0.51168
USB1	4	9.1513e-05	0.00036261	0.128279	56	2	-0.62218	0.94931	0.94924	1	17996	0	-0.62218
RRAGC	4	9.2098e-05	0.00036359	0.128279	57	3	-0.73123	0.99405	0.99409	1	19041	0	-0.73123
MPDU1	4	9.9591e-05	0.00039757	0.137846	58	4	-0.60432	0.9999	0.99989	1	19280	0	-0.60432
CCNC	4	0.00011238	0.00044434	0.149257	59	4	-0.62689	0.99981	0.99981	1	19272	0	-0.62689
TGFBR1	4	0.00011266	0.00044532	0.149257	60	3	-0.43427	0.84515	0.84485	1	15783	0	-0.43427
KDM1B	4	0.0001232	0.00048717	0.160412	61	4	-0.30858	0.99988	0.99988	1	19279	0	-0.30858
RRM2	4	0.00012534	0.00049456	0.160412	62	2	-0.25246	0.194	0.28972	1	5087	1	-0.25246
WASL	4	0.00013379	0.00053296	0.170124	63	3	-0.38901	0.82902	0.82884	1	15467	0	-0.38901
GIGYF2	4	0.00014741	0.00058466	0.178883	64	3	-0.42654	0.8439	0.84364	1	15760	0	-0.42654
UBN2	4	0.00014844	0.00058712	0.178883	65	4	-0.54447	0.99985	0.99985	1	19277	0	-0.54447
GPX4	4	0.00014907	0.0005881	0.178883	66	4	-0.97396	0.99985	0.99985	1	19276	0	-0.97396
SMCR8	4	0.00015085	0.00059598	0.178883	67	4	-0.29375	0.99985	0.99985	1	19275	0	-0.29375
FOXC1	4	0.00015453	0.00060878	0.180038	68	4	-0.29539	0.99985	0.99984	1	19274	0	-0.29539
INTS2	4	0.00016428	0.00064275	0.1831	69	4	-0.63508	0.99984	0.99983	1	19273	0	-0.63508
FNDC3B	4	0.00016609	0.00064866	0.1831	70	2	-0.35317	0.95093	0.95086	1	18029	0	-0.35317
FURIN	4	0.00016743	0.00065014	0.1831	71	4	-0.39186	0.99961	0.9996	1	19258	0	-0.39186
STAT3	4	0.00016939	0.00065555	0.1831	72	2	-0.44482	0.99517	0.99516	1	19072	0	-0.44482
PSMB10	4	0.00018999	0.00072202	0.198901	73	3	-0.46406	0.98364	0.98359	1	18782	0	-0.46406
RCOR1	4	0.00019344	0.00073384	0.199425	74	3	-0.48112	0.99696	0.99697	1	19140	0	-0.48112
SLC35A1	4	0.0001997	0.00075894	0.203166	75	2	-0.36264	0.99098	0.99098	1	18965	0	-0.36264
TADA2B	4	0.0002015	0.00076781	0.203166	76	3	-0.46919	0.99798	0.99798	1	19181	0	-0.46919
KCNB1	4	0.00020697	0.00078996	0.205953	77	2	-0.25371	0.87761	0.87744	1	16474	0	-0.25371
ZFR	4	0.00020932	0.00079882	0.205953	78	4	-0.40933	0.99979	0.99978	1	19271	0	-0.40933
MEMO1	4	0.00021251	0.00081064	0.206354	79	3	-0.89035	0.96099	0.96087	1	18247	0	-0.89035
ZNF148	4	0.00022381	0.00085791	0.213727	80	2	-0.28088	0.90348	0.90344	1	17027	0	-0.28088
MIDN	4	0.00022518	0.00086086	0.213727	81	3	-0.27745	0.99385	0.99389	1	19034	0	-0.27745
RPS6KA3	4	0.00022974	0.00088105	0.214183	82	4	-0.3276	0.99872	0.99872	1	19214	0	-0.3276
GOLIM4	4	0.00022985	0.000884	0.214183	83	4	-0.26808	0.99977	0.99976	1	19270	0	-0.26808
MOCOS	4	0.0002392	0.00091157	0.216599	84	4	-0.25013	0.99976	0.99975	1	19269	0	-0.25013
VPS18	4	0.00024023	0.00091551	0.216599	85	3	-0.54044	0.9979	0.99789	1	19178	0	-0.54044
ANP32B	4	0.00025332	0.00096277	0.222886	86	4	-0.32555	0.99903	0.99903	1	19228	0	-0.32555
VPS39	4	0.00025396	0.00096425	0.222886	87	4	-0.67494	0.99975	0.99974	1	19268	0	-0.67494
LAMTOR4	4	0.00026337	0.00099724	0.227892	88	4	-0.52028	0.99974	0.99972	1	19266	0	-0.52028
TCF7L2	4	0.00026948	0.0010184	0.229318	89	3	-0.25334	0.98301	0.98297	1	18771	0	-0.25334
CCDC132	4	0.0002716	0.0010263	0.229318	90	4	-0.25626	0.99973	0.99972	1	19265	0	-0.25626
RBM4	4	0.00030017	0.0011297	0.24844	91	4	-0.37775	0.999	0.999	1	19227	0	-0.37775
HEY1	4	0.00030128	0.0011366	0.24844	92	4	-0.34395	0.9997	0.99969	1	19263	0	-0.34395
IRS2	4	0.00030477	0.0011499	0.248643	93	4	-0.45394	0.9997	0.99968	1	19262	0	-0.45394
TEAD4	4	0.00030876	0.0011656	0.249368	94	3	-0.8398	0.89811	0.89798	1	16893	0	-0.8398
KDM1A	4	0.00031325	0.0011804	0.24987	95	4	-0.62333	0.99928	0.99927	1	19243	0	-0.62333
AKAP9	4	0.00032463	0.0012183	0.255208	96	3	-0.39133	0.19038	0.28753	1	5048	1	-0.39133
IGHMBP2	4	0.00033592	0.0012582	0.260845	97	4	-0.3872	0.99966	0.99965	1	19261	0	-0.3872
KLF10	4	0.00033958	0.0012725	0.261113	98	4	-0.27155	0.99966	0.99965	1	19260	0	-0.27155
VPS11	4	0.00036232	0.0013586	0.274208	99	2	-0.23424	0.37257	0.40676	1	7227	1	-0.23424
MYRIP	4	0.00036383	0.0013635	0.274208	100	4	-0.23206	0.99964	0.99962	1	19259	0	-0.23206
FASN	4	0.00038837	0.0014536	0.289432	101	3	-0.4995	0.99763	0.99762	1	19165	0	-0.4995
TBC1D8	4	0.00040083	0.0014965	0.294578	102	3	-0.33197	0.99805	0.99804	1	19185	0	-0.33197
PIGP	4	0.00040545	0.0015142	0.294578	103	4	-0.22246	0.99959	0.99958	1	19257	0	-0.22246
SMARCB1	4	0.00041234	0.0015393	0.294578	104	3	-0.62032	0.44527	0.46176	1	8237	1	-0.62032
DDX49	4	0.00041832	0.0015575	0.294578	105	3	-0.81456	0.72265	0.7223	1	13390	0	-0.81456
ARF3	4	0.00042173	0.0015649	0.294578	106	4	-0.24604	0.99958	0.99957	1	19256	0	-0.24604
TAP1	4	0.00042242	0.0015674	0.294578	107	4	-0.25414	0.99939	0.99939	1	19247	0	-0.25414
FLII	4	0.00042724	0.0015851	0.29515	108	3	-0.72669	0.99739	0.99738	1	19157	0	-0.72669
DBI	4	0.00044457	0.0016521	0.301445	109	4	-0.37108	0.99956	0.99954	1	19255	0	-0.37108
AJUBA	4	0.00044634	0.0016629	0.301445	110	4	-0.22044	0.99955	0.99954	1	19254	0	-0.22044
GRIPAP1	4	0.00044666	0.0016639	0.301445	111	4	-0.29226	0.99955	0.99954	1	19253	0	-0.29226
SUPT20H	4	0.00045873	0.0017126	0.307505	112	3	-0.29068	0.99768	0.99768	1	19167	0	-0.29068
FGFRL1	4	0.00046466	0.0017362	0.30899	113	4	-0.29652	0.99954	0.99953	1	19252	0	-0.29652
CRAMP1L	4	0.00048682	0.0018185	0.320783	114	3	-0.49743	0.95636	0.95625	1	18147	0	-0.49743
BRPF1	4	0.00049336	0.0018396	0.321696	115	4	-0.37187	0.99922	0.99921	1	19237	0	-0.37187
FGR	4	0.00049912	0.0018603	0.322508	116	4	-0.24172	0.9995	0.99949	1	19251	0	-0.24172
NUDT19	4	0.00051172	0.0019017	0.32686	117	3	-0.3998	0.99803	0.99803	1	19184	0	-0.3998
BPY2	4	0.00053803	0.0019982	0.340535	118	3	-0.29069	0.78353	0.78322	1	14582	0	-0.29069
RBM14-RBM4	4	0.00055284	0.0020518	0.346743	119	3	-0.3944	0.98989	0.98986	1	18931	0	-0.3944
MID1IP1	4	0.00055798	0.0020765	0.347979	120	4	-0.21114	0.99944	0.99944	1	19250	0	-0.21114
ITPR3	4	0.00057023	0.0021316	0.35221	121	3	-0.40233	0.99185	0.99186	1	18983	0	-0.40233
DAZAP1	4	0.00057474	0.0021464	0.35221	122	4	-0.44549	0.99943	0.99942	1	19249	0	-0.44549
GALT	4	0.0005763	0.0021542	0.35221	123	4	-0.33014	0.99942	0.99942	1	19248	0	-0.33014
KCTD5	4	0.00064377	0.0023748	0.383564	124	3	-0.36135	0.83363	0.83343	1	15573	0	-0.36135
TRIM68	4	0.00064604	0.0023842	0.383564	125	3	-0.33005	0.99665	0.99668	1	19125	0	-0.33005
ZNF217	4	0.00067271	0.0024738	0.392675	126	3	-0.59009	0.18827	0.28626	1	5026	1	-0.59009
CCNDBP1	4	0.00067686	0.002491	0.392675	127	2	-0.18475	0.39086	0.42016	1	7476	1	-0.18475
SUPT7L	4	0.00067849	0.0024994	0.392675	128	4	-0.2168	0.99932	0.99933	1	19246	0	-0.2168
ARHGEF19	4	0.00069676	0.0025629	0.399532	129	4	-0.30171	0.9993	0.99931	1	19245	0	-0.30171
USP46	4	0.00071308	0.0026308	0.404861	130	3	-0.40118	0.89474	0.89462	1	16815	0	-0.40118
ZFAND1	4	0.00072023	0.0026486	0.404861	131	4	-0.30488	0.99928	0.99928	1	19244	0	-0.30488
NPC2	4	0.00072717	0.0026732	0.404861	132	4	-0.3116	0.99927	0.99927	1	19242	0	-0.3116
ATF6B	4	0.0007281	0.0026776	0.404861	133	4	-0.2322	0.99927	0.99927	1	19241	0	-0.2322
HIST1H1B	4	0.00074091	0.0027185	0.407151	134	3	-0.45744	0.92845	0.92856	1	17534	0	-0.45744
RUNX1	4	0.00074594	0.0027332	0.407151	135	4	-0.29644	0.99925	0.99925	1	19240	0	-0.29644
ABCC4	4	0.00075809	0.0027766	0.410563	136	4	-0.23865	0.99924	0.99924	1	19239	0	-0.23865
CKLF-CMTM1	4	0.00078259	0.0028603	0.41363	137	4	-0.38006	0.99922	0.99921	1	19238	0	-0.38006
LARGE	4	0.00078865	0.0028777	0.41363	138	3	-0.24489	0.99092	0.99091	1	18961	0	-0.24489
TMEM184B	4	0.0007902	0.0028834	0.41363	139	3	-0.32655	0.72192	0.72158	1	13376	0	-0.32655
OCM2	4	0.00079073	0.0028839	0.41363	140	4	-0.46362	0.99921	0.99921	1	19236	0	-0.46362
GABARAPL2	4	0.00079528	0.0029001	0.41363	141	2	-0.16639	0.058162	0.11165	1	2044	1	-0.16639
PNPLA4	4	0.00081305	0.0029592	0.41512	142	2	-0.1971	0.25069	0.32449	1	5727	1	-0.1971
ATG10	4	0.0008132	0.0029602	0.41512	143	3	-0.44458	0.96928	0.96921	1	18455	0	-0.44458
SPIN4	4	0.00081728	0.0029725	0.41512	144	4	-0.25687	0.99918	0.99918	1	19234	0	-0.25687
PAF1	4	0.00086822	0.0031638	0.438785	145	3	-0.47639	0.96935	0.96929	1	18458	0	-0.47639
SPIN2A	4	0.00088256	0.0032256	0.44429	146	4	-0.18454	0.99912	0.99912	1	19232	0	-0.18454
FAM122A	4	0.00089883	0.0032709	0.447464	147	3	-0.58854	0.99602	0.99599	1	19099	0	-0.58854
SH3RF3	4	0.00090968	0.0033029	0.447907	148	3	-0.29553	0.28409	0.34592	1	6120	1	-0.29553
CEBPD	4	0.00091755	0.003329	0.447907	149	3	-0.28539	0.97117	0.97116	1	18513	0	-0.28539
PIGY	4	0.00092884	0.0033723	0.447907	150	2	-0.50643	0.99695	0.99697	1	19139	0	-0.50643
TRAPPC4	4	0.00093421	0.003391	0.447907	151	3	-0.98343	0.50614	0.51184	1	9399	1	-0.98343
SV2A	4	0.00093463	0.0033935	0.447907	152	3	-0.26055	0.33274	0.37853	1	6714	1	-0.26055
SLC38A3	4	0.00093866	0.0034077	0.447907	153	4	-0.23061	0.99906	0.99906	1	19231	0	-0.23061
SOGA1	4	0.00094883	0.0034457	0.448813	154	4	-0.19274	0.99905	0.99906	1	19230	0	-0.19274
ATP6V1B2	4	0.000954	0.0034649	0.448813	155	3	-0.87611	0.69646	0.69606	1	12883	0	-0.87611
ZMYND8	4	0.00095708	0.0034816	0.448813	156	4	-0.44152	0.99904	0.99905	1	19229	0	-0.44152
DNTTIP1	4	0.00096753	0.0035195	0.449524	157	3	-0.44346	0.99777	0.99778	1	19173	0	-0.44346
FOSL2	4	0.00097035	0.0035318	0.449524	158	1	0.027787	0.12792	0.20812	1	3653	2	0.027787
DPM2	4	0.00099197	0.0036042	0.45585	159	3	-0.50697	0.76608	0.76571	1	14228	0	-0.50697
SYNCRIP	4	0.0009992	0.0036298	0.456219	160	3	-0.71272	0.67917	0.67893	1	12523	0	-0.71272
PLGRKT	4	0.0010263	0.0037214	0.459718	161	4	-0.22629	0.99897	0.99897	1	19226	0	-0.22629
ST8SIA5	4	0.0010293	0.0037312	0.459718	162	4	-0.17976	0.99897	0.99897	1	19225	0	-0.17976
NAA38	4	0.0010334	0.0037499	0.459718	163	3	-0.35807	0.99023	0.99021	1	18943	0	-0.35807
BAZ2A	4	0.0010377	0.0037632	0.459718	164	3	-0.32198	0.97324	0.97327	1	18559	0	-0.32198
KRTAP10-11	4	0.0010423	0.0037814	0.459718	165	4	-0.2003	0.99896	0.99895	1	19224	0	-0.2003
LYG1	4	0.0010487	0.003807	0.459718	166	4	-0.20205	0.99895	0.99895	1	19223	0	-0.20205
SNAP29	4	0.0010561	0.0038376	0.459718	167	2	-0.43744	0.87035	0.87012	1	16318	0	-0.43744
WRB	4	0.001057	0.0038405	0.459718	168	4	-0.55547	0.99894	0.99894	1	19222	0	-0.55547
HBP1	4	0.001069	0.0038853	0.461033	169	3	-0.24174	0.99776	0.99777	1	19172	0	-0.24174
EMILIN3	4	0.0010774	0.0039193	0.461033	170	4	-0.17909	0.99892	0.99892	1	19221	0	-0.17909
HIVEP1	4	0.0010788	0.0039203	0.461033	171	2	-0.23642	0.95862	0.95853	1	18194	0	-0.23642
EDF1	4	0.0010951	0.0039833	0.46521	172	3	-0.62936	0.84435	0.84408	1	15768	0	-0.62936
THEG5	4	0.0011131	0.0040483	0.46521	173	3	-0.37182	0.97729	0.97741	1	18643	0	-0.37182
CTNNBIP1	4	0.0011157	0.0040547	0.46521	174	3	-0.2119	0.8646	0.86435	1	16202	0	-0.2119
PER1	4	0.0011235	0.0040798	0.46521	175	3	-0.3695	0.85259	0.8523	1	15940	0	-0.3695
ZNF646	4	0.0011346	0.0041192	0.46521	176	3	-0.34405	0.99636	0.99636	1	19115	0	-0.34405
PTAR1	4	0.0011376	0.00413	0.46521	177	3	-0.41224	0.99855	0.99853	1	19203	0	-0.41224
PHLDA1	4	0.0011412	0.0041448	0.46521	178	3	-0.23521	0.20964	0.29912	1	5248	1	-0.23521
RBM12	4	0.0011511	0.0041842	0.46521	179	3	-0.45574	0.98585	0.98579	1	18833	0	-0.45574
HGS	4	0.0011525	0.0041871	0.46521	180	3	-0.57963	0.95241	0.95233	1	18062	0	-0.57963
ARNTL	4	0.0011676	0.0042368	0.468148	181	3	-0.29313	0.92328	0.92339	1	17435	0	-0.29313
DLG2	4	0.0011852	0.0043018	0.471991	182	3	-0.29247	0.97231	0.97234	1	18537	0	-0.29247
DUSP11	4	0.0011936	0.0043289	0.471991	183	4	-0.29763	0.99881	0.9988	1	19220	0	-0.29763
GJB3	4	0.0011973	0.0043437	0.471991	184	4	-0.28705	0.9988	0.99879	1	19219	0	-0.28705
SOCS6	4	0.0012081	0.0043845	0.471991	185	4	-0.35842	0.99879	0.99878	1	19218	0	-0.35842
HNRNPUL1	4	0.0012098	0.004389	0.471991	186	4	-0.19247	0.99879	0.99878	1	19217	0	-0.19247
PDZD8	4	0.0012325	0.0044638	0.477486	187	1	0.0089079	0.46389	0.47667	1	8518	1	0.0089079
WDR26	4	0.0012512	0.0045244	0.479023	188	4	-0.44581	0.99875	0.99874	1	19216	0	-0.44581
RER1	4	0.0012709	0.0045948	0.479023	189	3	-0.3161	0.92877	0.92886	1	17543	0	-0.3161
IARS	4	0.0012726	0.0045997	0.479023	190	4	-0.9144	0.99873	0.99872	1	19215	0	-0.9144
CHD2	4	0.0012776	0.0046174	0.479023	191	4	-0.52124	0.99872	0.99871	1	19213	0	-0.52124
ATP6V1D	4	0.0012861	0.0046484	0.479023	192	4	-0.60587	0.99871	0.99871	1	19212	0	-0.60587
THRA	4	0.0012886	0.0046583	0.479023	193	4	-0.3052	0.99871	0.9987	1	19211	0	-0.3052
F8A3	4	0.0012907	0.0046627	0.479023	194	4	-0.48664	0.99871	0.9987	1	19210	0	-0.48664
ALKBH8	4	0.0013008	0.0046952	0.479023	195	3	-0.43395	0.54088	0.54268	1	9977	1	-0.43395
HNRNPDL	4	0.0013026	0.0047016	0.479023	196	4	-0.22546	0.9987	0.99869	1	19209	0	-0.22546
SMCHD1	4	0.0013062	0.0047164	0.479023	197	4	-0.21218	0.99869	0.99868	1	19208	0	-0.21218
SSR2	4	0.001321	0.0047656	0.480003	198	3	-0.41844	0.40136	0.42806	1	7627	1	-0.41844
AXIN1	4	0.0013369	0.0048188	0.480003	199	3	-0.2625	0.38012	0.41221	1	7325	1	-0.2625
ZFAND3	4	0.0013373	0.0048198	0.480003	200	1	-0.12011	0.87132	0.8711	1	16339	0	-0.12011
PHF21A	4	0.0013459	0.0048449	0.480003	201	4	-0.31894	0.99865	0.99863	1	19207	0	-0.31894
CCM2	4	0.0013462	0.0048454	0.480003	202	2	-0.26273	0.29683	0.35423	1	6277	1	-0.26273
GCK	4	0.0013561	0.0048818	0.481242	203	3	-0.34856	0.99576	0.99573	1	19088	0	-0.34856
CCDC134	4	0.0013717	0.0049389	0.484496	204	3	-0.29147	0.9946	0.99462	1	19058	0	-0.29147
SNF8	4	0.0013897	0.0050029	0.485835	205	2	-0.49123	0.59972	0.59929	1	11052	0	-0.49123
LPAR5	4	0.0013907	0.0050074	0.485835	206	4	-0.18071	0.99861	0.99859	1	19206	0	-0.18071
EXOSC3	4	0.0013956	0.0050256	0.485835	207	4	-0.70088	0.9986	0.99858	1	19205	0	-0.70088
RALGAPA1	4	0.0014017	0.0050492	0.485835	208	4	-0.25707	0.9986	0.99857	1	19204	0	-0.25707
CLTC	4	0.0014243	0.0051167	0.488222	209	3	-1.0882	0.9971	0.99711	1	19143	0	-1.0882
RBMY1E	4	0.0014266	0.0051226	0.488222	210	3	-0.35451	0.97951	0.97958	1	18697	0	-0.35451
COQ10A	3	0.0014381	0.004036	0.46521	211	2	-0.59054	0.93968	0.93987	1	17774	0	-0.59054
APC2	4	0.0014488	0.0051777	0.49115	212	3	-0.3083	0.99766	0.99766	1	19166	0	-0.3083
TRMT112	4	0.0014775	0.0052479	0.495073	213	3	-0.76805	0.13378	0.21614	1	3800	1	-0.76805
C6orf226	4	0.0014876	0.0052767	0.495073	214	3	-0.32509	0.98481	0.98478	1	18811	0	-0.32509
RSF1	4	0.0014946	0.0052929	0.495073	215	3	-0.26728	0.99632	0.99632	1	19113	0	-0.26728
RING1	4	0.0015078	0.0053303	0.496264	216	3	-0.22516	0.49961	0.50629	1	9091	1	-0.22516
HADH	4	0.0015894	0.0055401	0.513375	217	2	-0.22782	0.53574	0.53798	1	9882	1	-0.22782
MLLT10	4	0.0015994	0.0055652	0.513375	218	3	-0.32171	0.85737	0.85713	1	16048	0	-0.32171
UBE2E1	4	0.0016196	0.0056203	0.515864	219	3	-0.23887	0.60395	0.60349	1	11136	0	-0.23887
UCN3	4	0.0016272	0.0056435	0.515864	220	2	-0.26021	0.96873	0.96868	1	18440	0	-0.26021
TCFL5	4	0.0017074	0.0058409	0.531495	221	3	-0.37597	0.81776	0.81755	1	15254	0	-0.37597
LCE2C	4	0.0017327	0.0059093	0.5353	222	2	-0.13041	0.28625	0.34731	1	6149	1	-0.13041
KIAA1211L	4	0.0017445	0.0059433	0.535963	223	3	-0.26291	0.9952	0.99519	1	19073	0	-0.26291
AMER3	4	0.001762	0.0059901	0.53777	224	3	-0.33181	0.88825	0.88815	1	16679	0	-0.33181
ZFAND2B	4	0.0017778	0.0060334	0.539252	225	3	-0.24878	0.9798	0.97985	1	18704	0	-0.24878
TAF5	4	0.0018266	0.006153	0.547512	226	3	-0.49389	0.99219	0.9922	1	18992	0	-0.49389
DCN	4	0.0018442	0.0062038	0.549592	227	2	-0.12548	0.12323	0.20177	1	3555	2	-0.12548
MPP5	4	0.0018672	0.0062609	0.552219	228	3	-0.38595	0.9985	0.99847	1	19201	0	-0.38595
GNE	4	0.0018903	0.0063263	0.555199	229	3	-0.38403	0.99762	0.99761	1	19164	0	-0.38403
GNRH2	4	0.0019012	0.0063554	0.555199	230	2	-0.24253	0.79639	0.79613	1	14829	0	-0.24253
ZGLP1	4	0.0019138	0.0063913	0.555199	231	1	-0.023102	0.85722	0.85697	1	16045	0	-0.023102
HNF4A	4	0.0019204	0.0064105	0.555199	232	2	-0.26209	0.99328	0.9933	1	19020	0	-0.26209
ABCC9	4	0.0019278	0.0064327	0.555199	233	3	-0.32495	0.72287	0.72252	1	13394	0	-0.32495
TAF5L	4	0.001948	0.006479	0.556804	234	3	-0.28028	0.96941	0.96935	1	18459	0	-0.28028
EXD3	4	0.0020178	0.0066749	0.568992	235	2	-0.24618	0.8763	0.87614	1	16443	0	-0.24618
C19orf25	4	0.0020186	0.0066774	0.568992	236	2	-0.31661	0.9847	0.98467	1	18809	0	-0.31661
APBA3	4	0.002129	0.0069787	0.592159	237	2	-0.27931	0.37039	0.40519	1	7197	1	-0.27931
KDM4E	4	0.0021459	0.0070274	0.593789	238	3	-0.28321	0.98862	0.98864	1	18894	0	-0.28321
PPAN-P2RY11	4	0.0021758	0.0070949	0.59698	239	1	0.037462	0.4279	0.44815	1	7984	1	0.037462
DLC1	4	0.0022019	0.0071599	0.599051	240	2	-0.1111	0.23879	0.31697	1	5595	1	-0.1111
KCNE1	4	0.0022195	0.007218	0.599051	241	2	-0.24201	0.86188	0.86159	1	16142	0	-0.24201
HIC1	4	0.0022281	0.0072377	0.599051	242	3	-0.27555	0.97339	0.97343	1	18564	0	-0.27555
CLEC14A	4	0.0022284	0.0072387	0.599051	243	2	-0.28713	0.98323	0.9832	1	18776	0	-0.28713
GSKIP	4	0.002342	0.0075331	0.620442	244	3	-0.29141	0.99833	0.99832	1	19195	0	-0.29141
EBF1	4	0.0023755	0.0076217	0.620442	245	2	-0.16855	0.67931	0.67906	1	12527	0	-0.16855
TRAF3	4	0.0023853	0.0076537	0.620442	246	1	0.68924	4.3753e-06	1.6493e-05	0.005026	66	3	0.68924
SMARCA4	4	0.0023934	0.0076729	0.620442	247	3	-0.48318	0.3561	0.39487	1	6995	1	-0.48318
PACSIN3	4	0.0023968	0.0076823	0.620442	248	2	-0.20413	0.96373	0.96365	1	18329	0	-0.20413
GRAMD1A	4	0.0024368	0.0077788	0.623388	249	2	-0.2008	0.9634	0.96331	1	18310	0	-0.2008
MIS18BP1	4	0.0024377	0.0077807	0.623388	250	2	-0.46927	0.042159	0.089133	1	1671	1	-0.46927
JADE2	4	0.00249	0.0079191	0.631954	251	2	-0.2493	0.83664	0.83643	1	15632	0	-0.2493
TAF1A	4	0.0025161	0.0079777	0.634113	252	3	-0.66876	0.83634	0.83614	1	15627	0	-0.66876
SHANK3	4	0.0025293	0.0080102	0.63419	253	3	-0.38452	0.93674	0.93672	1	17705	0	-0.38452
MKI67	4	0.0025571	0.0080791	0.634882	254	3	-0.20507	0.96495	0.96487	1	18364	0	-0.20507
SLC39A6	4	0.0025586	0.008082	0.634882	255	2	-0.25562	0.8578	0.85754	1	16057	0	-0.25562
RTP1	4	0.0025795	0.0081327	0.635244	256	3	-0.34157	0.07074	0.12937	1	2349	1	-0.34157
CYB5A	4	0.0026031	0.0081987	0.635244	257	3	-0.20463	0.83592	0.83571	1	15621	0	-0.20463
TBC1D17	4	0.0026062	0.0082115	0.635244	258	2	-0.20836	0.63239	0.63206	1	11650	0	-0.20836
GLUD2	4	0.0026065	0.008213	0.635244	259	3	-0.26672	0.73946	0.73902	1	13712	0	-0.26672
RNF151	4	0.0026314	0.0082775	0.635511	260	3	-0.35026	0.99728	0.99727	1	19152	0	-0.35026
EIF4E2	4	0.0026471	0.0083144	0.635511	261	2	-0.13093	0.63424	0.63389	1	11683	0	-0.13093
PPP4C	4	0.002651	0.0083208	0.635511	262	2	-0.79832	0.92011	0.92014	1	17374	0	-0.79832
C11orf84	4	0.002692	0.0084153	0.635511	263	3	-0.37746	0.99674	0.99675	1	19128	0	-0.37746
LGALS9B	4	0.002693	0.0084183	0.635511	264	3	-0.31523	0.95134	0.95127	1	18038	0	-0.31523
AKIRIN1	4	0.0026995	0.0084336	0.635511	265	2	-0.51791	0.61707	0.61672	1	11383	0	-0.51791
ANKRD24	4	0.0027013	0.008439	0.635511	266	3	-0.34587	0.78643	0.78613	1	14648	0	-0.34587
LMNA	3	0.002721	0.0075705	0.620442	267	2	-0.44236	0.95913	0.95935	1	18206	0	-0.44236
INIP	4	0.0027287	0.0085079	0.635511	268	2	-0.32817	0.9974	0.99739	1	19158	0	-0.32817
ZIC4	4	0.002732	0.0085168	0.635511	269	2	-0.34331	0.37224	0.40654	1	7222	1	-0.34331
TSSC1	4	0.0027477	0.008566	0.635511	270	3	-0.35653	0.99054	0.99053	1	18953	0	-0.35653
OR2H1	4	0.0027647	0.0086083	0.635511	271	2	-0.33338	0.99468	0.9947	1	19061	0	-0.33338
RPAP1	4	0.0027811	0.0086551	0.635511	272	2	-0.040124	0.1155	0.19121	1	3381	2	-0.040124
SMIM3	4	0.0027877	0.0086709	0.635511	273	2	-0.2481	0.96758	0.9675	1	18419	0	-0.2481
PCSK9	4	0.0027935	0.0086901	0.635511	274	3	-0.31	0.97521	0.9753	1	18601	0	-0.31
SLC4A4	4	0.0028042	0.0087186	0.635511	275	1	-0.029098	0.49224	0.50005	1	8962	1	-0.029098
METTL2A	4	0.0028054	0.0087221	0.635511	276	3	-0.26677	0.58733	0.58691	1	10827	1	-0.26677
LAMTOR1	4	0.0028274	0.0087762	0.637148	277	2	-0.34203	0.98423	0.98418	1	18798	0	-0.34203
USP8	4	0.002874	0.0088959	0.643511	278	2	-0.79193	0.98563	0.98559	1	18831	0	-0.79193
NOL11	4	0.0029089	0.008983	0.647486	279	2	-0.43744	0.92585	0.92593	1	17482	0	-0.43744
TP53TG5	4	0.002962	0.0091209	0.654677	280	3	-0.32813	0.72954	0.7292	1	13531	0	-0.32813
WFDC13	4	0.0029743	0.0091509	0.654677	281	3	-0.30143	0.72677	0.72648	1	13473	0	-0.30143
SULT1A3	4	0.003035	0.0093089	0.654677	282	3	-0.35279	0.99682	0.99684	1	19131	0	-0.35279
KRAS	4	0.003047	0.0093395	0.654677	283	2	-0.26116	0.99595	0.99592	1	19096	0	-0.26116
ELK3	4	0.0030475	0.009341	0.654677	284	3	-0.21946	0.99602	0.99599	1	19098	0	-0.21946
RABEP2	4	0.003066	0.0093828	0.654677	285	3	-0.21074	0.98798	0.98799	1	18881	0	-0.21074
KLHL12	4	0.0030713	0.0093907	0.654677	286	3	-0.33271	0.99706	0.99707	1	19142	0	-0.33271
FAM20B	4	0.0030788	0.0094094	0.654677	287	3	-0.48502	0.93542	0.93541	1	17673	0	-0.48502
ZMPSTE24	4	0.0030801	0.0094128	0.654677	288	3	-0.42442	0.98999	0.98996	1	18935	0	-0.42442
PCNT	4	0.0030876	0.009437	0.654677	289	3	-0.23287	0.99718	0.99718	1	19147	0	-0.23287
MGA	4	0.0030901	0.0094409	0.654677	290	3	-0.28793	0.99457	0.99459	1	19056	0	-0.28793
NFKBIE	4	0.0031161	0.0095064	0.655076	291	2	-0.23277	0.82329	0.82312	1	15370	0	-0.23277
ZBTB8B	4	0.0031184	0.0095118	0.655076	292	2	-0.17422	0.25196	0.3253	1	5742	1	-0.17422
BCAS1	4	0.003137	0.0095596	0.655873	293	3	-0.36252	0.97054	0.97049	1	18494	0	-0.36252
PDE4DIP	4	0.0031472	0.0095886	0.655873	294	3	-0.39623	0.021314	0.053797	0.964221	1122	1	-0.39623
MTMR2	4	0.0031664	0.0096467	0.657016	295	3	-0.26165	0.99389	0.99393	1	19035	0	-0.26165
SFTA3	4	0.0031856	0.0097013	0.657016	296	3	-0.34977	0.73711	0.73668	1	13674	0	-0.34977
TRNP1	4	0.003186	0.0097033	0.657016	297	3	-0.24939	0.98515	0.9851	1	18822	0	-0.24939
SPINK5	4	0.003246	0.0098486	0.663416	298	2	-0.18997	0.31826	0.36871	1	6545	1	-0.18997
ZNF664-FAM101A	4	0.0032529	0.0098638	0.663416	299	3	-0.35409	0.74859	0.74822	1	13878	0	-0.35409
PCDHGA7	4	0.0033353	0.010071	0.674183	300	2	-0.28792	0.81527	0.81505	1	15200	0	-0.28792
FGF11	4	0.0033556	0.010121	0.674183	301	3	-0.1828	0.9675	0.96741	1	18417	0	-0.1828
WHSC1L1	4	0.003377	0.010176	0.674183	302	3	-0.3334	0.93524	0.93523	1	17666	0	-0.3334
ANKRD34A	4	0.0033863	0.010199	0.674183	303	3	-0.43042	0.57215	0.57185	1	10541	1	-0.43042
B2M	4	0.003393	0.010217	0.674183	304	3	-0.3326	0.97261	0.97265	1	18545	0	-0.3326
ORAI1	4	0.0033997	0.010235	0.674183	305	3	-0.28334	0.83131	0.83117	1	15527	0	-0.28334
POLR3B	4	0.0034131	0.01027	0.674183	306	3	-0.91911	0.75647	0.75614	1	14041	0	-0.91911
PAPSS2	4	0.0034324	0.010322	0.674183	307	1	-0.011272	0.7574	0.75706	1	14060	0	-0.011272
DCTN5	4	0.0034347	0.010326	0.674183	308	3	-0.92996	0.98074	0.98072	1	18719	0	-0.92996
INS-IGF2	4	0.0034847	0.01045	0.680108	309	2	-0.2617	0.043159	0.090537	1	1690	2	-0.2617
KMT2C	4	0.003559	0.01063	0.689604	310	3	-0.15472	0.99037	0.99036	1	18949	0	-0.15472
C6orf223	4	0.0035876	0.010699	0.689912	311	2	-0.14525	0.86025	0.85993	1	16111	0	-0.14525
INTS12	4	0.0035894	0.010704	0.689912	312	3	-0.31028	0.9321	0.93211	1	17608	0	-0.31028
TMED7-TICAM2	4	0.0036145	0.010774	0.690198	313	3	-0.2664	0.85364	0.85339	1	15964	0	-0.2664
GDAP1	4	0.0036383	0.010837	0.690198	314	3	-0.35646	0.981	0.98097	1	18725	0	-0.35646
TRIM72	4	0.0036417	0.010847	0.690198	315	1	-0.18405	0.36458	0.40097	1	7109	1	-0.18405
DIAPH2	4	0.003665	0.010903	0.690198	316	3	-0.33198	0.99826	0.99826	1	19191	0	-0.33198
TBC1D10B	4	0.0036678	0.010911	0.690198	317	3	-0.36929	0.9479	0.94784	1	17960	0	-0.36929
GMPPA	4	0.0036737	0.010924	0.690198	318	2	-0.30816	0.89156	0.89143	1	16746	0	-0.30816
PDAP1	4	0.0036833	0.010948	0.690198	319	3	-0.67716	0.94406	0.94406	1	17876	0	-0.67716
POMGNT1	4	0.0036941	0.010983	0.690238	320	1	-0.01788	0.63879	0.63847	1	11773	0	-0.01788
JMJD7-PLA2G4B	4	0.0037088	0.011022	0.690479	321	3	-0.21759	0.96612	0.96605	1	18385	0	-0.21759
PCDHB9	4	0.0037266	0.011067	0.690479	322	2	-0.097856	0.43584	0.4543	1	8104	1	-0.097856
GFER	4	0.0037358	0.01109	0.690479	323	3	-0.78557	0.93245	0.93246	1	17615	0	-0.78557
MVK	4	0.0037946	0.011234	0.695126	324	3	-0.60398	0.98537	0.98533	1	18829	0	-0.60398
ACP2	4	0.0038296	0.011325	0.698612	325	3	-0.33201	0.99513	0.99513	1	19071	0	-0.33201
OR13J1	4	0.0038495	0.011383	0.700018	326	3	-0.28062	0.093911	0.16157	1	2874	1	-0.28062
TMEM95	4	0.003886	0.011467	0.701711	327	3	-0.3674	0.90134	0.90129	1	16980	0	-0.3674
SET	4	0.0039109	0.011525	0.701711	328	3	-0.37574	0.93915	0.93913	1	17760	0	-0.37574
KLF11	4	0.0039496	0.011618	0.701711	329	3	-0.24693	0.99829	0.99829	1	19193	0	-0.24693
KSR2	4	0.0039535	0.011625	0.701711	330	2	-0.14845	0.71699	0.71661	1	13291	0	-0.14845
SFMBT1	3	0.0040222	0.011126	0.690579	331	3	-0.23529	0.99323	0.99337	1	19019	0	-0.23529
SLC16A3	4	0.0040279	0.011832	0.701711	332	2	-0.13562	0.68997	0.68961	1	12746	0	-0.13562
KDM5C	4	0.0040295	0.011836	0.701711	333	3	-0.32524	0.77471	0.77433	1	14407	0	-0.32524
SMAD3	4	0.0040415	0.011865	0.701711	334	3	-0.29887	0.99502	0.99502	1	19070	0	-0.29887
MCM2	4	0.004049	0.011886	0.701711	335	3	-0.49473	0.32987	0.37658	1	6675	1	-0.49473
RAB6A	4	0.0040516	0.011891	0.701711	336	2	-0.16042	0.88612	0.88601	1	16632	0	-0.16042
EIF1AD	4	0.0040535	0.0119	0.701711	337	3	-0.98034	0.097123	0.16596	1	2940	1	-0.98034
MTRNR2L10	4	0.004055	0.011903	0.701711	338	3	-0.36873	0.99266	0.99268	1	19003	0	-0.36873
TRDMT1	4	0.0040595	0.011913	0.701711	339	3	-0.2621	0.52865	0.53167	1	9760	1	-0.2621
ITIH1	4	0.004061	0.011918	0.701711	340	3	-0.19014	0.78372	0.7834	1	14586	0	-0.19014
CSNK1D	4	0.0040674	0.011934	0.701711	341	2	-0.47933	0.55762	0.55812	1	10273	1	-0.47933
NDUFS6	4	0.0040832	0.011972	0.701888	342	2	-0.25248	0.31225	0.36466	1	6465	1	-0.25248
PSEN2	4	0.004107	0.012036	0.70221	343	2	-0.16755	0.32042	0.37012	1	6569	1	-0.16755
RCCD1	4	0.0041126	0.012047	0.70221	344	2	-0.1758	0.4826	0.49205	1	8811	1	-0.1758
RAB33A	4	0.0041309	0.012097	0.702728	345	2	-0.15311	0.98776	0.98775	1	18878	0	-0.15311
SMNDC1	4	0.0041413	0.012126	0.702728	346	3	-0.33876	0.98085	0.98082	1	18722	0	-0.33876
JAKMIP1	4	0.0041649	0.012179	0.70358	347	1	-0.14074	0.54514	0.54656	1	10050	1	-0.14074
SLC13A5	4	0.0041788	0.01221	0.70358	348	2	-0.23062	0.83697	0.83676	1	15639	0	-0.23062
MOV10L1	4	0.0041964	0.012265	0.70471	349	3	-0.27154	0.99025	0.99023	1	18944	0	-0.27154
MVB12A	4	0.004221	0.012329	0.706369	350	3	-0.24519	0.96902	0.96896	1	18448	0	-0.24519
MPPED1	4	0.0042695	0.012452	0.711366	351	1	-0.10218	0.28886	0.34898	1	6179	1	-0.10218
GNL3L	4	0.0042836	0.012488	0.711427	352	2	-0.48238	0.91969	0.91971	1	17370	0	-0.48238
PEX11B	3	0.0042964	0.011874	0.701711	353	2	-0.41802	0.9428	0.94302	1	17838	0	-0.41802
LRRC4B	4	0.0043691	0.012694	0.719663	354	2	-0.21032	0.86663	0.86638	1	16239	0	-0.21032
MKRN1	4	0.0043741	0.012704	0.719663	355	2	-0.16577	0.46792	0.47988	1	8586	1	-0.16577
NIPSNAP3B	4	0.0044787	0.01296	0.732103	356	1	-0.030191	0.7913	0.79103	1	14732	0	-0.030191
TREM1	4	0.0045135	0.013059	0.733901	357	2	-0.19053	0.72592	0.72564	1	13456	0	-0.19053
CHST11	4	0.004526	0.01309	0.733901	358	2	-0.21735	0.71343	0.71302	1	13214	0	-0.21735
CPE	4	0.004531	0.013101	0.733901	359	1	0.041814	0.55791	0.55837	1	10278	1	0.041814
SLC20A2	4	0.0045807	0.013229	0.738985	360	3	-0.21993	0.96506	0.96498	1	18365	0	-0.21993
PDK3	4	0.0046493	0.013393	0.746099	361	3	-0.25203	0.76167	0.7613	1	14140	0	-0.25203
GMFB	4	0.0047924	0.013782	0.755851	362	2	-0.04565	0.80434	0.80408	1	14989	0	-0.04565
PRIM2	4	0.0048003	0.013805	0.755851	363	3	-0.87394	0.98166	0.98161	1	18742	0	-0.87394
WNT7A	4	0.004807	0.013823	0.755851	364	3	-0.30064	0.99793	0.99792	1	19180	0	-0.30064
PCBP4	4	0.004809	0.013826	0.755851	365	2	-0.23802	0.38658	0.41697	1	7415	1	-0.23802
CEP131	4	0.0048389	0.013901	0.755851	366	3	-0.21305	0.99459	0.9946	1	19057	0	-0.21305
LLGL2	4	0.0048447	0.013918	0.755851	367	2	-0.17828	0.72681	0.72652	1	13475	0	-0.17828
SLC7A9	4	0.0048473	0.013925	0.755851	368	3	-0.34054	0.89944	0.89937	1	16929	0	-0.34054
FAM24A	4	0.0048609	0.013957	0.755851	369	3	-0.21297	0.3462	0.38791	1	6871	1	-0.21297
HOXB4	4	0.0048691	0.013984	0.755851	370	2	-0.33488	0.13947	0.22401	1	3945	1	-0.33488
THAP10	4	0.0048862	0.014024	0.755851	371	3	-0.41229	0.99321	0.99323	1	19017	0	-0.41229
PAX8	4	0.0048896	0.014032	0.755851	372	3	-0.21492	0.99783	0.99783	1	19175	0	-0.21492
GLRX3	4	0.0048972	0.014051	0.755851	373	2	-0.37068	0.95257	0.9525	1	18068	0	-0.37068
ZFYVE27	4	0.0048998	0.014057	0.755851	374	3	-0.30691	0.998	0.998	1	19183	0	-0.30691
HSDL2	4	0.0049305	0.01413	0.756329	375	3	-0.32061	0.98836	0.98837	1	18890	0	-0.32061
OR5B21	4	0.0049493	0.014169	0.756329	376	2	-0.21537	0.44416	0.46088	1	8218	1	-0.21537
ATP4A	4	0.0049601	0.014194	0.756329	377	2	-0.22016	0.93252	0.93253	1	17617	0	-0.22016
KRTAP21-2	4	0.0049732	0.014225	0.756329	378	3	-0.23779	0.46759	0.47961	1	8580	1	-0.23779
PALD1	4	0.0049852	0.014254	0.756329	379	3	-0.31083	0.94985	0.94978	1	18010	0	-0.31083
GNMT	4	0.005008	0.01431	0.757308	380	3	-0.33942	0.66575	0.66544	1	12268	0	-0.33942
IGF1	4	0.0050369	0.014388	0.758942	381	3	-0.33769	0.99285	0.99287	1	19008	0	-0.33769
NTNG2	4	0.0050474	0.014417	0.758942	382	2	-0.15535	0.42052	0.4424	1	7871	1	-0.15535
NRN1	4	0.0050837	0.01451	0.761872	383	3	-0.19296	0.41285	0.43662	1	7767	1	-0.19296
GJD3	4	0.005109	0.014577	0.763263	384	2	-0.19335	0.98678	0.98671	1	18852	0	-0.19335
ZNF446	4	0.0051267	0.014612	0.763263	385	2	-0.23951	0.47856	0.48868	1	8741	1	-0.23951
CHMP1B	4	0.0051853	0.014758	0.76411	386	3	-0.21984	0.39123	0.42042	1	7481	1	-0.21984
ANKRD9	4	0.0051931	0.014781	0.76411	387	2	-0.1446	0.84823	0.84794	1	15850	0	-0.1446
FAM217B	4	0.0051994	0.014795	0.76411	388	3	-0.31687	0.57727	0.57687	1	10636	1	-0.31687
PFKL	4	0.0052401	0.014901	0.76411	389	3	-0.31663	0.98196	0.98192	1	18745	0	-0.31663
ZNF488	4	0.0052436	0.01491	0.76411	390	3	-0.28002	0.73863	0.73821	1	13700	0	-0.28002
APPL2	4	0.0052629	0.014959	0.76411	391	2	-0.33003	0.94553	0.94545	1	17910	0	-0.33003
TAS2R43	4	0.0052649	0.014963	0.76411	392	3	-0.25499	0.9543	0.95416	1	18096	0	-0.25499
MN1	4	0.005281	0.015006	0.76411	393	3	-0.21619	0.89304	0.89289	1	16778	0	-0.21619
UGCG	4	0.0053004	0.015052	0.76411	394	3	-0.26748	0.74893	0.74854	1	13886	0	-0.26748
HIPK4	4	0.0053006	0.015053	0.76411	395	3	-0.21827	0.94019	0.94018	1	17782	0	-0.21827
WASF2	4	0.0053095	0.015074	0.76411	396	3	-0.28269	0.86899	0.86876	1	16284	0	-0.28269
RTN4RL1	4	0.0053152	0.015085	0.76411	397	1	-0.031371	0.62976	0.62945	1	11610	0	-0.031371
LIN52	4	0.0053363	0.015139	0.764498	398	3	-0.74745	0.96168	0.96157	1	18259	0	-0.74745
SOGA3	4	0.005349	0.015168	0.764498	399	3	-0.34826	0.99479	0.99479	1	19064	0	-0.34826
CALCB	4	0.005377	0.015237	0.765064	400	2	-0.21973	0.093326	0.16077	1	2858	1	-0.21973
XRCC6BP1	4	0.0054086	0.015322	0.765064	401	2	-0.1804	0.94707	0.94701	1	17940	0	-0.1804
TCEB3CL2	4	0.0054177	0.015343	0.765064	402	2	-0.29236	0.82363	0.82345	1	15375	0	-0.29236
LY6G5C	4	0.0054313	0.015379	0.765064	403	3	-0.35487	0.31467	0.3663	1	6500	1	-0.35487
CDY1B	4	0.005443	0.015412	0.765064	404	3	-0.19984	0.95312	0.95305	1	18078	0	-0.19984
ZNF329	4	0.0054648	0.015464	0.765064	405	3	-0.26066	0.28197	0.34458	1	6088	1	-0.26066
CTAGE5	4	0.0054719	0.015481	0.765064	406	2	-0.11055	0.72212	0.72177	1	13381	0	-0.11055
SPC24	4	0.0054739	0.015484	0.765064	407	3	-1.0506	0.90581	0.90573	1	17073	0	-1.0506
DDR1	4	0.0055032	0.015561	0.765641	408	3	-0.21771	0.95844	0.95835	1	18185	0	-0.21771
PPP2R2D	4	0.0055242	0.015609	0.765641	409	1	-0.035286	0.88841	0.88832	1	16682	0	-0.035286
JOSD2	4	0.0055271	0.015615	0.765641	410	3	-0.18167	0.99189	0.99191	1	18985	0	-0.18167
OR12D2	4	0.0055592	0.015696	0.765641	411	2	-0.14526	0.52283	0.52651	1	9659	1	-0.14526
PCDHGC3	4	0.0055776	0.015738	0.765641	412	3	-0.27056	0.43754	0.45563	1	8125	1	-0.27056
SKIV2L2	4	0.0055937	0.015779	0.765641	413	2	-0.78192	0.021108	0.053323	0.962987	1112	1	-0.78192
LRRC17	4	0.005597	0.015789	0.765641	414	3	-0.22597	0.13048	0.21164	1	3718	1	-0.22597
ANKRD23	4	0.00561	0.015825	0.765641	415	3	-0.20333	0.43169	0.45107	1	8045	1	-0.20333
PLAC8L1	4	0.0056191	0.015854	0.765641	416	2	-0.2352	0.22644	0.30937	1	5453	1	-0.2352
SLC2A14	4	0.0056287	0.015876	0.765641	417	1	-0.032122	0.67277	0.67247	1	12401	0	-0.032122
NSMAF	4	0.0056561	0.015939	0.766841	418	2	-0.17098	0.29372	0.35215	1	6238	1	-0.17098
LIM2	4	0.0056886	0.016025	0.769146	419	2	-0.18819	0.862	0.86171	1	16146	0	-0.18819
MCL1	4	0.0057165	0.016095	0.770662	420	3	-0.37354	0.73671	0.73626	1	13665	0	-0.37354
GPBAR1	4	0.0058714	0.01649	0.782641	421	3	-0.35	0.56467	0.56478	1	10406	1	-0.35
SLC10A4	4	0.0058805	0.016513	0.782641	422	3	-0.27055	0.99414	0.99418	1	19046	0	-0.27055
LRRTM1	4	0.0058848	0.016523	0.782641	423	3	-0.22305	0.87779	0.87763	1	16479	0	-0.22305
KIF13B	4	0.0058886	0.016533	0.782641	424	3	-0.22177	0.81099	0.81078	1	15112	0	-0.22177
SCYL3	4	0.0058963	0.016551	0.782641	425	3	-0.32481	0.29497	0.35296	1	6254	1	-0.32481
AMHR2	4	0.0059421	0.01667	0.782641	426	2	-0.21307	0.98149	0.98143	1	18740	0	-0.21307
TRMT2B	4	0.0059467	0.016681	0.782641	427	2	-0.14513	0.88802	0.88794	1	16672	0	-0.14513
CPA1	4	0.0059705	0.016741	0.782641	428	2	-0.25478	0.93439	0.93439	1	17650	0	-0.25478
FABP9	4	0.0059886	0.016796	0.782641	429	3	-0.26337	0.52655	0.52986	1	9725	1	-0.26337
MAN2B2	4	0.0059944	0.016814	0.782641	430	2	-0.15045	0.97236	0.97239	1	18538	0	-0.15045
DHDDS	4	0.006006	0.016845	0.782641	431	3	-0.78836	0.98786	0.98786	1	18879	0	-0.78836
CYB5R3	4	0.0060133	0.016865	0.782641	432	2	-0.26001	0.65682	0.65651	1	12096	0	-0.26001
DBF4B	4	0.0060176	0.016874	0.782641	433	3	-0.24705	0.92303	0.92312	1	17429	0	-0.24705
TMEM59L	4	0.0060351	0.016925	0.782641	434	3	-0.33755	0.99412	0.99416	1	19045	0	-0.33755
GPRIN2	4	0.0060466	0.016949	0.782641	435	1	-0.028796	0.41242	0.43629	1	7764	1	-0.028796
TMEM18	4	0.006074	0.017022	0.782641	436	3	-0.26423	0.54792	0.54911	1	10095	1	-0.26423
WNT11	4	0.0060779	0.017035	0.782641	437	3	-0.30907	0.78382	0.7835	1	14588	0	-0.30907
TDRD9	4	0.0060857	0.017052	0.782641	438	3	-0.2369	0.92278	0.92285	1	17426	0	-0.2369
CXCL9	4	0.0060988	0.017085	0.782641	439	1	0.032803	0.11521	0.19082	1	3374	2	0.032803
RFC1	4	0.0061386	0.017184	0.78313	440	3	-0.4466	0.83994	0.83969	1	15688	0	-0.4466
BRINP1	4	0.0061425	0.017192	0.78313	441	3	-0.26932	0.58269	0.58224	1	10744	1	-0.26932
ELMSAN1	4	0.0061511	0.017213	0.78313	442	2	-0.25627	0.96904	0.96897	1	18449	0	-0.25627
LRWD1	4	0.0061717	0.017269	0.783933	443	2	-0.20818	0.67551	0.67523	1	12452	0	-0.20818
PHF8	4	0.0062175	0.017372	0.786828	444	3	-0.27831	0.98766	0.98764	1	18874	0	-0.27831
DCAF8L1	4	0.0062353	0.017423	0.787351	445	3	-0.26955	0.88665	0.88651	1	16645	0	-0.26955
SLC25A51	4	0.0062512	0.017467	0.787584	446	3	-0.28505	0.69273	0.69239	1	12806	0	-0.28505
STON2	4	0.0063027	0.017579	0.790366	447	2	-0.19735	0.91267	0.91258	1	17219	0	-0.19735
LRRFIP2	4	0.0063124	0.017607	0.790366	448	3	-0.28951	0.90509	0.90501	1	17053	0	-0.28951
TOMM7	4	0.0064122	0.017853	0.799588	449	2	-0.36192	0.86937	0.86915	1	16295	0	-0.36192
PRMT3	4	0.0064397	0.017921	0.799796	450	3	-0.23287	0.9741	0.97413	1	18577	0	-0.23287
PUS7L	4	0.0064458	0.017937	0.799796	451	3	-0.27537	0.84712	0.84685	1	15829	0	-0.27537
SBNO1	4	0.0064742	0.017991	0.800458	452	3	-0.55192	0.014689	0.038194	0.895203	858	1	-0.55192
DHTKD1	4	0.0064966	0.018055	0.801053	453	3	-0.33945	0.99084	0.99083	1	18960	0	-0.33945
SOX30	4	0.0065091	0.018084	0.801053	454	2	-0.22481	0.85818	0.85792	1	16071	0	-0.22481
WWC3	4	0.006621	0.01837	0.810749	455	1	0.012134	0.13561	0.21869	1	3846	1	0.012134
RBMY1J	4	0.0066385	0.018412	0.810749	456	2	-0.27605	0.82126	0.82107	1	15325	0	-0.27605
ATXN7	4	0.0066585	0.018465	0.810749	457	2	-0.16473	0.61926	0.6189	1	11420	0	-0.16473
FAM78A	4	0.0066733	0.018503	0.810749	458	1	-0.071082	0.72772	0.7274	1	13496	0	-0.071082
CHD1	4	0.0066735	0.018505	0.810749	459	3	-0.22141	0.8362	0.83601	1	15625	0	-0.22141
BCL3	4	0.0067943	0.018831	0.823257	460	2	-0.18742	0.90642	0.90635	1	17084	0	-0.18742
C19orf81	4	0.0068193	0.018887	0.823464	461	3	-0.1863	0.9894	0.98939	1	18918	0	-0.1863
PPP4R4	4	0.006834	0.018918	0.823464	462	3	-0.22576	0.90918	0.90908	1	17145	0	-0.22576
MPG	4	0.0068652	0.018989	0.824787	463	2	-0.1457	0.30955	0.36278	1	6428	1	-0.1457
A4GALT	4	0.0068821	0.019031	0.824823	464	3	-0.42578	0.92503	0.9251	1	17470	0	-0.42578
ZBTB14	4	0.0069079	0.01909	0.825583	465	3	-0.3372	0.037731	0.082866	1	1582	1	-0.3372
GNG8	4	0.0069343	0.019152	0.825927	466	2	-0.14995	0.15679	0.24754	1	4352	2	-0.14995
FCHSD1	4	0.0069504	0.01918	0.825927	467	3	-0.36121	0.39061	0.41998	1	7474	1	-0.36121
MORN3	4	0.0070229	0.019372	0.832434	468	3	-0.30738	0.99847	0.99845	1	19199	0	-0.30738
SLC28A2	4	0.0070766	0.019505	0.834826	469	3	-0.20867	0.76856	0.76821	1	14269	0	-0.20867
RASSF1	4	0.0070908	0.019543	0.834826	470	1	-0.036984	0.36428	0.40076	1	7104	1	-0.036984
INTS1	4	0.0070938	0.019553	0.834826	471	3	-0.75043	0.31589	0.36711	1	6518	1	-0.75043
NARS	4	0.0071391	0.019677	0.836226	472	3	-0.64976	0.99253	0.99256	1	19001	0	-0.64976
CDY2B	4	0.007143	0.019689	0.836226	473	1	-0.054792	0.88203	0.8819	1	16555	0	-0.054792
GPSM3	4	0.0071525	0.01971	0.836226	474	3	-0.24041	0.94611	0.94604	1	17923	0	-0.24041
LBR	4	0.0072653	0.019974	0.845638	475	3	-0.22956	0.93922	0.9392	1	17763	0	-0.22956
ECM2	4	0.0073243	0.020122	0.849524	476	2	-0.20302	0.92612	0.9262	1	17485	0	-0.20302
ZNF791	4	0.0073378	0.02015	0.849524	477	3	-0.18824	0.49523	0.50255	1	9010	1	-0.18824
CDYL	4	0.007404	0.020306	0.850441	478	3	-0.16904	0.22341	0.30754	1	5413	1	-0.16904
TM4SF20	4	0.0074136	0.020331	0.850441	479	2	-0.23572	0.79356	0.79331	1	14778	0	-0.23572
RAB7A	4	0.0074876	0.020513	0.850441	480	3	-0.57247	0.80384	0.80358	1	14980	0	-0.57247
ARFIP2	4	0.0075035	0.020555	0.850441	481	2	-0.20921	0.71634	0.71594	1	13274	0	-0.20921
BAIAP2L1	4	0.0075141	0.020578	0.850441	482	2	-0.27772	0.41937	0.44153	1	7855	1	-0.27772
KIR3DL3	4	0.0075175	0.020585	0.850441	483	3	-0.26648	0.99616	0.99615	1	19107	0	-0.26648
SMPD1	4	0.0075194	0.020588	0.850441	484	2	-0.34886	0.99686	0.99688	1	19132	0	-0.34886
IL34	4	0.0075565	0.020676	0.850441	485	2	-0.19635	0.75941	0.75901	1	14103	0	-0.19635
CBX4	4	0.0075605	0.020685	0.850441	486	2	-0.26647	0.5736	0.57325	1	10566	1	-0.26647
HIF1AN	4	0.0075848	0.020746	0.850441	487	3	-0.27683	0.88477	0.88464	1	16604	0	-0.27683
PPP4R1	4	0.0075938	0.020774	0.850441	488	2	-0.22016	0.99691	0.99692	1	19135	0	-0.22016
RAG1	4	0.0076209	0.020825	0.850441	489	3	-0.20098	0.90297	0.90291	1	17013	0	-0.20098
NUP93	4	0.0076311	0.020846	0.850441	490	2	-0.4237	0.082405	0.14564	1	2618	1	-0.4237
COIL	4	0.0076457	0.020881	0.850441	491	3	-0.22586	0.99849	0.99847	1	19200	0	-0.22586
DGCR2	4	0.0076525	0.02089	0.850441	492	2	-0.14378	0.88167	0.88154	1	16548	0	-0.14378
SLC39A9	4	0.0076774	0.020949	0.850441	493	3	-0.29911	0.99372	0.99376	1	19031	0	-0.29911
OR4F21	4	0.0076865	0.020972	0.850441	494	3	-0.63763	0.9302	0.93026	1	17567	0	-0.63763
E2F8	4	0.0077007	0.021006	0.850441	495	2	-0.17689	0.96191	0.9618	1	18265	0	-0.17689
SLC14A2	4	0.007716	0.021041	0.850441	496	3	-0.25944	0.93602	0.936	1	17690	0	-0.25944
FAM71F1	4	0.007717	0.021044	0.850441	497	1	-0.056618	0.32324	0.37199	1	6599	1	-0.056618
RAPSN	4	0.0077228	0.02106	0.850441	498	3	-0.18703	0.78567	0.78538	1	14635	0	-0.18703
TIPARP	4	0.0077437	0.02111	0.850663	499	2	-0.38261	0.9782	0.97829	1	18670	0	-0.38261
ZNF587	4	0.0077598	0.02115	0.850663	500	2	-0.17506	0.55193	0.55281	1	10157	1	-0.17506
PSMD2	4	0.0078137	0.021288	0.854479	501	2	-0.65142	0.66605	0.66575	1	12272	0	-0.65142
EIF2AK4	4	0.0078417	0.02136	0.855676	502	3	-0.16947	0.99337	0.99341	1	19023	0	-0.16947
KCNG3	4	0.0078735	0.021435	0.856864	503	1	0.060259	0.66353	0.66313	1	12219	0	0.060259
TICAM1	4	0.0079004	0.021505	0.856864	504	2	-0.19211	0.70694	0.70657	1	13095	0	-0.19211
CAPRIN1	4	0.0079256	0.021565	0.856864	505	2	-0.54962	0.99799	0.99799	1	19182	0	-0.54962
STX6	4	0.0079641	0.021654	0.856864	506	3	-0.24677	0.96218	0.9621	1	18274	0	-0.24677
DOK6	4	0.0079757	0.021684	0.856864	507	3	-0.16507	0.66524	0.66491	1	12257	0	-0.16507
RABAC1	4	0.0079778	0.021688	0.856864	508	1	-0.036013	0.86212	0.86184	1	16148	0	-0.036013
NOL8	4	0.0080059	0.021762	0.857385	509	3	-0.40172	0.99806	0.99806	1	19186	0	-0.40172
OR4A16	4	0.0080153	0.021786	0.857385	510	3	-0.18931	0.95479	0.95466	1	18109	0	-0.18931
PSIP1	4	0.0080312	0.02183	0.857432	511	2	-0.1147	0.88149	0.88136	1	16546	0	-0.1147
TMEM214	4	0.0080619	0.021898	0.858404	512	3	-0.28312	0.71601	0.71562	1	13266	0	-0.28312
PPAPDC1B	4	0.0080783	0.021944	0.858564	513	3	-0.22033	0.42915	0.4491	1	8005	1	-0.22033
CLOCK	4	0.0081343	0.022087	0.859869	514	1	-0.04048	0.54155	0.5433	1	9987	1	-0.04048
BLOC1S6	4	0.0081355	0.02209	0.859869	515	2	-0.22589	0.84736	0.84709	1	15836	0	-0.22589
CLCF1	4	0.0081629	0.022158	0.859869	516	3	-0.23725	0.90983	0.90974	1	17163	0	-0.23725
PRPF6	4	0.00817	0.022177	0.859869	517	3	-0.4812	0.67436	0.67406	1	12427	0	-0.4812
CYB5RL	4	0.0081865	0.022212	0.859869	518	3	-0.22536	0.57113	0.57088	1	10522	1	-0.22536
SPANXA1	4	0.0082362	0.022336	0.859869	519	3	-0.23455	0.73452	0.73413	1	13621	0	-0.23455
FSTL3	4	0.0082386	0.02234	0.859869	520	1	0.0098993	0.23729	0.31605	1	5578	1	0.0098993
PGK1	4	0.008257	0.022392	0.859869	521	3	-0.56527	0.46994	0.48152	1	8621	1	-0.56527
ABHD11	4	0.0082907	0.022475	0.859869	522	1	0.20007	0.0099324	0.026648	0.778837	688	3	0.20007
DEFB133	3	0.0083001	0.021535	0.856864	523	1	-0.099865	0.56455	0.56483	1	10403	0	-0.099865
TIMM10	4	0.0083218	0.022549	0.859869	524	3	-0.71754	0.93018	0.93023	1	17566	0	-0.71754
CCDC124	4	0.0083266	0.022559	0.859869	525	3	-0.21805	0.97142	0.97142	1	18520	0	-0.21805
AQP10	4	0.0083404	0.022594	0.859869	526	2	-0.18403	0.34463	0.38682	1	6848	1	-0.18403
LRR1	4	0.0083553	0.022628	0.859869	527	3	-0.72048	0.76377	0.76339	1	14182	0	-0.72048
LYSMD3	4	0.0083745	0.022676	0.859869	528	3	-0.20954	0.97748	0.9776	1	18648	0	-0.20954
DISC1	4	0.0083793	0.022686	0.859869	529	3	-0.16574	0.97436	0.97442	1	18584	0	-0.16574
B3GALT4	4	0.0083864	0.022701	0.859869	530	3	-0.26472	0.98432	0.98428	1	18800	0	-0.26472
NDOR1	4	0.008395	0.022719	0.859869	531	1	-0.12944	0.0067777	0.018961	0.672458	566	1	-0.12944
ABAT	4	0.0084073	0.022747	0.859869	532	2	-0.25515	0.81179	0.81158	1	15132	0	-0.25515
ACADS	4	0.0084297	0.022796	0.86006	533	2	-0.18416	0.4319	0.45122	1	8050	1	-0.18416
TCTEX1D1	4	0.0084471	0.022838	0.86006	534	1	-0.15687	0.80034	0.80007	1	14906	0	-0.15687
MFGE8	4	0.008542	0.023073	0.863514	535	2	-0.29694	0.15187	0.2408	1	4242	1	-0.29694
GPC2	4	0.0085514	0.023098	0.863514	536	2	-0.27576	0.83859	0.83834	1	15669	0	-0.27576
DHRS4L1	4	0.0085646	0.023125	0.863514	537	2	-0.16079	0.90731	0.90723	1	17103	0	-0.16079
GTSF1L	4	0.0086154	0.023254	0.863514	538	2	-0.24996	0.26166	0.3315	1	5854	1	-0.24996
NAIF1	4	0.0086285	0.023293	0.863514	539	3	-0.23741	0.92419	0.92427	1	17452	0	-0.23741
GRPEL1	4	0.0086529	0.02335	0.863514	540	3	-0.90832	0.97961	0.97967	1	18698	0	-0.90832
CTBP1	4	0.0086557	0.023358	0.863514	541	3	-0.2739	0.85969	0.85938	1	16100	0	-0.2739
DTX1	4	0.0086777	0.023418	0.863514	542	2	-0.057685	0.52331	0.52697	1	9669	1	-0.057685
L3MBTL3	4	0.0086897	0.023446	0.863514	543	3	-0.28902	0.99163	0.99165	1	18979	0	-0.28902
TGFBR3	4	0.0087078	0.023491	0.863514	544	2	-0.1351	0.98534	0.98529	1	18828	0	-0.1351
CPEB4	4	0.0087167	0.023513	0.863514	545	3	-0.30201	0.83953	0.8393	1	15679	0	-0.30201
EFCAB11	4	0.0087232	0.023527	0.863514	546	2	-0.19102	0.94984	0.94977	1	18009	0	-0.19102
PPP2R5B	4	0.0087364	0.023555	0.863514	547	3	-0.26024	0.89446	0.89436	1	16810	0	-0.26024
SCAP	4	0.0087536	0.023607	0.863514	548	3	-0.69206	0.9874	0.98737	1	18867	0	-0.69206
ZNF467	4	0.0087574	0.023615	0.863514	549	2	-0.14932	0.97587	0.97597	1	18614	0	-0.14932
PLXNB3	4	0.008761	0.023622	0.863514	550	3	-0.18466	0.59292	0.5925	1	10934	1	-0.18466
KLHL35	4	0.0087857	0.023686	0.863514	551	3	-0.21802	0.99843	0.99841	1	19198	0	-0.21802
SNAP23	4	0.0087956	0.023706	0.863514	552	3	-0.39338	0.98878	0.98878	1	18901	0	-0.39338
GNPTG	4	0.0088145	0.023751	0.863514	553	3	-0.26132	0.85872	0.85841	1	16076	0	-0.26132
CTTNBP2NL	4	0.0088374	0.023803	0.863514	554	2	-0.16717	0.79626	0.79599	1	14824	0	-0.16717
ACER3	4	0.0088642	0.023869	0.863514	555	1	-0.11969	0.14223	0.22772	1	4006	1	-0.11969
TMEM255A	4	0.008866	0.023874	0.863514	556	2	-0.17929	0.54899	0.55008	1	10115	1	-0.17929
STK32A	4	0.0089163	0.023993	0.866248	557	1	-0.031825	0.75531	0.755	1	14017	0	-0.031825
GLI1	4	0.0089684	0.024121	0.866905	558	1	0.033007	0.132	0.21373	1	3767	2	0.033007
SLC29A2	4	0.008981	0.024153	0.866905	559	2	-0.11379	0.58554	0.58516	1	10798	1	-0.11379
GSK3A	4	0.0090149	0.024231	0.866905	560	3	-0.30692	0.96392	0.96386	1	18338	0	-0.30692
CXorf40B	4	0.0090272	0.024269	0.866905	561	3	-0.29678	0.87307	0.87287	1	16381	0	-0.29678
MSX1	4	0.0090325	0.024284	0.866905	562	3	-0.23206	0.99679	0.99682	1	19129	0	-0.23206
CCDC101	4	0.0090527	0.024333	0.866905	563	3	-0.23957	0.60591	0.60545	1	11178	0	-0.23957
MED9	4	0.0090577	0.024341	0.866905	564	3	-0.33621	0.90609	0.90602	1	17076	0	-0.33621
BATF3	4	0.0090726	0.024381	0.866905	565	1	-0.087095	0.84731	0.84704	1	15834	0	-0.087095
HOXC13	4	0.0090793	0.024399	0.866905	566	2	-0.30343	0.98454	0.9845	1	18805	0	-0.30343
GRM2	4	0.0091141	0.02448	0.867583	567	2	-0.23749	0.99612	0.9961	1	19104	0	-0.23749
TPRX1	4	0.0091247	0.024505	0.867583	568	3	-0.20282	0.96364	0.96356	1	18323	0	-0.20282
TRMT61B	4	0.0091769	0.02464	0.869316	569	1	0.14642	0.31209	0.36455	1	6463	1	0.14642
KCNK1	4	0.0092365	0.024787	0.872263	570	2	-0.1995	0.73209	0.73176	1	13579	0	-0.1995
CALD1	4	0.0092581	0.024833	0.872263	571	3	-0.22004	0.8248	0.82461	1	15408	0	-0.22004
ATOH8	4	0.0092658	0.024854	0.872263	572	3	-0.26488	0.83381	0.8336	1	15577	0	-0.26488
LPGAT1	4	0.0093145	0.02498	0.875011	573	3	-0.25209	0.92262	0.92269	1	17424	0	-0.25209
TFAP2A	4	0.0093453	0.025052	0.875011	574	3	-0.21309	0.84236	0.84207	1	15735	0	-0.21309
RIOK1	4	0.0093658	0.025114	0.875011	575	3	-0.43609	0.97585	0.97594	1	18613	0	-0.43609
LTB4R2	4	0.0093853	0.025161	0.875011	576	1	-0.07758	0.86064	0.86032	1	16122	0	-0.07758
OR2H2	4	0.0093891	0.025165	0.875011	577	2	-0.18838	0.23532	0.31484	1	5552	1	-0.18838
CHODL	4	0.0094226	0.025244	0.875011	578	3	-0.20304	0.54074	0.54255	1	9974	1	-0.20304
SON	4	0.0094374	0.025279	0.875011	579	2	-0.22001	0.68728	0.68698	1	12690	0	-0.22001
CNPY2	4	0.0094381	0.02528	0.875011	580	3	-0.39437	0.97415	0.97419	1	18580	0	-0.39437
AMOTL2	4	0.0095416	0.025543	0.882592	581	2	-0.18591	0.76983	0.76948	1	14299	0	-0.18591
PSMD9	4	0.0096458	0.025805	0.888	582	3	-0.22075	0.97304	0.97307	1	18557	0	-0.22075
RNF145	4	0.0096465	0.025805	0.888	583	3	-0.3381	0.43618	0.45456	1	8111	1	-0.3381
ARHGAP12	4	0.0096569	0.025832	0.888	584	3	-0.28005	0.27337	0.33899	1	5989	1	-0.28005
ALDH1A1	4	0.0096978	0.025936	0.88931	585	2	-0.083649	0.92105	0.92108	1	17393	0	-0.083649
ZNF320	4	0.0097043	0.025958	0.88931	586	3	-0.25813	0.67086	0.67055	1	12370	0	-0.25813
ST8SIA4	4	0.0097336	0.026031	0.889921	587	2	-0.20035	0.76992	0.76956	1	14302	0	-0.20035
BRMS1L	4	0.0097499	0.026065	0.889921	588	1	-0.009021	0.52325	0.52691	1	9668	1	-0.009021
TSPAN32	4	0.0097808	0.026141	0.891014	589	3	-0.18291	0.99188	0.99189	1	18984	0	-0.18291
GNAI2	4	0.009871	0.026362	0.897028	590	3	-0.19065	0.99423	0.99426	1	19050	0	-0.19065
USP18	4	0.0099583	0.026572	0.899792	591	1	0.14402	0.14059	0.2255	1	3965	1	0.14402
MICAL2	4	0.0099686	0.026601	0.899792	592	2	-0.12121	0.44226	0.4594	1	8188	1	-0.12121
COX6A1	4	0.0099913	0.02666	0.899792	593	3	-0.31139	0.94918	0.94911	1	17992	0	-0.31139
ZNF417	4	0.01001	0.026711	0.899792	594	2	-0.23473	0.62182	0.62143	1	11464	0	-0.23473
OR51E2	4	0.010023	0.026741	0.899792	595	2	-0.082312	0.31241	0.36478	1	6466	1	-0.082312
LRRC37A3	4	0.010032	0.026764	0.899792	596	3	-0.64366	0.72869	0.72835	1	13514	0	-0.64366
IL1B	4	0.010047	0.0268	0.899792	597	2	-0.34401	0.90244	0.90238	1	17000	0	-0.34401
CSK	4	0.010048	0.026801	0.899792	598	3	-0.32811	0.78831	0.78801	1	14676	0	-0.32811
CNIH2	4	0.010094	0.026915	0.902104	599	3	-0.22018	0.89611	0.89599	1	16847	0	-0.22018
DDX3X	3	0.010138	0.02462	0.869316	600	2	-0.34301	0.99202	0.99212	1	18989	0	-0.34301
C3orf20	4	0.010167	0.027105	0.903925	601	2	-0.1314	0.95155	0.95148	1	18043	0	-0.1314
GCN1L1	4	0.010206	0.027205	0.903925	602	3	-0.32251	0.8457	0.84543	1	15796	0	-0.32251
RBM41	4	0.010219	0.027235	0.903925	603	2	-0.1564	0.46059	0.47406	1	8471	1	-0.1564
PBDC1	4	0.010225	0.02725	0.903925	604	2	-0.18518	0.98787	0.98787	1	18880	0	-0.18518
L3HYPDH	4	0.010231	0.027266	0.903925	605	2	-0.28961	0.85456	0.8543	1	15984	0	-0.28961
TOP2A	4	0.010243	0.027297	0.903925	606	3	-0.48779	0.98455	0.98451	1	18806	0	-0.48779
CCL14	4	0.010243	0.027297	0.903925	607	2	-0.17251	0.98912	0.98911	1	18908	0	-0.17251
PNOC	4	0.010255	0.027335	0.903925	608	3	-0.21265	0.97789	0.978	1	18660	0	-0.21265
TARS	4	0.010271	0.027374	0.903925	609	2	-0.27642	0.61044	0.60998	1	11260	0	-0.27642
FOXP2	4	0.010297	0.027441	0.904282	610	3	-0.24754	0.10709	0.17964	1	3184	1	-0.24754
ZNF841	4	0.010323	0.027502	0.904282	611	1	-0.00071662	0.87623	0.87608	1	16441	0	-0.00071662
STRC	4	0.010329	0.02752	0.904282	612	2	-0.20024	0.37829	0.41089	1	7298	1	-0.20024
CENPK	4	0.010375	0.027642	0.906813	613	2	-0.55667	0.7975	0.79724	1	14854	0	-0.55667
ZAP70	4	0.010397	0.027709	0.907059	614	2	-0.23877	0.79712	0.79684	1	14846	0	-0.23877
OR1M1	4	0.010434	0.027796	0.907059	615	2	-0.29613	0.98137	0.98132	1	18734	0	-0.29613
DTNBP1	4	0.010448	0.027829	0.907059	616	3	-0.22946	0.59107	0.59065	1	10896	1	-0.22946
PIGH	4	0.010468	0.027882	0.907059	617	3	-0.25761	0.9947	0.99472	1	19062	0	-0.25761
TPM1	4	0.010512	0.027993	0.907059	618	3	-0.272	0.68741	0.6871	1	12694	0	-0.272
KCTD17	4	0.010515	0.028002	0.907059	619	3	-0.17232	0.99852	0.99849	1	19202	0	-0.17232
PLD2	4	0.010529	0.028043	0.907059	620	3	-0.25467	0.84339	0.84311	1	15751	0	-0.25467
CALCA	4	0.010531	0.02805	0.907059	621	2	-0.50352	0.94183	0.94182	1	17815	0	-0.50352
ERGIC3	4	0.010565	0.028134	0.907059	622	3	-0.23065	0.99668	0.9967	1	19126	0	-0.23065
KRI1	4	0.010567	0.028139	0.907059	623	3	-0.52705	0.98842	0.98843	1	18892	0	-0.52705
ZNF623	4	0.010571	0.028145	0.907059	624	2	-0.26639	0.91331	0.91323	1	17230	0	-0.26639
SARAF	4	0.010635	0.028301	0.907201	625	1	-0.11647	0.83729	0.83708	1	15650	0	-0.11647
TRIM39-RPP21	4	0.010659	0.028363	0.907201	626	3	-0.21781	0.48974	0.49792	1	8924	1	-0.21781
TMEM17	4	0.010662	0.028369	0.907201	627	3	-0.25497	0.90925	0.90916	1	17148	0	-0.25497
PPCS	4	0.010689	0.02842	0.907201	628	2	-0.28383	0.9892	0.98919	1	18910	0	-0.28383
CHMP3	4	0.010724	0.0285	0.907201	629	3	-0.23542	0.75077	0.75043	1	13927	0	-0.23542
ZMYND15	4	0.010739	0.02854	0.907201	630	3	-0.23531	0.94578	0.94569	1	17917	0	-0.23531
KIAA0141	4	0.010771	0.02861	0.907201	631	2	-0.18042	0.62357	0.62325	1	11496	0	-0.18042
ZNF568	4	0.010791	0.028666	0.907201	632	2	-0.219	0.58165	0.58119	1	10719	1	-0.219
CWH43	4	0.010827	0.028748	0.907201	633	2	-0.20047	0.98732	0.98727	1	18864	0	-0.20047
GSPT2	4	0.010831	0.028755	0.907201	634	3	-0.16726	0.96106	0.96094	1	18250	0	-0.16726
CARKD	4	0.010834	0.028762	0.907201	635	2	-0.18058	0.68743	0.68712	1	12695	0	-0.18058
TMEM249	4	0.010843	0.028785	0.907201	636	1	-0.071068	0.049908	0.10004	1	1846	1	-0.071068
TIGIT	4	0.010859	0.028824	0.907201	637	3	-0.29742	0.98922	0.98921	1	18911	0	-0.29742
LOC100132146	4	0.010865	0.028836	0.907201	638	3	-0.20144	0.9459	0.94583	1	17920	0	-0.20144
TMEM126B	4	0.010873	0.028857	0.907201	639	3	-0.30249	0.79428	0.79407	1	14791	0	-0.30249
TRIM10	4	0.010878	0.028872	0.907201	640	2	-0.1643	0.65088	0.65057	1	11986	0	-0.1643
NUDT22	4	0.010924	0.028979	0.9084	641	3	-0.23277	0.82841	0.82823	1	15459	0	-0.23277
TRIOBP	4	0.010935	0.029	0.9084	642	2	-0.21257	0.95372	0.9536	1	18089	0	-0.21257
PLEKHB2	4	0.01096	0.029056	0.908743	643	2	-0.20157	0.9545	0.95438	1	18100	0	-0.20157
RMDN3	4	0.010999	0.029157	0.910468	644	2	-0.19627	0.9864	0.98635	1	18845	0	-0.19627
NCF1	4	0.011051	0.029293	0.910989	645	3	-0.17676	0.18499	0.28435	1	4996	1	-0.17676
FGF2	4	0.011051	0.029293	0.910989	646	3	-0.16573	0.86499	0.86476	1	16209	0	-0.16573
COG2	4	0.011106	0.029426	0.910989	647	2	-0.60169	0.86275	0.86249	1	16160	0	-0.60169
CFAP69	4	0.011151	0.029533	0.910989	648	2	-0.15065	0.28299	0.34525	1	6103	1	-0.15065
HK3	4	0.011202	0.02965	0.910989	649	3	-0.24127	0.43207	0.45136	1	8052	1	-0.24127
PIGO	4	0.011205	0.029657	0.910989	650	3	-0.20097	0.89928	0.89919	1	16924	0	-0.20097
GPR108	4	0.011213	0.029677	0.910989	651	3	-0.19592	0.86586	0.86564	1	16228	0	-0.19592
CREB3	4	0.011231	0.029716	0.910989	652	3	-0.22512	0.95511	0.95498	1	18115	0	-0.22512
EXOC3L2	4	0.011234	0.029723	0.910989	653	2	-0.14191	0.56247	0.56268	1	10364	1	-0.14191
CYP26B1	4	0.01126	0.029778	0.910989	654	2	-0.069498	0.74913	0.74877	1	13891	0	-0.069498
GRPEL2	4	0.011262	0.029785	0.910989	655	3	-0.30514	0.32956	0.37636	1	6672	1	-0.30514
NAP1L1	4	0.011266	0.029795	0.910989	656	2	-0.14284	0.91873	0.91871	1	17347	0	-0.14284
NPC1	4	0.011272	0.02981	0.910989	657	2	-0.30331	0.99119	0.9912	1	18971	0	-0.30331
GCC1	4	0.011274	0.029814	0.910989	658	3	-0.26395	0.97713	0.97726	1	18640	0	-0.26395
FOXRED2	4	0.011309	0.029891	0.910989	659	3	-0.35989	0.43594	0.45439	1	8107	1	-0.35989
MMP16	4	0.011312	0.029898	0.910989	660	2	-0.097864	0.85841	0.85812	1	16073	0	-0.097864
ZP2	4	0.011382	0.030084	0.915257	661	3	-0.20223	0.273	0.33876	1	5985	1	-0.20223
SETBP1	4	0.011466	0.030286	0.915419	662	2	-0.26564	0.66903	0.66874	1	12329	0	-0.26564
SLC25A32	4	0.011468	0.030291	0.915419	663	2	-0.19859	0.90739	0.90732	1	17104	0	-0.19859
HIST1H1D	4	0.011492	0.030339	0.915419	664	2	-0.23963	0.995	0.995	1	19068	0	-0.23963
RILPL1	4	0.01152	0.0304	0.915419	665	1	0.12613	0.0060994	0.017256	0.641451	541	2	0.12613
BZRAP1	4	0.011522	0.030403	0.915419	666	3	-0.22446	0.81763	0.81742	1	15251	0	-0.22446
PDE4C	4	0.011524	0.030407	0.915419	667	2	-0.2751	0.85463	0.85438	1	15986	0	-0.2751
ASB6	4	0.011525	0.030408	0.915419	668	3	-0.22991	0.84387	0.8436	1	15759	0	-0.22991
ADGRB3	4	0.011572	0.030528	0.915519	669	1	-0.066567	0.66791	0.66761	1	12309	0	-0.066567
PLAU	4	0.011575	0.030536	0.915519	670	3	-0.20158	0.68759	0.68727	1	12700	0	-0.20158
PPP1R37	4	0.011582	0.030556	0.915519	671	2	-0.17849	0.29703	0.35436	1	6281	1	-0.17849
PSMD10	4	0.011619	0.030649	0.915519	672	3	-0.26133	0.9976	0.99759	1	19163	0	-0.26133
C20orf195	4	0.011631	0.03068	0.915519	673	3	-0.28043	0.11574	0.19155	1	3386	1	-0.28043
GTF3C6	4	0.011646	0.030714	0.915519	674	3	-0.46325	0.97414	0.97419	1	18579	0	-0.46325
RHOD	4	0.011652	0.03073	0.915519	675	3	-0.22318	0.99214	0.99215	1	18991	0	-0.22318
C6orf62	4	0.011728	0.030922	0.919877	676	1	-0.046546	0.77954	0.77912	1	14508	0	-0.046546
RPLP1	4	0.01178	0.031056	0.920728	677	1	-0.15625	0.64784	0.64752	1	11926	0	-0.15625
ITGA2	4	0.011832	0.031181	0.920728	678	1	-0.1492	0.96694	0.96685	1	18404	0	-0.1492
METTL14	4	0.011884	0.0313	0.920728	679	1	-0.14781	0.74977	0.74938	1	13903	0	-0.14781
PHB2	4	0.011887	0.031307	0.920728	680	3	-0.76592	0.47965	0.48957	1	8762	1	-0.76592
SLIRP	4	0.011896	0.031334	0.920728	681	2	-0.025717	0.27205	0.33816	1	5969	1	-0.025717
LGALS16	4	0.011908	0.031366	0.920728	682	3	-0.30111	0.99562	0.99559	1	19084	0	-0.30111
TACR1	4	0.011929	0.031422	0.920728	683	2	-0.20169	0.58911	0.58866	1	10864	1	-0.20169
CCNY	4	0.011936	0.031436	0.920728	684	1	-0.08149	0.40925	0.43387	1	7718	1	-0.08149
RNF219	4	0.011942	0.031455	0.920728	685	2	-0.15503	0.61949	0.61913	1	11424	0	-0.15503
DOT1L	4	0.011968	0.031519	0.920728	686	3	-0.2437	0.95534	0.95522	1	18121	0	-0.2437
OPN5	4	0.011975	0.031537	0.920728	687	3	-0.22078	0.30285	0.35823	1	6354	1	-0.22078
MAPK12	4	0.011988	0.031568	0.920728	688	1	-0.067319	0.83066	0.83051	1	15512	0	-0.067319
UBL4A	4	0.011995	0.031588	0.920728	689	3	-0.20011	0.68011	0.67985	1	12543	0	-0.20011
SPDYC	4	0.01201	0.031625	0.920728	690	3	-0.28361	0.98242	0.98238	1	18756	0	-0.28361
TCF7	4	0.012015	0.031637	0.920728	691	2	-0.19012	0.6814	0.68113	1	12569	0	-0.19012
HAUS8	4	0.01204	0.03169	0.920942	692	1	-0.061941	0.69973	0.69935	1	12949	0	-0.061941
MEN1	4	0.012076	0.031775	0.921312	693	3	-0.2328	0.96526	0.96518	1	18373	0	-0.2328
GALNT12	4	0.012092	0.031816	0.921312	694	1	-0.084565	0.70539	0.70498	1	13062	0	-0.084565
CPNE4	4	0.012101	0.03184	0.921312	695	3	-0.19864	0.38771	0.41778	1	7431	1	-0.19864
FAM53C	4	0.012128	0.031899	0.921509	696	2	-0.17722	0.78458	0.78427	1	14607	0	-0.17722
OR5P3	4	0.012144	0.031939	0.921509	697	2	-0.19029	0.75298	0.75265	1	13975	0	-0.19029
ZNF681	4	0.012196	0.032073	0.923037	698	1	0.11497	0.1581	0.24933	1	4388	2	0.11497
LMBR1	4	0.012201	0.032084	0.923037	699	3	-0.28265	0.82205	0.82184	1	15345	0	-0.28265
ARHGAP9	4	0.012222	0.032131	0.923091	700	3	-0.27928	0.99751	0.9975	1	19160	0	-0.27928
TLE1	4	0.012274	0.032257	0.923418	701	3	-0.2058	0.98688	0.98681	1	18855	0	-0.2058
CCNB2	4	0.012274	0.032258	0.923418	702	2	-0.16356	0.86538	0.86514	1	16213	0	-0.16356
PRRT2	4	0.012314	0.032354	0.923418	703	2	-0.13835	0.59465	0.59421	1	10966	0	-0.13835
RBFOX3	4	0.012352	0.032441	0.923418	704	2	-0.12574	0.66255	0.66217	1	12200	0	-0.12574
REPIN1	4	0.012355	0.032449	0.923418	705	2	-0.25993	0.99129	0.99131	1	18975	0	-0.25993
ZNF676	4	0.012357	0.032454	0.923418	706	3	-0.25958	0.34337	0.38594	1	6833	1	-0.25958
MON1B	4	0.012361	0.032464	0.923418	707	2	-0.16281	0.91638	0.91635	1	17300	0	-0.16281
BAP1	4	0.0124	0.032551	0.923983	708	3	-0.20125	0.99612	0.9961	1	19105	0	-0.20125
CENPF	4	0.012409	0.032576	0.923983	709	3	-0.26608	0.95175	0.95168	1	18049	0	-0.26608
P2RY13	4	0.012435	0.032643	0.924578	710	2	-0.17045	0.81355	0.81335	1	15174	0	-0.17045
DNASE1	4	0.012456	0.032691	0.924642	711	2	-0.2344	0.27403	0.33941	1	5999	1	-0.2344
LPXN	4	0.012496	0.032777	0.925763	712	2	-0.18151	0.35508	0.39413	1	6983	1	-0.18151
RBBP6	4	0.012536	0.032865	0.926484	713	2	-0.30367	0.48875	0.49713	1	8903	1	-0.30367
KRT9	4	0.012549	0.032895	0.926484	714	2	-0.26275	0.33603	0.38083	1	6759	1	-0.26275
CMAS	4	0.012583	0.032973	0.92739	715	2	-0.20246	0.99141	0.99143	1	18976	0	-0.20246
BICD2	4	0.012641	0.033112	0.929542	716	3	-0.27721	0.99416	0.9942	1	19047	0	-0.27721
TROVE2	4	0.012664	0.033165	0.929542	717	1	-0.065157	0.76562	0.76523	1	14220	0	-0.065157
KRT6B	4	0.012673	0.033188	0.929542	718	3	-0.21486	0.99123	0.99125	1	18973	0	-0.21486
FABP6	4	0.012698	0.033257	0.929614	719	2	-0.18576	0.97895	0.97901	1	18681	0	-0.18576
BCL2L2	4	0.012712	0.033283	0.929614	720	2	-0.10613	0.14676	0.23386	1	4117	1	-0.10613
RAVER1	4	0.012768	0.033431	0.932444	721	2	-0.12442	0.67524	0.67495	1	12445	0	-0.12442
PDP2	4	0.012814	0.033528	0.932768	722	2	-0.1535	0.73195	0.73162	1	13573	0	-0.1535
SOX12	4	0.012817	0.033535	0.932768	723	3	-0.2467	0.98462	0.98458	1	18808	0	-0.2467
YBX2	4	0.012909	0.033768	0.935467	724	2	-0.18306	0.1256	0.20499	1	3610	1	-0.18306
DCBLD1	4	0.012923	0.033801	0.935467	725	2	-0.25727	0.56348	0.56366	1	10380	1	-0.25727
SH3BP4	4	0.012927	0.033811	0.935467	726	3	-0.17298	0.91938	0.91937	1	17361	0	-0.17298
CTSC	4	0.01293	0.033818	0.935467	727	2	-0.22204	0.14666	0.23373	1	4115	1	-0.22204
ADIPOR1	4	0.012975	0.033923	0.936483	728	2	-0.22907	0.69915	0.69877	1	12940	0	-0.22907
BCL9L	4	0.012985	0.03395	0.936483	729	2	-0.37632	0.91931	0.9193	1	17360	0	-0.37632
C9orf50	4	0.013009	0.034015	0.936483	730	3	-0.2852	0.97341	0.97345	1	18565	0	-0.2852
RNF214	4	0.013022	0.034041	0.936483	731	3	-0.20868	0.95862	0.95852	1	18193	0	-0.20868
PSMD4	4	0.013074	0.03415	0.937291	732	2	-0.84247	0.97275	0.97279	1	18550	0	-0.84247
HS6ST3	4	0.013079	0.034164	0.937291	733	1	0.057893	0.13963	0.22422	1	3951	2	0.057893
ALDH2	4	0.013131	0.034282	0.938038	734	1	-0.018695	0.52499	0.52846	1	9700	1	-0.018695
RFC3	4	0.013156	0.034338	0.938038	735	3	-0.45284	0.98123	0.98118	1	18731	0	-0.45284
NMT1	4	0.013165	0.03436	0.938038	736	3	-0.30362	0.90437	0.90429	1	17039	0	-0.30362
CLPP	4	0.013183	0.034398	0.938038	737	1	0.048393	0.20559	0.29662	1	5208	1	0.048393
ZNF462	4	0.013219	0.034483	0.938038	738	2	-0.10031	0.24667	0.32194	1	5678	1	-0.10031
RCE1	4	0.013267	0.034605	0.938038	739	2	-0.20216	0.99772	0.99773	1	19170	0	-0.20216
SLC45A2	4	0.013271	0.034614	0.938038	740	3	-0.15851	0.99808	0.99808	1	19187	0	-0.15851
FAM107A	4	0.013295	0.03467	0.938038	741	2	-0.17232	0.78481	0.78451	1	14615	0	-0.17232
GHDC	4	0.013332	0.034754	0.938038	742	3	-0.31647	0.36492	0.40122	1	7116	1	-0.31647
XIAP	4	0.013355	0.034817	0.938038	743	3	-0.23327	0.68669	0.68641	1	12675	0	-0.23327
RGS1	4	0.013385	0.034888	0.938038	744	2	-0.17282	0.89489	0.89476	1	16820	0	-0.17282
C9orf40	4	0.013391	0.034903	0.938038	745	1	-0.090064	0.9419	0.94189	1	17817	0	-0.090064
IQCF1	4	0.013413	0.034958	0.938038	746	2	-0.12626	0.63291	0.63257	1	11658	0	-0.12626
VPS53	4	0.01342	0.034974	0.938038	747	2	-0.32947	0.95735	0.95722	1	18168	0	-0.32947
UHRF1BP1L	4	0.013435	0.035012	0.938038	748	3	-0.2198	0.99592	0.99589	1	19095	0	-0.2198
TBC1D7	4	0.013441	0.035023	0.938038	749	2	-0.077146	0.77981	0.77939	1	14514	0	-0.077146
GABRA2	4	0.013443	0.035027	0.938038	750	2	-0.13096	0.44608	0.46241	1	8250	1	-0.13096
MMP14	4	0.013518	0.035211	0.938038	751	2	-0.12217	0.78166	0.7813	1	14547	0	-0.12217
MURC	4	0.013536	0.035255	0.938038	752	3	-0.1648	0.72922	0.72889	1	13525	0	-0.1648
NELFCD	4	0.013547	0.035288	0.938038	753	1	0.051948	0.033902	0.077346	1	1503	1	0.051948
CDC16	4	0.013565	0.03533	0.938038	754	3	-0.43895	0.20815	0.29821	1	5236	1	-0.43895
PANK1	4	0.013585	0.035381	0.938038	755	3	-0.2208	0.81149	0.81128	1	15126	0	-0.2208
SAFB2	4	0.013588	0.035387	0.938038	756	3	-0.26916	0.9979	0.99789	1	19179	0	-0.26916
GSTA1	4	0.013624	0.03548	0.938038	757	3	-0.25526	0.99634	0.99634	1	19114	0	-0.25526
DOC2A	4	0.013644	0.035524	0.938038	758	3	-0.14811	0.90919	0.90909	1	17146	0	-0.14811
FCN3	4	0.013651	0.035546	0.938038	759	3	-0.30392	0.97808	0.97817	1	18665	0	-0.30392
MED1	4	0.013663	0.035579	0.938038	760	3	-0.21188	0.98124	0.98119	1	18732	0	-0.21188
ACER1	4	0.01367	0.035595	0.938038	761	3	-0.31671	0.92161	0.92169	1	17402	0	-0.31671
ONECUT3	4	0.013679	0.035621	0.938038	762	3	-0.15249	0.066063	0.12281	1	2232	1	-0.15249
LACRT	4	0.013689	0.035647	0.938038	763	3	-0.22042	0.83032	0.83015	1	15502	0	-0.22042
MAPKBP1	4	0.013696	0.035664	0.938038	764	3	-0.23683	0.98021	0.98023	1	18711	0	-0.23683
SLC16A4	4	0.013703	0.035684	0.938038	765	1	-0.049065	0.93461	0.93462	1	17654	0	-0.049065
ZBTB10	4	0.013735	0.035768	0.938099	766	2	-0.26511	0.86033	0.86002	1	16115	0	-0.26511
OR8H2	4	0.013742	0.035784	0.938099	767	2	-0.12965	0.1673	0.26179	1	4605	1	-0.12965
FGFR3	4	0.013758	0.035826	0.938099	768	3	-0.19831	0.96669	0.96661	1	18397	0	-0.19831
FBXL2	4	0.013834	0.036008	0.939164	769	2	-0.19732	0.89332	0.89319	1	16786	0	-0.19732
MBIP	4	0.013858	0.036068	0.939164	770	1	0.0055241	0.16368	0.25688	1	4518	1	0.0055241
C20orf196	4	0.013862	0.036077	0.939164	771	2	-0.17723	0.9537	0.95358	1	18087	0	-0.17723
SLC37A3	4	0.013893	0.036149	0.939164	772	3	-0.22883	0.9175	0.91747	1	17319	0	-0.22883
OLFM2	4	0.01391	0.036192	0.939164	773	2	-0.081948	0.46224	0.47535	1	8492	1	-0.081948
TMCO6	4	0.013926	0.036238	0.939164	774	3	-0.36593	0.3966	0.42444	1	7564	1	-0.36593
MT1E	4	0.013943	0.036274	0.939164	775	3	-0.29754	0.16147	0.25384	1	4459	1	-0.29754
LMAN2L	4	0.013962	0.036322	0.939164	776	2	-0.15782	0.4344	0.45321	1	8079	1	-0.15782
MMP12	4	0.014003	0.036421	0.939164	777	3	-0.1792	0.94435	0.94433	1	17880	0	-0.1792
CNN2	4	0.014014	0.03645	0.939164	778	1	-0.023009	0.84083	0.84054	1	15699	0	-0.023009
DIRAS1	4	0.014039	0.036498	0.939164	779	3	-0.32065	0.96748	0.96739	1	18416	0	-0.32065
RBBP7	4	0.01406	0.036557	0.939164	780	2	-0.29275	0.9751	0.97518	1	18596	0	-0.29275
SLC25A47	4	0.014079	0.036604	0.939164	781	3	-0.26978	0.93778	0.93776	1	17725	0	-0.26978
C9orf41	4	0.014089	0.036633	0.939164	782	3	-0.36098	0.9608	0.96069	1	18244	0	-0.36098
THBD	4	0.014103	0.036667	0.939164	783	3	-0.23893	0.10651	0.17883	1	3167	1	-0.23893
TBXA2R	4	0.014106	0.036675	0.939164	784	3	-0.16434	0.98376	0.98372	1	18785	0	-0.16434
YTHDF3	4	0.01411	0.036687	0.939164	785	2	-0.11934	0.58028	0.57986	1	10693	1	-0.11934
[truncated: 19,325 more rows]

## Sheet: H226 100nM
id	num	neg|score	neg|p-value	neg|fdr	neg|rank	neg|goodsgrna	neg|lfc	pos|score	pos|p-value	pos|fdr	pos|rank	pos|goodsgrna	pos|lfc
[truncated: 20,108 more rows]
