# Supplementary material for: Identification of resistance mechanisms to small-molecule inhibition of TEAD-regulated transcription
Source: EMBO Rep. 2024 Aug 5;25(9):14. doi: 10.1038/s44319-024-00217-3 (PMC11387499; doi:10.1038/s44319-024-00217-3)
Supplement: Supplementary file 7 — Dataset EV6 [file 44319_2024_217_MOESM7_ESM.xlsx]

## Sheet: Dataset EV5 Legend
Dataset EV6. Differential gene expression analysis of NF1 mutant and parental NCI-H2052 cells

## Sheet: NF1KO vs Parental EdgeR 
Feature	NF1KO-Parental: logFC	AveExpr	P value	FDR
MALAT1	-5.61451	8.97991	1.11303e-10	4.09374e-07
C3	-5.40743	2.79925	1.01933e-10	4.09374e-07
RBM25	-3.19532	6.35496	7.20999e-11	4.09374e-07
LARP7	-3.20549	4.67792	1.33941e-09	3.69477e-06
EIF2AK4	-2.58474	5.30795	2.68628e-09	5.92808e-06
ARMC1	-1.96069	5.91711	4.29281e-09	7.89448e-06
LRRFIP1	-2.07421	7.31836	5.33783e-09	8.41395e-06
CENPM	1.82819	5.90814	8.82307e-09	9.73537e-06
MAP1B	-3.17864	7.55277	8.57741e-09	9.73537e-06
CLSPN	-3.29989	4.02965	7.63743e-09	9.73537e-06
RP11-196H14.2	-3.13661	3.67949	1.65268e-08	1.65779e-05
SPAG9	-2.06576	5.86877	1.84573e-08	1.69715e-05
FOXN3	-1.90521	6.55946	2.22439e-08	1.75314e-05
NEK1	-2.35777	3.70098	2.17763e-08	1.75314e-05
PRRC2C	-2.52455	6.53928	2.41714e-08	1.77805e-05
PSMD7	-1.86502	6.37196	2.78734e-08	1.80915e-05
UPF2	-2.07889	4.60168	2.70892e-08	1.80915e-05
KDM5A	-1.7934	5.93339	3.97377e-08	2.30771e-05
NTM	-2.55343	4.28401	3.86959e-08	2.30771e-05
RSRC1	-2.02602	5.03397	4.97541e-08	2.3869e-05
XRN2	-1.66997	6.95278	4.84905e-08	2.3869e-05
BDP1	-3.4481	4.33726	4.77866e-08	2.3869e-05
2011-09-01	-1.95312	7.68195	4.49057e-08	2.3869e-05
BCYRN1	-4.02823	11.4547	5.51236e-08	2.53431e-05
ZFC3H1	-1.67026	5.56251	6.90673e-08	2.93111e-05
MLL	-2.44346	6.28629	6.82036e-08	2.93111e-05
PNISR	-2.16681	5.35492	9.17895e-08	3.75113e-05
MLL3	-2.24648	3.88233	9.74613e-08	3.84067e-05
CPNE1	2.54763	10.0789	1.05865e-07	3.8937e-05
CAMSAP2	-1.74754	5.30183	1.03697e-07	3.8937e-05
UPF3B	-2.03141	4.49038	1.18346e-07	4.08072e-05
KCNQ1OT1	-2.35686	2.78912	1.17316e-07	4.08072e-05
ZNF827	-2.48402	3.36306	1.28259e-07	4.28851e-05
EFNB2	-2.88404	4.91405	1.36448e-07	4.30163e-05
GGNBP2	-1.56373	6.60714	1.3558e-07	4.30163e-05
SMC1A	-2.40382	5.71069	1.47805e-07	4.40778e-05
LIMCH1	-2.32127	4.48842	1.44748e-07	4.40778e-05
AKAP12	-2.04374	5.10916	1.88787e-07	5.20768e-05
MYO6	-2.15013	4.68804	1.8856e-07	5.20768e-05
GIGYF2	-2.09485	5.16198	1.86401e-07	5.20768e-05
LIMS1	-1.66428	5.24858	2.10849e-07	5.67441e-05
RSF1	-2.81228	5.42048	2.36395e-07	6.21044e-05
ZNF430	-1.97963	2.74905	2.58262e-07	6.47651e-05
BAZ2B	-2.8957	3.24485	2.5736e-07	6.47651e-05
STARD3	-1.89393	4.71442	3.52573e-07	8.10477e-05
BRD3	-2.89761	4.57485	3.50216e-07	8.10477e-05
PIEZO2	-2.45718	3.26348	3.39182e-07	8.10477e-05
ELF1	-3.29121	2.22972	3.34007e-07	8.10477e-05
CDH11	-2.98031	2.33939	3.61072e-07	8.13075e-05
ZC3H15	-1.88532	7.19188	3.78044e-07	8.34267e-05
KPNA6	-1.56679	6.22627	3.93362e-07	8.5105e-05
EIF3A	-2.4371	7.28513	4.27589e-07	9.07312e-05
MECR	2.30317	5.66817	5.16115e-07	0.00010546
PRPF40A	-1.77353	7.12701	5.10094e-07	0.00010546
PPP1R12A	-1.71357	6.39409	5.38976e-07	0.000106197
B3GNT2	-2.28206	2.73081	5.31097e-07	0.000106197
CHD6	-1.94127	4.96731	6.35589e-07	0.000120915
XIAP	-2.76094	4.20277	6.26644e-07	0.000120915
KIAA1530	-2.88263	1.5424	6.48807e-07	0.000121338
PSMA7	-1.66854	8.93376	7.14472e-07	0.000127153
USP53	-2.24867	3.33215	7.07118e-07	0.000127153
NEXN	-2.42834	5.27072	6.97595e-07	0.000127153
RNH1	2.04408	8.4287	7.98371e-07	0.000139829
CALD1	-1.85851	7.2295	8.43033e-07	0.000143108
PPP2R5E	-1.49149	6.29794	8.3706e-07	0.000143108
TRAM2	-2.03679	6.08666	9.19517e-07	0.000149205
THOC2	-1.65117	6.45628	9.17191e-07	0.000149205
ZNF609	-2.43471	3.74091	9.10501e-07	0.000149205
FNBP4	-1.89396	4.84743	1.01715e-06	0.000162655
IQCA1	-1.74946	3.19506	1.06659e-06	0.000168124
RBBP6	-2.25962	5.62016	1.16421e-06	0.000180928
BIRC3	-3.23091	3.28825	1.30514e-06	0.000189486
CELF1	-1.47256	7.89215	1.29277e-06	0.000189486
SH3GLB2	1.73511	7.12305	1.28127e-06	0.000189486
GATAD1	-2.86695	3.46461	1.26423e-06	0.000189486
NUCKS1	-2.0968	8.27396	1.25287e-06	0.000189486
RAB11FIP2	-3.08214	3.24861	1.3588e-06	0.000189784
LYAR	-2.14365	5.60974	1.35636e-06	0.000189784
NEAT1	-1.92729	8.97903	1.34147e-06	0.000189784
DYNC1I2	-1.6113	7.17285	1.37601e-06	0.000189786
AL132709.5	-3.68598	1.74203	1.42515e-06	0.000194137
TRIM44	-1.56405	5.98474	1.46027e-06	0.000196496
BCL2L2-PABPN1	-1.33732	6.93591	1.50014e-06	0.000197054
C6orf72	-1.83674	4.40361	1.49088e-06	0.000197054
BRD4	-1.42167	6.27855	1.5454e-06	0.000200611
MAP9	-2.24238	2.76339	1.56769e-06	0.000201138
PDIA3	-2.0394	5.91973	1.58657e-06	0.000201221
AKAP13	-1.56808	4.93627	1.71298e-06	0.000214785
GON4L	-1.9696	3.4921	1.97617e-06	0.000245
TMSB10	2.23675	12.8435	2.12783e-06	0.000260872
RP11-357H14.19	-2.62535	3.53291	2.22404e-06	0.000269671
SRGAP1	-1.82345	5.95303	2.25981e-06	0.00027103
MRFAP1L1	-1.78005	5.97023	2.40626e-06	0.000285491
C20orf177	-1.89583	4.32671	2.44163e-06	0.000286606
SPTB	-2.30023	1.86188	2.53784e-06	0.000294764
KPTN	2.08636	4.5216	2.69404e-06	0.000306454
PABPN1	-1.25683	7.20757	2.67068e-06	0.000306454
EIF4G1	-2.20211	6.54031	2.84611e-06	0.000320449
LMAN1	-2.15655	6.48379	3.09604e-06	0.000345067
PHF14	-2.05011	3.49313	3.16888e-06	0.000349654
KDSR	-1.7008	5.49191	3.2597e-06	0.000356114
NSRP1	-2.76725	4.53963	3.50945e-06	0.00037964
CSRP1	-2.25494	5.72246	3.72597e-06	0.000399149
NKAP	-1.83794	3.57714	3.80658e-06	0.000400018
ATP2B1	-2.13197	5.76235	3.78954e-06	0.000400018
ZFP106	-1.45069	6.59662	3.97263e-06	0.000409663
STRA13	1.27242	7.66634	3.93677e-06	0.000409663
NOP58	-1.67278	6.72759	4.09061e-06	0.000414089
RP11-463D19.2	-3.87173	2.16228	4.06229e-06	0.000414089
MYO10	-1.32408	8.70258	4.17956e-06	0.000419248
PDPR	-2.3767	4.4559	4.31521e-06	0.000428955
PIK3C2A	-2.6719	4.71506	4.45475e-06	0.000434989
COCH	-2.09595	3.00516	4.42836e-06	0.000434989
NEMF	-1.57711	4.91423	4.71855e-06	0.000456706
KIF3A	-1.79779	3.32992	4.80117e-06	0.000460662
GOLGA4	-3.14642	5.04477	5.17616e-06	0.00049236
NIPBL	-1.30717	7.00547	5.45088e-06	0.00050542
CELF2	-1.56692	4.18416	5.42697e-06	0.00050542
TAF3	-1.736	4.23574	5.39712e-06	0.00050542
TRIOBP	-1.43964	6.59042	5.51153e-06	0.000506785
RP11-23F23.1	-2.7054	3.15849	5.71609e-06	0.00052125
NAGK	1.44141	6.78952	6.05289e-06	0.00054744
DVL2	1.42913	5.96442	6.17622e-06	0.000554052
SREK1	-1.65035	6.15842	6.32592e-06	0.000562905
PHAX	-1.27753	5.54611	6.72697e-06	0.000593803
TTC3	-1.5615	5.84912	7.12427e-06	0.000623882
MAP4K4	-1.55649	7.10269	7.19217e-06	0.00062487
INO80	-1.69345	4.32152	7.44946e-06	0.000642166
GCC2	-2.28128	4.05032	7.60671e-06	0.000650639
AC103681.1	1.46224	3.55185	8.02845e-06	0.00066606
CTD-2560E9.2	1.46224	3.55185	8.02845e-06	0.00066606
MLL5	-2.14448	4.48767	7.93752e-06	0.00066606
CHD2	-1.65693	5.63322	7.85331e-06	0.00066606
RG9MTD3	-2.03127	2.71124	8.1091e-06	0.00066773
FAM195A	1.8586	4.58346	8.3548e-06	0.000682866
TNFRSF10A	-1.69502	3.77852	8.63441e-06	0.00070053
HMGN5	-2.031	1.31837	9.3403e-06	0.000752269
SRRM1	-2.43674	6.46547	9.91828e-06	0.000781702
CEP135	-2.41934	1.79562	9.89111e-06	0.000781702
USP48	-1.28536	6.1596	9.80557e-06	0.000781702
AKAP2	-1.31685	8.19394	1.06822e-05	0.00082425
STAU2	-1.91347	5.34704	1.06666e-05	0.00082425
PALM2-AKAP2	-1.31712	8.19417	1.06299e-05	0.00082425
PNPT1	-1.26214	4.59945	1.09379e-05	0.000838114
EFNA4	1.5881	2.95084	1.12394e-05	0.000855279
SEC62	-1.80477	7.25977	1.17347e-05	0.000886853
SYNE2	-2.10955	4.09188	1.2167e-05	0.000913273
ROCK1	-2.63672	4.86444	1.33482e-05	0.000981894
C2orf89	1.39704	7.70776	1.33032e-05	0.000981894
SRSF11	-2.40897	6.32094	1.32247e-05	0.000981894
CHD4	-1.42112	6.98881	1.37739e-05	0.00100649
GALNT1	-1.27706	4.60286	1.38971e-05	0.00100882
PURA	-2.63928	6.73947	1.42952e-05	0.00103093
PLCB1	-2.37685	5.21273	1.46171e-05	0.00104731
SPSB1	2.09426	4.87633	1.4802e-05	0.00105371
ZNF24	-1.81078	4.11698	1.50572e-05	0.00106501
BPTF	-1.93766	5.81044	1.56979e-05	0.00110325
PAK1IP1	-1.68076	3.43537	1.58083e-05	0.00110398
PHF20L1	-1.29364	6.31741	1.59755e-05	0.00110864
CHCHD10	1.67859	7.80795	1.61519e-05	0.00111387
DNAJC1	-2.45454	3.30292	1.64783e-05	0.00112236
LSM7	1.40815	7.00693	1.64052e-05	0.00112236
STX17	-1.77915	2.89751	1.70686e-05	0.00115543
LSM4	1.37754	7.86138	1.77979e-05	0.00117594
MAD1L1	1.56815	4.37949	1.77268e-05	0.00117594
TNRC6A	-1.10022	6.20029	1.7678e-05	0.00117594
NMT1	-1.80867	7.27467	1.75793e-05	0.00117594
TMCC1	-1.97399	2.07382	1.88578e-05	0.00123856
ZNF503	-1.65471	4.85053	1.94506e-05	0.00126246
2006-03-01	-1.22956	5.79898	1.94128e-05	0.00126246
PDCD7	-2.45542	3.11466	1.97686e-05	0.0012756
ARHGAP29	-1.9277	5.51439	2.00818e-05	0.00128827
PARP1	-1.22502	5.88127	2.06239e-05	0.0013154
LMO7	-1.84878	5.11076	2.08059e-05	0.00131938
GPR44	1.67515	7.86453	2.15947e-05	0.00136158
THRAP3	-2.27604	5.78344	2.22744e-05	0.00139646
CSK	1.32833	5.62447	2.25559e-05	0.00140611
ZFP91	-1.73434	6.25087	2.40999e-05	0.00149393
UFL1	-1.67415	2.90477	2.48755e-05	0.00153339
KCNN4	1.50464	4.55971	2.51473e-05	0.00154153
KIAA2026	-2.6708	2.82455	2.57711e-05	0.00157104
RBPJ	-1.48782	7.00971	2.73127e-05	0.00165587
ANKRD11	-3.07672	6.23523	2.78518e-05	0.00167933
RTN4	-1.65658	9.31453	2.84061e-05	0.00170344
RP11-366L20.2	-1.65502	6.02033	2.88534e-05	0.00171166
GOSR1	-1.2327	4.98716	2.87337e-05	0.00171166
SCARB1	1.74305	6.00043	2.9033e-05	0.0017131
PDLIM5	-1.92348	7.56874	2.94348e-05	0.00172757
CBL	-3.3552	3.648	3.06969e-05	0.00178268
GNPTAB	-1.27072	5.22618	3.05495e-05	0.00178268
METAP2	-1.47741	8.40825	3.08678e-05	0.00178322
BBX	-2.76301	4.34311	3.10907e-05	0.00178674
ARFGAP2	1.28163	5.93975	3.18753e-05	0.00182235
PHLDB2	-1.1419	4.87809	3.25655e-05	0.00185221
NHS	-1.62283	3.65177	3.34671e-05	0.00189372
CDC5L	-1.91496	4.24356	3.41204e-05	0.00192084
PEG10	1.58575	7.06425	3.45818e-05	0.00193693
HES4	2.43697	3.9344	3.49969e-05	0.00194048
DCAF10	-1.08768	4.79867	3.48765e-05	0.00194048
SMARCE1	-1.03507	6.69777	3.52604e-05	0.00194532
MAP7D3	-2.12847	5.66447	3.54384e-05	0.00194541
LMBRD2	-1.44901	4.31376	3.60261e-05	0.00196788
SEMA5A	-2.44154	3.50631	3.63581e-05	0.00197623
ZNF551	-2.81748	1.75729	3.6956e-05	0.00199888
CCDC34	-1.26673	5.6786	3.74519e-05	0.00200604
ESF1	-3.37067	3.74365	3.73098e-05	0.00200604
PWWP2A	-2.18263	3.61617	3.85321e-05	0.00205393
AP3D1	-1.67422	7.5471	4.08531e-05	0.00216718
BCCIP	-1.64017	6.06225	4.11685e-05	0.00217346
DCTPP1	1.20376	6.4595	4.18687e-05	0.0021999
TMEM192	-1.49257	3.02681	4.23414e-05	0.00221419
HRH1	-1.46972	3.60289	4.31959e-05	0.00224822
CEP164	-1.80383	4.62475	4.40686e-05	0.00226164
ATRX	-1.81882	5.89369	4.38747e-05	0.00226164
SCAPER	-3.17926	2.28903	4.36616e-05	0.00226164
CNTLN	-1.92436	3.2205	4.50101e-05	0.00229927
SBNO1	-1.90563	5.55986	4.56469e-05	0.00229986
ASB3	-1.72988	4.04636	4.55705e-05	0.00229986
NOP2	1.01611	6.04451	4.54284e-05	0.00229986
PRPF38B	-2.29207	4.90611	4.66221e-05	0.00231724
ARID4B	-1.19219	5.70936	4.65149e-05	0.00231724
ROCK2	-1.50862	7.38854	4.62235e-05	0.00231724
BTBD7	-1.75348	4.54051	4.77909e-05	0.00236469
ITSN2	-1.61895	4.94122	5.01875e-05	0.00247218
EVI5	-1.99908	3.47639	5.15082e-05	0.00252596
TBL1X	-1.37641	6.05485	5.18377e-05	0.00253087
GINS2	0.901701	6.08558	5.34593e-05	0.00259855
SHOX2	-1.93415	2.34038	5.39873e-05	0.00260129
ZMAT3	-1.46084	6.18633	5.39857e-05	0.00260129
NRP2	-1.65979	4.4446	5.49414e-05	0.00262434
CEP78	-1.21581	4.77758	5.48224e-05	0.00262434
CEP290	-3.16193	3.10491	5.54632e-05	0.00263785
SWAP70	-2.03433	4.61583	5.63547e-05	0.00265734
ZBTB43	-1.86836	3.85227	5.61762e-05	0.00265734
KHSRP	-1.29491	8.46772	5.79668e-05	0.00272173
RP11-177A2.4	-2.04745	3.28576	5.83796e-05	0.00272949
RP11-973D8.4	-2.12524	2.46017	5.95655e-05	0.00276154
PTER	-1.69619	2.41919	5.93411e-05	0.00276154
SGSH	-1.31084	3.71549	6.03342e-05	0.00278547
CLIP1	-2.46567	5.04804	6.25915e-05	0.0028657
ADAMTSL4	1.58547	3.91402	6.25007e-05	0.0028657
USO1	-1.97348	3.67533	6.44511e-05	0.00293865
TSHZ1	-2.54882	1.01151	6.55512e-05	0.00297651
C19orf50	0.858374	6.78605	6.83483e-05	0.0030908
RPS6KA2	-1.58307	2.59851	6.88347e-05	0.00310009
MED25	1.79257	6.17665	7.07746e-05	0.0031745
SLFN5	-1.52355	3.85723	7.11395e-05	0.00317795
TACC1	-1.35737	6.72203	7.15452e-05	0.00318319
NMI	-1.8351	2.43748	7.21975e-05	0.0031993
C18orf55	-1.55658	3.40466	7.34914e-05	0.00324361
MTDH	-1.29077	9.00346	7.49799e-05	0.00329613
RRP7A	1.0536	7.48678	7.66374e-05	0.00334236
CELSR3	1.77754	4.08223	7.64624e-05	0.00334236
UXS1	-1.24097	6.04332	7.7194e-05	0.00335338
TIMM23	1.02858	6.96602	7.91135e-05	0.00342329
DHCR7	1.29223	5.99436	8.14035e-05	0.00349496
CHRM3	-1.3775	4.80557	8.12042e-05	0.00349496
LEPROT	-1.57019	4.27956	8.74892e-05	0.00374169
NINL	-2.26939	2.32585	9.05541e-05	0.00385781
RBBP8	-1.17276	4.27982	9.20944e-05	0.00390834
FRG1B	-1.73693	2.22287	9.37852e-05	0.0039347
CAPRIN1	-1.03812	7.21932	9.37796e-05	0.0039347
OSBPL7	2.48691	3.92648	9.3269e-05	0.0039347
LPIN2	-1.58909	3.18688	9.42104e-05	0.00393757
ATP6V1A	-2.02055	4.6933	9.62635e-05	0.00399313
CENPT	-2.1748	1.47005	9.61043e-05	0.00399313
GLTP	-2.19713	4.72465	9.84614e-05	0.00405382
LYRM2	-1.15625	4.27261	9.81733e-05	0.00405382
TTC1	-1.13199	6.30999	9.96126e-05	0.00405581
ERCC4	-1.83492	2.74603	9.93936e-05	0.00405581
MYLK	-1.0659	5.83091	9.89208e-05	0.00405581
DDX10	-1.59022	4.86863	0.000102142	0.00414353
AC004381.6	1.66389	2.63963	0.000104339	0.00420175
NAB2	0.956182	4.79571	0.000104117	0.00420175
KTN1	-1.76579	7.58559	0.000104757	0.00420322
LSM10	1.34733	5.79218	0.000113662	0.00454402
VARS	1.09572	5.88541	0.000116162	0.00462719
SLC4A7	-1.15216	5.75687	0.000124284	0.00484577
NKTR	-2.56424	4.78196	0.000124241	0.00484577
CNP	0.900485	6.80283	0.000123503	0.00484577
MTF2	-1.4695	3.50817	0.000123398	0.00484577
AC007254.3	-1.71326	1.90654	0.000123068	0.00484577
EIF5B	-1.05851	9.45783	0.000122865	0.00484577
CSPP1	-1.70491	4.53327	0.000125148	0.00486228
IGFBP4	1.09901	9.84996	0.000126223	0.00488681
MMP23B	1.6346	2.33043	0.000129251	0.00498655
ZNF205	-2.39385	2.66774	0.000131249	0.00504599
ITPR2	-2.69217	2.35778	0.000132163	0.00506351
SON	-1.75865	7.31124	0.000133271	0.00508826
CCAR1	-1.7877	5.75976	0.000134127	0.00510331
PTMS	-1.98375	5.64389	0.000135316	0.00513083
BAZ1A	-1.53644	4.60671	0.000137675	0.00518467
TNPO1	-1.1153	6.83664	0.000137661	0.00518467
ASH1L	-2.7143	3.72448	0.000139708	0.00522556
PARD3	-1.10346	5.50948	0.000139572	0.00522556
COL4A2	-1.40234	6.02924	0.000140993	0.00525579
WWC3	-1.46203	3.65442	0.000141827	0.00526909
NF1	-1.76619	4.72054	0.000144266	0.00527095
AKAP9	-2.60469	3.70004	0.000144134	0.00527095
CFB	-2.9784	2.52111	0.000143978	0.00527095
EFHA2	-1.71059	1.58453	0.000143203	0.00527095
NUCB2	-1.31351	5.84799	0.000143172	0.00527095
SRP72	-0.918435	7.52928	0.000146184	0.00532342
BOD1L	-2.63811	4.93842	0.000150249	0.00543556
IRX1	1.06977	5.42642	0.000150246	0.00543556
GOLGA2	-1.722	6.32663	0.000152305	0.00549193
SYNRG	-1.12219	5.62107	0.000155139	0.00555782
GPATCH4	-1.11936	5.94932	0.000154921	0.00555782
SUZ12	-1.35171	4.94903	0.000156309	0.00558158
FASN	0.993218	8.34716	0.00015861	0.00564548
ZSWIM6	-1.61996	3.6666	0.000161696	0.00573684
SRFBP1	-2.86645	2.70824	0.000166361	0.00586463
DENND5B	-1.32822	3.64651	0.000166278	0.00586463
YIPF2	1.21617	6.81345	0.000167207	0.00587569
ATP11C	-1.50062	4.494	0.000167774	0.00587687
IMPACT	-1.28662	4.38531	0.000172346	0.00601792
XXbac-BPG116M5.17	-2.7933	2.17008	0.000173302	0.0060322
APLF	-1.87681	1.94973	0.000174413	0.00603283
CWF19L2	-1.58722	5.92022	0.000174386	0.00603283
DDI2	-0.948477	4.82998	0.000175655	0.00603794
RRP15	-1.35716	4.63677	0.000175205	0.00603794
BTG1	-1.24191	5.6494	0.00017867	0.0060847
MED12	1.86006	4.39835	0.000178206	0.0060847
BAZ1B	-1.51336	5.37432	0.000178086	0.0060847
YEATS4	-1.77507	4.14499	0.000179992	0.00611085
HDGF	0.880506	8.76046	0.00018168	0.00614925
SYNE1	-2.24163	3.22199	0.000183522	0.00619261
MECP2	-1.11646	5.22543	0.000184405	0.00620342
PPIG	-1.78557	6.04029	0.000189154	0.00634385
PKN3	1.88152	5.06616	0.000192975	0.00641352
N4BP2	-2.23112	1.40269	0.000192853	0.00641352
ANKRD12	-2.80499	3.62851	0.000192702	0.00641352
LRRC15	2.23628	3.43202	0.000194982	0.00646077
CSNK1G1	-0.994477	4.62897	0.000197177	0.00651393
RP5-1113E3.3	-2.59954	3.25824	0.000198426	0.00653562
DNAJC24	-1.74644	1.42839	0.000199482	0.00655083
PDPK1	-1.86973	4.1447	0.000201241	0.00658901
FTSJ1	0.957207	5.36558	0.000202709	0.00661741
TPM1	-0.987083	7.8156	0.000206261	0.00667414
DEK	-1.35692	7.30476	0.00020594	0.00667414
SHC2	-1.33655	2.69104	0.000205233	0.00667414
NEK2	-1.62871	3.10565	0.000213633	0.00689247
P4HA1	-1.24069	4.3828	0.000217037	0.00698187
HOXC6	-1.72763	3.84497	0.000220928	0.00708639
ERCC1	-0.947437	5.79422	0.000222254	0.00710826
DCAF7	-1.08289	6.63355	0.000226351	0.00711555
ZNF91	-2.09471	2.27884	0.000225927	0.00711555
GLG1	-0.862922	6.06634	0.000225538	0.00711555
GBP1	-2.25482	2.01807	0.000224632	0.00711555
QTRT1	-1.62508	2.07314	0.000224004	0.00711555
CKB	1.21269	7.75151	0.000223714	0.00711555
TAF13	-1.06084	5.24883	0.000230473	0.00716348
RAB7L1	-1.27618	4.70239	0.000230439	0.00716348
DDX18	-1.25015	6.79745	0.000230287	0.00716348
LRRCC1	-1.72401	3.6173	0.000230055	0.00716348
ORC4	1.04848	4.824	0.000231718	0.00718196
TMEM9	1.19478	6.63113	0.000232961	0.00720027
SAFB2	-1.49048	4.77555	0.000243563	0.007486
BCKDK	1.63334	6.30351	0.000243137	0.007486
CBX6	-0.863652	7.4379	0.000248387	0.00761305
WSB1	-1.80456	4.96312	0.000251678	0.00769257
ZC3H13	-1.99414	4.4808	0.000252394	0.00769312
ZNF777	1.06235	3.56779	0.000253368	0.00770156
LRP8	-2.16943	3.35889	0.000255608	0.00774829
MFAP1	-1.20689	4.86542	0.000256923	0.0077668
ODZ2	-1.5904	5.28369	0.000258618	0.00777545
FERMT2	-1.4345	4.36395	0.00025825	0.00777545
PHGDH	1.12812	5.30199	0.000262259	0.00779991
WDR70	-2.43928	3.63878	0.000262201	0.00779991
ZFHX3	-1.77094	4.73076	0.000261564	0.00779991
GTF2H3	-1.43271	3.20561	0.0002602	0.00779991
ANKRD36BP2	1.53653	1.10889	0.000263721	0.00782229
CADM1	-2.49711	4.1346	0.000266941	0.00783359
TMEM181	-1.05691	4.40073	0.000266434	0.00783359
MPHOSPH10	-2.65334	3.95887	0.00026611	0.00783359
FBXW7	-1.34262	5.04177	0.000266007	0.00783359
ARHGAP33	1.75741	3.06751	0.000269677	0.00789287
ZCRB1	-1.1404	6.99692	0.000271938	0.00793799
ZKSCAN1	-2.09655	3.17578	0.000273225	0.00795454
NOM1	-1.37961	3.80294	0.000274627	0.00797429
RP11-166D19.1	-1.01609	5.33514	0.000275375	0.00797503
MLH3	-1.55786	3.2558	0.000278137	0.00803394
HOOK2	1.54845	3.23049	0.000279594	0.00805494
RP11-392M18.5	1.16468	3.44164	0.000282272	0.0081109
AC073995.2	-1.14803	5.43346	0.000283087	0.0081132
RNF213	-1.16382	5.97539	0.000285874	0.00812972
FAM114A1	-1.42824	5.41003	0.000285716	0.00812972
RANBP3	0.940565	6.10777	0.00028521	0.00812972
DDX27	-1.0286	7.22745	0.000286992	0.00814054
GPR155	-2.5344	1.4014	0.000294139	0.00832186
MSRB3	-1.27316	5.70879	0.000295988	0.00835278
LUC7L3	-0.768312	8.26661	0.000300308	0.00845307
SH3KBP1	-1.33889	7.47797	0.000302531	0.00849396
PTTG1	1.1883	8.3284	0.000305301	0.00854997
FJX1	-2.15763	2.25024	0.000311688	0.00859792
CEP152	-1.11118	4.63622	0.000310988	0.00859792
FAM73A	-1.96926	2.55942	0.000310393	0.00859792
FAM190B	-1.75132	3.82294	0.000309364	0.00859792
DKC1	-1.47735	7.33457	0.000308608	0.00859792
CDC34	1.30724	6.91471	0.000308466	0.00859792
RSPRY1	-1.75002	3.64584	0.000313437	0.00862459
ZFR	-2.1266	5.24639	0.000316209	0.00867923
FOXO3	-1.30578	5.33547	0.000320492	0.00877497
ABI3	1.72847	1.9013	0.000322697	0.00881345
OPCML	1.1913	3.27182	0.000328947	0.00896198
PLD2	1.61212	3.43857	0.000330605	0.00896288
GLIS3	-1.68739	2.19244	0.000329925	0.00896288
C9orf142	1.42476	5.54481	0.000334819	0.0090549
NCOA3	-1.45217	4.5859	0.000335907	0.00906211
TNRC6B	-2.20558	3.82492	0.000336805	0.00906416
C12orf57	-1.12777	5.22742	0.000340334	0.00913684
LEPREL1	-1.34473	5.11701	0.000343453	0.00915378
ASS1	-1.21093	1.37311	0.000343216	0.00915378
LYRM7	-0.957771	5.44988	0.000342023	0.00915378
CCDC112	-1.90629	3.11789	0.000344719	0.00916538
GLUD1	0.807428	6.92788	0.000346337	0.00918625
F2R	-1.30415	2.58889	0.000348734	0.00922766
CALM1	-0.924232	8.10101	0.000351054	0.00924469
DDX55	-0.915758	4.8199	0.000350807	0.00924469
CENPE	-1.85047	4.48137	0.000353622	0.00929015
VCL	-0.934621	5.63575	0.000355168	0.00930861
GATA3	-1.30201	5.5886	0.00035792	0.00935851
KAT6B	-1.59261	3.01757	0.000365918	0.0095225
MTRNR2L1	-1.76932	3.73984	0.000365886	0.0095225
FAM178A	-0.932245	3.84768	0.000366909	0.00952583
TRIP11	-1.62603	3.89127	0.000373481	0.00967368
RNF103-VPS24	-2.36848	4.87911	0.000375415	0.00970101
CCDC93	-1.26226	4.76296	0.00037914	0.00977438
TCERG1	-2.15413	5.49539	0.000380192	0.00977864
SLC5A3	-1.4643	3.77742	0.000381484	0.00978906
TCF4	-1.38182	4.15974	0.00038314	0.00980874
CCDC99	-1.72249	4.35266	0.000385778	0.00983065
HOXC9	-1.34358	2.43013	0.000385777	0.00983065
ZNF579	1.3747	4.69317	0.00039032	0.00985536
E2F3	-1.82253	3.4641	0.00038985	0.00985536
WDR69	1.34343	2.70403	0.00038871	0.00985536
ILKAP	-1.06787	4.32346	0.000387775	0.00985536
RP4-530I15.9	-1.77944	5.22879	0.000393563	0.00991456
CNOT3	1.16342	4.10918	0.000399324	0.0100368
CTD-3110H11.2	-1.66883	2.15062	0.000409799	0.0102533
C3orf21	-1.81248	2.15253	0.000409134	0.0102533
UNKL	-1.16844	4.73304	0.000415072	0.0103384
FGD6	-1.6396	3.12115	0.000414361	0.0103384
RICTOR	-1.34029	3.91291	0.000429127	0.0106644
HOXB9	-1.51979	2.03374	0.000435142	0.0106934
FEZ1	-1.11679	4.87095	0.000434306	0.0106934
ARHGEF26	-1.12662	3.43493	0.000433952	0.0106934
SAT1	-1.21906	6.67663	0.000433715	0.0106934
CETN3	-1.66273	6.55495	0.000431568	0.0106934
HAUS6	-1.19598	4.36804	0.000440325	0.0107253
SLC39A7	-1.28109	4.39801	0.000440245	0.0107253
RAB31	-0.871222	6.96754	0.000438469	0.0107253
NFIX	0.95643	7.8706	0.000438025	0.0107253
ATAD2	-1.39847	5.99275	0.000445094	0.0108175
SYNJ2	-1.40443	3.85221	0.000447078	0.0108419
VGF	1.94957	1.45664	0.000452024	0.0109378
FAM161A	-1.72086	2.24525	0.000460956	0.0111295
PRR12	1.42657	4.59062	0.00046684	0.011247
HIST1H1C	-2.6861	3.65341	0.000469693	0.0112911
RP11-65F13.2	-1.51165	2.30851	0.000475841	0.011414
CDHR2	1.57242	3.55225	0.000476939	0.0114155
RP11-1079K10.4	0.907344	8.58926	0.00048349	0.0115472
UNC13B	0.881844	3.9169	0.000488015	0.0116301
RIC3	1.12878	3.11447	0.000492973	0.011723
TTC26	-1.61701	2.43078	0.000499796	0.0117837
MED13L	-1.16761	4.77156	0.000499455	0.0117837
KDM6A	-1.46065	1.4867	0.000499393	0.0117837
ZRSR1	-1.8269	3.10856	0.000497309	0.0117837
GSG1	2.05572	1.38169	0.000501014	0.0117872
WDR43	-1.77438	7.25714	0.000502417	0.011795
PSENEN	1.46571	5.1329	0.000505673	0.0118463
ACY1	1.35342	5.62594	0.00050863	0.0118652
SNAPC2	1.23508	5.95153	0.000508227	0.0118652
THEM4	-1.01931	3.08814	0.000510247	0.0118778
USP8	-2.17582	3.4814	0.000513887	0.0119373
SNRNP200	0.981782	7.58204	0.000515189	0.0119424
ARRB2	1.39049	6.2828	0.000518024	0.011983
ZDHHC12	1.57998	5.78977	0.000527049	0.0121662
FAM177A1	-1.13665	5.01411	0.00053133	0.0122394
FCF1	-1.06254	5.33028	0.000533466	0.012263
SAE1	0.932378	8.01179	0.000536917	0.0123167
PON2	0.887942	5.35303	0.000538147	0.0123193
ABHD2	-1.09411	5.21015	0.000542095	0.012384
RP11-804A23.4	1.27097	8.06699	0.000546079	0.0124236
TFAP2A	-1.14888	5.20821	0.000545395	0.0124236
BSDC1	-1.72933	3.08787	0.000550263	0.012493
FOXP1	-1.32383	6.23559	0.000555285	0.0125297
GULP1	-1.60312	2.85432	0.000555047	0.0125297
MED1	-1.45478	5.95959	0.000554001	0.0125297
TYW1	-1.0121	3.09924	0.000558202	0.0125698
TFPI	-1.03198	5.74484	0.000562487	0.0126405
EPAS1	-0.883485	6.57702	0.000567395	0.0127249
TTF2	-1.28004	3.43337	0.00057408	0.0128487
ZCCHC17	-1.02372	5.15503	0.000578124	0.012913
AC010332.1	-1.33769	3.4667	0.000581887	0.0129708
INHBB	-1.64419	4.60731	0.000583445	0.0129793
ANKH	-1.50611	3.84214	0.000587083	0.013034
PSPH	0.941506	3.94945	0.000594886	0.0131807
CCDC86	1.25998	8.07112	0.000600912	0.0132875
TCEAL1	-1.52789	2.38587	0.000606939	0.0133939
ARHGEF11	-1.25856	2.85961	0.000614939	0.0134361
NTAN1	1.29737	6.6972	0.000614595	0.0134361
EPC1	-1.12054	4.33548	0.00061301	0.0134361
ZC3H4	-0.999513	4.73588	0.000612979	0.0134361
SECISBP2	-1.44251	3.53844	0.000612582	0.0134361
PRPS1	1.13018	5.94326	0.000619773	0.013515
ZNF652	-0.915376	4.8631	0.000631353	0.0137403
CCDC15	-1.89629	2.09745	0.00063981	0.0138697
NAPA	1.03947	6.2882	0.000638632	0.0138697
NOL8	-1.44783	4.60187	0.000641323	0.0138752
SYF2	-1.05008	5.76739	0.000642598	0.0138756
KIAA0355	-1.49165	2.73656	0.000648424	0.0139468
RP11-155D18.11	1.35768	5.56528	0.000647404	0.0139468
DDX41	1.66505	6.7302	0.000651556	0.0139869
GPRIN1	1.49674	3.59178	0.000653912	0.0140102
PPP1R9B	0.773827	5.47106	0.00066339	0.0141038
HOXB4	-1.37052	5.92704	0.00066325	0.0141038
MADD	1.02111	4.03178	0.000661731	0.0141038
ERBB2IP	-1.71125	5.31968	0.000660851	0.0141038
RBFA	1.1233	4.29451	0.000666498	0.0141426
MPHOSPH6	-1.17579	6.607	0.000678891	0.0143504
MYO9A	-1.25784	3.93808	0.000678366	0.0143504
DNAJB14	-1.15687	3.74507	0.000685744	0.0144675
RCN3	-1.9636	3.35757	0.000687869	0.0144846
PHB	0.913912	8.68787	0.000691597	0.0145078
MICALL1	0.976058	6.2014	0.000691262	0.0145078
SKIV2L2	-1.1895	5.35873	0.000694202	0.0145348
SIX1	-1.11049	3.9636	0.00069587	0.0145421
TAOK1	-3.78544	2.18813	0.000702869	0.0146606
RP11-37B2.1	-1.13116	2.132	0.000718062	0.0149492
ABCA5	-1.30941	2.434	0.000728576	0.0151396
SPECC1	-1.13503	5.47638	0.000746401	0.0154808
ATXN7	-1.37051	4.17328	0.000748407	0.0154933
RBBP5	-1.26197	4.553	0.000750216	0.0155017
PRDX5	-1.52294	6.94635	0.000752543	0.0155207
HCST	1.60442	2.40593	0.000754041	0.0155226
PSAP	-1.09675	9.71875	0.000761478	0.0156174
KDM2A	-2.08492	5.56374	0.000760101	0.0156174
PSMD11	-1.50886	7.86828	0.000769536	0.0156951
AK4	-0.999965	5.82555	0.000769366	0.0156951
FAM46A	-1.02267	5.07313	0.000767869	0.0156951
FAM193A	-1.04566	4.44928	0.000771524	0.0157066
TSC22D2	-0.987604	4.764	0.000774421	0.0157366
STRN3	-1.29887	4.43687	0.00077984	0.0158176
C17orf104	-1.83133	2.7207	0.000784061	0.015874
DGAT1	-1.76776	3.79734	0.000787478	0.0158849
PREB	0.81267	6.87579	0.000786203	0.0158849
ARHGAP24	-2.14818	3.0436	0.000790224	0.0159112
ARC	1.2463	3.9057	0.000810114	0.0161935
FICD	-1.41666	2.30689	0.000809565	0.0161935
NFYC	1.14245	4.8776	0.000809054	0.0161935
IL7R	-1.82223	6.21723	0.000808169	0.0161935
YJEFN3	-1.48647	4.10004	0.00081629	0.016258
TOPORS	-2.65124	3.64231	0.000815583	0.016258
EIF4G3	-1.70754	4.59522	0.000819428	0.0162911
NDUFAF3	0.998179	6.36671	0.00082112	0.0162954
ZNF587	-1.59573	3.11068	0.000824578	0.0163054
ENTPD1	-0.987922	3.59456	0.000823848	0.0163054
ATF5	-1.4205	5.06999	0.000831804	0.0164188
RBM27	-1.41854	4.49755	0.000833576	0.0164244
NT5C3L	0.696349	6.19625	0.000837975	0.0164817
PI4KB	1.09508	5.87014	0.000842184	0.016535
YWHAZ	0.710826	10.2856	0.000848348	0.0165383
TSPAN31	1.02137	8.48181	0.000847843	0.0165383
DDX6	-1.66868	2.55701	0.000846747	0.0165383
RDH13	-1.30714	2.28889	0.000846053	0.0165383
TIMMDC1	-0.810464	6.29934	0.000858657	0.016651
ERN2	1.34433	7.34496	0.000857999	0.016651
OGG1	1.29892	6.55115	0.000857845	0.016651
C19orf81	2.05839	1.73332	0.000867732	0.0167975
TNFRSF21	-1.2759	2.95796	0.000884343	0.0170294
EGFR	-1.2469	6.35188	0.000883607	0.0170294
CHMP3	-0.992922	8.26993	0.000881706	0.0170294
PDGFA	-1.02287	4.42348	0.000894551	0.017166
SOS2	-1.20197	2.02807	0.000893484	0.017166
BICC1	-1.61227	2.77469	0.000896819	0.0171797
LZTR1	1.37443	5.07106	0.000905293	0.017312
DAGLB	0.952801	4.13688	0.000913673	0.0174119
RIF1	-1.86045	5.37892	0.000912209	0.0174119
C5orf42	-2.11088	3.45785	0.000924861	0.0175947
CAP2	-2.00775	2.99857	0.000929879	0.0175991
PRKCDBP	1.42707	7.98152	0.000928315	0.0175991
MTRNR2L9	-1.52029	1.80051	0.000928058	0.0175991
RPAP1	0.789638	4.55101	0.000933219	0.0176321
ARID1B	-1.14224	3.24426	0.000936594	0.0176355
ACIN1	-1.42729	4.47516	0.000935301	0.0176355
RP11-867G23.2	-1.98744	1.72874	0.000950471	0.0178663
ARPC2	-1.26195	8.26909	0.000969671	0.0181653
FBXL13	-1.93362	1.9033	0.000968775	0.0181653
CDK4	1.08647	8.37796	0.000972655	0.0181903
TRIP6	0.779447	6.59917	0.000977184	0.0182441
GEMIN4	0.88594	4.87303	0.000983341	0.0182971
DDX56	0.876648	5.5761	0.000983123	0.0182971
CDC25C	1.25819	5.04926	0.000996544	0.0185116
PHACTR2	-2.06003	4.38178	0.00100967	0.0186611
DDX52	-1.0444	5.49014	0.00100816	0.0186611
ESYT1	0.823884	6.98026	0.00100792	0.0186611
TMEM109	1.01457	8.39131	0.00101626	0.0187515
NOL10	-1.02274	5.57011	0.00101933	0.0187768
RSBN1L	-1.58439	2.84998	0.00103024	0.0189145
AMOTL2	-1.18388	6.21215	0.00102913	0.0189145
LMO4	-1.57504	3.17239	0.00103259	0.0189263
PPP1R8	0.953331	5.10692	0.0010397	0.019025
RTN3	0.705803	7.84255	0.00104605	0.0191094
KIAA0913	-1.02633	4.166	0.00105377	0.0192187
RB1CC1	-2.33408	4.05112	0.0010614	0.0193259
INHBA	-2.78984	3.69956	0.00106316	0.0193261
PFKL	1.27857	6.99913	0.00106914	0.0194027
CLDN1	-1.64182	3.39278	0.00108163	0.0194376
SLTM	-1.385	5.61313	0.00108155	0.0194376
GXYLT2	-1.32288	2.45263	0.0010806	0.0194376
LSS	0.799323	4.79431	0.00108022	0.0194376
NRBF2	-0.957049	3.80251	0.00107859	0.0194376
SRSF4	-1.84748	4.77814	0.00107378	0.0194376
CNKSR2	-1.61482	2.91097	0.00108977	0.0195521
DZIP1L	-1.29931	3.29521	0.00110081	0.0197181
UTRN	-1.83695	4.19594	0.00111097	0.0197717
PCNXL3	-1.75429	2.07679	0.00111049	0.0197717
COL6A3	-2.3759	5.94866	0.0011074	0.0197717
RP3-522D1.1	-1.06537	3.08423	0.00110713	0.0197717
CTBP2	-1.08124	6.81523	0.00112387	0.019969
C1S	-1.96689	4.38901	0.0011263	0.0199801
ABI3BP	-1.32536	3.60112	0.00113386	0.0200818
ACTN1	-0.834326	9.41881	0.00113935	0.0201467
ENAH	-0.667244	6.25507	0.00114372	0.0201918
CLMP	-1.24389	3.96083	0.00115894	0.0204278
PDAP1	1.38629	7.5069	0.00116566	0.0205133
KLF6	-1.07929	5.78159	0.00118593	0.0208369
ATP5D	-1.14031	4.17859	0.00119302	0.0208949
PAN3	1.08811	3.10347	0.00119155	0.0208949
KIAA1715	-0.749686	5.5758	0.00120309	0.0210379
ARHGAP18	-1.47409	4.64041	0.00120542	0.0210453
PLXNA2	-1.13879	3.6244	0.00121219	0.0211299
RP11-134G8.8	1.03137	4.5052	0.00122188	0.0212654
LRRC2	-1.30959	1.5909	0.00122825	0.021309
REST	-1.76037	4.59489	0.00122719	0.021309
TOMM6	0.804437	7.44294	0.00123055	0.0213154
CLK2	0.876966	4.66663	0.00123946	0.0214025
CAPN5	0.9887	5.18319	0.0012382	0.0214025
AMIGO2	-1.41788	3.20241	0.00124256	0.0214226
DRG2	1.22742	7.03374	0.00125172	0.0215467
PRKCSH	1.51934	6.4392	0.00125892	0.0215698
CEP89	-2.58743	1.52872	0.00125762	0.0215698
ARIH2	-1.04354	5.79687	0.00125629	0.0215698
WBP4	-1.3508	4.35681	0.00126598	0.0216235
RP11-66B24.4	-2.03195	1.82163	0.00126438	0.0216235
KAZN	-1.55007	2.76433	0.00127198	0.0216925
MESDC2	-0.783183	6.62808	0.00128111	0.0218145
CCDC43	-0.888657	4.8091	0.00128326	0.0218174
POLM	1.3292	4.35218	0.00129732	0.0218212
UBXN7	-0.869107	5.10747	0.00129604	0.0218212
RAB3IP	-1.15807	3.75383	0.00129427	0.0218212
AK2	0.649371	7.59966	0.00129369	0.0218212
FAM171A2	-1.2062	2.40376	0.00129291	0.0218212
CREBBP	-0.964108	4.97571	0.00129262	0.0218212
OLA1	0.789402	7.26246	0.00128899	0.0218212
GALK2	-1.09773	2.51305	0.00131489	0.022083
NFKB2	-1.85402	4.09398	0.00131722	0.0220884
TRABD	0.89028	5.82121	0.00133188	0.0221659
MAN1A2	-1.60846	4.49793	0.00133121	0.0221659
USP34	-0.77404	6.72758	0.00133027	0.0221659
ARSJ	-1.16889	3.06286	0.00132794	0.0221659
ANKIB1	-1.68427	2.77086	0.00132708	0.0221659
C17orf96	-1.33228	3.45762	0.00133657	0.0222104
CLIP3	1.56974	6.16315	0.00134235	0.0222728
PRICKLE4	0.798542	7.45839	0.00134439	0.0222733
ANXA1	1.10945	9.34966	0.00135087	0.0223136
SND1	0.984484	7.60873	0.00135022	0.0223136
CAMK1	1.34627	6.41908	0.00135379	0.0223284
PIK3R1	-1.13825	3.76608	0.00136612	0.0224982
RP11-689N19.3	1.06661	5.10072	0.00136934	0.0225177
LY6G5B	-1.48499	1.02341	0.00137157	0.0225207
UTP23	-1.43507	4.24851	0.00138502	0.0227077
VHL	-1.72238	3.68365	0.00138798	0.0227226
SYAP1	-0.897784	6.73429	0.00140485	0.0229646
CIZ1	1.07578	7.38034	0.00141384	0.0230775
FAM155A	-2.97102	2.63655	0.00141694	0.0230939
RP11-23P13.4	-1.91262	3.12624	0.00144212	0.0234004
FNTB	0.872359	4.44844	0.00144011	0.0234004
FAM13B	-1.25384	2.45265	0.00143878	0.0234004
CSRP2	0.846602	4.76961	0.0014462	0.0234322
CREB3L2	-1.29112	4.21469	0.00146397	0.0236853
PLK1	1.3267	8.20143	0.00148577	0.0238284
CPM	-1.55569	2.9963	0.00148499	0.0238284
MRRF	0.939482	4.83371	0.00148397	0.0238284
FTSJ3	-1.2106	5.38998	0.00148283	0.0238284
DUS3L	-1.18537	3.31943	0.00147925	0.0238284
SP110	-1.2417	4.92873	0.00147728	0.0238284
PEMT	1.33263	5.87058	0.00149382	0.0239229
SNHG3	0.947099	6.49444	0.00151219	0.0241819
LSM3	0.912346	7.03367	0.00152072	0.0242832
LRRC37BP1	-1.08124	4.24582	0.00152405	0.0243011
ZNF318	-0.883873	4.30663	0.00153447	0.0244319
CLSTN3	-1.90549	0.990977	0.00154424	0.0244465
PTP4A3	-1.82149	1.70384	0.00154213	0.0244465
ABCA1	-0.812251	5.26157	0.0015414	0.0244465
TMSB15B	1.39608	2.27169	0.00153982	0.0244465
LMBR1L	-1.93007	2.31317	0.00156015	0.0245223
PLEKHA1	-1.64738	2.51071	0.00155987	0.0245223
ANKRD26	-2.33935	2.22562	0.0015576	0.0245223
TTLL7	-1.82211	2.12548	0.00155482	0.0245223
RP11-603J24.9	-3.96359	4.11795	0.00155292	0.0245223
TSPAN5	-0.97394	5.7493	0.0015672	0.0245981
GLRX3	0.726432	6.62557	0.00157027	0.0246113
CDKN3	0.944512	6.26429	0.00157465	0.0246449
ARL13B	-2.58177	2.188	0.00161638	0.0252622
PLEKHA5	-1.44391	3.59988	0.00162696	0.0253557
AL132780.10	0.94703	6.7972	0.00162496	0.0253557
CD82	-3.90531	3.05067	0.00163221	0.0254017
F8	0.855889	3.3785	0.00164247	0.0254895
NANS	-0.721175	7.04122	0.00164054	0.0254895
GNAI2	-0.69799	8.28324	0.00164863	0.0255491
PACSIN2	0.769521	5.83445	0.0016643	0.0257558
RNF168	-0.853484	4.45497	0.00166982	0.0258051
GKAP1	-1.48464	2.60752	0.00167362	0.0258277
RP3-412A9.11	-1.7594	4.6335	0.00168312	0.0259018
IQCK	-1.22315	4.39134	0.0016817	0.0259018
LMNA	-1.12493	8.38442	0.0016968	0.0260759
COL4A3BP	-1.17839	4.40459	0.00173843	0.0263849
CHD8	-1.11114	4.10676	0.00173674	0.0263849
C3orf45	0.936245	6.06105	0.00173563	0.0263849
HOXC8	-0.972093	5.27691	0.00173509	0.0263849
ACOT2	1.23752	3.86672	0.00173386	0.0263849
CDKN2C	0.852746	4.73193	0.00173023	0.0263849
PRMT5	0.937155	6.80072	0.00172826	0.0263849
RP1-278C19.3	0.768237	7.7037	0.00172359	0.0263849
TNIK	-0.733029	5.86597	0.0017231	0.0263849
RRM1	-1.25846	8.11905	0.00175403	0.0265851
MYCBP2	-1.59453	4.60318	0.00176367	0.0265852
CCDC91	-1.82671	3.46713	0.00176355	0.0265852
STK25	0.635907	7.51646	0.0017633	0.0265852
C11orf51	1.40848	6.07763	0.00176143	0.0265852
FKBP15	-0.881505	5.43886	0.00177597	0.026734
ZC3H3	1.55058	3.97418	0.00178538	0.0268391
LIN52	-1.64105	2.84758	0.00179088	0.0268852
METTL22	0.98751	3.97528	0.00179504	0.0269109
SMC6	-1.73071	4.56554	0.00180337	0.0269992
FUT11	-1.20267	4.23133	0.00182087	0.0272242
ZNF462	-1.36768	3.99378	0.00182764	0.0272515
DYNC2H1	-2.17776	2.12572	0.00182553	0.0272515
PRPF31	0.908593	6.78912	0.00183177	0.0272763
MDK	0.945084	7.443	0.0018513	0.02753
OLFML3	1.55218	1.47686	0.00186773	0.0276996
ATAD2B	-1.41664	2.81488	0.00186643	0.0276996
HMGN4	0.945706	4.19019	0.00188268	0.0278839
MEIS3	0.808793	5.8403	0.00189545	0.0280354
ZEB2	-1.40843	3.32026	0.00190258	0.0281032
SMCR7	0.985283	5.0095	0.00190944	0.0281667
AP2B1	-1.46842	6.69276	0.00191847	0.0282622
CALM3	0.858942	9.01108	0.00192321	0.0282943
RP11-867G23.4	0.943849	7.15453	0.00193442	0.0284212
C10orf116	1.25488	6.44288	0.00194198	0.0284945
SLC26A2	-0.866727	4.45262	0.00195314	0.0286201
C1orf201	-1.07707	3.70419	0.00196139	0.028627
DPM2	-1.95686	3.71375	0.00195903	0.028627
SUPT16H	-1.05281	6.74014	0.00195871	0.028627
LARP1B	-1.23802	2.96135	0.00196684	0.0286686
TMBIM4	-1.20069	4.68588	0.00196989	0.0286751
SCUBE3	-1.63159	0.960419	0.00199348	0.0289042
LOH12CR1	1.32557	1.29435	0.00199225	0.0289042
FAM96B	1.30202	7.07327	0.00199054	0.0289042
SESTD1	-1.77079	2.86805	0.0020197	0.0291312
FIP1L1	-1.44866	5.22972	0.00201932	0.0291312
ZNF668	1.05578	4.2584	0.00201672	0.0291312
MEGF8	-1.55063	1.43182	0.00201606	0.0291312
RPUSD3	0.739767	4.9837	0.00203512	0.0293153
TMEM161B	-1.05601	3.68612	0.00204703	0.0294485
MCM8	-1.38061	4.89856	0.00206702	0.0296972
C11orf57	-1.05328	5.46286	0.00210546	0.030171
LIMS2	1.59599	3.32791	0.00210383	0.030171
NCL	-0.758275	9.55545	0.00211521	0.0302714
CCDC113	-1.68598	2.12895	0.00212884	0.030427
BFAR	-1.03469	4.8948	0.00213755	0.0305119
LUZP1	-1.58578	5.24173	0.0021489	0.0305553
TP53I3	0.994995	6.0094	0.00214773	0.0305553
CALU	-1.39777	7.90883	0.00214409	0.0305553
SPATA21	0.771116	5.05379	0.00215276	0.0305709
STAT3	-1.74019	6.20919	0.00216833	0.0306735
C6orf174	-1.47862	1.54474	0.00216639	0.0306735
PAK1	-0.646691	6.23192	0.00216357	0.0306735
CTDNEP1	1.07643	8.68664	0.00218385	0.0308535
MMP14	-1.59856	6.90996	0.00220054	0.0309309
ARMCX3	-0.775522	5.3528	0.00219882	0.0309309
SUPV3L1	-1.66314	2.8053	0.00219851	0.0309309
KLC2	-1.86026	3.05608	0.00219755	0.0309309
PHF20	-0.618705	6.33326	0.00220994	0.0310236
EFHC1	1.08804	3.25022	0.0022133	0.0310311
DOCK5	-0.806158	5.1397	0.00222044	0.0310918
MED13	-1.32617	4.53907	0.00222378	0.0310991
AL353354.1	1.0523	6.28225	0.00224435	0.0313471
RP11-383H13.1	-1.27562	1.44758	0.00224958	0.0313803
PCMTD1	-1.16826	3.19847	0.00227663	0.0317175
SVIP	-0.872141	6.52058	0.0022853	0.0317982
SCOC	0.697099	5.70982	0.00229614	0.0318687
CACNG8	-1.66678	4.15653	0.00229578	0.0318687
SRM	1.11235	8.4889	0.00231865	0.0321407
TROAP	1.05785	5.16563	0.00232872	0.0322397
NRM	1.09368	4.79554	0.00233726	0.0323175
TNIP3	-1.81443	1.95951	0.00235713	0.0324701
PUF60	-1.41096	6.64739	0.00235663	0.0324701
IFRD2	0.887584	6.14373	0.00235351	0.0324701
KIF21A	-2.07936	3.83903	0.00237662	0.0326977
STMN1	0.921808	9.02578	0.00238582	0.0327835
RAB1B	0.913297	7.16537	0.00240955	0.0328235
PPIB	-1.2183	4.05061	0.0024092	0.0328235
LPCAT1	0.852059	6.19136	0.00240907	0.0328235
YIPF5	-1.19026	5.7379	0.00240673	0.0328235
EDC3	0.999577	4.55504	0.00240209	0.0328235
KRI1	-1.04409	4.61312	0.0023947	0.0328235
GTPBP4	-1.01925	6.00713	0.00239378	0.0328235
ZNF285	0.978325	2.22515	0.00241368	0.0328392
RAB15	0.741128	5.39876	0.00243323	0.0330643
THOC5	0.756656	5.29637	0.00244177	0.0330989
FAM109A	-1.30438	3.42234	0.00243913	0.0330989
LIME1	1.17726	3.23666	0.00244501	0.0331021
RP11-315I20.1	-2.44326	1.36739	0.00245939	0.033256
AKAP8L	1.16742	2.69687	0.00247011	0.03336
GPAA1	1.11599	7.61928	0.00247699	0.0334122
OGDH	-0.902058	4.22251	0.00248376	0.0334625
RP3-403A15.5	-1.46761	1.53655	0.00248796	0.0334782
LRPPRC	-0.64231	6.59015	0.00249175	0.0334883
BAX	-2.08574	4.03455	0.00253278	0.0337928
ARPC1B	-0.820541	6.23355	0.00253161	0.0337928
ITGA1	-1.21761	3.39697	0.0025299	0.0337928
KIAA0408	-1.39959	1.41917	0.00252598	0.0337928
NUP188	0.786265	6.4796	0.00252564	0.0337928
VPS35	-0.699532	6.54424	0.00252008	0.0337928
AGGF1	-0.9139	4.1056	0.00256309	0.0341147
TRIM58	-1.60504	1.37784	0.00256054	0.0341147
SLC8A1	-1.32085	3.25043	0.00257328	0.0342091
DMD	-1.11417	3.80119	0.00257894	0.0342431
TRIM28	0.915981	8.04562	0.0026118	0.0345962
CAMK1D	-1.12092	3.55773	0.00261051	0.0345962
RP11-884K10.5	-0.922009	4.81548	0.00262055	0.0346704
HIST1H2BD	-1.18756	2.83586	0.00263195	0.0347795
YAF2	-0.929664	4.53293	0.00264084	0.0348553
TUG1	-0.924074	4.83255	0.00266415	0.0350791
PPIA	0.680406	11.0612	0.00266329	0.0350791
ZNF621	-1.98464	1.80108	0.00267592	0.0351502
HEATR5A	-0.814802	3.71922	0.00267401	0.0351502
MCCD1	1.22211	1.81032	0.00268728	0.0352574
ITPRIPL2	-0.99231	5.59732	0.00269476	0.0353135
GNB3	1.72128	1.44345	0.00269951	0.0353337
MDN1	-1.76544	3.30656	0.00270883	0.0354138
HMGN2	0.976962	9.71838	0.00271385	0.0354375
CACNA1C	-1.29287	2.8794	0.00275974	0.0358247
RECQL	-0.810292	5.58197	0.00275869	0.0358247
PPP2R1A	0.898798	7.36518	0.00275685	0.0358247
CASK	-1.06284	4.65621	0.0027539	0.0358247
NEIL2	0.69426	5.85811	0.00275382	0.0358247
MATR3	-0.939001	6.31692	0.00278063	0.0360534
SNRNP70	0.868762	7.67195	0.0027881	0.0361079
LAMTOR1	1.07531	8.85812	0.00279439	0.0361468
MRPL22	0.876833	6.39369	0.00280488	0.0362401
UBE2Q2	-1.08703	3.70835	0.00281036	0.0362685
TAGLN2	-1.69154	9.12297	0.00281911	0.0363389
AC013461.1	-0.970878	7.68206	0.00283512	0.0365026
PLD3	1.21962	3.9076	0.00284851	0.0365471
IL10RB	-0.982812	5.09845	0.00284527	0.0365471
CBLB	-1.14077	3.28225	0.00284423	0.0365471
ARFGEF2	-1.49765	3.46002	0.00285754	0.0365778
CHCHD1	0.941778	6.72352	0.00285496	0.0365778
CDKN1B	1.03206	4.82154	0.00288598	0.036899
VPS37B	-0.887964	4.32276	0.00290277	0.0370708
NBEAL1	-1.78321	2.61206	0.00292052	0.0372543
FAM164A	-1.53689	2.76099	0.00293413	0.0373847
CNIH2	1.29749	2.13927	0.00294768	0.0375141
RP11-322M19.1	0.800943	4.83437	0.00295596	0.0375761
RP11-58B17.1	-0.724701	4.72718	0.00299875	0.0380325
RDX	-0.958475	7.90478	0.00299869	0.0380325
FSCN1	1.10581	8.13821	0.00301928	0.0382488
DHX32	-1.33125	3.42839	0.00302521	0.03828
DNAJC21	-1.771	5.93292	0.00303415	0.0383491
TMEM44	-1.8867	1.40117	0.00303911	0.0383679
ZNF800	-1.2158	2.49731	0.00305901	0.038531
MSL3	-0.890548	4.41128	0.00305754	0.038531
GABARAPL1	-0.91618	4.55777	0.00309011	0.0388783
FAM126B	-2.08879	2.12017	0.0031365	0.039417
RPL39	-0.929455	9.41615	0.00314154	0.0394355
SAMHD1	-1.25669	4.39383	0.00316052	0.0394493
CCDC75	-2.06401	4.05633	0.00315994	0.0394493
IBA57	1.16181	2.85783	0.0031585	0.0394493
TAF12	0.783526	4.68475	0.0031565	0.0394493
TIE1	1.13104	4.76074	0.00315337	0.0394493
KLHL5	-0.998261	5.70028	0.00316778	0.0394507
CWC25	-1.29508	3.98489	0.00316602	0.0394507
RBM41	-1.97226	1.20838	0.00317204	0.0394591
KIAA0232	-1.63775	2.138	0.00318003	0.039514
WDR47	-1.47272	1.11018	0.00318443	0.0395242
RAP1GAP2	0.983299	4.27829	0.0031903	0.0395525
C16orf52	-1.40656	4.85661	0.00321458	0.0398089
ANGPT1	-1.58201	4.44867	0.00322196	0.0398555
PPP2R2D	1.2166	6.80037	0.00324211	0.0400598
CHD9	-1.4834	4.42476	0.00325357	0.0401116
POU2F2	-0.957625	4.65715	0.00325238	0.0401116
SH3PXD2A	-0.749609	4.64289	0.00327015	0.040271
PRPF39	0.656609	6.39845	0.0032951	0.0404428
PI3	-1.84796	4.8531	0.00329372	0.0404428
2007-03-01	-0.947437	4.75597	0.00329309	0.0404428
RND3	-0.823197	5.63125	0.00330107	0.0404712
MICAL2	-1.15708	6.58894	0.00333769	0.0408294
LRTOMT	1.24386	6.21666	0.00333457	0.0408294
DPAGT1	-0.966223	5.06435	0.00335513	0.0409972
PIGM	-1.34932	4.45671	0.00337245	0.0411178
DZIP3	-1.23804	2.89224	0.00337123	0.0411178
SETD1B	0.812277	4.76742	0.00339828	0.0413871
ICAM1	-2.24982	3.65781	0.00340714	0.0414492
DEDD2	0.943104	4.56548	0.00341336	0.0414791
HBEGF	-0.84719	4.88121	0.00342146	0.0415317
SNTB2	-1.19758	4.7904	0.00342869	0.0415738
ZNHIT6	-1.17082	3.55434	0.00345388	0.0418333
DHTKD1	-1.5227	2.81305	0.00348948	0.0422181
SH3BP4	-1.20758	5.58674	0.00350443	0.0423526
C16orf88	-0.675736	5.73558	0.00352826	0.0425473
CDH2	-0.999201	5.86903	0.0035258	0.0425473
PDZD11	0.858758	6.97291	0.00353239	0.0425506
ANKHD1-EIF4EBP3	-1.04979	5.42886	0.00353724	0.0425626
TRIM41	1.32501	4.26455	0.00355467	0.0426792
COL8A1	-1.00748	3.43237	0.00355409	0.0426792
PPP1R21	0.859785	4.225	0.00356076	0.0427059
JARID2	-0.774227	4.63749	0.00356794	0.0427456
LMAN2L	0.830844	6.87734	0.00359162	0.0429361
UBE2S	-1.56133	8.2633	0.00358795	0.0429361
RP11-90P5.2	0.852409	5.88831	0.00360917	0.0430992
PNPLA2	0.850673	6.30575	0.00364787	0.0434671
TMEM71	1.89931	2.51169	0.00364689	0.0434671
RNF139	0.676021	5.07795	0.00365804	0.0435413
AC145207.1	-1.49972	2.58829	0.00369162	0.0437993
FAM129A	-1.30015	4.67877	0.00369101	0.0437993
FAF1	1.05612	6.99426	0.0036896	0.0437993
AFF3	-1.22194	3.67602	0.00370409	0.043853
DLEU1	1.02077	3.05497	0.00370174	0.043853
NMT2	-0.832704	5.75092	0.00372016	0.043996
HSPB1	0.921816	10.9042	0.00374418	0.0441381
CCDC57	-1.47637	1.45636	0.00374313	0.0441381
UBE3A	-0.98216	6.06693	0.00373785	0.0441381
VASP	-1.23531	5.72267	0.00377205	0.0443246
APLP1	0.68755	5.62182	0.00376907	0.0443246
LSM1	0.847456	5.89096	0.00376726	0.0443246
VPS13C	-1.07573	4.17953	0.00379447	0.0445406
MRPL54	-0.819251	4.41512	0.00380737	0.0446445
AHR	-1.61765	2.26904	0.00381683	0.044708
SETDB1	1.02957	3.93039	0.00383856	0.0448198
LY75	-1.14387	2.754	0.00383825	0.0448198
POLR2J	1.30638	7.97589	0.00383742	0.0448198
MTPN	0.66974	8.20445	0.00384454	0.0448421
APC	-0.807596	4.24705	0.00384913	0.0448483
TFG	0.776187	7.31824	0.00385503	0.0448696
RIOK1	-0.952176	3.2747	0.00392737	0.0456635
PPP5C	1.19781	5.67237	0.0039374	0.0457319
LRP5	-0.910203	2.6126	0.00396537	0.0460083
USP47	-0.979985	5.71286	0.00397464	0.0460674
BRAT1	0.689658	4.36288	0.00400126	0.0463272
NAA25	-1.02581	4.38523	0.00401879	0.0464815
DDX60L	-1.51059	3.80381	0.00402714	0.0465293
SMARCC1	-0.966699	6.42621	0.0040541	0.0467429
HAUS8	0.760793	4.34376	0.00405232	0.0467429
AE000658.22	1.40696	2.41907	0.00407109	0.0468897
ERAP2	-1.56115	4.84243	0.00409748	0.0471445
PHF8	1.14466	4.92183	0.00410645	0.0471985
ZZZ3	-0.755885	4.31249	0.00412312	0.0473408
SRPK2	-1.40628	5.36996	0.00413295	0.0474043
TSHZ3	-0.894775	3.12865	0.00414364	0.0474776
CHD1	-1.72011	4.14193	0.00414943	0.0474946
KCTD20	-1.21617	4.4604	0.00416982	0.0476292
TOMM34	0.693651	8.51772	0.0041672	0.0476292
ADAMTS6	-1.43189	3.13037	0.00418096	0.047707
ITSN1	-1.48777	5.23705	0.00419703	0.0478409
MSH3	-0.985888	4.06688	0.00421537	0.0480004
TXLNG	-0.947481	3.8381	0.00422278	0.0480352
KIF5B	-0.868675	6.92269	0.00424563	0.0482454
PCMT1	0.640362	6.51138	0.00426287	0.0482921
RPS6KA4	-1.18546	5.52132	0.00426187	0.0482921
TEX264	0.909344	4.16144	0.00426089	0.0482921
CCDC106	1.24334	1.70193	0.0042847	0.0484897
ZNF185	0.989315	5.58661	0.00429581	0.0485158
UBN2	-1.65973	2.49811	0.00429411	0.0485158
SNX22	-1.19994	4.1242	0.00430967	0.0485729
SDR39U1	0.651036	5.12992	0.00430865	0.0485729
VEZT	-1.54788	4.66434	0.00433619	0.048822
RRS1	-0.894672	5.53364	0.00435538	0.0489881
TRIP12	-0.706291	6.40469	0.00437755	0.0491372
GNA11	-1.43147	5.64874	0.00437646	0.0491372
EZR	0.911012	8.18719	0.00440174	0.0493085
OSBPL8	-1.58908	5.08185	0.0043985	0.0493085
AC093484.6	0.888309	10.18	0.00440649	0.0493116
C10orf118	-1.8258	3.08674	0.00442377	0.0494548
CEP350	-1.81657	2.39596	0.00443394	0.0495183
PAQR7	-1.38957	3.90667	0.0044673	0.0498405
USP4	-0.931873	3.73064	0.00449314	0.0500781
BAZ2A	-0.922773	5.51525	0.00450884	0.0502024
DLG1	-0.799049	6.77794	0.00451443	0.050214
STEAP3	1.11483	3.64234	0.00452404	0.0502196
APH1B	1.03439	3.68941	0.00452366	0.0502196
DSTYK	-0.838254	5.04955	0.00453221	0.0502597
GPR153	0.950311	4.0612	0.00456666	0.0505401
BATF3	0.868669	5.05519	0.00456407	0.0505401
ZFYVE9	-2.41029	1.51981	0.004572	0.0505485
WDFY1	-0.814444	4.53736	0.00460996	0.0505629
ACAD11	-1.14281	1.76476	0.00460586	0.0505629
CTSB	-0.837246	9.42015	0.00460467	0.0505629
SRSF6	0.559953	7.88229	0.00459778	0.0505629
DFFA	-0.856364	6.43839	0.00459611	0.0505629
HLTF	-2.00067	3.61061	0.00459283	0.0505629
BCL7A	-1.54671	2.98992	0.00459153	0.0505629
C9orf89	1.06052	5.49504	0.00458969	0.0505629
DIAPH3	-1.48928	4.08695	0.00462335	0.0506594
TSPAN10	1.41361	4.31103	0.00462958	0.0506774
AMH	1.3556	1.96254	0.0046627	0.0509893
RNF207	0.993144	4.25899	0.00467092	0.0510286
PIN1	0.764209	6.21834	0.00468981	0.0511843
DUSP9	1.28704	2.16658	0.00470874	0.0513401
GOLIM4	-1.61925	4.98414	0.0047203	0.0514154
CSTA	-1.448	3.3776	0.00474175	0.0514459
YTHDF3	0.771513	7.62111	0.00474062	0.0514459
WBSCR22	-1.07645	5.39098	0.00473577	0.0514459
C19orf12	0.778282	4.40873	0.00472861	0.0514459
XDH	-1.13659	4.46663	0.00475605	0.0514997
ZNF687	0.762094	4.11769	0.00475451	0.0514997
ELOF1	0.774445	6.42411	0.00478462	0.0517583
AL671710.1	0.923986	4.63901	0.00483294	0.0520769
SRP19	-1.01605	5.34815	0.00483158	0.0520769
ST3GAL1	-1.0548	4.89977	0.00482709	0.0520769
MGA	-1.36369	3.24418	0.00482348	0.0520769
MFAP5	1.44429	6.11273	0.00484062	0.0521087
SUPT5H	1.26564	6.79055	0.00485051	0.0521643
ZDHHC3	0.574745	6.64178	0.00491322	0.0525314
PAPD5	-0.911815	5.76261	0.00491069	0.0525314
UBE2E1	0.605244	7.43472	0.00490861	0.0525314
LOXL2	-1.00855	7.81373	0.00490646	0.0525314
KIAA1524	-1.85727	3.29356	0.00490565	0.0525314
AKAP17A	-1.08376	4.66265	0.00489074	0.0525314
CLCN5	-0.946203	3.48642	0.00494275	0.0527449
AC026271.1	-0.947147	2.70024	0.00493822	0.0527449
TAX1BP1	-1.00026	5.76054	0.00494833	0.0527535
COMMD9	0.599571	5.61327	0.00498317	0.0530736
FAM98C	0.873416	4.62304	0.00500997	0.0532563
RP4-717I23.3	-1.46605	1.4927	0.00500986	0.0532563
CCNE2	-1.21523	3.9805	0.00502291	0.0533425
ZMYND11	-1.20113	3.93353	0.00504305	0.0534535
RNF7	0.666963	5.8834	0.00504239	0.0534535
TIPRL	-0.602692	5.11074	0.00505265	0.0535038
XPC	-1.54044	4.20481	0.00511354	0.0540448
FAM208A	-0.772439	4.64684	0.00511032	0.0540448
NR2F2	-1.05386	7.37095	0.00513589	0.0540739
NAP1L1	-0.772143	9.80208	0.00513417	0.0540739
FAM120C	0.830395	3.82749	0.00513081	0.0540739
BMP4	-1.4675	2.49211	0.00512825	0.0540739
DIDO1	0.679704	5.95543	0.00515083	0.0541794
TMEM219	0.867294	6.53489	0.0052061	0.0547087
MTHFD1	0.797285	6.74232	0.00521621	0.0547627
EXOSC5	1.2628	5.26928	0.00525778	0.0551468
SCN9A	-1.59014	3.50303	0.00531183	0.0556079
TJAP1	2.02486	5.0429	0.00530869	0.0556079
VSIG10	-0.739985	4.7243	0.00532772	0.0556686
ZCCHC9	-1.95233	3.11541	0.00532586	0.0556686
CCDC97	0.785744	3.31328	0.00535819	0.0558812
ZHX1	-1.05724	4.3522	0.00535537	0.0558812
DDX28	0.730501	4.37241	0.00537095	0.0559086
AMN	-1.37704	2.43463	0.00537061	0.0559086
NAA60	1.07607	5.26189	0.00537909	0.0559405
FKTN	-1.0532	3.58816	0.00541144	0.056171
STK38	-1.18833	4.81066	0.00541102	0.056171
NCKAP5	-1.7138	2.26184	0.00544264	0.0562304
FOXO1	-1.34401	1.50968	0.00543923	0.0562304
SNTA1	1.40812	6.67406	0.00543526	0.0562304
ALMS1	-1.1936	3.67065	0.00543478	0.0562304
CPNE7	-1.41397	4.85764	0.00543282	0.0562304
PDIA5	-1.35904	3.09907	0.00546689	0.0564281
CAP1	-0.812348	8.02476	0.00547962	0.0565066
SREK1IP1	-0.857969	5.28518	0.0054906	0.0565143
KIAA1109	-1.5685	3.35318	0.0054903	0.0565143
EIF3J	-1.10259	6.76421	0.00550148	0.0565207
AAK1	-1.83629	5.5935	0.00549684	0.0565207
KRT19	1.07855	11.2443	0.00551818	0.0566396
NAA15	-1.28231	5.01276	0.00554819	0.0567366
PMF1	1.06197	4.97532	0.00554404	0.0567366
UBE2E3	0.577097	5.82972	0.00554054	0.0567366
AC090699.1	0.672555	8.48402	0.0055352	0.0567366
SLC39A10	-0.644711	4.84843	0.00558474	0.0570046
TET1	-1.51278	1.31828	0.00558174	0.0570046
H2AFX	-1.04205	5.508	0.00562741	0.0573871
C20orf194	-1.50514	3.10289	0.0056342	0.0574033
POLR2A	0.639651	7.50581	0.00566887	0.0577032
SULF1	-1.44986	5.11712	0.00568819	0.0578465
SUSD3	1.10792	4.64123	0.00570492	0.0578567
SPR	-0.717584	5.63462	0.00570423	0.0578567
SAT2	0.97926	5.13093	0.00569881	0.0578567
SPATS2	-0.724012	6.11987	0.00573328	0.0580376
TAF2	-1.29124	5.2628	0.00572928	0.0580376
FKBP1B	1.04599	3.33369	0.00575049	0.0581585
BCL10	-1.06012	3.04668	0.00577685	0.0583715
BRI3BP	-0.638036	5.94729	0.00578809	0.0583783
LSM14B	-0.917028	4.49312	0.00578321	0.0583783
B3GNT5	-0.931305	1.90818	0.00579673	0.058412
NPPA-AS1	1.31859	1.98195	0.00580449	0.0584368
APBB3	1.02634	2.52284	0.00583778	0.0586649
C17orf85	-0.707162	4.54174	0.00583248	0.0586649
MRPS21	0.821615	7.19898	0.00586152	0.0588499
DSTN	-0.64442	8.0584	0.00593959	0.0594174
OSBP	-1.074	4.3193	0.00593771	0.0594174
MLLT10	-1.39568	2.47088	0.00593696	0.0594174
SEC63	-0.858677	5.36687	0.00593275	0.0594174
CHAF1A	-0.772858	5.76757	0.00596834	0.059651
PTOV1	0.830914	6.37831	0.00599861	0.059737
ALG12	0.924635	4.6199	0.00599777	0.059737
AC104135.3	-1.11017	2.82661	0.00599316	0.059737
STK19	-1.17224	3.30342	0.00598774	0.059737
SH2B1	1.41126	5.33338	0.00601903	0.0598864
RAD54L2	-1.50185	3.83634	0.00602499	0.0598917
FAM101B	-0.906093	5.8513	0.00605142	0.0601003
PNN	-1.2099	5.71676	0.00613318	0.0606937
TMEM2	-1.34726	3.08894	0.00613242	0.0606937
RRM2	0.75399	8.4472	0.00613231	0.0606937
FKBP14	-1.27133	3.35989	0.00613173	0.0606937
ANKRD9	0.898597	5.33916	0.0061506	0.0608115
PLA2G6	1.74228	1.46621	0.00616329	0.0608825
UBA6	-1.1069	5.60771	0.0062019	0.0612091
AXIN1	0.822116	4.59746	0.00623106	0.061442
PPP6C	0.534836	6.87024	0.00624231	0.0614979
SEMA4F	0.608299	4.72201	0.00627353	0.0615308
COLEC10	1.57532	2.51785	0.00627138	0.0615308
FAM203A	1.19646	3.30594	0.00626598	0.0615308
RP11-762I7.5	0.619578	6.80084	0.00626475	0.0615308
ARHGDIB	0.618357	5.98521	0.00626303	0.0615308
KIF15	-1.69984	3.08797	0.00628327	0.0615716
PCDHA12	-1.30152	2.89737	0.00630177	0.0616434
LPXN	-0.83009	6.48078	0.00629673	0.0616434
UBB	0.814605	10.248	0.00632763	0.0618415
CCDC66	-1.60874	2.76395	0.00633725	0.0618807
BCLAF1	-1.0249	5.94914	0.00634605	0.0619119
SEMA3A	-1.20725	3.18249	0.00635913	0.06193
CFDP1	-1.26326	4.8757	0.00635669	0.06193
BMPR2	-0.702717	5.38684	0.00638641	0.062086
ATPAF1	0.631551	4.43656	0.00638551	0.062086
TSPAN14	-0.94107	6.79799	0.00639957	0.0621592
RP11-660L16.2	1.22828	3.15049	0.00640967	0.0622026
SUGP1	0.977217	5.1216	0.00643618	0.0624049
ZBTB7A	-1.01367	6.64212	0.00645182	0.0625017
NXT2	0.751726	3.57048	0.00646134	0.062539
TGIF2	-0.887797	2.48836	0.00649839	0.0628424
NXPH4	0.982727	3.14816	0.00653815	0.063006
DST	-1.39712	5.74303	0.00653737	0.063006
MRPL44	0.690949	4.81029	0.00653576	0.063006
MTMR4	0.83787	5.39536	0.00652275	0.063006
KCTD7	0.595344	5.73266	0.006586	0.0631913
ITM2A	1.1335	2.58365	0.0065824	0.0631913
ZCCHC6	-1.03285	4.35934	0.00657971	0.0631913
ARMC5	-1.24569	3.2703	0.00657306	0.0631913
VCP	0.67272	8.60248	0.00656775	0.0631913
SPEF2	-1.2117	1.97763	0.00660567	0.0632699
SFSWAP	-1.21132	5.0257	0.00660091	0.0632699
C4orf34	-1.25074	2.50598	0.00661259	0.0632813
TMEM98	0.756732	6.64957	0.00662295	0.0633255
C9orf9	0.944593	2.73783	0.00666815	0.0637025
SLIT2	-1.23347	2.74587	0.00667712	0.063733
SNRPA	1.15764	6.59387	0.00671916	0.0640788
SLC17A5	-0.935609	1.91788	0.00675695	0.0643835
MT1P3	-0.671542	5.34107	0.00681171	0.0648493
SMC2	-1.30323	5.88969	0.00684236	0.065085
ASPHD2	-1.24253	1.79814	0.0068619	0.0652147
BEX5	-0.909128	3.38017	0.00687091	0.0652441
ZDBF2	-1.98472	1.73483	0.00691772	0.0656321
ZNF45	1.12646	2.90679	0.00692731	0.0656666
MAPKBP1	-1.728	3.61347	0.00695084	0.0658331
ESRRA	0.562059	8.30554	0.0069603	0.0658662
KPNB1	-0.740967	9.60601	0.00697579	0.0659562
SNRPB	0.793994	9.06711	0.00698247	0.0659628
ANKRD36	-2.29919	2.68729	0.00700677	0.0661358
PINX1	0.835974	4.63988	0.00704564	0.0664458
CDC42EP4	1.74659	7.24541	0.00706708	0.0665342
GMDS	1.11726	4.50298	0.0070622	0.0665342
SEC31A	-1.038	5.30973	0.00708691	0.0666641
JMJD1C	-1.39172	4.69668	0.00710124	0.066742
UACA	-0.992504	5.8035	0.00712148	0.0668183
PLCD4	-1.49552	1.57347	0.00712088	0.0668183
KIN	-1.82038	2.28951	0.00714122	0.0669466
JAK1	-0.971689	5.6677	0.0072197	0.0675676
RNF115	-0.679488	5.41929	0.00721882	0.0675676
ZNF791	-1.18808	4.39789	0.00722617	0.0675708
MNS1	-1.15917	2.61457	0.00723551	0.0676008
USP35	0.815363	3.24265	0.00724492	0.0676315
DLST	0.585172	5.82035	0.00727999	0.0678441
PSMD1	-0.597645	8.07474	0.00727884	0.0678441
ANAPC13	-0.699866	5.87238	0.00728717	0.0678537
WWC2	-1.6696	4.40881	0.00729959	0.0678548
TIGD3	1.11995	1.47317	0.00729521	0.0678548
EFCAB4A	0.812094	5.11002	0.00736036	0.0683046
P2RX4	-1.36253	1.44972	0.0073603	0.0683046
CLDN14	-1.62276	3.10197	0.00736704	0.0683092
BABAM1	0.681454	5.73209	0.00738343	0.0684037
ATF6	-0.731644	4.64552	0.00739592	0.0684619
JAM3	0.672878	7.15999	0.00741361	0.0685681
CAPG	1.37672	8.93815	0.00742507	0.0686166
ZNF217	0.684581	4.52856	0.00744966	0.0686713
POLDIP3	0.805243	5.57077	0.00744654	0.0686713
FAHD1	-1.3887	4.91791	0.00743728	0.0686713
POLK	-1.16952	3.73454	0.00746676	0.0687714
EZH2	-0.682022	4.86385	0.00748586	0.0688899
C1orf122	0.696952	6.13654	0.00751212	0.0690739
PPP3CA	-1.42522	5.6098	0.00752042	0.0690927
H2AFZ	1.16766	10.1667	0.00753597	0.0691779
AIMP1	-1.00777	5.35461	0.00758289	0.0695508
DNTTIP2	-1.12566	4.3839	0.00759694	0.0696218
EIF1AX	-0.753485	7.68169	0.00762522	0.069823
UBXN4	-1.19415	6.44062	0.00766217	0.0699871
ZC3H8	-1.87294	3.31425	0.00766089	0.0699871
CLOCK	-1.69815	2.49482	0.00765357	0.0699871
CEP104	-1.19797	3.8556	0.00767971	0.0700893
RIOK3	-1.11141	5.27582	0.00768936	0.0701194
RGS4	-1.06359	5.94849	0.0077237	0.0703743
RAB34	1.01528	7.93245	0.00773022	0.0703757
CETN2	-0.723536	6.08122	0.00774265	0.0704306
APOOL	-1.92953	2.36565	0.00778359	0.0705124
TMEM18	-0.737622	6.72712	0.00777955	0.0705124
ANO6	-1.64151	4.78908	0.00777141	0.0705124
CENPBD1	-1.45159	2.48341	0.00776785	0.0705124
AC006213.1	1.09815	4.08886	0.00776654	0.0705124
IFIT1	1.01585	3.86405	0.00784621	0.0710214
PYROXD1	-0.676562	5.62373	0.0078938	0.0713936
C19orf40	-1.21711	2.12532	0.00790043	0.0713951
MTCH1	0.650825	8.76063	0.00795952	0.0716941
RPS5	0.95045	10.8132	0.00795826	0.0716941
STAT5B	-1.20739	3.07023	0.00794748	0.0716941
DCHS1	1.66805	3.07906	0.00794364	0.0716941
MAGI2-AS3	-0.925753	3.38821	0.00798813	0.0718346
LRP6	-1.14322	2.64349	0.00798786	0.0718346
WDR92	-0.678662	5.4167	0.00800087	0.0718905
ADD3	-1.15537	5.17245	0.00802593	0.072057
WNK1	-0.753351	6.56729	0.00804714	0.0721887
AC015987.1	0.814561	7.96665	0.00807079	0.0722247
ATP1B3	-0.788008	6.96742	0.00806905	0.0722247
PGK1	0.69507	8.31922	0.00806629	0.0722247
ARHGAP27	0.777465	4.18336	0.00814667	0.072668
RP5-886K2.3	0.953289	3.77654	0.00814196	0.072668
CWC27	-1.02453	4.46758	0.00814009	0.072668
DCLRE1C	-0.898014	2.41829	0.00813062	0.072668
OSBPL1A	-0.779801	4.44543	0.00821583	0.0730488
ZNF148	-1.25743	4.32601	0.00821556	0.0730488
NDUFAB1	0.792735	8.0796	0.0082043	0.0730488
DNAJC2	-1.07117	4.72987	0.00820042	0.0730488
EIF3K	0.7547	8.24253	0.00823734	0.0730634
FLI1	0.814971	4.52261	0.00823569	0.0730634
EPB41L4A	-0.812403	3.21946	0.0082241	0.0730634
IQSEC1	0.91259	4.852	0.00825491	0.0731604
RALGPS2	1.0308	3.83766	0.00826938	0.0732298
ACOT8	0.878209	5.96134	0.00830118	0.0734525
UHMK1	-0.818004	5.13161	0.00835002	0.0735308
RAB3GAP2	-0.920901	5.25061	0.00834886	0.0735308
CASP8AP2	-2.12683	2.35912	0.00834698	0.0735308
MIDN	-0.871869	6.58009	0.00834203	0.0735308
C17orf65	0.958672	3.36376	0.00832823	0.0735308
NUAK1	-1.41744	3.59562	0.00832732	0.0735308
NIT1	0.773529	3.46622	0.00837205	0.073666
NCOA7	-1.23648	2.42569	0.00837924	0.0736706
CIR1	-0.784814	5.58245	0.0083976	0.0737732
RBMS1	-1.44266	6.35351	0.00843034	0.0740019
PCGF5	0.615139	5.27754	0.0084621	0.0742216
SCARA3	1.17743	6.20362	0.00847885	0.0743095
NAGPA	0.671934	4.356	0.0084954	0.0743954
MFHAS1	-0.794546	5.66855	0.00854176	0.0746829
AC133919.6	1.10564	2.96107	0.00853934	0.0746829
PPFIA1	-1.0664	5.43931	0.0085597	0.0747213
C5orf32	-1.10345	3.69122	0.00855941	0.0747213
ATAD5	-2.83177	1.87396	0.00862073	0.0751945
GPRC5A	0.914565	8.75734	0.00862812	0.0751996
RAD50	-1.18625	5.36687	0.00868176	0.0754288
TP53	0.998215	5.19836	0.00867995	0.0754288
MTRNR2L8	-2.43389	4.42173	0.00867572	0.0754288
PHIP	-1.29533	5.07336	0.0086741	0.0754288
CDK9	-1.33861	1.50348	0.00877763	0.0759626
ZNF526	-1.43713	1.74224	0.00877696	0.0759626
TMF1	-1.53349	3.11583	0.0087698	0.0759626
UCP2	1.07967	4.15337	0.00875917	0.0759626
CPSF6	0.559593	5.58827	0.0087541	0.0759626
YWHAQ	0.583459	10.3072	0.00878907	0.076002
USP14	-0.858309	5.96243	0.00880367	0.0760686
USP31	-0.835386	4.08125	0.00884225	0.0763422
APOC1	1.37122	2.83228	0.00889693	0.0767543
CCNE1	0.768999	4.26686	0.00890711	0.0767821
CEP112	-1.16047	2.05958	0.0089209	0.0768409
PM20D2	0.686534	4.60561	0.00894153	0.0769585
BTF3	0.662211	8.95141	0.00895837	0.0770434
ASAP1	-0.741756	8.52921	0.00897361	0.0771144
OSGEPL1	-1.09322	2.65835	0.0089969	0.0772543
FAM208B	-1.08373	3.70973	0.00900919	0.0772997
YTHDC1	-1.25389	5.21114	0.00901919	0.0773254
AP000695.4	-1.58429	3.07332	0.00908764	0.0776708
RP1-239B22.1	-1.86927	2.1528	0.0090846	0.0776708
ANAPC2	-1.58593	1.50666	0.00907671	0.0776708
ALDH2	-0.616334	4.3141	0.00907593	0.0776708
KIAA0182	-1.09717	3.94939	0.0091278	0.0778332
SYS1-DBNDD2	0.999946	6.032	0.00912561	0.0778332
DBNDD2	0.999946	6.032	0.00912561	0.0778332
KCNS1	0.924267	3.3964	0.00915422	0.0778779
CAPZB	-0.898896	8.21537	0.00915322	0.0778779
MED29	-0.931928	4.04867	0.00914982	0.0778779
SECISBP2L	-0.78746	3.97979	0.00919482	0.0781631
ANKRD32	-1.4634	2.90328	0.0092303	0.0783439
NIT2	1.22354	5.99525	0.00923029	0.0783439
SASS6	-1.46969	1.93544	0.00930685	0.0788723
TRIM38	-1.27528	2.54984	0.00930159	0.0788723
SALL2	1.21059	2.55631	0.00933652	0.079063
GLA	-0.860443	2.30961	0.00935505	0.0791593
YARS	0.576636	6.22309	0.00936605	0.0791915
MAP3K6	-0.586156	4.20542	0.00938092	0.0792565
CDKAL1	0.597189	4.56312	0.00942397	0.0795594
ATAT1	1.6128	1.45166	0.00949182	0.0800098
C1R	-1.59805	4.74003	0.00948481	0.0800098
HPS3	0.687496	3.90958	0.00951827	0.0801103
SEC24D	-0.9872	3.73803	0.0095132	0.0801103
DLK2	1.00257	3.93703	0.00952736	0.0801257
KIAA1462	-1.3485	2.44754	0.00954949	0.0802507
CTR9	-1.03207	5.55959	0.00962758	0.0807224
TMX4	-0.733185	4.57669	0.00962108	0.0807224
FAM65A	0.667578	6.81922	0.00961507	0.0807224
SVIL	-1.23807	2.09334	0.00964652	0.0807585
ZNF25	-1.17776	1.92404	0.00964259	0.0807585
C12orf51	-0.899621	3.62027	0.00967627	0.0809461
RP11-571M6.7	0.681487	6.09279	0.00968881	0.0809896
MICB	0.896422	5.68071	0.00975085	0.0814465
RP11-529H20.5	0.969309	1.59868	0.00977864	0.0815552
CDC73	-1.10509	3.46291	0.00977129	0.0815552
RP11-783K16.5	1.02802	5.2852	0.00981259	0.0817148
SCYL1	0.806063	7.25524	0.00980727	0.0817148
CWF19L1	0.78612	4.43051	0.00983678	0.0818545
HIF1A	-0.756685	6.36354	0.00985873	0.0819753
ISYNA1	-0.851764	4.62356	0.00986853	0.081995
MPP5	-0.783763	5.11195	0.00990172	0.0822089
SMCR7L	-0.61389	5.51434	0.00991455	0.0822535
RP4-758J18.3	0.877391	6.56401	0.00992425	0.0822721
KIAA2018	-1.32092	2.65658	0.00994051	0.0823451
ATP5B	0.961307	8.82381	0.00994911	0.0823545
POLR3D	-1.14187	3.81108	0.00996148	0.082395
BZW2	-0.754695	4.89579	0.00998443	0.082523
HPS5	-0.917372	3.424	0.00999475	0.0825465
CCDC88A	-1.59021	5.716	0.0100026	0.0825497
ATM	-1.01507	4.3383	0.0100416	0.0827474
RP4-758J18.2	0.875454	6.5646	0.0100362	0.0827474
FANCC	0.817757	2.88336	0.0100867	0.0829336
TNXB	-1.25582	1.40861	0.0100851	0.0829336
RYBP	-0.769411	5.0582	0.0100754	0.0829336
RABGEF1	0.549245	5.38664	0.0100952	0.0829419
SLC44A2	0.99203	6.4319	0.0101124	0.0830207
MRPS34	0.68722	7.32724	0.0101275	0.0830835
SLC38A1	-1.41232	4.32558	0.0101384	0.0831105
MT-ND2	-0.769422	12.103	0.0101487	0.0831335
CTGF	-0.994779	4.45577	0.0101602	0.0831657
ZNF566	-1.13066	2.24937	0.0102013	0.0833784
SNRNP27	-1.54715	5.87683	0.0101948	0.0833784
CTU1	1.18584	3.69435	0.0102167	0.0833807
MPRIP	0.913474	9.56178	0.0102145	0.0833807
RP13-463N16.6	1.23043	2.65599	0.010236	0.0834764
PCBD1	0.783454	6.93305	0.0102796	0.0837084
RP3-508I15.19	0.844466	4.57067	0.0102749	0.0837084
MTA2	1.17805	7.63558	0.0103264	0.0840278
TTLL5	-0.742128	4.90616	0.0103817	0.0843534
CKAP2L	-0.95179	6.26166	0.0103789	0.0843534
NPEPL1	0.866744	3.89039	0.010409	0.0844507
LDHB	0.651685	9.12357	0.0104063	0.0844507
CDC42BPB	-1.01402	5.62853	0.0104202	0.084479
LRFN4	-0.986132	3.3958	0.0105054	0.0849824
2008-03-01	-0.648069	3.97689	0.0105004	0.0849824
BNC2	-0.810016	5.08625	0.0105002	0.0849824
ST3GAL4	-1.05821	2.94387	0.0105585	0.0853497
AC009475.2	-1.56118	3.979	0.0106031	0.0855851
TXNL4B	0.908502	3.44765	0.0105971	0.0855851
C14orf118	-1.21111	1.95352	0.0106324	0.0857586
BRD7	-0.949189	4.37841	0.010641	0.0857658
E2F7	-1.33417	3.55501	0.0106651	0.085834
ARHGAP32	-1.00759	3.16105	0.0106599	0.085834
TNFRSF12A	-1.02705	5.62603	0.0106956	0.0860168
AKAP8	-0.609	4.53598	0.0107116	0.0860825
MICAL3	-1.16232	2.65133	0.0107511	0.086212
AURKB	1.07311	7.36245	0.0107476	0.086212
YY1	-0.619926	6.30354	0.0107457	0.086212
MAEA	0.744994	6.83344	0.0107614	0.0862319
ZNF611	-2.75968	2.10571	0.0108131	0.0865833
MARVELD2	-1.26734	1.48603	0.0108334	0.086683
ALKBH4	-1.08258	2.73966	0.0108579	0.0867528
RARG	-0.952478	4.33373	0.0108554	0.0867528
ANKHD1	-0.79337	5.72041	0.0108677	0.0867683
RELT	0.771141	4.93416	0.0108777	0.0867855
AP1S3	-1.93662	5.17968	0.0109131	0.0868799
CCT3	1.22113	8.81325	0.010908	0.0868799
MAML2	-1.23039	3.22252	0.0108997	0.0868799
C11orf83	0.996556	6.75294	0.0109302	0.0869531
ZNF589	-1.36536	1.71591	0.0109857	0.087081
RP11-656D10.6	0.684133	3.09989	0.0109825	0.087081
EIF3E	-1.07097	7.14883	0.0109817	0.087081
ZNF292	-1.68468	3.57845	0.0109675	0.087081
NUDCD1	-1.06297	4.40442	0.0109628	0.087081
PCNX	-0.657629	4.41172	0.011006	0.0871789
KIF20A	0.950814	5.32064	0.0110462	0.0871847
FAM175A	0.769446	5.83066	0.011046	0.0871847
GDF15	-0.905155	7.26632	0.011046	0.0871847
FBRSL1	0.551562	5.85726	0.0110418	0.0871847
CASP2	-0.584861	5.10438	0.0110412	0.0871847
KHNYN	0.53859	5.61858	0.011056	0.0871996
RAB5A	0.730915	5.91869	0.0111377	0.087593
PPP1R37	-1.51476	3.31841	0.0111354	0.087593
SNX12	0.710471	7.14698	0.0111282	0.087593
SRSF10	-0.601215	5.04945	0.0111202	0.087593
RPL18A	-1.12475	0.417793	0.0111855	0.0876567
UBLCP1	-1.04538	3.7479	0.0111852	0.0876567
AL513497.1	1.19914	6.15897	0.0111846	0.0876567
DIP2A	-0.670759	4.42866	0.0111815	0.0876567
RCE1	0.792153	4.92408	0.0111665	0.0876567
TLE4	-1.57851	4.95502	0.0112049	0.0877468
TULP4	0.957347	4.43982	0.0112616	0.0880029
KCNAB1	-1.43971	4.70808	0.0112575	0.0880029
PMP22	0.727559	5.5872	0.0112523	0.0880029
MKI67	-0.676336	7.83132	0.0113137	0.0883478
ARID5B	-1.08558	4.52456	0.0114063	0.0883827
MAP1A	-0.946651	6.63593	0.0114052	0.0883827
ANKRD18A	-2.47946	1.66866	0.011399	0.0883827
UBR5	-0.884022	5.96771	0.0113956	0.0883827
CD3EAP	-0.623033	6.01515	0.0113858	0.0883827
TBX3	-0.722099	5.52263	0.0113698	0.0883827
ADAM15	-1.24973	5.84956	0.0113663	0.0883827
MGAT2	0.788672	3.71093	0.0113527	0.0883827
RP11-649E7.5	0.788672	3.71093	0.0113527	0.0883827
BTBD6	0.52754	5.69201	0.0113478	0.0883827
ISY1	0.608745	7.22436	0.0113451	0.0883827
KIAA0141	0.881287	5.35644	0.011425	0.0884658
RGS3	-0.834954	4.92547	0.0114496	0.0884695
GRIN3B	0.875525	6.51378	0.0114422	0.0884695
CDC37	0.852197	9.58434	0.0114349	0.0884695
QTRTD1	-1.41654	2.18574	0.0114594	0.0884837
SSBP4	-0.689029	4.77385	0.0115331	0.088742
BLCAP	-0.601814	5.53674	0.0115259	0.088742
C1orf9	-1.00897	2.75012	0.0115226	0.088742
FBRS	0.831384	5.93346	0.0115198	0.088742
ADSS	-0.995276	3.84354	0.0115185	0.088742
RP11-783K16.13	1.13878	5.06134	0.0115896	0.0890527
TBC1D22B	0.970154	3.20734	0.0115861	0.0890527
PLBD1	1.05289	3.46759	0.0115991	0.0890635
LNX1	-1.03853	4.81759	0.0116104	0.0890884
RALA	-0.621973	5.88096	0.0116574	0.0892006
RPAP3	-1.12502	4.2364	0.0116569	0.0892006
PCM1	-0.994074	4.66417	0.0116518	0.0892006
PDS5B	-1.54431	3.48578	0.0116472	0.0892006
COL12A1	-0.906145	3.62859	0.0117089	0.0895327
MPP1	0.922235	5.56135	0.0117329	0.089654
TRAF4	-0.65466	4.52518	0.0117546	0.0897577
FAM171A1	-1.31868	4.79077	0.0117672	0.0897922
LARS	-0.664532	5.54781	0.0118137	0.0900225
DBR1	-1.14361	2.28268	0.0118129	0.0900225
BAG1	0.756015	5.50741	0.0118912	0.0903008
BTBD10	-0.893818	5.44246	0.0118847	0.0903008
PITPNM3	-1.24922	2.6669	0.0118794	0.0903008
B2M	-0.917011	9.78727	0.0118718	0.0903008
CP	0.740686	3.79221	0.0118715	0.0903008
POLD3	-1.09266	4.05026	0.0119248	0.0904317
C22orf25	0.963464	5.09263	0.0119182	0.0904317
EIF2C2	-1.52716	3.72661	0.0119436	0.0905121
SGK3	-1.06444	2.45938	0.0119564	0.0905466
RP11-536K7.3	-1.07635	2.92914	0.0119989	0.0908063
SUDS3	-0.857023	4.59967	0.012025	0.090942
KIF4A	0.687651	6.13895	0.0120729	0.0912415
FER	-0.953086	4.00045	0.0120852	0.0912718
ZMYM3	0.736682	5.41425	0.0121351	0.0914606
DHX33	-0.794227	5.13677	0.0121278	0.0914606
ZCCHC7	-1.00548	3.07112	0.0121243	0.0914606
SAMD11	0.621239	5.92471	0.0121681	0.0915844
AATF	0.95054	7.34922	0.0121608	0.0915844
TRIM69	1.28073	1.53702	0.01221	0.0916501
KIAA1430	-0.91078	4.33898	0.0122029	0.0916501
ATP5O	0.769765	9.2423	0.0122011	0.0916501
STAT6	0.604649	6.56851	0.0121918	0.0916501
IQCG	-1.30489	1.76978	0.0122526	0.0919074
BASP1	-0.914891	9.75825	0.0122884	0.0921132
BTBD2	0.678879	6.15532	0.0123293	0.0923566
IDH2	0.977646	4.30215	0.0123424	0.0923922
KLHDC3	1.08952	5.79861	0.0123621	0.0924768
AC073641.2	0.72536	3.99952	0.0123814	0.0925585
C9orf174	-1.46506	0.961905	0.0124251	0.0927597
NUDT5	0.569504	5.82563	0.0124191	0.0927597
MCOLN1	-1.52202	0.788434	0.012456	0.0928016
RABEP1	-0.993381	4.95059	0.0124508	0.0928016
MAF1	1.07369	8.4972	0.012441	0.0928016
ATAD1	-0.707894	4.69606	0.0124659	0.0928128
SRPX2	-1.22273	3.01297	0.012487	0.092907
TBC1D4	-0.729385	4.00962	0.0125193	0.0930846
TBCB	1.02331	8.35624	0.0125435	0.0932017
SLC25A1	1.08968	7.52485	0.0125715	0.0933472
RP11-123B3.6	-1.04722	1.57849	0.0126262	0.09369
ERF	-1.14413	3.78733	0.012649	0.0937961
AC007401.2	-1.25922	0.798585	0.0127108	0.0940016
RUNX1	0.582728	6.30784	0.0127106	0.0940016
TOB2	-0.772288	3.92986	0.0127025	0.0940016
PLSCR3	0.758902	6.83994	0.0126903	0.0940016
WDR62	1.10402	3.20802	0.0127291	0.0940739
DENND2D	-0.927059	1.29396	0.0127846	0.0942949
NEGR1	-1.05035	2.49397	0.0127844	0.0942949
SDF4	-0.721452	7.44523	0.0127819	0.0942949
PLEKHA2	0.528567	5.83624	0.0128245	0.0944627
SLC25A37	-0.635289	6.6628	0.0128231	0.0944627
USP16	-1.43767	3.20045	0.0128394	0.0945094
RNF13	-1.01851	2.92413	0.0128649	0.094571
C6orf108	1.39245	5.66239	0.0128621	0.094571
TMEM209	-1.06117	1.95729	0.012874	0.0945751
ASH2L	-1.15301	3.28376	0.0128966	0.0946784
FGFR1	-0.709703	6.10657	0.0129779	0.0951486
ARPC5L	-0.55793	6.51863	0.0129701	0.0951486
RPL18	0.876498	10.7368	0.0130534	0.0955749
ZNF689	-0.86275	2.56075	0.013046	0.0955749
CD97	1.07766	5.57877	0.0130992	0.0957829
SAMD4B	-1.61466	4.89497	0.0130951	0.0957829
PHF3	-1.50611	3.73224	0.0131236	0.0958975
EGFL8	0.753935	5.67435	0.0131478	0.0960109
COPZ1	0.752469	7.34707	0.0131818	0.0961318
C19orf10	0.949834	7.94919	0.0131739	0.0961318
PDCD11	-0.985369	5.23846	0.0133036	0.0968924
TMEM97	-0.745597	6.4025	0.0132973	0.0968924
SERPINE2	-0.757895	7.69179	0.0133648	0.0970179
KIF14	-0.735742	4.15339	0.0133567	0.0970179
VPS72	0.925912	6.03803	0.0133536	0.0970179
CTDSPL2	-0.778384	4.26085	0.0133474	0.0970179
DPF2	0.482235	6.2061	0.013332	0.0970179
CTD-2292P10.4	1.16504	4.45917	0.0134135	0.0972437
WIPI2	-0.638252	5.96809	0.013406	0.0972437
ZNF644	-0.769387	3.44599	0.0134226	0.0972459
PPIH	0.645324	5.62165	0.0134588	0.0974439
RNF220	1.00001	5.99815	0.0135134	0.0977753
PSMB9	0.772903	5.22843	0.0135349	0.0978022
ABCF1	-0.919071	6.34082	0.013532	0.0978022
MDC1	0.553146	4.60703	0.0135833	0.0980875
ZNF614	0.854196	2.43091	0.0136565	0.0985519
ITFG1	0.829258	5.27795	0.013677	0.0985712
GS1-251I9.4	-0.960525	4.45077	0.01367	0.0985712
WASF3	-0.970679	3.07336	0.0136875	0.0985821
CWC22	-0.956127	4.54936	0.0137322	0.0988393
RAP2A	-1.19704	4.81005	0.013745	0.0988674
VDAC3	0.76794	6.65597	0.0137874	0.0990433
HERC1	-1.32203	3.70893	0.0137852	0.0990433
GALNTL1	0.739272	2.61443	0.0138521	0.0993781
GTPBP3	0.843941	4.42782	0.0138433	0.0993781
RSRC2	-1.14663	5.72322	0.0139161	0.099708
TOP2A	-1.56212	8.31719	0.0139124	0.099708
PEX10	0.633103	6.06064	0.0139491	0.0998147
ATP5J2	0.773679	6.84076	0.0139466	0.0998147
CYP27B1	1.08489	1.33321	0.0139951	0.100014
ZNF79	-1.25301	1.35131	0.0139895	0.100014
CTC-260F20.3	-1.5598	3.77443	0.0140277	0.100053
GPATCH8	-1.49303	4.20904	0.0140263	0.100053
CRLF1	1.54879	2.05938	0.0140133	0.100053
ATOH8	1.14201	2.28187	0.0140549	0.100182
WNK4	-0.73626	4.90628	0.0140833	0.100319
TLN2	-0.652089	6.1066	0.0141313	0.100596
TTYH3	-1.0899	6.24762	0.0141757	0.100848
EIF3L	0.65163	7.95041	0.0141954	0.100922
LHX1	-1.37248	2.91679	0.0142837	0.101485
NAV1	-0.626832	6.51601	0.0143144	0.101638
COPS7B	0.707461	4.89263	0.0143325	0.101701
CELSR1	-1.08355	2.3963	0.014379	0.101965
PTPRU	-1.58081	2.8869	0.014401	0.102055
SP100	-0.8631	5.95149	0.0144277	0.102179
INSR	-1.02417	3.56703	0.0144742	0.102443
FADS1	-0.583851	7.87491	0.0144882	0.102476
ALS2	-0.766899	3.16856	0.014533	0.102727
SKIL	-0.895757	2.674	0.0145922	0.10308
DSP	-0.697129	4.93647	0.0146632	0.103515
AC004696.1	1.0501	1.9542	0.0146921	0.103652
CHSY1	-0.616398	4.34228	0.014732	0.103669
VTI1B	-0.577087	6.27981	0.0147296	0.103669
TTN	-1.12328	2.32487	0.0147193	0.103669
HIPK2	-0.73139	6.82029	0.0147182	0.103669
NME7	0.715847	5.91907	0.0147946	0.103911
SEZ6L2	-0.990378	6.10241	0.0147908	0.103911
RNF181	0.662797	8.52653	0.0147762	0.103911
STK4	-0.800177	6.82163	0.0148245	0.104054
ZNF575	1.21235	2.38589	0.0148608	0.104243
TGFB2	-0.633778	4.99104	0.0148878	0.104366
CDA	1.2058	7.41329	0.0149206	0.104529
OFD1	-0.72199	3.7567	0.0149546	0.104701
SMC5	-0.985073	4.82221	0.0149704	0.104745
PPP3CB	0.786607	5.09272	0.0150231	0.105047
NPHP3	-1.28708	4.03442	0.0150485	0.105159
UTP14C	-1.04972	3.0508	0.0151259	0.105632
CCM2	1.0752	4.82037	0.0151493	0.105662
RP4-564F22.2	0.612187	5.6549	0.0151479	0.105662
HSD17B10	0.854854	7.22641	0.0151636	0.105695
C9orf114	-0.959571	7.03133	0.0151969	0.105861
MPHOSPH9	-0.645569	4.33732	0.0152164	0.105929
KDM5B	-0.807234	4.0596	0.0152416	0.105971
RILP	1.15385	2.5154	0.0152325	0.105971
SMCHD1	-0.609076	4.87075	0.0152688	0.106026
MAP3K2	-0.822015	4.9746	0.0152608	0.106026
CNNM1	-1.48523	3.34116	0.0152871	0.106087
PBRM1	-1.01611	4.55267	0.0153475	0.106439
PI4K2A	0.692626	6.32392	0.0153688	0.106453
C11orf10	0.769511	8.1904	0.0153618	0.106453
FTSJD2	-0.674102	3.65388	0.0153955	0.106571
GAS5	0.660212	5.35735	0.0154412	0.106686
GTF2A2	0.731417	5.74791	0.0154332	0.106686
E2F5	0.779732	6.67059	0.015432	0.106686
GRK6	0.867352	5.42011	0.0155006	0.106896
MXI1	-0.878866	3.98417	0.015491	0.106896
HEATR6	-0.974344	3.21675	0.0154902	0.106896
COL1A1	0.704971	7.30934	0.0155457	0.10694
AK3	-0.795821	5.82912	0.0155423	0.10694
RELL2	1.14593	5.62453	0.0155385	0.10694
ITGA3	1.37725	9.61166	0.0155224	0.10694
RALGDS	-0.734456	4.73965	0.0155926	0.107196
SEC16A	0.48363	6.66498	0.0156189	0.10731
MAP2K7	0.620256	6.13235	0.0156724	0.10761
GOT1	0.503173	6.69299	0.0157045	0.107764
ZFYVE16	-0.750185	3.59884	0.0157536	0.107966
ARMCX1	0.860402	2.73217	0.01575	0.107966
CORT	0.809239	3.20901	0.0157949	0.108182
ELP3	0.55116	4.31561	0.0158702	0.10863
C2CD4C	1.06657	2.22126	0.0159435	0.109064
RCCD1	0.67509	5.10317	0.0159991	0.109377
PHB2	0.605258	8.21557	0.0160683	0.109578
PTDSS1	0.503006	7.66009	0.0160681	0.109578
FAM104A	0.498402	6.81224	0.016063	0.109578
SCAF11	-0.992875	6.11638	0.0160431	0.109578
RAB11B	0.665938	6.94025	0.0160928	0.109678
SLC31A2	-1.23839	2.28225	0.016128	0.10985
CAMK2N1	-0.919055	3.67824	0.0162093	0.110335
SAP18	0.579655	6.94702	0.0162219	0.110353
LIN7B	0.85595	3.6431	0.0162556	0.110446
HNRNPH1	0.889071	9.04717	0.0162501	0.110446
ATG4D	-0.783245	3.99028	0.0162842	0.110504
HOXA3	-1.06567	2.10435	0.016278	0.110504
MXD4	0.989238	6.0846	0.016416	0.110989
C19orf6	0.790425	6.87611	0.0164148	0.110989
RP11-349A22.5	-0.626959	4.57201	0.0164135	0.110989
HIC2	-0.78925	4.06357	0.0163887	0.110989
CEP170	-1.15774	3.95589	0.0163879	0.110989
SAMD14	0.990802	3.88795	0.016379	0.110989
USP5	0.944786	6.1824	0.0164329	0.111035
PARP9	-1.2199	2.97799	0.0164667	0.111196
SLC9A7	-0.933682	2.46542	0.016477	0.111197
RP11-159F24.1	-0.984036	3.33559	0.0165202	0.11142
POLH	-1.38065	2.38832	0.0165305	0.111422
DDX3X	0.568125	6.39115	0.0165504	0.111488
VDR	-0.744981	3.57798	0.0166295	0.111884
NOP56	-0.726049	7.52407	0.0166213	0.111884
CTD-2263F21.1	0.698089	4.01353	0.0166598	0.11202
TMEM200A	-0.907466	3.91008	0.0167199	0.112083
PDK2	0.836486	4.30076	0.0167187	0.112083
NAA16	-0.902738	3.49317	0.0167122	0.112083
ATP5A1	0.669683	7.30073	0.0167007	0.112083
C9orf25	0.660163	5.03238	0.0166827	0.112083
SCRN2	1.24244	3.65784	0.0167403	0.112151
ATF6B	-1.18176	1.84815	0.0168155	0.11245
ZNF780A	0.711369	2.9598	0.0168086	0.11245
ZMAT2	-0.642341	7.51379	0.0168077	0.11245
SH3BGRL2	1.05915	2.15098	0.0168397	0.112543
SH3RF3	-0.730632	3.93541	0.0168865	0.112583
ATP6V0E2	1.01754	4.92885	0.016882	0.112583
RPS17	1.06162	1.03889	0.0168814	0.112583
PLCB2	0.815115	3.24273	0.0168783	0.112583
C10orf137	-1.33434	2.96412	0.0169324	0.112821
CDCA3	0.879801	6.32955	0.0169441	0.112831
MAGT1	-0.494419	5.37262	0.0170454	0.1133
MYPOP	0.804281	3.25353	0.0170452	0.1133
IFT46	0.72177	5.87285	0.0170438	0.1133
ASXL2	-1.46143	3.866	0.0170752	0.113362
FCHSD1	1.13575	5.91557	0.0170682	0.113362
GMFB	0.484753	4.96566	0.0170995	0.113387
RNF166	1.54052	5.93406	0.0170904	0.113387
ZNF248	0.739986	2.34318	0.0171342	0.113549
DNAJC7	-0.972492	6.64093	0.0171501	0.113586
MAFG	-0.881783	5.29198	0.017164	0.11361
RHOD	-0.889331	3.59119	0.0171959	0.113753
EPS8	-1.76344	3.83349	0.0172178	0.113761
OGFOD1	-0.898099	5.49305	0.0172164	0.113761
AURKA	0.793171	8.09523	0.0172635	0.113927
KIAA0753	-0.995532	2.4006	0.01726	0.113927
MZT2B	1.11913	8.67083	0.0172877	0.114018
UBL7	0.94743	4.62087	0.0173432	0.114248
RBM14	0.657508	4.84357	0.0173366	0.114248
RP5-997D24.5	1.06874	1.9203	0.0173764	0.11433
BEND7	-0.598897	3.30624	0.0173751	0.11433
C9orf40	0.838224	3.81838	0.0174228	0.114499
CCNL1	-0.933016	4.58551	0.0174193	0.114499
ACTR1B	0.703982	6.68225	0.0174503	0.114611
MRPL15	0.509345	7.27471	0.0174639	0.114632
HEXA	-0.542818	5.14643	0.0174973	0.114783
HIST1H2AC	-1.57075	1.9784	0.017518	0.11485
GNL3L	-1.89699	3.10946	0.0176231	0.115403
WHAMM	-0.926354	4.13533	0.0176162	0.115403
DOCK6	1.30081	3.85971	0.0176854	0.115742
ATP8B2	0.693672	3.67717	0.0177191	0.115894
MRPL24	0.946912	7.52601	0.0177972	0.116335
FNDC3B	-1.01299	4.53968	0.0178319	0.116493
MLF1	0.653282	3.67628	0.0178619	0.11662
FAM45A	-0.793826	4.66852	0.0179732	0.117278
KIAA0947	-1.37749	4.7488	0.0180063	0.117285
WDR3	-0.804177	3.54698	0.0180056	0.117285
MED22	0.841179	5.28605	0.0179896	0.117285
SKP1	0.538602	8.59862	0.0180528	0.117311
PTPLAD2	0.654216	5.23362	0.0180511	0.117311
BAIAP2L2	1.20587	5.57546	0.0180418	0.117311
STXBP1	0.488248	5.16353	0.018039	0.117311
MARK2	-0.952276	5.20573	0.0180785	0.117409
SAMD10	0.834321	4.40475	0.0181393	0.117527
EGFLAM	0.650498	6.20333	0.0181322	0.117527
RSG1	-0.896868	1.89558	0.0181287	0.117527
RTKN	0.738109	4.32424	0.0181202	0.117527
C12orf65	-1.15599	4.10459	0.0181598	0.117591
ALG11	-1.50011	1.86315	0.0182022	0.117796
SWI5	-0.953969	6.40314	0.018271	0.118172
DDX46	-0.903029	7.23118	0.0182982	0.11821
PPRC1	0.76514	5.30012	0.018292	0.11821
IFT27	0.56638	4.15449	0.018331	0.118283
PKP2	0.736208	3.02721	0.0183247	0.118283
KIRREL3	1.04617	3.92945	0.018414	0.118334
STOML2	0.744365	7.90921	0.0184068	0.118334
PRELP	1.13424	2.55835	0.018402	0.118334
MRPL43	0.508563	6.3014	0.0183928	0.118334
C19orf73	1.17564	2.00253	0.0183901	0.118334
FBXW11	-0.699566	4.11015	0.0183806	0.118334
ZWINT	0.578932	6.93006	0.0183536	0.118334
XRCC3	0.918653	5.09233	0.0184358	0.118406
DAAM1	-1.08874	4.41357	0.0184764	0.118597
BCL11A	-0.967178	2.76091	0.0185088	0.118736
RNF135	0.820466	4.17097	0.0185925	0.119065
AFMID	0.944587	4.60221	0.0185921	0.119065
CRIPAK	-0.916611	2.54012	0.0185859	0.119065
BOLA1	0.871486	2.38649	0.0186247	0.119202
STK32B	0.965616	5.77373	0.0186468	0.119205
RP11-73M18.2	-0.535679	5.66931	0.0186384	0.119205
EPS15	0.618325	4.39136	0.0186656	0.119257
CENPA	0.937147	5.95145	0.018774	0.11988
PCDHA13	-0.821166	2.73329	0.0188089	0.119964
PLCB3	1.00972	6.37591	0.0187993	0.119964
PCDHA1	-0.809021	2.73572	0.0188393	0.120019
DTYMK	1.11915	7.1289	0.018833	0.120019
DNM2	0.691531	6.63857	0.0188526	0.120035
CDC40	-1.58219	3.19524	0.018903	0.120078
CAMLG	-0.780769	5.5153	0.0188971	0.120078
DIP2C	-0.896088	3.51597	0.0188932	0.120078
FAM107B	-0.982148	5.73329	0.0188811	0.120078
PSMD13	-0.606979	7.52918	0.0189219	0.120129
COMMD4	0.568148	6.10151	0.0189361	0.12015
ABCC10	0.833979	3.8168	0.0189535	0.120191
CDC42BPA	-0.70583	4.41141	0.0189886	0.120345
RC3H2	-0.527646	5.29672	0.0190318	0.120411
RPL27A	-0.970741	12.1987	0.0190233	0.120411
SLC35E4	-0.820699	3.4877	0.019018	0.120411
ADM	0.770715	7.09393	0.0190671	0.120565
DCAF15	1.08409	3.27974	0.0191008	0.120709
RPRD1B	-0.96831	4.90006	0.0191147	0.120728
C9orf69	-0.811132	5.86236	0.0191391	0.120744
CHST11	-1.12386	3.35957	0.0191358	0.120744
C19orf56	0.871644	7.38438	0.0192048	0.12095
TCFL5	-0.852277	3.79283	0.0192006	0.12095
SNRPD2	-0.503142	7.43934	0.0191986	0.12095
EIF1	0.530129	9.93498	0.0192874	0.121402
KRIT1	-0.683395	4.53673	0.019305	0.121443
PCDHA5	-0.812086	2.73178	0.0193314	0.12154
AL138781.1	-0.807749	5.8552	0.019356	0.121556
NLRP2	0.940335	2.99573	0.0193538	0.121556
PCDHA3	-0.809021	2.73843	0.0195588	0.121653
LRRFIP2	-0.466362	5.32125	0.0195575	0.121653
PLOD2	-1.53976	6.08973	0.0195437	0.121653
LRCH3	-0.634333	4.081	0.0195409	0.121653
AL138781.2	-0.807599	5.86134	0.019529	0.121653
PCDHA4	-0.809021	2.73127	0.0195179	0.121653
PCDHA6	-0.809021	2.73127	0.0195179	0.121653
PCDHA7	-0.809021	2.73127	0.0195179	0.121653
PCDHA8	-0.809021	2.73127	0.0195179	0.121653
PCDHA10	-0.809021	2.73127	0.0195179	0.121653
PCDHAC1	-0.809021	2.73127	0.0195179	0.121653
PCDHAC2	-0.809021	2.73127	0.0195179	0.121653
AFTPH	-0.683105	4.92221	0.0195081	0.121653
PSME3	0.45375	7.53472	0.019505	0.121653
SLC22A23	-1.20077	2.20894	0.0194665	0.121653
FSCN3	-1.0653	5.9777	0.0194061	0.121653
ARF5	-1.06634	5.97854	0.0193985	0.121653
POLR2C	0.510891	6.64503	0.0195923	0.121793
AL356423.1	-0.811881	2.97931	0.0196612	0.122152
SNHG11	0.786999	5.21198	0.0196916	0.122272
SBF1	1.91198	8.89704	0.0197235	0.122401
ORAI2	-1.16623	4.17213	0.0197535	0.122449
ARG2	-0.592179	5.94911	0.0197514	0.122449
RP11-571M6.6	0.998329	3.54278	0.0199031	0.122894
KIF11	-0.666085	4.36562	0.0199009	0.122894
SMARCA4	-0.679512	7.52597	0.0198976	0.122894
ODF2L	-0.875676	2.27513	0.019889	0.122894
C1orf134	-0.910769	1.45119	0.0198772	0.122894
CAST	-0.811592	6.95868	0.0198748	0.122894
SPTY2D1	-0.868346	4.04687	0.019856	0.122894
C16orf5	0.601807	6.28866	0.0199936	0.123314
CDAN1	-0.938663	2.0168	0.0199928	0.123314
CDC20	0.883563	8.07955	0.0200109	0.123352
MSH5-C6orf26	0.898688	3.14602	0.0200581	0.123574
MEIS2	-1.21238	3.61049	0.0201467	0.123981
DHX36	-1.46239	4.37093	0.0201429	0.123981
FLNC	-1.39843	6.56558	0.0201812	0.124125
TNRC6C	-0.727216	4.09215	0.0203182	0.124689
LPCAT3	-0.688753	4.83199	0.0203125	0.124689
LTBP1	-1.12891	2.07971	0.0203094	0.124689
APOPT1	-0.542927	5.08511	0.020309	0.124689
MSRB2	0.93203	6.03072	0.0203575	0.124861
SERINC3	-0.443043	7.02038	0.0203883	0.12498
CARD10	-0.99876	2.6496	0.020438	0.125146
HMGXB4	-0.749103	4.9323	0.0204352	0.125146
TPRA1	0.502222	4.95788	0.0204971	0.125438
NFATC2IP	-0.913045	5.8958	0.0206221	0.126133
ATP2B4	-0.546384	7.07943	0.0206461	0.12621
EP400	-0.795293	5.91064	0.0206858	0.126383
NXN	0.766062	5.66099	0.0207265	0.126562
TUBG1	0.553392	7.44049	0.0208832	0.127307
MLLT11	-1.12742	4.31949	0.0208819	0.127307
DYX1C1-CCPG1	-0.888652	4.02605	0.0208608	0.127307
CCDC167	0.807393	4.84495	0.0209052	0.12737
AC020915.4	0.488919	5.98882	0.020967	0.127676
AC107081.5	0.538747	9.29364	0.0210024	0.127822
CSTF1	0.751298	5.04683	0.021016	0.127834
C22orf13	0.813691	7.20922	0.021059	0.128025
ADD1	0.508982	6.76952	0.0211227	0.1282
C11orf45	0.762164	4.15009	0.0211209	0.1282
AGPAT1	0.704584	5.77829	0.0211091	0.1282
SPIN2B	1.32452	1.93117	0.0211375	0.128219
RAB20	1.01752	1.9763	0.021207	0.1285
FAM165B	-1.22392	3.03777	0.0212048	0.1285
ACBD4	0.852635	2.77945	0.0213079	0.12904
SMARCB1	0.722408	5.15111	0.0213746	0.12909
TPR	-1.2872	3.69401	0.0213685	0.12909
FRA10AC1	-1.0045	4.69922	0.0213639	0.12909
FARSB	0.560078	6.9147	0.0213492	0.12909
BICD1	-0.962957	3.03973	0.0213422	0.12909
NTHL1	1.18558	4.80548	0.0213942	0.129137
MTSS1L	0.982349	3.04126	0.0214298	0.129282
SHANK2	-1.09	1.31198	0.0214991	0.129558
CTA-211A9.5	-1.16294	1.66419	0.0214887	0.129558
PEX12	0.803514	1.81974	0.0215407	0.129667
FAM166A	0.915734	9.46584	0.0215357	0.129667
C12orf52	0.708429	5.29934	0.0216105	0.129946
MPP2	0.872653	4.49683	0.0216056	0.129946
KIF16B	-1.35266	2.65151	0.0216531	0.13006
VASH1	0.853815	2.74038	0.0216414	0.13006
PCCB	0.546959	4.95977	0.0217643	0.130515
CCDC69	-1.89322	2.37646	0.0217593	0.130515
CEP128	-1.00871	2.50044	0.0217575	0.130515
CCND2	1.36822	3.91612	0.021814	0.1306
BCAM	1.32121	4.58669	0.0218077	0.1306
RHOBTB2	0.467084	4.62906	0.0217968	0.1306
SPG21	0.780897	6.20903	0.0218569	0.130786
SPAG5	0.5267	5.50813	0.021878	0.130841
STRAP	0.517069	7.7808	0.0219066	0.130941
PARL	0.928217	6.50772	0.0219386	0.13099
RP11-56B16.4	0.733593	2.76728	0.021927	0.13099
SRP14	0.535997	9.64143	0.0219989	0.131208
MCART1	0.724184	3.6576	0.0219881	0.131208
RP11-983P16.4	0.843823	3.85716	0.0221282	0.131624
CLPX	-0.678187	3.7672	0.0221216	0.131624
LTBP2	-0.881686	3.11005	0.0221171	0.131624
DCBLD2	-0.512406	8.681	0.0221088	0.131624
C12orf75	0.717338	8.62404	0.0221079	0.131624
GOLGA8B	-0.614758	4.62794	0.022186	0.131897
ERCC6	-1.15459	2.8483	0.0222255	0.13206
RP11-554A11.3	1.16004	0.931899	0.0222479	0.132122
COMMD8	0.700845	4.35177	0.0222657	0.132157
LACTB	-1.1742	4.16844	0.0223623	0.132659
SMARCD1	0.571832	5.40903	0.0223909	0.132757
GNB1	0.456159	8.58988	0.0224929	0.13329
NPAT	-0.987242	4.16242	0.0225234	0.133399
LACTB2	-1.05645	3.27785	0.0225677	0.133447
LRIF1	-1.27048	3.7095	0.0225621	0.133447
ZNF180	0.717567	3.07008	0.0225616	0.133447
KLC1	0.793469	7.09742	0.0226094	0.133479
ARFGEF1	-1.19503	4.50336	0.0226068	0.133479
UBE3C	-0.452454	5.7337	0.0225972	0.133479
ZRANB2	-0.872224	4.97501	0.022705	0.133971
CRELD2	0.57625	6.16146	0.0227482	0.134155
FOXF1	-1.09284	1.68055	0.0228413	0.13456
CDC42EP1	-0.850135	4.68355	0.0228405	0.13456
KCNMB3	-1.40747	1.2895	0.0228592	0.134594
KPNA3	-1.11814	4.97073	0.0228969	0.134743
PSMB5	0.544472	7.99972	0.0229605	0.134974
REV1	-0.938886	4.5508	0.0229506	0.134974
KHDC1	0.790199	2.52113	0.0229887	0.135068
MRPL20	0.548429	7.45212	0.0230157	0.135155
C9orf80	-0.886815	3.04327	0.0230589	0.135336
COL4A4	-1.00811	2.55293	0.0230789	0.135381
ATXN2	-0.636267	5.45411	0.0231049	0.135462
CCDC61	1.1445	1.49559	0.0231414	0.135604
FUCA2	0.499414	5.52581	0.0231551	0.135612
PRPF19	-0.700207	6.57317	0.0232111	0.135796
EIF6	0.81109	9.14048	0.0232062	0.135796
TOR1B	-0.680297	3.86337	0.0232264	0.135814
RP11-74C13.4	0.717195	4.72395	0.0232685	0.135988
RANBP1	0.594734	7.59857	0.0233586	0.136442
HGS	0.662028	7.41116	0.0233792	0.13649
RP11-316E14.6	-0.828851	5.10545	0.0234154	0.136629
FBN1	-0.964917	5.11208	0.0234326	0.136657
STX10	0.834923	3.51837	0.0234726	0.136746
WDR6	0.604153	6.35367	0.0234661	0.136746
MIS18A	-0.708548	5.1431	0.0235028	0.136777
C17orf84	1.01047	8.50842	0.0234983	0.136777
MRPL2	-1.14025	2.07568	0.0235403	0.136923
RFC3	-0.824908	3.60865	0.023645	0.13746
ERC1	-1.0231	5.29911	0.0237052	0.137737
CLTB	0.951699	8.01113	0.0237519	0.137936
PCDHA9	-0.768135	2.74378	0.0237908	0.13809
MIEN1	0.865753	6.08277	0.0238519	0.138298
TTC38	0.811555	4.04007	0.0238504	0.138298
WLS	-0.590107	3.60286	0.0238674	0.138315
SUGP2	0.578911	6.30037	0.0238822	0.138329
RHOBTB3	-0.660142	7.18124	0.0238965	0.138339
NPRL3	0.700436	5.96718	0.0239371	0.138429
VPS29	0.685168	6.00182	0.0239312	0.138429
PAWR	-0.954592	5.85725	0.0239717	0.138556
SP1	-0.706885	4.49512	0.0239882	0.138579
NEDD1	-1.47153	3.46642	0.0240136	0.138653
CNOT1	0.477781	7.23902	0.0240543	0.13867
IFI35	0.891301	3.651	0.02405	0.13867
CYB5D2	-0.622978	3.9505	0.024039	0.13867
AGRN	-1.0036	7.53107	0.0241847	0.13877
DALRD3	0.59736	6.24868	0.0241737	0.13877
TBXAS1	0.933793	2.66917	0.0241684	0.13877
SDAD1	-0.842883	5.46855	0.0241586	0.13877
LTN1	-1.29906	2.93886	0.0241434	0.13877
RP11-54O7.14	-1.00537	7.52718	0.0241324	0.13877
CCDC80	-0.761895	9.74374	0.0241119	0.13877
CSNK1A1	-0.555106	8.25537	0.0241063	0.13877
LMCD1	0.737196	3.31178	0.0240964	0.13877
ZNF780B	0.736554	2.01642	0.0242019	0.138796
GOLGB1	-0.883745	5.39681	0.0243046	0.139313
IL4R	-0.810962	4.63428	0.0243544	0.139381
SMAGP	0.744716	6.816	0.0243487	0.139381
CDC27	-0.483305	6.84361	0.0243446	0.139381
DEF6	0.838254	1.60282	0.0243787	0.139448
RP11-386G11.10	0.91858	12.4287	0.0244378	0.139641
ZNF282	0.620692	4.71476	0.0244344	0.139641
TUBA1B	0.918288	12.4285	0.0245338	0.139899
ASTN2	0.874674	2.83737	0.0245305	0.139899
LSG1	-0.783379	5.18569	0.0245085	0.139899
OXA1L	0.54034	6.13382	0.0245048	0.139899
RP11-799O21.1	1.75893	3.92688	0.0245874	0.14006
LRRC58	-0.479866	6.3705	0.0245756	0.14006
RNF149	0.532208	5.96293	0.0246144	0.14007
C16orf55	0.756135	4.59954	0.0246032	0.14007
ACTR6	-1.05291	2.45593	0.0247087	0.140534
CACNB1	0.945765	2.29037	0.0247582	0.14067
SASH1	-0.638381	3.40862	0.0247548	0.14067
APOA1BP	0.731103	6.58354	0.0248206	0.140952
RPS27	-1.85452	3.62925	0.0248437	0.141011
NOMO1	0.516473	4.85191	0.0248605	0.141034
RAD51AP1	-1.64989	3.61915	0.0248811	0.141078
PCDHA11	-0.809021	2.75229	0.0249019	0.141124
NOB1	0.835184	6.46156	0.0249659	0.141414
LY6K	1.08143	4.48779	0.0250101	0.141519
FANCL	0.71311	5.46512	0.0250083	0.141519
ZNF74	0.813001	2.17606	0.0250592	0.141724
ASPHD1	-1.42578	1.759	0.0251611	0.141791
PCDHA2	-0.787342	2.78035	0.0251569	0.141791
IQGAP3	1.03976	5.57012	0.0251528	0.141791
BRD1	-1.03568	2.65737	0.0251277	0.141791
MORF4L2	0.692972	8.40196	0.0251228	0.141791
TGFA	-0.813176	4.58705	0.025106	0.141791
ZNF844	0.92692	2.46686	0.025097	0.141791
CCT8	0.682803	7.79291	0.0252281	0.142097
ABCB7	0.74242	4.14177	0.0252605	0.142206
NAT10	-0.590601	6.86503	0.0252867	0.142281
DDTL	0.654268	6.15466	0.0253741	0.1427
RAB3GAP1	-0.85193	5.1575	0.0254181	0.142875
TTC17	-0.844425	4.3718	0.0254613	0.142972
FBXO44	0.908068	4.80204	0.0254564	0.142972
MATN2	0.584166	7.33922	0.0255476	0.143383
PROSC	-0.888162	4.37626	0.0256299	0.143699
PTPRK	-0.801155	3.2985	0.0256187	0.143699
TMCO1	-0.63917	6.47058	0.0256463	0.143718
IDH1	0.661138	6.02023	0.0256641	0.143745
PHF19	0.49905	6.60252	0.0258507	0.144643
CCDC59	-1.37798	5.18167	0.0258488	0.144643
PRDX1	0.760377	10.113	0.025911	0.144907
KLF7	-0.910198	5.16902	0.0259794	0.145069
FGFRL1	0.671325	3.91071	0.0259689	0.145069
EIF2A	-1.31847	3.46203	0.0259678	0.145069
C21orf7	0.664599	6.11685	0.0260243	0.145246
KIAA1244	-1.23974	1.95324	0.0260597	0.145371
MED21	0.709846	4.29682	0.0260932	0.145484
C14orf102	-0.706374	3.49714	0.0261254	0.14559
TNFAIP3	-0.780515	4.30185	0.0261647	0.145735
PAFAH1B3	0.971428	5.86426	0.026224	0.145918
LDLRAD2	0.798307	6.13291	0.0262156	0.145918
MEF2A	-0.70032	4.34163	0.026272	0.146112
ATAD3A	-0.943966	5.39112	0.0263523	0.146484
TLK1	-0.898473	4.82994	0.0263946	0.146646
SCN1B	1.18994	4.07975	0.0265094	0.147209
CCNB1	0.551607	6.73215	0.0265419	0.147242
RASSF8	-0.925859	3.77661	0.0265374	0.147242
HVCN1	0.885067	3.76692	0.0266401	0.147712
RP11-40F6.2	0.595006	4.61202	0.0267174	0.147992
AP003068.6	-0.691737	4.77383	0.0267092	0.147992
ZNF131	-1.00052	4.94943	0.0267575	0.148065
AACS	-0.468861	5.31984	0.0267452	0.148065
ADAMTS7	0.854592	2.78444	0.0268312	0.148399
KEAP1	0.490185	5.84493	0.0268708	0.148544
C9orf5	-0.795302	7.05215	0.0269073	0.148596
MIS18BP1	-1.14259	3.9342	0.0269038	0.148596
CAD	0.844845	6.94269	0.02703	0.149199
[truncated: 9,035 more rows]

## Sheet: NF1KO voomwithQualityWeights
Feature	TEADi-DMSO:logFC	AveExpr	P value	FDR
SOCS4	4.46037e-06	3.81063	2.24117e-12	2.4729e-08
C19orf63	-7.42248e-05	5.00668	1.5598e-09	8.60543e-06
KPTN	-3.9472e-05	4.5216	9.25262e-09	2.55233e-05
C11orf31	-4.54626e-05	6.87676	7.28983e-09	2.55233e-05
CUX1	-4.5759e-05	6.80315	4.2394e-08	9.35551e-05
RWDD1	8.30998e-05	5.61784	5.99568e-08	0.000110261
C7orf30	-5.64998e-05	6.08334	1.51643e-07	0.000239032
CD2AP	-0.000113034	3.79678	2.97551e-07	0.000410397
ZNF420	-0.000529332	2.32795	4.03482e-07	0.000445202
ZNHIT1	0.000335899	5.16144	3.66068e-07	0.000445202
DHX36	0.00078201	4.37093	4.92368e-07	0.000493889
RP11-204J18.2	-0.000833076	0.796072	5.37628e-07	0.000494349
PGBD1	-0.000825315	2.3074	6.91148e-07	0.000586625
SLIRP	0.00058732	8.67308	9.0892e-07	0.000716359
GRPEL2	-0.000524648	4.40778	1.28791e-06	0.000947389
VPS45	0.000557633	4.46066	1.47662e-06	0.00101831
SOS1	0.00087194	4.36732	1.79485e-06	0.00116496
KHDC1	-0.00100596	2.52113	2.56489e-06	0.00157228
CNOT1	0.000443672	7.23902	2.75928e-06	0.00160241
SSX2IP	-0.000900544	3.53381	3.03394e-06	0.00167383
RP4-539M6.19	-0.00104227	3.03225	4.07484e-06	0.00214104
RTN3	0.000421565	7.84255	4.65659e-06	0.00223395
AC120194.1	0.000918822	7.13827	4.57717e-06	0.00223395
DYRK3	0.00154377	2.18385	6.21952e-06	0.00285942
BTBD9	-0.000875955	3.38505	6.53949e-06	0.00288627
VPS37C	0.000566494	5.99633	6.95878e-06	0.0029532
PRSS12	-0.00188582	1.69349	7.54108e-06	0.00308179
SF3B5	-0.00067062	8.37502	8.85222e-06	0.00348841
RFX2	0.00146952	2.27192	1.10518e-05	0.00406486
ST7	-0.00108024	3.42353	1.08523e-05	0.00406486
FAM204A	-0.000932147	5.0826	1.15195e-05	0.00410019
CCNI	-0.000660359	8.57266	1.22759e-05	0.00410462
ZCCHC8	-0.00123901	3.46132	1.19247e-05	0.00410462
ADPRHL1	-0.00197398	1.79209	1.40266e-05	0.00455204
WDYHV1	0.0010119	4.28783	1.52965e-05	0.00468837
ZNF721	-0.00183678	2.71224	1.51387e-05	0.00468837
MYB	-0.0033435	1.46852	1.76882e-05	0.00513611
ZMAT3	-0.000999163	6.18633	1.75841e-05	0.00513611
KLHL26	0.00168949	2.9522	1.93291e-05	0.0052019
C17orf39	0.00144131	4.4602	1.92327e-05	0.0052019
EVPL	-0.0018249	3.90815	1.86497e-05	0.0052019
DDTL	-0.0013059	6.15466	2.10049e-05	0.00551828
C16orf70	0.00193027	3.49663	2.17514e-05	0.00558151
MEAF6	-0.0010877	5.50195	2.231e-05	0.00559473
TWIST1	0.00234069	2.20725	2.36933e-05	0.0056833
SENP5	0.00161063	3.58415	2.31896e-05	0.0056833
C19orf73	0.00252577	2.00253	2.5645e-05	0.00602057
ZNF576	0.00202312	4.19041	2.7029e-05	0.00608649
MDM4	-0.00178486	4.00634	2.65109e-05	0.00608649
OXTR	0.00162231	7.85445	2.82439e-05	0.00623287
BTN2A1	0.00425568	1.67361	3.23319e-05	0.00686058
NUP43	-0.00116592	5.73487	3.17881e-05	0.00686058
C18orf19	0.00181477	4.15884	3.43927e-05	0.00716017
ADORA1	0.00255653	2.89235	3.62447e-05	0.007406
LRRC2	-0.00318376	1.5909	3.77188e-05	0.00743196
C12orf34	0.00316448	2.67581	3.71743e-05	0.00743196
EP300	-0.00158509	5.91316	4.17549e-05	0.00780887
AC012652.1	0.00138787	5.43123	4.16454e-05	0.00780887
MAP3K15	0.00260871	2.74939	4.05299e-05	0.00780887
ACTG1	0.0014485	12.9788	4.34089e-05	0.00798289
RNF40	0.00147773	5.76598	4.91242e-05	0.00846933
C19orf2	0.00243475	6.00605	4.90606e-05	0.00846933
YIPF3	0.0021983	4.65819	4.82297e-05	0.00846933
RPL15	-0.00151642	9.02555	4.752e-05	0.00846933
TAF9	0.00142839	6.8052	5.67757e-05	0.00963789
EIF2C3	-0.00267296	2.79522	6.01316e-05	0.00990287
SUV420H2	-0.00332524	2.62023	5.97651e-05	0.00990287
ZNF581	0.00324714	3.57651	6.22637e-05	0.0101032
ZNF350	0.00313994	2.34623	6.35355e-05	0.0101602
DERL1	-0.00154399	6.52751	7.4186e-05	0.0112133
METTL21D	-0.00359054	2.23713	7.3369e-05	0.0112133
BRIP1	0.00678629	1.14486	7.26583e-05	0.0112133
ACSL1	0.00322129	3.26998	7.22241e-05	0.0112133
EMP3	-0.00225839	5.46288	7.70189e-05	0.011331
MBLAC2	0.00629354	1.97632	7.69203e-05	0.011331
CHAF1B	0.00246938	4.0727	8.39316e-05	0.0121855
TOP2B	-0.00175374	6.0829	8.56787e-05	0.0122776
TH1L	-0.0018228	6.49165	8.70956e-05	0.0123207
RP11-229P13.22	0.00333057	3.43126	8.98842e-05	0.0125542
UNC119B	0.00250924	4.92795	9.66026e-05	0.0133239
RP11-526L8.1	0.00251031	4.02444	0.000101008	0.0135918
PES1	-0.00325758	5.52913	0.000100824	0.0135918
MBNL1	0.00207826	6.54633	0.000102786	0.0136644
NIPSNAP1	0.00236551	4.97654	0.000111122	0.0144249
SIN3A	-0.00203546	4.93529	0.000111122	0.0144249
NSMCE2	0.00225564	5.72112	0.000119636	0.0146673
PTPRG	0.00409873	3.59805	0.000119636	0.0146673
CBX2	0.0033491	2.77404	0.000118859	0.0146673
IL4R	0.00317819	4.63428	0.000115904	0.0146673
AATF	-0.00209066	7.34922	0.000114903	0.0146673
FAM133B	0.00473299	2.90896	0.000127613	0.0154735
RAB2A	-0.00201091	7.76155	0.00013357	0.0156789
ZCCHC11	0.00620392	2.64342	0.000133518	0.0156789
TAZ	-0.00237638	4.92526	0.000133505	0.0156789
FAM178A	-0.00298717	3.84768	0.00014225	0.0165219
ISG20L2	0.00337213	4.87668	0.000143955	0.0165458
CELF2	-0.00300364	4.18416	0.00015661	0.0178148
COQ3	-0.00565174	1.99096	0.000176702	0.0194973
ZNF160	-0.00507704	2.15227	0.000175999	0.0194973
MRPL23	0.00352273	4.94534	0.000175906	0.0194973
DYRK1A	0.00234423	5.10398	0.000188058	0.0203435
MTFP1	-0.00418101	3.73992	0.00018676	0.0203435
RNF4	0.00294764	4.61314	0.000190116	0.0203664
WDR26	-0.00314257	4.9267	0.000195034	0.0206923
RSG1	0.00556553	1.89558	0.000203972	0.0214345
ATP5J	0.0027552	7.46819	0.000216058	0.0224904
SSBP2	0.00627846	2.0301	0.00023522	0.0242562
EML4	-0.0026403	6.53873	0.000243015	0.024828
HYLS1	0.00409877	5.31032	0.000254397	0.0250626
TFB1M	0.00272259	4.18686	0.000254281	0.0250626
DDX19B	-0.00297456	4.67502	0.000252302	0.0250626
EPHX1	-0.00802829	2.09603	0.000249336	0.0250626
ZNF346	-0.00318462	5.08232	0.000264251	0.0258031
C17orf106	-0.00554173	3.31582	0.000271747	0.0263023
UNC13B	-0.00308921	3.9169	0.000297813	0.0285745
PITPNM1	0.0107189	1.34599	0.000304844	0.028997
METTL10	0.00448269	4.19751	0.000311168	0.0293455
THOC4	0.00436043	7.97472	0.000326929	0.0305706
UQCC	0.00258712	5.94001	0.000339801	0.0307325
HOMER2	0.00437664	3.57185	0.00033752	0.0307325
TCTEX1D4	-0.0048235	2.84912	0.000335893	0.0307325
PSMB5	-0.00267605	7.99972	0.000335593	0.0307325
RARG	-0.00468399	4.33373	0.000360233	0.0323156
GOLIM4	0.00589208	4.98414	0.000372	0.0325765
AC008759.1	-0.0065395	2.71491	0.000369766	0.0325765
GPR172A	0.00337832	5.69818	0.000369453	0.0325765
C1orf50	0.00481351	3.51785	0.000404534	0.0348721
RAD50	0.00452075	5.36687	0.000404012	0.0348721
RPPH1	-0.0090487	2.03331	0.000428733	0.0366717
ORC3	-0.00711094	2.54514	0.000436068	0.0370121
EIF1	0.00250805	9.93498	0.000444454	0.0371523
MTMR12	0.0033597	5.39819	0.000443883	0.0371523
METTL5	0.0039385	7.34819	0.000469186	0.0389248
CTC-358I24.1	0.00730378	1.88718	0.000490681	0.0404043
STAT3	0.00491386	6.20919	0.000503919	0.0405857
RBBP6	0.00405578	5.62016	0.000503037	0.0405857
FAM107B	-0.00352739	5.73329	0.000502964	0.0405857
ZNF180	0.0056093	3.07008	0.000517535	0.0410826
ZNF419	-0.00575773	3.50848	0.000517182	0.0410826
AFG3L2	-0.00283641	6.91604	0.000534512	0.0421272
CNIH2	0.00692477	2.13927	0.000546107	0.0421381
PSMD8	0.00296426	8.11178	0.000545695	0.0421381
C7orf59	-0.00383002	5.97828	0.000545319	0.0421381
MED24	0.0039405	7.35468	0.000557624	0.0421426
ATF2	-0.00647862	3.6299	0.000556991	0.0421426
RETSAT	-0.00324352	6.7005	0.000554567	0.0421426
PPIL4	0.00714624	3.58221	0.000562847	0.042248
RPL29	0.00504263	8.90095	0.000568143	0.0423573
TMEM110	-0.00426501	5.21214	0.000594685	0.0440386
RP5-886K2.3	-0.00483217	3.77654	0.00060146	0.0442434
RP11-197N18.2	0.00370417	7.28131	0.000624112	0.0456056
ALDH6A1	-0.00757675	2.75992	0.000634522	0.0460613
C3orf19	-0.00659385	3.93773	0.000644603	0.0464873
ANXA7	-0.00463138	5.48765	0.000661286	0.0473807
FPGT	-0.0117357	1.73964	0.000682633	0.0485947
PLEKHA8	-0.0102832	1.19943	0.000698651	0.0494161
CCNG1	-0.00416166	6.14304	0.000728713	0.0496334
C2orf3	0.00809554	3.48059	0.000727738	0.0496334
NSUN5	-0.00423576	4.65661	0.000723057	0.0496334
RP11-982M15.2	-0.00685446	3.89764	0.000715308	0.0496334
NOL8	-0.00612921	4.60187	0.000715238	0.0496334
AAGAB	-0.00389654	5.69265	0.000714191	0.0496334
FAM3A	-0.00533226	4.97898	0.000735907	0.0498159
LAMC1	0.00429886	5.47873	0.000771832	0.0519292
TXNDC12	-0.00480769	4.9439	0.000787614	0.0520391
TRA2A	0.00330922	6.67195	0.000783664	0.0520391
ORC5	-0.00592508	3.80191	0.000783443	0.0520391
PCBP2	0.00347875	8.62143	0.000805258	0.0528882
FEM1A	-0.00611025	4.35116	0.000812436	0.0530439
ZBTB10	0.00528169	4.02411	0.000824132	0.053491
ABCB7	0.00531609	4.14177	0.00083898	0.0541363
GALNT14	-0.00631271	4.55212	0.000869679	0.0557909
MLF1	0.00566951	3.67628	0.000883114	0.0560016
DCP2	-0.00495682	4.14691	0.000880766	0.0560016
COQ10B	0.00831555	3.52016	0.000890064	0.0561198
ZFHX3	-0.00721898	4.73076	0.000903004	0.0566122
AGAP2	-0.00805818	2.71931	0.000921778	0.0571399
DDX11	-0.00578329	3.65309	0.000918637	0.0571399
STK16	-0.00393681	5.43926	0.000941275	0.0580225
PPP1R26	0.00672433	4.26092	0.000949468	0.0582024
MYL5	-0.0105015	5.01462	0.000968257	0.0583811
PDCD11	0.00520526	5.23846	0.000964125	0.0583811
CNO	-0.00748772	3.94383	0.000958915	0.0583811
MDP1	-0.00673758	4.07034	0.000993818	0.0595966
CDK5RAP3	-0.00461512	4.61731	0.00101595	0.0605945
SLC25A23	0.00456501	6.00614	0.00102854	0.0610158
SGCE	-0.0119496	3.1651	0.0010904	0.0610736
INTS6	-0.0140721	1.84388	0.00108768	0.0610736
MGST3	0.00844034	7.23538	0.00108753	0.0610736
CAMSAP1	-0.00466842	5.10486	0.00108314	0.0610736
SNUPN	0.00889288	3.25819	0.00107859	0.0610736
RP11-452F19.3	0.0164127	1.84009	0.00107817	0.0610736
GLA	0.00829036	2.30961	0.00107587	0.0610736
FBXO44	-0.00508746	4.80204	0.0010747	0.0610736
SALL2	0.00914814	2.55631	0.00107123	0.0610736
SLC39A13	0.0041382	6.89042	0.00104577	0.0610736
SCRN3	-0.0116756	2.03861	0.00103508	0.0610736
LCAT	0.00756052	5.40857	0.00111605	0.0621947
THUMPD2	0.0100183	3.01936	0.0011263	0.0624505
DDI2	0.00477158	4.82998	0.00115385	0.0636578
PIK3CD	0.00394669	6.95041	0.0011631	0.0638492
TUBA4A	0.00446145	5.78321	0.00119158	0.0650887
CEBPG	-0.00709448	3.92361	0.00121596	0.0660929
RP11-540A21.3	-0.010353	2.13979	0.00123237	0.0663316
SLC4A4	-0.0114783	3.36954	0.00123095	0.0663316
KB-1608C10.2	-0.0065895	3.70948	0.00124198	0.0665245
CISD2	-0.00481065	5.84405	0.00127088	0.0667757
KPNB1	-0.00405706	9.60601	0.00127022	0.0667757
TXNRD3	-0.0133849	2.41456	0.00126832	0.0667757
TMEM189	-0.00382107	7.68881	0.00126536	0.0667757
CEMP1	0.00523447	5.37258	0.00128517	0.0672064
BAHD1	0.0101468	3.61343	0.00131105	0.0682367
ZNF592	0.00513152	4.70816	0.00133561	0.068865
AP001062.8	0.00766087	4.31238	0.00133457	0.068865
PTPN18	0.00725281	4.14603	0.0013624	0.0699196
MRPL40	0.00448371	6.50815	0.00139266	0.0704888
LNX2	-0.0117293	2.47572	0.00138645	0.0704888
FAM208A	0.00616077	4.64684	0.00138219	0.0704888
PPP1R39	0.00957842	2.87473	0.00141174	0.0711283
AC100748.2	0.00641821	4.43873	0.00142121	0.0712803
RP11-1407O15.2	-0.00939414	2.35538	0.00143727	0.0717592
TUBD1	0.0122	2.46931	0.00145935	0.0722082
PANK3	-0.00597866	4.20872	0.00145815	0.0722082
GHR	-0.00900971	3.82239	0.00148241	0.0730218
TRIM33	-0.00751357	4.7556	0.00151651	0.0743695
METTL2B	0.00882954	3.65409	0.00156514	0.076415
MRPS28	-0.00734666	5.09112	0.00158447	0.07668
FBXO21	0.00641098	4.80783	0.00158061	0.07668
ZCCHC17	0.0064124	5.15503	0.00159558	0.0768807
NDUFA5	-0.00600123	5.71352	0.00160368	0.0769349
MED1	-0.00669009	5.95959	0.00162183	0.077135
CIDEB	-0.00537955	5.38944	0.0016214	0.077135
YAF2	-0.00737935	4.53293	0.00166191	0.0777014
PIK3CB	0.00803245	3.91738	0.00165734	0.0777014
OGDH	0.00771246	4.22251	0.0016512	0.0777014
MFN1	0.0104988	3.16636	0.00164246	0.0777014
ZNF623	0.0091553	3.54232	0.00167472	0.0779698
MIER2	0.00801001	4.2117	0.00169713	0.0783522
RPS27L	-0.00772811	8.79786	0.00169142	0.0783522
ZNF358	0.00639121	5.03587	0.00175354	0.0792975
WIBG	0.00939708	3.12013	0.00175341	0.0792975
CD302	0.010242	3.4058	0.00174405	0.0792975
UPF3A	-0.00681695	5.37841	0.00174184	0.0792975
DBT	0.0193722	0.625017	0.00173242	0.0792975
EFHA1	0.0105835	3.56416	0.00178806	0.0795544
KIAA0415	-0.00696671	5.63301	0.00178224	0.0795544
NUP50	-0.00515084	6.41054	0.0017785	0.0795544
ATRN	0.0103732	3.96408	0.00177491	0.0795544
OGT	0.00609674	5.29411	0.001819	0.0799634
SPARC	-0.00708968	7.90323	0.00181773	0.0799634
BRF1	-0.00776959	4.60937	0.00181683	0.0799634
EPHA1	0.00899788	4.75693	0.00200393	0.0804049
CEBPZ	0.0127625	4.85564	0.00200294	0.0804049
NAA38	-0.00943332	4.15369	0.0019909	0.0804049
TAF8	-0.0166285	2.17952	0.00199034	0.0804049
PKNOX1	0.00886478	4.31057	0.00198521	0.0804049
WBSCR22	-0.00853021	5.39098	0.00198464	0.0804049
SLC39A8	-0.00944833	4.59757	0.00198104	0.0804049
LAT2	0.0122328	1.92153	0.00197184	0.0804049
RAB22A	0.00537134	5.99415	0.00196706	0.0804049
PHAX	-0.00679866	5.54611	0.00195207	0.0804049
ISY1	0.00476533	7.22436	0.00194677	0.0804049
ACADVL	0.00550135	6.25566	0.00194677	0.0804049
SUGP1	0.00688537	5.1216	0.00193795	0.0804049
CASP8AP2	-0.0231044	2.35912	0.00192671	0.0804049
OSTF1	-0.00873659	4.16337	0.00192666	0.0804049
C9orf100	-0.00881393	5.65149	0.00192434	0.0804049
C12orf32	-0.00674982	5.6166	0.00192238	0.0804049
RP11-126K1.8	-0.0174613	2.1797	0.0019063	0.0804049
TM4SF19	0.0130109	2.27043	0.00189774	0.0804049
ETAA1	0.0104535	3.19974	0.00189641	0.0804049
FBXO42	0.0112436	3.21062	0.00187949	0.0804049
ERCC6L	0.00823046	3.93174	0.00186348	0.0804049
MPV17L2	0.00894062	3.35621	0.00186061	0.0804049
SLC25A24	-0.00892957	4.69223	0.00185611	0.0804049
ASB13	-0.0230338	1.03629	0.00203672	0.0811307
MFAP4	0.0130866	4.48222	0.00203564	0.0811307
IRAK1	0.00552805	8.41504	0.0020604	0.0814853
HBS1L	0.00872215	3.89677	0.00205331	0.0814853
DDT	0.00753017	6.17181	0.00208313	0.0820901
MIER3	-0.0163988	2.0283	0.0021785	0.0823205
USMG5	0.00968318	7.68102	0.00217674	0.0823205
DHRSX	-0.00960302	4.01785	0.00217443	0.0823205
TPST2	0.0181869	2.66023	0.00217395	0.0823205
FAM84B	-0.0141087	2.73887	0.00216942	0.0823205
APOBEC3D	-0.0129477	2.5395	0.00216584	0.0823205
FAM98A	0.00753956	7.21538	0.00216359	0.0823205
SNIP1	0.015353	1.80254	0.00215536	0.0823205
DUSP28	-0.0102489	2.87885	0.00215254	0.0823205
PSMB2	0.00526488	7.56575	0.00214524	0.0823205
FKBP11	0.0113914	3.33302	0.00213539	0.0823205
FERMT1	0.0109861	4.97526	0.00211346	0.0823205
AC005154.6	-0.0219596	0.269969	0.00222113	0.0833605
NUDT3	0.00937252	3.81022	0.00221826	0.0833605
TAF11	-0.00960986	4.63392	0.00225421	0.084315
TSNAX	0.0109568	4.4202	0.00231778	0.0863998
RPL11	0.00736524	10.6124	0.0023422	0.0864344
PDPR	-0.0113607	4.4559	0.00233908	0.0864344
TM2D2	-0.00728605	5.24197	0.00233119	0.0864344
DGKA	-0.00630362	7.66742	0.00235123	0.0864783
LSM14B	-0.00891582	4.49312	0.00239685	0.0867108
MYL12B	-0.00788374	8.58187	0.00239273	0.0867108
NAA25	-0.0102303	4.38523	0.00238794	0.0867108
C3orf75	-0.00908814	4.9194	0.00238261	0.0867108
PAN3	0.00958967	3.10347	0.00237784	0.0867108
LRTOMT	0.00802144	6.21666	0.00243753	0.0878946
MKLN1	-0.00769629	4.99876	0.00246133	0.0881764
IGF2	0.0164185	2.62514	0.00245506	0.0881764
TMSB10	-0.00761992	12.8435	0.0025022	0.0893503
FBXO8	-0.0199233	1.52885	0.00255735	0.0907326
GALE	-0.00921676	5.69897	0.00255132	0.0907326
NDUFB11	-0.0114815	6.078	0.00256682	0.0907764
SLC12A4	0.0112277	5.43534	0.00259153	0.0907776
PELI1	0.0136903	3.24331	0.00258653	0.0907776
B3GNT2	-0.0169401	2.73081	0.00257657	0.0907776
SRRM1	-0.00939775	6.46547	0.00261283	0.0912342
CHAF1A	0.00802444	5.76757	0.00267164	0.0929933
PARP8	0.0188789	1.5838	0.00268276	0.0930866
HNRPLL	-0.00812406	4.42051	0.00270086	0.093421
SESTD1	0.0189039	2.86805	0.00273244	0.0936329
CCDC107	0.0114343	5.42744	0.00272649	0.0936329
PRPSAP1	0.00794152	5.60472	0.0027191	0.0936329
PIGB	0.0163138	2.76977	0.00276419	0.0941361
FLVCR1	-0.0156036	2.67688	0.00276257	0.0941361
C22orf15	0.0106972	4.47106	0.0027758	0.0942404
ATP8B3	-0.0110347	4.18656	0.0027851	0.0942661
DHX40	-0.00934623	5.36767	0.00281674	0.0950454
GUF1	-0.00740183	5.26427	0.00282587	0.0950631
STX6	-0.017111	2.55631	0.00284723	0.0952009
ARRDC1	-0.0133927	3.54829	0.00284034	0.0952009
TXNRD2	-0.0113267	3.96298	0.0028681	0.095609
FAM125A	0.0104881	4.22725	0.00291184	0.0959083
STAB1	0.0131194	4.39157	0.0029083	0.0959083
GAS5	-0.00826525	5.35735	0.00289501	0.0959083
TBC1D15	-0.0111729	4.24666	0.00288743	0.0959083
COMMD4	-0.00717669	6.10151	0.00292096	0.0959224
M6PR	0.00790228	5.19993	0.00293172	0.09599
PAPSS2	-0.0077634	6.57965	0.0029513	0.0963453
GGA3	-0.00920798	3.99103	0.00297336	0.0967789
TSPAN14	-0.00883626	6.79799	0.00298826	0.0969778
EHMT2	0.00828586	5.14779	0.00302531	0.0976061
TSPYL2	0.0149035	3.64291	0.00302478	0.0976061
TPM1	-0.00701809	7.8156	0.00303524	0.097641
C10orf76	0.00976317	4.81273	0.00311571	0.0993606
MOB1A	-0.00953543	5.06917	0.00311416	0.0993606
SERPINB1	0.00903948	4.77014	0.00309793	0.0993606
RPL35	0.00762012	11.0361	0.00313565	0.0997084
ALDH4A1	0.0157551	3.01137	0.00318572	0.0998614
BCAS4	-0.0109419	5.9912	0.00318451	0.0998614
AC068491.1	0.0084241	8.52954	0.00317978	0.0998614
MIB2	-0.0127316	4.23533	0.00316957	0.0998614
LUZP1	0.0123178	5.24173	0.00316112	0.0998614
CDC25B	-0.0106791	6.88064	0.00320737	0.0999722
GNL2	0.00729246	7.08144	0.00320498	0.0999722
TNIP1	0.0102288	6.64314	0.00323516	0.100554
DPP3	0.00781397	6.12341	0.00328327	0.100632
FSCN3	-0.00959487	5.9777	0.0032773	0.100632
TOR1B	-0.0118275	3.86337	0.00327709	0.100632
MORN4	0.0163146	2.65794	0.00326245	0.100632
CHD8	0.0145507	4.10676	0.00326085	0.100632
LRRK1	0.0142433	2.71634	0.00335156	0.100766
SLC15A4	0.00853606	4.89734	0.00334907	0.100766
RTN4IP1	0.0143309	3.10191	0.00334675	0.100766
C6orf64	0.0190637	2.6357	0.003346	0.100766
C19orf50	-0.00638196	6.78605	0.00332979	0.100766
ULK4	0.024195	1.21255	0.00332379	0.100766
USP16	-0.0216543	3.20045	0.00330351	0.100766
PRPF38A	0.0106563	4.83716	0.00339846	0.101348
NUDT2	-0.0102654	4.62175	0.00339431	0.101348
KDM4B	0.0119122	4.31937	0.00338507	0.101348
SPRYD3	0.0102878	4.9103	0.00344251	0.102384
AC009299.3	0.0189457	1.89853	0.00346107	0.10266
CDYL	0.00854569	4.73427	0.00347361	0.102756
CENPP	-0.0085035	5.3652	0.00353327	0.104241
RP11-286N22.8	-0.0289054	0.77675	0.003558	0.104691
FLCN	0.00756702	6.64257	0.00359579	0.104963
NUDT8	0.0249632	1.47795	0.00359009	0.104963
EIF2B2	0.00941143	5.19885	0.00358628	0.104963
CCDC25	-0.00854293	5.5023	0.00361372	0.105208
ERCC8	0.0258965	2.2801	0.00366355	0.106378
PIK3C2A	-0.0144975	4.71506	0.00370447	0.106446
RP11-177A2.4	0.0197647	3.28576	0.00370077	0.106446
PPFIBP2	-0.0336368	1.09798	0.00368731	0.106446
CARM1	0.0106582	6.76686	0.00367626	0.106446
HOXA3	0.0272879	2.10435	0.0037411	0.106665
TPR	0.0201871	3.69401	0.00373623	0.106665
B4GALT1	0.00972934	7.39645	0.00373081	0.106665
SERINC1	-0.012474	5.18712	0.00377044	0.107224
ATOX1	0.0110587	7.49521	0.00378836	0.107457
RAB34	0.00886735	7.93245	0.00381259	0.107867
PIM2	0.0152469	3.49198	0.00383533	0.107957
PRPF18	-0.0207774	2.9182	0.00382732	0.107957
PRKAR1A	0.00916472	7.27426	0.00385814	0.108048
ALDH2	0.0114074	4.3141	0.00384854	0.108048
CUTA	-0.0101261	6.27475	0.00387832	0.108338
TOR1AIP2	-0.00925885	4.97291	0.00390855	0.108632
AZI1	-0.0156622	4.52866	0.00390738	0.108632
KCTD5	-0.0168848	4.9748	0.00394765	0.109443
HDHD2	0.0148211	3.93026	0.00399439	0.110461
DIAPH2	0.0172992	3.99229	0.00403481	0.110472
AVPI1	0.0122779	4.79947	0.00402917	0.110472
PEAK1	0.00954613	5.64065	0.00402768	0.110472
ZNF568	0.0259574	1.16885	0.00401879	0.110472
NFATC2IP	-0.0108598	5.8958	0.00404604	0.110505
PI4KA	0.0140823	3.84013	0.00406672	0.110523
ATAD1	-0.0114924	4.69606	0.00405865	0.110523
DDAH2	0.00834373	5.91771	0.00408552	0.110761
FAM168B	-0.00931901	6.43655	0.00410647	0.111056
TMEM14B	-0.0206958	5.11714	0.00418497	0.111809
WIPI2	0.00976162	5.96809	0.00418245	0.111809
SSH3	0.0133631	4.17094	0.00417507	0.111809
ZNF574	-0.0178145	3.47759	0.00416977	0.111809
GIN1	0.0303107	1.26697	0.0041488	0.111809
RP11-1148L6.5	-0.0249835	3.09366	0.00426442	0.113656
RP11-656D10.6	-0.0130967	3.09989	0.00427988	0.113793
RNASEH2B	0.018046	3.57094	0.0044103	0.114772
BAK1	0.0213958	2.79125	0.00440623	0.114772
HNRNPH3	-0.0142157	7.56212	0.00439455	0.114772
TUBGCP3	-0.0109824	5.63441	0.00438214	0.114772
ARSK	-0.0236535	3.72448	0.0043772	0.114772
ACAP3	-0.0174624	3.22877	0.004369	0.114772
CCDC73	0.0139198	7.33859	0.00436401	0.114772
RP11-867G23.2	0.0279884	1.72874	0.00435005	0.114772
R3HDM1	0.0133246	4.2541	0.0043498	0.114772
CELSR2	0.032974	1.20235	0.00442688	0.114932
LRP3	0.0168674	3.20923	0.00448508	0.115357
COX6A1	0.00941891	6.72333	0.00448323	0.115357
UBP1	-0.00925769	6.02198	0.0044763	0.115357
GNB2	0.0211056	6.465	0.00445726	0.115357
STAT2	-0.0121414	5.6494	0.00449791	0.115418
RP11-411D10.1	-0.0357145	1.2129	0.00450981	0.115455
GANC	-0.0142092	3.27449	0.00454836	0.116173
MLLT4	-0.0104128	5.01275	0.00457262	0.116523
MRPL48	0.010734	5.1842	0.00462576	0.117066
AC093510.2	-0.0353197	1.96411	0.00462172	0.117066
SAP30BP	-0.00927039	5.65577	0.0046154	0.117066
ADK	-0.00882565	6.37189	0.00464229	0.117215
ARGLU1	0.0123583	6.80491	0.0048327	0.117454
RP11-632F7.3	-0.0194764	2.66345	0.00483229	0.117454
RNF6	-0.0147277	3.50801	0.0048304	0.117454
WDR36	0.0124813	4.94645	0.00481498	0.117454
ZFYVE1	-0.0164844	4.11729	0.00480176	0.117454
MAN1C1	-0.0242031	1.76568	0.00479521	0.117454
MINA	-0.0124317	4.57141	0.0047923	0.117454
PEX3	0.0209886	2.67534	0.00478273	0.117454
CDK5	0.0149801	4.54414	0.00478184	0.117454
PNPO	-0.00917782	7.26818	0.00476657	0.117454
NOSIP	-0.0131237	5.97508	0.00476355	0.117454
CRAMP1L	-0.0177425	3.29685	0.00475574	0.117454
YBEY	-0.0267525	1.79795	0.00475526	0.117454
PYGL	0.0151473	5.26442	0.00473066	0.117454
CREB1	-0.0121089	4.88971	0.00471559	0.117454
PLEKHH1	0.0234459	2.37717	0.00471308	0.117454
MRPL55	0.0172752	5.96321	0.00470479	0.117454
GNG5	-0.0148702	5.97651	0.00484531	0.117502
ISOC2	0.018081	3.64594	0.00498582	0.118309
MASTL	0.0183201	2.48594	0.00498118	0.118309
MAPK12	0.0122043	5.13044	0.00497603	0.118309
RPL39	-0.0127842	9.41615	0.00495387	0.118309
SUPV3L1	0.0237559	2.8053	0.00494313	0.118309
CEP95	0.0230082	3.26793	0.00494128	0.118309
COMTD1	0.0189813	4.08953	0.00494033	0.118309
LGI2	0.0141885	4.03828	0.00493956	0.118309
IDE	0.0138487	4.33334	0.00493745	0.118309
TULP4	0.012528	4.43982	0.00491581	0.118309
GLTPD1	0.0110434	5.5218	0.0050438	0.118917
FAM108C1	0.0125082	5.56604	0.00503466	0.118917
FGFR1	0.011063	6.10657	0.00503013	0.118917
SLC25A10	0.0188281	6.50057	0.00511332	0.120043
NAGA	-0.0151208	3.96613	0.00510548	0.120043
HOXC8	0.0146247	5.27691	0.00512562	0.120077
LLPH	-0.0101333	6.38409	0.00517547	0.120732
FKBP10	0.0145318	6.6528	0.00516977	0.120732
ATP5L	-0.014694	10.539	0.0052314	0.12076
POLR3B	0.0185334	3.61241	0.00522421	0.12076
DCAF13	-0.0108942	6.388	0.00521355	0.12076
PIGY	0.0262508	3.96974	0.00521196	0.12076
HCFC2	0.0327872	2.4197	0.00519135	0.12076
E4F1	0.014555	4.34465	0.00529314	0.12193
RAB40B	0.0169288	3.72151	0.00533536	0.122646
ZNF805	0.0213358	3.36538	0.00534681	0.122654
KIRREL	-0.0272344	2.84013	0.00546203	0.124264
C9orf114	-0.0124972	7.03133	0.00545665	0.124264
TAF5L	0.0211877	3.38378	0.00545269	0.124264
ILVBL	-0.0181587	3.72394	0.00543568	0.124264
NANP	-0.0242112	2.77296	0.0054916	0.12468
KDM3B	0.02006	3.68211	0.00554387	0.125608
TFPI	0.0131663	5.74484	0.00559977	0.126356
KCNMB4	0.0301129	1.52033	0.00559161	0.126356
GKAP1	0.0276346	2.60752	0.00561211	0.126376
RP11-197K6.1	-0.0334974	1.74451	0.00563411	0.126613
TRAM1	0.0147235	7.37674	0.00564953	0.126701
CYGB	0.033967	1.19976	0.0056886	0.127318
SAMD4B	0.0213528	4.89497	0.0057122	0.127588
EIF4E2	0.00955008	6.55717	0.0057474	0.127856
GTF2H2	-0.0258485	3.5987	0.00573829	0.127856
TMED4	-0.012547	4.79234	0.00576088	0.127899
CLN3	-0.0128951	4.35385	0.00577362	0.127924
ZNF816	0.0286853	1.96067	0.005793	0.128096
MATR3	-0.0111864	6.31692	0.0058418	0.128917
GOLPH3L	0.0152046	4.30704	0.00585593	0.128971
RASAL2	0.0191649	3.17795	0.00592992	0.129823
EDC4	0.0132585	5.77396	0.00592042	0.129823
PDLIM1	-0.00836722	8.28193	0.00590642	0.129823
RPL5	0.00987918	10.254	0.00594947	0.129993
RP11-23P13.4	0.0278553	3.12624	0.00601063	0.13107
ADAM10	-0.00993996	5.81069	0.0060333	0.131305
CRADD	0.0288491	1.96857	0.00605105	0.131432
CCNO	-0.0225649	2.35382	0.00607077	0.131601
RAD1	-0.0126043	6.12223	0.00613881	0.132038
C4orf43	-0.0241821	4.73903	0.00613571	0.132038
TIPARP	-0.0213136	3.70855	0.00613556	0.132038
XRCC2	-0.0282459	2.42819	0.00611695	0.132038
CDC73	-0.0244095	3.46291	0.00617917	0.13239
CLN5	-0.0278927	2.72043	0.00617569	0.13239
SNX16	0.0273059	2.1306	0.00621099	0.132814
YTHDF2	-0.0108131	5.89307	0.00626143	0.133634
SPATA2	-0.016363	4.54534	0.00632279	0.134423
NIPSNAP3A	0.0143039	4.26808	0.00631809	0.134423
REEP1	-0.0530839	0.979341	0.00639728	0.135745
MRPL13	-0.0201528	6.89024	0.00658189	0.137807
SWAP70	-0.0214984	4.61583	0.00658035	0.137807
ELOVL5	-0.0140892	5.44996	0.00657419	0.137807
C6orf1	0.0172986	4.26352	0.00657405	0.137807
ALDOA	0.0125863	9.57215	0.00656543	0.137807
SPTLC1	0.0135065	6.8913	0.00654816	0.137807
SLC43A1	-0.0313523	2.67339	0.00654573	0.137807
CRK	-0.0147545	5.92806	0.00661929	0.138328
FBLN7	0.0207541	2.96973	0.00670396	0.138783
KIAA1147	-0.0298544	2.14397	0.0067027	0.138783
RIMS3	-0.0221791	2.75028	0.00669495	0.138783
ARF5	-0.0142419	5.97854	0.00668903	0.138783
NMI	0.0297835	2.43748	0.00666181	0.138783
ENG	-0.0149671	6.55509	0.00681097	0.138914
SP3	-0.0196904	3.49216	0.0068007	0.138914
PNPLA4	-0.0194095	4.6277	0.00679741	0.138914
RP11-149I23.3	-0.0314031	3.26663	0.00677774	0.138914
PRPSAP2	0.0137155	5.03527	0.0067763	0.138914
CHMP4A	-0.0124684	5.56418	0.00677435	0.138914
SERBP1	-0.0107469	8.16825	0.0067629	0.138914
CTD-2292P10.4	0.0153337	4.45917	0.00674988	0.138914
C3orf14	0.0249485	3.24405	0.00683883	0.138968
ERP29	0.0101576	7.22797	0.00682753	0.138968
CLIP4	-0.0152422	4.91441	0.00691872	0.140333
TBL1XR1	-0.0140749	4.78729	0.00693401	0.140385
NKTR	-0.0262213	4.78196	0.00696009	0.140655
DUOXA1	0.0228417	2.70615	0.006986	0.14092
CRBN	-0.0193309	3.75106	0.00704536	0.141343
LYL1	0.0349357	1.49646	0.00704416	0.141343
FAHD1	-0.0198351	4.91791	0.00703433	0.141343
VPS29	-0.0128118	6.00182	0.00714138	0.143009
PRR14L	0.0205102	3.13193	0.00725002	0.143621
GXYLT2	0.0276196	2.45263	0.00724514	0.143621
METRN	-0.0220941	5.19172	0.00724445	0.143621
GCKR	0.0236763	3.5627	0.0072321	0.143621
DKK3	-0.0154354	5.61018	0.00720556	0.143621
PKD1	-0.0191188	5.03056	0.00718671	0.143621
ZNF18	0.0296822	2.06231	0.00736752	0.145687
BET1L	0.0136727	4.95768	0.00749498	0.146891
FXN	0.0178352	4.26218	0.00749195	0.146891
ERAP1	-0.0176668	4.9305	0.00749018	0.146891
FAM104B	-0.0188247	5.0179	0.00748945	0.146891
OCIAD1	0.0194834	6.89005	0.0074747	0.146891
L3MBTL2	-0.0173992	4.11486	0.0075522	0.14775
BEX5	0.0246338	3.38017	0.00759392	0.148303
CHST11	0.030154	3.35957	0.00763337	0.14881
RHBDD1	-0.0202989	3.72631	0.00765808	0.149029
RP11-240D10.2	-0.0350972	1.52141	0.00768998	0.149386
LIMS1	-0.0137382	5.24858	0.00780177	0.150235
DGKE	-0.0231524	4.6373	0.00779981	0.150235
ARFGEF1	-0.0266984	4.50336	0.007791	0.150235
ARL13B	0.0514991	2.188	0.00777823	0.150235
PTK7	0.0174942	5.55678	0.00777613	0.150235
ZRANB2	-0.0174706	4.97501	0.00782926	0.15024
TMEM79	0.0216766	4.24477	0.00782609	0.15024
SPHAR	-0.0491652	0.866324	0.0078714	0.150787
CDCA4	-0.0169855	7.07927	0.00790646	0.150934
AL109616.1	0.0341307	1.82847	0.00790053	0.150934
C17orf75	-0.0227029	2.92541	0.00816829	0.152761
METTL21B	-0.0202344	2.88446	0.00816265	0.152761
KIAA1191	0.0140681	6.31833	0.00815996	0.152761
MRPS17	-0.0185954	5.30564	0.00813204	0.152761
ARIH1	0.0160804	4.73974	0.00813	0.152761
RABGAP1	0.0159152	5.70111	0.00812507	0.152761
DYRK2	-0.024008	3.93834	0.00809294	0.152761
PSPC1	-0.021327	3.66286	0.00807956	0.152761
RP11-40F6.2	-0.0162162	4.61202	0.00807952	0.152761
GPATCH4	0.0172056	5.94932	0.0080783	0.152761
RPS21	-0.0173767	11.0211	0.00807449	0.152761
SRA1	-0.0131368	5.18926	0.00805349	0.152761
ZNF827	0.0259084	3.36306	0.00821936	0.153456
HERC2	-0.0244324	3.86796	0.00826317	0.153495
CAP1	-0.0127499	8.02476	0.00825752	0.153495
FBXO10	0.0165722	4.09583	0.00824707	0.153495
EBF4	0.0295021	2.6447	0.00839227	0.153821
PANK1	0.0331185	1.70838	0.00839055	0.153821
AP4E1	-0.0253252	3.18866	0.00839035	0.153821
LIG3	0.0147029	4.86705	0.00838328	0.153821
TNFAIP2	0.0155062	6.33003	0.00835586	0.153821
RNF44	-0.0161546	3.87209	0.00835079	0.153821
CEP120	0.0177178	4.55996	0.00832861	0.153821
RP11-712L6.5	0.0304867	0.976921	0.00830489	0.153821
TK2	-0.0237048	3.13304	0.00844979	0.154363
ZACN	-0.0130209	5.68347	0.00844136	0.154363
FAM103A1	-0.0199797	3.83156	0.00851048	0.155214
COX6C	-0.0258668	9.01653	0.00852518	0.155226
ADAM33	0.0457615	1.67353	0.00858622	0.155567
MFF	-0.0124081	6.5389	0.00858463	0.155567
TMEM39B	0.0157924	4.55507	0.00855858	0.155567
FDXR	0.0132179	6.50157	0.00861493	0.155831
TKT	-0.0151166	7.29486	0.00864231	0.156071
TTC1	-0.0143666	6.30999	0.00871665	0.157156
FAM180A	0.0188332	4.40063	0.0088015	0.158427
DCLRE1B	0.0291834	2.60537	0.00887686	0.159523
ZBTB43	-0.025249	3.85227	0.00893921	0.160122
MYD88	-0.021914	3.87008	0.00892789	0.160122
LRRC34	-0.0368694	1.8035	0.00906786	0.161379
TMEM161B	-0.0264454	3.68612	0.00906321	0.161379
ZNF768	-0.0192233	4.54047	0.00905625	0.161379
ZMYM1	-0.0296708	2.14204	0.00903517	0.161379
AP4B1	0.0218072	3.12902	0.00912157	0.161813
MIR3654	0.0166897	10.1679	0.00911899	0.161813
LEPROT	-0.024455	4.27956	0.00921482	0.163204
MRPL37	0.0204496	6.55635	0.00926647	0.163333
SLC39A5	0.0230564	3.99668	0.00925607	0.163333
RHOA	0.0140338	8.87639	0.00923882	0.163333
TIPIN	0.0247277	3.30076	0.0093967	0.165101
TNS3	-0.0239726	3.60942	0.00939064	0.165101
NAA30	0.0210386	4.31359	0.0094192	0.165233
CCDC101	0.0322683	2.70029	0.00947476	0.165419
EEF1G	0.0169793	10.1681	0.00947456	0.165419
UBL7	-0.0171696	4.62087	0.00944795	0.165419
C2orf47	0.0222255	3.8368	0.00955076	0.165437
RP11-661A12.9	0.0220644	2.83261	0.009536	0.165437
NDRG3	0.0161446	5.76272	0.00953474	0.165437
HIATL1	-0.0204992	4.16946	0.00952187	0.165437
ZMYND19	-0.022885	4.9598	0.0095178	0.165437
BBS2	0.0364056	2.61008	0.00956739	0.165465
OBFC2B	0.0165064	4.92862	0.00959286	0.165646
IFT122	0.0310894	2.64758	0.00971299	0.167197
MDFIC	-0.0211494	4.08337	0.00970063	0.167197
CRELD2	0.0122204	6.16146	0.00978787	0.167962
ZSCAN18	-0.0214068	4.36491	0.00978404	0.167962
OXA1L	0.0129049	6.13382	0.00983615	0.168528
DNAJC18	-0.0246784	3.24665	0.00989541	0.169019
RAPGEF6	-0.0663547	1.71911	0.00988719	0.169019
AGTRAP	-0.0261806	3.96887	0.00994066	0.169529
SACS	-0.0175542	5.01347	0.00999476	0.170188
TRIM3	-0.0428349	1.33953	0.010025	0.17044
SOLH	-0.0182353	5.39437	0.0100961	0.171385
MLL4	-0.0177643	4.48272	0.010124	0.171595
SCNN1D	-0.0416012	0.786498	0.0101884	0.172421
RCOR1	0.0236502	3.81759	0.0103083	0.173386
HNF1A	0.0155753	5.54827	0.0103077	0.173386
TNFRSF21	-0.0280465	2.95796	0.010293	0.173386
C13orf27	-0.0203046	4.94611	0.0102675	0.173386
AP1S1	-0.0245269	5.02318	0.0104227	0.173985
ZW10	0.0167023	5.32527	0.0104192	0.173985
RPS3A	0.0156299	9.00851	0.010396	0.173985
PDCL3	-0.0435545	1.99335	0.0103762	0.173985
SCYL2	0.0289312	4.38097	0.0103625	0.173985
PYROXD1	-0.0143317	5.62373	0.0104432	0.174063
ABCF3	-0.0222047	3.39466	0.0105881	0.176212
TP53BP1	0.0193219	4.45125	0.0106112	0.176331
ZC3H7B	-0.0214898	5.41724	0.0106693	0.177031
SRI	-0.0162886	5.64838	0.0107069	0.177388
LARGE	-0.0243751	3.77168	0.0107588	0.177979
FBXO11	-0.0152119	6.70005	0.0107974	0.178351
CDC16	0.0137298	6.36767	0.0109742	0.181001
C2CD4C	0.0295776	2.22126	0.0110126	0.181093
ATP5H	-0.0247682	7.3822	0.0110004	0.181093
PCBP1	0.012607	8.05865	0.0110433	0.181327
FBXL2	0.0333948	1.78303	0.0111425	0.182413
NFKBIA	-0.0186976	5.21381	0.0111359	0.182413
HIP1	-0.0184719	4.6089	0.0111629	0.182477
TBCD	0.0154552	6.71602	0.0112035	0.18287
KATNAL1	-0.0215149	3.60577	0.0112725	0.183724
ACTR3B	-0.0362336	1.67721	0.011341	0.184296
NT5C	0.0182957	4.50919	0.0113369	0.184296
RSPH10B2	0.0350147	2.7935	0.0113854	0.184473
ARL5A	-0.0203412	4.647	0.0113746	0.184473
NUDT5	-0.0148952	5.82563	0.0115754	0.185915
SACM1L	-0.0190143	5.41684	0.0115662	0.185915
HSD17B4	0.0274735	3.76032	0.0115582	0.185915
MST4	0.0239551	3.23999	0.0115508	0.185915
COX19	0.0192536	4.51503	0.0115444	0.185915
GEMIN7	-0.0216424	3.9315	0.0115072	0.185915
PTPN9	0.0195456	4.3881	0.0116985	0.187617
RP11-680A11.5	0.0262164	4.21309	0.0117812	0.187852
CHCHD2	-0.0143931	10.0552	0.0117684	0.187852
SLC1A3	-0.0442217	2.33468	0.0117678	0.187852
RPS11	-0.0179979	10.8738	0.0117337	0.187852
C18orf25	-0.0257815	3.52213	0.0118034	0.187935
LRRC61	0.0296335	3.21071	0.0118502	0.188408
ZNF347	0.0435616	1.82911	0.0120138	0.188563
WDFY3	-0.0267367	3.52374	0.0120136	0.188563
XRCC1	0.0234732	4.53542	0.0120089	0.188563
ME3	0.0271126	2.57345	0.0119832	0.188563
SIRT7	0.0234971	5.7925	0.0119693	0.188563
AC159540.1	0.0280814	3.63803	0.0119687	0.188563
CELF1	-0.0128977	7.89215	0.0119564	0.188563
ZNF83	0.0229557	3.78026	0.0119168	0.188563
WNK1	0.0144432	6.56729	0.0119045	0.188563
C14orf21	0.0161684	5.40893	0.0120563	0.188962
TMEM80	-0.0547638	1.52842	0.012151	0.189103
SMCR7L	0.0157519	5.51434	0.0121349	0.189103
TMEM183A	-0.0169718	5.47625	0.0121195	0.189103
LDHB	-0.0136277	9.12357	0.0121053	0.189103
C9orf140	-0.0143182	5.96327	0.0120915	0.189103
ASNS	-0.0222104	3.56091	0.0121946	0.189515
LEPREL1	-0.024728	5.11701	0.012237	0.189906
SFI1	0.0263365	3.41258	0.0123581	0.191248
REV1	-0.0264623	4.5508	0.0123435	0.191248
NUBP2	-0.0223763	5.46648	0.012385	0.191396
SEC63	-0.0203931	5.36687	0.0124041	0.191422
RBM12B	-0.0388418	3.15842	0.0125752	0.192715
ZNF776	-0.0318431	2.38918	0.0125718	0.192715
IKZF5	-0.0267481	2.63197	0.0125483	0.192715
NPRL2	0.0246909	4.22132	0.0125357	0.192715
AC024575.1	0.0274122	5.0938	0.0125071	0.192715
PAPD7	-0.0164783	5.98321	0.0126078	0.192947
C12orf43	0.0175478	5.54081	0.0127362	0.193304
LRRC16A	-0.0462926	2.44012	0.0127302	0.193304
WWP2	0.0177187	5.59577	0.0127268	0.193304
SSB	0.0199301	7.42502	0.0127152	0.193304
PRG4	0.0310578	2.64271	0.0127053	0.193304
ZDBF2	-0.0598854	1.73483	0.01266	0.193304
MMACHC	-0.0188623	6.01565	0.0127653	0.193478
TMC6	-0.0389893	1.81388	0.012788	0.193557
TAB3	-0.0240862	3.98351	0.0128118	0.193651
NPTN	-0.0146201	6.31387	0.0128308	0.193673
RBM39	-0.0152716	8.17915	0.0129255	0.194836
SLC36A4	0.0465305	2.46091	0.0129436	0.194842
C18orf21	0.0298493	3.24963	0.0130478	0.195345
RBX1	-0.0203482	6.76161	0.0130446	0.195345
CDC40	-0.0441682	3.19524	0.0130308	0.195345
ZC3H3	0.0280446	3.97418	0.0130223	0.195345
MAGT1	0.0150754	5.37262	0.0130861	0.195654
FZD2	-0.0302943	4.06692	0.0131063	0.19569
PWWP2B	0.0275981	3.87171	0.0131437	0.195983
CHPT1	-0.0267437	3.99825	0.013184	0.196054
CPNE2	-0.019867	5.27212	0.0131756	0.196054
METTL19	-0.0393122	2.22173	0.0132429	0.196665
RP11-691N7.6	-0.0242644	6.09538	0.0133364	0.197788
MRPS16	-0.0146885	7.17632	0.013355	0.197797
C5orf43	0.0240394	4.59158	0.0138659	0.198696
CREBL2	0.0183875	5.01396	0.0138522	0.198696
SAP130	-0.0247855	3.95612	0.0138508	0.198696
TMEM85	-0.0179158	6.25008	0.0138433	0.198696
MRPS15	-0.0133806	7.54873	0.0138298	0.198696
PDZD2	0.0421659	1.71356	0.0138211	0.198696
LRP2BP	-0.0522123	1.39868	0.0138141	0.198696
SV2A	0.0223747	4.15515	0.0138119	0.198696
BNIP2	-0.017791	5.54943	0.0138083	0.198696
PICK1	-0.0275251	2.57189	0.0137239	0.198696
RP3-522D1.1	0.0336063	3.08423	0.013721	0.198696
ZNF766	-0.0337599	2.90481	0.0137154	0.198696
NBPF12	-0.0489725	2.28941	0.013711	0.198696
ZC4H2	0.0361269	2.3845	0.0137042	0.198696
MED14	0.0257395	3.71656	0.0136986	0.198696
FOXO1	0.0518435	1.50968	0.0136567	0.198696
PTS	0.0285361	4.65534	0.0136544	0.198696
CYFIP2	0.017475	6.00049	0.0136447	0.198696
HTRA2	-0.017519	5.90244	0.0136233	0.198696
SLC26A2	0.0249062	4.45262	0.0135749	0.198696
REPS1	0.0196182	4.73375	0.013545	0.198696
TMEM206	0.0360598	2.45109	0.013512	0.198696
EGFL8	0.020623	5.67435	0.0135016	0.198696
PTMS	-0.0247784	5.64389	0.0134576	0.198696
ZNF510	0.0326112	2.62615	0.013443	0.198696
PARP3	0.0233644	4.43779	0.0139062	0.198758
LY6K	-0.0220808	4.48779	0.0138883	0.198758
RPA3	-0.0291228	5.29208	0.0139429	0.198767
ZBTB38	0.0199283	5.72371	0.0139278	0.198767
RIOK3	-0.0231991	5.27582	0.014047	0.199735
XYLB	0.0316579	2.75024	0.014039	0.199735
NUP35	0.0231187	3.9539	0.0140705	0.199812
ERI3	0.0274987	5.60038	0.0141785	0.200829
DBNL	-0.0195109	6.34906	0.0141604	0.200829
ZNF625	-0.0220712	4.68225	0.0142655	0.201802
HECA	0.0325307	2.70832	0.0147309	0.201914
CCDC165	-0.0229007	4.07214	0.0147272	0.201914
ATMIN	-0.0171068	5.7564	0.0147072	0.201914
SP2	-0.0275481	3.71591	0.0146956	0.201914
PRDM2	0.0331825	3.20795	0.0146904	0.201914
TOPBP1	-0.0304394	4.67498	0.0146747	0.201914
DBNDD1	-0.0319526	3.92503	0.0146693	0.201914
GRINL1A	-0.0272346	4.77248	0.0146649	0.201914
VPS41	0.0309312	4.08377	0.0146635	0.201914
RELL2	-0.0212479	5.62453	0.0146618	0.201914
NACA	-0.018434	9.52309	0.0146275	0.201914
2010-09-01	-0.0256852	4.30321	0.0146186	0.201914
NSG1	-0.0236816	3.38233	0.0146057	0.201914
FOXJ2	0.0260235	4.22318	0.0145724	0.201914
CAB39L	-0.0527616	1.43982	0.0145401	0.201914
RBMS1	0.026183	6.35351	0.0144713	0.201914
RP11-173P15.5	-0.0289247	2.64481	0.0144454	0.201914
ADRM1	0.0176576	8.52904	0.014425	0.201914
AC006547.8	-0.0370216	3.21866	0.014423	0.201914
ZBTB46	-0.019627	5.02711	0.014417	0.201914
NUAK2	-0.0383341	3.44148	0.0144015	0.201914
TBXAS1	0.0362952	2.66917	0.0143724	0.201914
UBR7	-0.0216695	4.76954	0.0143698	0.201914
RP11-315I20.1	-0.0688083	1.36739	0.0143137	0.201914
ANKRD57	0.0226336	4.86645	0.0142943	0.201914
GNB1	-0.0141462	8.58988	0.0148132	0.202539
PTP4A1	0.0171049	7.42381	0.0148063	0.202539
RP11-74C13.4	-0.0226877	4.72395	0.0148327	0.202554
RBPMS	-0.0225506	5.40986	0.0149226	0.202779
NDUFS7	0.0218442	5.58083	0.0149127	0.202779
NUS1	0.025267	4.61278	0.0149106	0.202779
RAB28	-0.0292657	3.24042	0.0148906	0.202779
TCF7L2	0.04419	4.06737	0.0151572	0.203957
DPP4	-0.0260761	4.35674	0.0151493	0.203957
STARD13	-0.0276554	4.27018	0.0151273	0.203957
ZFAND3	-0.0316165	5.84127	0.0151219	0.203957
WWC3	-0.0322279	3.65442	0.0151	0.203957
FAM78A	-0.0424092	1.55108	0.0150974	0.203957
NFU1	-0.0242734	6.75368	0.0150884	0.203957
PUM1	0.0191876	5.44715	0.0150637	0.203957
ZNF251	-0.036374	2.64968	0.0151854	0.204087
LOXL4	0.0365343	2.35159	0.0152403	0.204328
ABCA3	0.0382133	3.48758	0.0152243	0.204328
AMDHD2	0.0204308	5.43069	0.0153236	0.204946
NBEAL2	0.0481908	1.81712	0.0153082	0.204946
MRPL15	-0.0158937	7.27471	0.0154082	0.205083
MT-CO2	0.0253055	12.193	0.0153953	0.205083
CAMTA2	-0.0247315	4.80951	0.0153953	0.205083
FAM171A2	0.0342885	2.40376	0.0153776	0.205083
FAM127C	0.023225	4.92977	0.015432	0.205152
EXOC1	-0.0256251	4.41936	0.0154536	0.205192
MED27	0.0207086	7.49066	0.0155367	0.205308
CCDC82	0.03149	4.42276	0.0155187	0.205308
SCARA3	0.0221509	6.20362	0.0155046	0.205308
OSMR	0.0263218	5.1527	0.0154809	0.205308
IFFO1	0.0185708	5.26683	0.0155997	0.205893
PLD6	-0.0201282	4.32872	0.0156436	0.205981
RCHY1	-0.0359272	3.11595	0.0156378	0.205981
C12orf48	-0.0261532	4.59279	0.0156858	0.206289
CASZ1	0.0491805	1.89216	0.01578	0.207281
PRKACA	0.0221133	6.14855	0.0158327	0.20748
OTUD6B	0.0300243	3.56833	0.0158251	0.20748
DDX27	-0.0158739	7.22745	0.0159703	0.208787
RPL4	-0.0165944	9.95365	0.0159531	0.208787
ATG3	0.025825	5.06637	0.0160537	0.209629
EHMT1	-0.0238147	4.73777	0.0161656	0.210841
PGPEP1	-0.0444233	3.03502	0.0162151	0.210988
AKAP8	0.0213504	4.53598	0.0162122	0.210988
RPL37A	-0.0245233	12.1049	0.0163036	0.211391
SLC39A9	-0.01848	5.20711	0.0162854	0.211391
FLOT2	-0.0306255	6.54658	0.0162812	0.211391
GABARAPL2	0.0229954	6.6266	0.0164066	0.21198
RP5-930J4.4	0.0443496	3.0634	0.0164041	0.21198
FCHSD1	-0.0229165	5.91557	0.0163944	0.21198
RP11-1398P2.1	-0.0585173	2.14419	0.0164364	0.212116
C19orf70	0.0336477	4.79971	0.0164828	0.212467
SYNE1	0.0528016	3.22199	0.0165498	0.213081
TTC7A	-0.0262975	4.63331	0.0165842	0.213275
TBC1D9	0.0410128	2.33417	0.0166365	0.213698
MMADHC	0.0199427	6.46985	0.0166928	0.214172
DEF8	-0.0212549	5.58869	0.0168391	0.215799
WDTC1	0.0299572	3.45533	0.0169175	0.216301
ALG13	0.0346897	3.48227	0.0169121	0.216301
CD9	-0.0549226	6.42408	0.0170922	0.216528
ERRFI1	0.0305021	3.96972	0.0170831	0.216528
MTMR10	0.0222214	4.56944	0.0170625	0.216528
GPCPD1	-0.0295886	4.18097	0.0170476	0.216528
EPHA2	-0.045208	6.90006	0.017042	0.216528
C7orf28B	0.0458521	2.84372	0.0170381	0.216528
SYNCRIP	-0.0186558	7.59272	0.0169987	0.216528
C8orf42	-0.0481951	2.49825	0.0169915	0.216528
FAHD2B	-0.0318732	3.92123	0.0171154	0.216572
MYCL1	0.0691343	1.87655	0.0171983	0.216628
KIAA1671	-0.040318	2.62843	0.0171939	0.216628
VAC14	-0.0337821	3.18611	0.0171828	0.216628
ATAD3B	0.0319737	4.10884	0.0171805	0.216628
CCDC124	0.0317044	5.63243	0.01726	0.217157
ALG11	-0.0661363	1.86315	0.0173189	0.217651
ABCC5	0.0242236	4.3255	0.0173696	0.218039
RP11-617F23.1	-0.0481924	1.99693	0.0174063	0.218252
C15orf61	0.0414	3.53923	0.0174436	0.21847
C5orf51	-0.0353558	2.9967	0.0179917	0.219117
ZNF655	0.0237869	4.76777	0.0179894	0.219117
SND1	0.0174789	7.60873	0.0179863	0.219117
AC004410.1	-0.0334419	4.07211	0.0179797	0.219117
RHCE	-0.051683	2.61962	0.0179748	0.219117
C7orf26	0.0293649	3.6478	0.0179719	0.219117
TIMMDC1	0.0169382	6.29934	0.0179701	0.219117
DENND1A	-0.0288266	4.85876	0.0179498	0.219117
ZNF212	0.0351786	3.08516	0.0179236	0.219117
SLC25A22	-0.0270878	5.20548	0.017899	0.219117
ZNF496	-0.0410796	3.35862	0.0178847	0.219117
ALG10	-0.0491468	1.13478	0.0178587	0.219117
MIA	0.0613215	1.58172	0.0178541	0.219117
USP37	0.0365869	4.2336	0.0178496	0.219117
THOC1	0.027339	4.45904	0.0178358	0.219117
PGM2	-0.0200818	5.44646	0.0178142	0.219117
IRF5	-0.0609952	0.565672	0.0177367	0.219117
RP1-164F3.9	0.0322527	5.70837	0.0177315	0.219117
PRDM15	0.0359057	3.25093	0.0177309	0.219117
SMARCC2	0.028322	5.07454	0.0177006	0.219117
PPP1R3D	-0.0520859	2.46874	0.0176856	0.219117
HDAC4	0.0380556	3.15103	0.0176337	0.219117
SCMH1	0.03905	3.31363	0.0176248	0.219117
C9orf86	0.0204977	7.53191	0.017611	0.219117
IL17D	0.0399367	2.65317	0.0175764	0.219117
INO80	0.0283645	4.32152	0.0180349	0.219402
ZFAND2B	0.0375185	4.16623	0.018072	0.21961
ACSBG1	-0.0224725	6.59645	0.0181051	0.219771
TMEM185A	-0.0412945	3.41033	0.0181363	0.219907
RP5-1198E17.1	0.0375135	3.41735	0.0181572	0.219919
LPHN1	-0.0254712	5.15401	0.0181858	0.220024
COX17	-0.0400308	6.53486	0.0182288	0.220062
RBM6	0.0229517	5.43818	0.0182159	0.220062
COX7A2	-0.0312418	7.21898	0.0182518	0.220099
FAM176A	-0.0405704	3.71198	0.0183094	0.220553
ARAP3	-0.0343887	4.41187	0.0183434	0.22072
DRP2	0.0618634	2.35957	0.0183823	0.220948
GPS2	0.0188619	7.0122	0.0184546	0.221575
DNAJB12	-0.0192205	4.93722	0.0185344	0.22205
APOLD1	0.0433648	2.68901	0.0185181	0.22205
RAB11A	-0.0159426	7.07076	0.0187362	0.223016
SPSB1	-0.0263338	4.87633	0.0187223	0.223016
MCM4	0.0218953	7.83866	0.0186993	0.223016
LGMN	0.0383366	4.01189	0.0186787	0.223016
FBXO25	0.0352696	3.71095	0.0186638	0.223016
ROMO1	0.0237602	8.5397	0.0186618	0.223016
LRSAM1	0.035448	4.48583	0.018782	0.22332
PAFAH2	-0.036848	3.18499	0.0188292	0.22364
SON	0.023378	7.31124	0.01887	0.223643
PRKAR2B	0.0503972	2.74974	0.0188543	0.223643
FBXO33	0.0248014	4.55213	0.0189602	0.224471
NR2C1	-0.0340841	3.64335	0.0189808	0.224474
AL138781.1	0.0254153	5.8552	0.0190701	0.225047
KIF16B	-0.0567268	2.65151	0.0190529	0.225047
OTX1	0.0517956	2.15786	0.0194203	0.225088
FBXW5	-0.0295667	6.82565	0.019405	0.225088
ACSL3	0.0181423	7.74741	0.0193909	0.225088
C1orf31	0.0361086	3.97134	0.0193876	0.225088
RPS9	0.0231998	9.38132	0.0193618	0.225088
MRPL24	0.0237027	7.52601	0.0193608	0.225088
PFKP	-0.0221012	7.26785	0.0193559	0.225088
HOXC11	-0.0617422	1.34672	0.0193534	0.225088
EZH1	-0.050158	2.80957	0.0193532	0.225088
KLHL29	0.0559257	3.46892	0.0193429	0.225088
DTD1	-0.042046	7.32436	0.019314	0.225088
ROBO1	0.0299362	3.88723	0.0192755	0.225088
AC005726.6	0.0690833	2.00597	0.0192732	0.225088
GTPBP3	0.0254625	4.42782	0.0192679	0.225088
ALG8	-0.025328	5.03704	0.0192609	0.225088
RNF103-VPS24	0.0387687	4.87911	0.0192605	0.225088
CRNDE	-0.0319655	4.10736	0.0191079	0.225088
C14orf102	0.0403068	3.49714	0.0194769	0.225507
DEAF1	-0.0205021	5.85736	0.0196033	0.226022
ATP5E	0.0316656	8.8262	0.019599	0.226022
TYW1	0.0357055	3.09924	0.0195983	0.226022
ZSCAN29	-0.0358289	3.45791	0.0195449	0.226022
BANP	0.0434962	3.44641	0.0196773	0.226402
MYL12A	-0.0253651	7.47502	0.0196687	0.226402
GATAD2A	-0.0175793	6.2648	0.0197286	0.226756
CNPY2	0.0207551	6.22759	0.0197913	0.22724
ZCCHC7	0.0405107	3.07112	0.0198557	0.227269
DYX1C1-CCPG1	0.0404513	4.02605	0.0198371	0.227269
PCMTD2	-0.0407131	3.40614	0.0198206	0.227269
REEP6	0.0496915	1.47837	0.0200952	0.228118
RP3-499B10.4	-0.0660686	2.6571	0.020082	0.228118
ANKIB1	-0.0585473	2.77086	0.0200734	0.228118
ITGA1	0.0471068	3.39697	0.0200715	0.228118
CTXN1	0.0553076	2.51527	0.0200689	0.228118
LPCAT3	-0.0317807	4.83199	0.0200682	0.228118
VCAN	0.0601913	1.5231	0.0200349	0.228118
SMARCAL1	-0.0364928	3.22168	0.0199734	0.228118
PION	-0.0521282	2.49024	0.0202003	0.228371
FBXW9	-0.0585836	3.14181	0.0201992	0.228371
HERC1	0.0444699	3.70893	0.0201889	0.228371
KHSRP	-0.020259	8.46772	0.0201744	0.228371
VARS2	-0.0318466	5.17461	0.0202911	0.228461
DHX29	0.0309072	5.01569	0.0202881	0.228461
C11orf73	0.0270445	5.98441	0.0202872	0.228461
LYSMD1	0.0805834	1.25691	0.0202719	0.228461
APTX	0.021471	6.22091	0.0203164	0.228513
ANKRD36BP2	0.045044	1.10889	0.0203766	0.228957
SLC25A20	0.0437889	2.30745	0.0204189	0.229198
SLC30A3	0.0372439	3.45601	0.0204799	0.229416
C6orf89	-0.0303532	4.16062	0.0204615	0.229416
PDCD1LG2	-0.0540047	2.53986	0.0206049	0.229651
PALLD	-0.0363117	4.8868	0.0206019	0.229651
PREB	0.0182562	6.87579	0.0205968	0.229651
IQCA1	-0.0349366	3.19506	0.0205913	0.229651
RAB11FIP5	0.0213046	8.2818	0.0205794	0.229651
TMCO3	-0.0416168	4.0649	0.0206821	0.230279
TCF20	-0.0456399	3.60947	0.0207245	0.230518
CERKL	0.0320684	3.75042	0.0207876	0.230987
ZADH2	0.0431826	3.06312	0.02082	0.231115
VPS52	0.0309135	3.94623	0.0208896	0.23119
MRPS22	-0.034002	4.88812	0.0208829	0.23119
C9orf96	-0.0358423	4.64584	0.0208479	0.23119
ZNF266	-0.0439128	2.61559	0.0211581	0.231835
MAP3K14	0.0364546	3.83259	0.0211556	0.231835
VPS4B	0.0292486	5.12953	0.0211457	0.231835
TRIM44	0.0236054	5.98474	0.0211382	0.231835
CHCHD1	0.0274092	6.72352	0.0211104	0.231835
STX12	-0.0292917	4.38459	0.0210976	0.231835
KLHL18	0.0492458	2.9251	0.0210669	0.231835
AC009948.3	-0.0662493	1.72721	0.0210656	0.231835
PRELID2	0.0409547	2.8261	0.0210535	0.231835
AC005301.5	0.0359722	3.64845	0.02098	0.231835
C21orf91	0.0508574	2.76169	0.0213892	0.234136
NDUFS5	0.0285438	7.27218	0.0214943	0.23482
TGS1	-0.0523055	3.35591	0.0214815	0.23482
RPL21	0.0622437	1.1581	0.0215296	0.234973
MTHFD1L	0.0230764	5.59551	0.0215527	0.234992
PSMC1	0.0268542	7.68427	0.0216228	0.235292
PPIP5K2	0.0271073	4.39902	0.0216047	0.235292
TMEM5	0.0483642	3.5251	0.0217266	0.235724
ATG13	-0.0209167	6.43285	0.0217195	0.235724
CYB5R4	0.0543588	1.24042	0.0217087	0.235724
DHX8	-0.0332567	3.91417	0.0217702	0.235733
RAB11FIP2	0.0636312	3.24861	0.0217676	0.235733
COPS4	-0.0328533	4.0596	0.0219501	0.23606
HN1L	-0.018554	7.62591	0.0219366	0.23606
ACSF2	-0.0473769	3.39253	0.021915	0.23606
DCP1A	-0.0313978	4.92193	0.021904	0.23606
XXbac-BPG300A18.12	-0.0270054	5.85931	0.0218951	0.23606
BLOC1S3	0.040319	3.0361	0.0218919	0.23606
FAM50B	0.0840462	1.22274	0.0218615	0.23606
SFN	0.0455729	2.3143	0.0220317	0.236246
SENP6	0.0413924	3.73982	0.0220157	0.236246
COMMD8	-0.0329671	4.35177	0.0220028	0.236246
PJA1	0.0306429	4.28285	0.0221881	0.237693
SNTA1	0.0266234	6.67406	0.0222304	0.237915
ASTN2	-0.0426775	2.83737	0.0222941	0.238365
PACRGL	-0.0534119	2.27089	0.0223407	0.238402
PCNX	0.0292785	4.41172	0.0223194	0.238402
FBXL5	-0.0411341	3.96311	0.0224282	0.238413
CRTC3	-0.0379904	4.36091	0.0224115	0.238413
MLL3	0.0372729	3.88233	0.0224003	0.238413
EIF2C2	-0.0580169	3.72661	0.0223802	0.238413
APOL3	0.058128	1.8712	0.0224728	0.238657
IGF2R	0.0579705	4.63596	0.0225206	0.238935
BAIAP3	-0.0269024	7.09064	0.0226427	0.239999
ZBTB39	0.0703962	1.74304	0.0226777	0.24014
MLK7-AS1	0.0431652	3.70333	0.0227186	0.240343
DUSP22	-0.029693	4.57052	0.0228748	0.240381
TGFBR1	-0.0238405	5.3813	0.0228585	0.240381
B3GNT1	0.0283544	5.78856	0.0228527	0.240381
ZNF385A	0.0566892	2.7593	0.0228506	0.240381
CCDC22	0.0786272	2.19201	0.02285	0.240381
MED29	-0.0404671	4.04867	0.0228185	0.240381
DLG3	-0.0362994	3.51584	0.0227588	0.240381
CORO1A	-0.0368256	3.89719	0.0229409	0.240618
IDH3A	-0.025365	6.62434	0.0229324	0.240618
TBCE	-0.0379497	4.09653	0.0229807	0.240807
C21orf2	0.0390253	4.36451	0.0232435	0.242868
KIF18A	0.0456669	3.19617	0.023238	0.242868
UBR1	-0.0530439	3.37875	0.0232047	0.242868
PEA15	0.0359869	10.4055	0.0232955	0.243181
C20orf46	0.067569	2.04418	0.0233473	0.243261
C9orf69	0.028839	5.86236	0.0233408	0.243261
AL138781.2	0.028839	5.86134	0.023471	0.243859
GJA9	-0.0532368	3.03348	0.023468	0.243859
SIK2	0.028694	4.68302	0.023464	0.243859
MNS1	0.0560519	2.61457	0.023568	0.244637
ZNF17	-0.0592354	1.43274	0.0238215	0.245193
G3BP2	-0.0270459	5.5962	0.0238083	0.245193
PCGF3	-0.0241857	5.19879	0.0237789	0.245193
EID1	0.0237381	6.67766	0.023761	0.245193
CARD9	0.0313813	5.42538	0.0237356	0.245193
ANKS3	0.0504483	2.15137	0.0237318	0.245193
C2orf72	0.0619085	2.266	0.0236936	0.245193
LIME1	0.0342228	3.23666	0.0236784	0.245193
TRIM41	-0.0343033	4.26455	0.0236722	0.245193
PURB	0.0356228	4.2028	0.0238551	0.245309
CPT1C	0.0833399	1.81293	0.0238944	0.245485
ATRIP	0.0434479	3.85255	0.0239265	0.245586
ACP1	-0.0209256	7.3374	0.0240061	0.246174
VPS13B	-0.0498951	3.36226	0.0242757	0.248707
COX4I1	0.0221107	9.20996	0.0243126	0.248855
GCFC1	-0.0686752	2.99012	0.0245301	0.250848
EEPD1	-0.0503099	2.34803	0.0247193	0.252549
IDH3G	-0.0236414	5.60309	0.0248536	0.252751
STK38	-0.033504	4.81066	0.0248476	0.252751
MTCH2	-0.0208283	8.55194	0.0248212	0.252751
FNIP2	-0.0549478	3.42518	0.0247877	0.252751
NBN	-0.0276553	5.67655	0.0247751	0.252751
PI4K2B	0.0354885	3.30995	0.0249454	0.253451
SRD5A1	0.0365134	4.24275	0.0250233	0.253775
SETD2	0.0405982	4.57251	0.0250019	0.253775
MGST2	0.0644113	2.11731	0.0250762	0.254078
ELMOD2	-0.0675697	2.26233	0.025148	0.254106
ZNF283	0.059213	1.77493	0.0251346	0.254106
KDELR1	0.021597	8.38166	0.0251335	0.254106
SLBP	0.0378457	5.2062	0.0252307	0.254708
SYNE2	0.0459858	4.09188	0.0252781	0.25472
PTOV1	-0.027034	6.37831	0.0252588	0.25472
CCDC132	0.0517347	2.50825	0.0254305	0.255789
NDUFA1	-0.0411167	7.03799	0.0254177	0.255789
AC138969.4	-0.057595	2.1623	0.0254876	0.25613
B9D2	0.0601081	3.24467	0.0255716	0.256506
RP11-54O7.14	-0.0302635	7.52718	0.025558	0.256506
KIAA1984	-0.0677069	1.13906	0.0258081	0.256547
CFL1	0.0197123	10.7179	0.0257891	0.256547
RAB40C	0.0379801	4.53874	0.0257636	0.256547
RFC1	0.0317738	6.04092	0.025739	0.256547
HNRNPH1	-0.0226017	9.04717	0.0257299	0.256547
DAG1	-0.0242443	5.58722	0.0257193	0.256547
BRE	0.0235955	5.5385	0.0257012	0.256547
FLNB	0.0258639	7.43092	0.0256921	0.256547
IQSEC2	0.0619495	2.38038	0.0256733	0.256547
C3orf38	0.0342185	3.68565	0.0256021	0.256547
BBS5	0.0782341	2.19113	0.0258867	0.256865
ACSS3	0.0652833	1.3056	0.025873	0.256865
AKT1S1	0.0360836	5.05315	0.0259741	0.257039
HOMER1	0.046044	3.66607	0.0259586	0.257039
NISCH	0.0285741	4.58226	0.0259553	0.257039
C7orf40	0.051179	3.04126	0.0260889	0.257712
IARS	-0.0261251	6.49087	0.0260738	0.257712
CACNA2D1	0.0658603	2.79431	0.0261443	0.258029
EME1	-0.026403	7.80683	0.0262619	0.258727
ELL	0.027998	4.51767	0.0262553	0.258727
DDX42	-0.0212031	6.85056	0.0263406	0.259271
MYSM1	0.0646366	1.92059	0.0264285	0.259673
CORO7	-0.0518275	3.62759	0.0264236	0.259673
PPP1R7	0.0250276	6.72217	0.026457	0.259721
PEX6	0.070016	1.90154	0.0265068	0.259748
AC073321.5	-0.0430603	10.4613	0.026484	0.259748
DNAJC1	0.0679172	3.30292	0.0265342	0.259786
VPS13D	-0.0319101	4.4476	0.0266331	0.260292
VPS4A	-0.0260068	6.75531	0.0266267	0.260292
ZNF248	-0.0422983	2.34318	0.0267394	0.260869
PIGL	-0.0469174	3.48345	0.0267379	0.260869
EFEMP2	-0.0262192	5.94913	0.0268059	0.261056
RPL22	-0.0259293	9.15169	0.0268031	0.261056
NSUN4	0.0512018	2.87591	0.0268558	0.261081
CARS2	0.0257752	7.11366	0.0268426	0.261081
TMEM179B	-0.0364922	6.15218	0.026908	0.261128
CHD7	-0.0276241	5.75594	0.0268901	0.261128
DNA2	-0.0785432	1.7154	0.0270588	0.261901
SGCB	-0.0282372	4.75397	0.0270569	0.261901
RPS14	0.0302169	10.8797	0.0270173	0.261901
NUDT1	0.0339071	4.80903	0.0272655	0.262979
ESCO1	-0.0702896	2.04151	0.0272519	0.262979
RP11-545E17.3	0.0744551	2.61113	0.0272384	0.262979
FAM173B	0.0357993	3.63692	0.027196	0.262979
ARF3	0.0225709	7.98032	0.0275332	0.263717
ANGPT1	0.05181	4.44867	0.0275321	0.263717
INADL	0.0615004	0.987357	0.0275232	0.263717
BRD2	0.0237087	7.14358	0.0275166	0.263717
DNAJC2	0.0382902	4.72987	0.0275064	0.263717
PTRHD1	0.0439795	4.81958	0.0274683	0.263717
MRPL54	-0.0375056	4.41512	0.0274378	0.263717
ACYP1	0.0565046	2.37425	0.0273783	0.263717
TAF3	-0.0386473	4.23574	0.0276209	0.263869
DECR2	-0.0559452	3.06029	0.0276009	0.263869
C8orf76	0.0342694	4.29735	0.0275824	0.263869
FOXL1	0.0615255	1.6633	0.0276731	0.264139
PMS1	-0.0485749	3.1082	0.0277464	0.26461
CTC-281B15.1	0.0622599	2.14414	0.0278242	0.265123
NRAS	0.0346548	5.04535	0.0279511	0.266103
FAM177A1	0.030655	5.01411	0.0282022	0.266652
PHF12	0.036228	5.18435	0.028202	0.266652
IFT27	0.0305644	4.15449	0.0281884	0.266652
ZNF584	0.0544334	2.49655	0.0281706	0.266652
DNM1L	0.0270091	5.65009	0.0281221	0.266652
SAR1B	-0.0325263	4.96283	0.028112	0.266652
RABAC1	0.0325951	5.87802	0.0280969	0.266652
CREBBP	-0.0300664	4.97571	0.0280685	0.266652
TFE3	-0.0353745	5.96103	0.028349	0.266669
IRAK3	-0.0508825	3.25495	0.0283363	0.266669
PPFIA1	-0.0357512	5.43931	0.02833	0.266669
PPT1	-0.0237126	5.99626	0.0283001	0.266669
FDX1L	0.0394938	4.20819	0.0282885	0.266669
LUC7L	-0.0246929	5.48545	0.0282739	0.266669
KHK	-0.064762	2.20687	0.0284416	0.266857
RPF2	-0.0434714	4.81803	0.0284326	0.266857
MRPL43	0.0217461	6.3014	0.0284325	0.266857
COMMD2	0.0504496	3.45357	0.028532	0.267251
GLRX5	-0.0208182	7.0554	0.0285119	0.267251
PIGP	-0.0507652	3.18768	0.028612	0.267546
SETX	0.0310944	5.41809	0.0285933	0.267546
CC2D2A	0.0498273	3.1928	0.0286848	0.268
CDK16	0.0381641	5.58938	0.0287948	0.2688
DLEU1	0.0477538	3.05497	0.028922	0.269304
CALD1	-0.0246859	7.2295	0.0289116	0.269304
EGFL7	0.0833193	2.23946	0.0289061	0.269304
ZNF146	0.0465631	5.42035	0.0289579	0.269411
HDDC2	0.0274277	4.55461	0.0290488	0.270029
SYPL1	0.0257741	5.28126	0.0290998	0.270276
NUDT21	0.0323394	6.4233	0.0291898	0.270428
SCO1	0.0298888	5.30954	0.0291845	0.270428
PIGH	-0.0716063	2.52679	0.0291669	0.270428
UQCR10	0.0359863	6.59206	0.0292896	0.271125
CKB	0.0259242	7.75151	0.029357	0.271521
DNAL1	0.0753757	1.94229	0.0293868	0.27157
OSGEP	-0.0590951	2.96149	0.0294265	0.271709
SENP3	-0.0707765	2.44236	0.0297129	0.272529
GLB1L2	0.0469931	3.14948	0.0296899	0.272529
RPS27A	0.0466019	12.9937	0.0296803	0.272529
CLN8	-0.0420191	3.32966	0.0296712	0.272529
XRN2	0.0235061	6.95278	0.0296377	0.272529
PLGLB1	0.0805343	1.0216	0.0296322	0.272529
ASB8	-0.0462954	4.34644	0.0296009	0.272529
CDK5R1	-0.0401751	3.3223	0.0295893	0.272529
NCLN	-0.0364416	6.56052	0.029753	0.27267
H2AFY2	-0.0663749	2.92427	0.0298034	0.272679
SMUG1	0.0434231	3.85016	0.0297813	0.272679
SRPX2	0.0667346	3.01297	0.0298537	0.272687
ARPC3	0.0347839	7.7368	0.0298532	0.272687
GOLGA7	0.0373011	5.33344	0.0299937	0.273513
HCN2	-0.0626061	3.18304	0.0299785	0.273513
SELS	-0.0344635	5.75626	0.0300273	0.273593
LMBRD2	-0.0351519	4.31376	0.0301385	0.27438
PRR13	0.02121	6.59704	0.0301994	0.274481
DYNLT1	0.0374868	5.71815	0.0301956	0.274481
SLC39A3	-0.0316915	5.58912	0.030416	0.274865
ZNF845	0.0647323	1.69658	0.0303999	0.274865
AASDHPPT	-0.0255981	5.3608	0.0303894	0.274865
GSR	-0.0379209	4.82838	0.0303728	0.274865
ARL6IP4	-0.0290094	7.13554	0.0303599	0.274865
QRICH1	0.0330605	4.72621	0.030357	0.274865
NUP37	-0.0440228	4.8805	0.0302868	0.274865
SAC3D1	0.0308784	6.69078	0.0305106	0.275044
HVCN1	-0.0437771	3.76692	0.0305019	0.275044
C1orf63	0.0451196	4.57392	0.0304877	0.275044
RP4-758J18.2	0.0326808	6.5646	0.0305781	0.275203
AGRN	-0.0330989	7.53107	0.0305668	0.275203
RP4-758J18.3	0.0326808	6.56401	0.0306238	0.27539
CLPTM1	0.0366239	6.7824	0.0307066	0.27546
ARAF	0.0706413	3.75815	0.0306953	0.27546
TMEM192	-0.0467971	3.02681	0.0306735	0.27546
C3orf17	-0.0281329	4.95037	0.0307519	0.275643
SLC39A4	0.0230146	6.37918	0.0308731	0.276057
IL1RAP	0.107323	1.50744	0.0308591	0.276057
NR1H2	-0.0436112	4.60035	0.0308475	0.276057
TMTC2	-0.0941529	1.85681	0.0310991	0.276064
SHROOM1	0.0620785	4.64161	0.0310897	0.276064
RQCD1	-0.026784	6.17979	0.0310875	0.276064
MXRA8	0.0494878	4.59578	0.0310713	0.276064
ARMCX5	-0.0493069	2.81561	0.0310504	0.276064
ZNF274	0.0731386	1.28351	0.0310455	0.276064
APOBEC3B	0.0415733	4.46225	0.0309838	0.276064
C20orf112	0.0261987	5.41906	0.0309808	0.276064
NCK2	0.033667	5.05118	0.030911	0.276064
NDUFV1	0.0311969	7.71673	0.0312425	0.276669
MTA1	0.039508	5.84758	0.0312423	0.276669
STK19	-0.0561966	3.30342	0.0312075	0.276669
FTSJ2	0.0372286	4.56318	0.0315593	0.278136
AC114546.1	-0.0285298	5.76697	0.031555	0.278136
RP4-604K5.1	-0.0414888	5.56256	0.0315464	0.278136
TTC27	-0.0450659	3.54328	0.0314966	0.278136
C11orf75	-0.0692717	2.18577	0.0314929	0.278136
COG5	-0.0411953	3.82778	0.0314415	0.278136
HACL1	-0.0495775	3.64841	0.0316108	0.278145
ZBTB34	0.0544153	2.48961	0.0316027	0.278145
CCDC66	-0.0687485	2.76395	0.0316468	0.278239
CTC-308K20.1	0.089461	1.41121	0.0316848	0.278352
SUPT6H	-0.0320806	6.45485	0.0317175	0.278418
AC005329.7	0.037019	5.42698	0.0319604	0.278555
ZNF12	-0.0670401	2.37038	0.0319465	0.278555
ARL2	0.0342522	6.57659	0.0319451	0.278555
MAPKAPK2	-0.029643	8.29713	0.0319365	0.278555
RPRD2	-0.0372866	4.53488	0.0318852	0.278555
DNTTIP1	-0.0230324	6.30336	0.0318738	0.278555
AMPH	-0.0489886	3.5508	0.0318582	0.278555
HDAC8	-0.0352621	4.48576	0.0318178	0.278555
SURF1	0.0420898	4.43564	0.0317883	0.278555
CCNT2	-0.0598555	3.31186	0.0320048	0.278722
MIR3654	-0.0662457	1.90116	0.0320537	0.278928
ATXN3	0.0372073	3.70344	0.0322892	0.279434
SNX2	0.0434757	5.35994	0.0322725	0.279434
MRPL52	0.0370917	6.18045	0.0322678	0.279434
CEP68	0.0292341	5.29959	0.0322623	0.279434
EIF3M	0.0406412	7.48219	0.0322513	0.279434
AC007401.2	-0.0877752	0.798585	0.0321864	0.279434
COMMD5	-0.0290051	5.78815	0.0321726	0.279434
CLIP3	-0.0358852	6.16315	0.0323917	0.279445
THAP6	0.118462	0.865934	0.0323721	0.279445
TBC1D9B	-0.0298681	5.20425	0.0323614	0.279445
USP8	0.065293	3.4814	0.0323479	0.279445
EFCAB2	0.0835378	2.05938	0.0324482	0.279714
LINC00346	-0.0842674	1.25671	0.0325326	0.279786
TOX4	-0.0267674	6.46811	0.0325246	0.279786
RRP1	-0.0411481	5.20847	0.0325214	0.279786
PDE4A	0.0378184	4.40442	0.0325815	0.279988
RP11-244F12.2	0.0251226	7.39046	0.0326283	0.280172
ELAC2	-0.0255472	6.60714	0.032654	0.280174
GPR173	-0.0793691	1.65717	0.0328119	0.28131
SPAG7	-0.0259324	6.96038	0.0329789	0.282303
PGRMC2	-0.0292963	7.10201	0.0329764	0.282303
LINS	-0.0608839	2.71389	0.0330457	0.282656
ATP6V0A1	0.046209	4.42956	0.0331963	0.283724
SHISA5	0.0257784	6.79831	0.0332587	0.284038
NDUFAB1	0.0308753	8.0796	0.0333808	0.28464
ASAP2	0.0307352	6.58169	0.033366	0.28464
PCMT1	-0.0242318	6.51138	0.0334239	0.284787
ELF1	0.0928604	2.22972	0.0335604	0.285729
KIAA1432	0.0436131	3.46553	0.0336465	0.285801
RPS4X	0.0317103	11.3652	0.0336324	0.285801
TMBIM6	0.0233392	8.97102	0.0336032	0.285801
XXbac-BPG246D15.8	0.0644165	2.45445	0.0336774	0.285844
BOD1L	0.0569744	4.93842	0.0337344	0.286108
SELENBP1	0.0831398	2.34928	0.033782	0.286291
RPLP2	0.0277869	11.2987	0.0339245	0.286837
ATP6V1C1	-0.0307075	5.72559	0.0339197	0.286837
TMEM223	0.0332682	6.71969	0.0339133	0.286837
RIC8B	0.0656689	2.91587	0.0340009	0.287264
OLFML3	-0.0755774	1.47686	0.034669	0.287623
RPS6	-0.035759	11.1081	0.0346501	0.287623
CTD-2031P19.4	0.068027	2.06139	0.0346271	0.287623
EFHC1	0.0474236	3.25022	0.0346072	0.287623
ANKRA2	0.083555	2.86354	0.0345971	0.287623
FAM48A	-0.0332392	5.81363	0.0345592	0.287623
POU6F1	0.109624	0.796072	0.0345511	0.287623
CTSZ	0.0513023	6.83682	0.0345199	0.287623
LINC00341	-0.0515986	3.06214	0.0344663	0.287623
SIN3B	0.036579	5.41706	0.0344657	0.287623
TRMT1L	-0.0681829	2.55485	0.0344513	0.287623
DBR1	-0.0730051	2.28268	0.0344489	0.287623
APOC1	0.0658139	2.83228	0.0344131	0.287623
GMDS	0.0354838	4.50298	0.0343788	0.287623
MPHOSPH8	-0.0331999	5.82569	0.0343586	0.287623
RILPL2	-0.0372241	3.69119	0.0343383	0.287623
FBN2	0.028926	5.473	0.0343379	0.287623
ZDHHC23	-0.0791818	1.75626	0.0343327	0.287623
DGCR6	0.0557522	3.51088	0.0342636	0.287623
CTRL	-0.0409759	4.82213	0.0342324	0.287623
RP11-173P15.3	-0.0674998	1.8343	0.0341926	0.287623
KAL1	0.103942	1.98138	0.0341863	0.287623
C9orf78	0.0340074	6.81557	0.0341783	0.287623
C6orf130	0.0551537	3.31987	0.034166	0.287623
MAPK11	-0.0721976	3.65031	0.0347862	0.288378
CTBP2	-0.0284746	6.81523	0.0348904	0.288591
MAP4	-0.024583	7.63134	0.0348722	0.288591
RBL2	-0.0676962	3.08643	0.0348387	0.288591
GSTZ1	-0.0560651	2.77239	0.0350957	0.289422
DPP8	0.0310988	5.7719	0.0350924	0.289422
POC1B	-0.0551482	3.28146	0.0350917	0.289422
PFN2	0.035216	7.9351	0.0350541	0.289422
RP11-48O20.4	0.0376101	5.1517	0.0351561	0.289487
ATXN7	0.043502	4.17328	0.035137	0.289487
FAM8A1	-0.0656465	2.14167	0.0352132	0.289525
CMC1	0.0449552	4.43518	0.0351998	0.289525
EIF1AD	-0.0476679	4.90302	0.035242	0.289546
NR2F6	-0.029693	5.73839	0.0356494	0.289871
CNIH	-0.0310561	5.42106	0.0356478	0.289871
UBA5	-0.0428676	4.26512	0.035642	0.289871
TRIM35	0.0456027	2.99903	0.0356304	0.289871
CDK2AP2	-0.0265086	7.63872	0.0355446	0.289871
PNMAL1	-0.0756348	2.16446	0.0355313	0.289871
GFM1	-0.0361335	5.94967	0.0355302	0.289871
VBP1	0.0299051	6.00349	0.0354901	0.289871
KRTAP4-9	-0.0530272	3.28497	0.0354855	0.289871
RALA	-0.0285263	5.88096	0.0354818	0.289871
RANBP10	0.0652496	3.44366	0.0354397	0.289871
METTL4	-0.0951566	2.10879	0.035423	0.289871
RBBP9	0.0420636	4.25975	0.0353821	0.289871
RRP12	-0.0432168	5.26376	0.0353729	0.289871
SNHG9	0.0550726	3.51875	0.0358007	0.290459
COX5B	-0.0331891	8.44213	0.0357947	0.290459
TMEM189-UBE2V1	0.0248483	7.53554	0.0357549	0.290459
MAPKBP1	0.0666824	3.61347	0.0358272	0.290461
SPPL2A	-0.0599655	2.73204	0.0358855	0.290507
CROCCP2	0.0555957	2.71111	0.0358605	0.290507
WNT10B	0.0720381	1.35007	0.0360076	0.291281
ASPSCR1	0.0507141	3.92238	0.0360763	0.291623
CPSF7	-0.0263838	6.23133	0.0361227	0.291785
ZNF202	-0.0465003	3.22832	0.036156	0.29184
KAT6B	-0.0689911	3.01757	0.0363123	0.292887
ASL	0.0605095	3.68217	0.0365603	0.294672
AL356423.1	0.0583145	2.97931	0.0366166	0.294695
RP11-10N23.2	0.0905161	2.24833	0.0366127	0.294695
LOXL3	-0.0318154	5.90723	0.0366964	0.295123
ARV1	-0.0662341	2.98777	0.0368296	0.295762
GALNTL1	0.0485494	2.61443	0.0368179	0.295762
MTRNR2L8	0.112953	4.42173	0.0369107	0.296198
ANP32B	-0.0368188	8.04619	0.037114	0.296321
AC024270.1	0.034621	5.57045	0.0371109	0.296321
CENPJ	-0.0449502	3.88727	0.0370989	0.296321
PTPRU	0.0929415	2.8869	0.0370813	0.296321
SNAPC4	0.0466633	4.47456	0.037044	0.296321
SLC35F2	0.0355551	4.40414	0.0370136	0.296321
TIMM23	0.0296342	6.96602	0.0369705	0.296321
FAM108B1	0.0491127	3.11657	0.0378197	0.296379
NUDT17	-0.0363352	4.50497	0.0378056	0.296379
PEBP1	-0.0259677	9.73076	0.0377749	0.296379
BCCIP	0.0342075	6.06225	0.0377528	0.296379
GABARAPL1	0.0420258	4.55777	0.0377222	0.296379
KLC2	0.0781921	3.05608	0.0377168	0.296379
CUL7	0.0733014	2.27788	0.037673	0.296379
ZC3H10	-0.115427	0.917832	0.0376725	0.296379
PPP2R3C	0.0657177	3.85019	0.0376454	0.296379
LYRM5	0.0659153	2.84018	0.037642	0.296379
CLCC1	-0.0463155	4.24493	0.037585	0.296379
PRPF4B	0.0701835	5.25295	0.0375785	0.296379
PA2G4	-0.039645	9.52275	0.0375648	0.296379
SUGT1	0.032565	5.90632	0.0375577	0.296379
FLYWCH2	-0.0626205	2.92132	0.0374668	0.296379
C9orf30	0.0380414	5.17897	0.0374497	0.296379
RP11-1069G10.1	0.0717968	2.41887	0.0373951	0.296379
NANS	-0.0254097	7.04122	0.037391	0.296379
LENG9	-0.0614822	3.90099	0.0373823	0.296379
PEG10	-0.0342655	7.06425	0.037382	0.296379
KB-1995A5.13	-0.0455184	5.60588	0.0373754	0.296379
RAB23	-0.0919611	2.29281	0.0373651	0.296379
STARD3NL	-0.0442037	4.08081	0.0373412	0.296379
UQCRH	0.0370967	8.18985	0.0372306	0.296379
MCM3AP	0.0320743	5.50675	0.0372011	0.296379
ZNF500	-0.0719166	2.76705	0.0371626	0.296379
PDPK1	-0.0592109	4.1447	0.0378738	0.296382
FEZ2	-0.0441042	5.88859	0.0378666	0.296382
TMEM69	0.0622716	3.00552	0.0379377	0.296672
GTF3C4	-0.0315228	5.39149	0.0380323	0.296781
RIN2	-0.0348637	6.69421	0.0380246	0.296781
SPAG16	-0.0427432	4.55596	0.0379903	0.296781
UBE2H	0.035197	6.1582	0.0380645	0.296822
NBEAL1	0.0954135	2.61206	0.038184	0.297544
LANCL2	0.0433666	3.7526	0.0383674	0.298551
GAPDH	-0.0308161	11.9904	0.0383469	0.298551
DHODH	-0.0533738	2.97326	0.0383988	0.298585
ECM1	-0.0553916	3.6563	0.0384381	0.29868
USP19	-0.0508071	4.3948	0.0385038	0.29877
RP11-96L14.7	0.0505637	5.05237	0.0384952	0.29877
NUB1	-0.039363	4.96382	0.0387257	0.299649
ZNF286A	-0.0680545	2.05286	0.0387042	0.299649
TOP3B	-0.0445848	3.33238	0.0386904	0.299649
STEAP3	-0.0465439	3.64234	0.0386847	0.299649
SKIV2L	0.0456316	4.63887	0.0388622	0.299654
HTATIP2	0.032544	5.52381	0.0388556	0.299654
PLEKHJ1	-0.0558699	5.58344	0.0388469	0.299654
SERP1	0.0275018	6.83755	0.0388296	0.299654
C21orf56	0.0494477	4.10989	0.0387649	0.299654
EARS2	-0.0475826	4.08068	0.0389346	0.300003
PPP2CA	-0.0270454	7.62532	0.0390524	0.300701
SERHL2	0.0633421	2.0983	0.0391003	0.300859
ST6GALNAC4	0.0777539	4.44042	0.0391505	0.301036
IDI1	-0.0424641	4.00736	0.0392892	0.301472
NUAK1	-0.0571339	3.59562	0.0392785	0.301472
GNPNAT1	-0.0284091	5.98726	0.0392403	0.301472
MCCD1	-0.059395	1.81032	0.0393622	0.301823
RAD51C	0.0501723	4.80493	0.0395746	0.301982
DCAF7	-0.0267089	6.63355	0.0395718	0.301982
ACOT9	-0.0400935	6.50641	0.0395243	0.301982
TMBIM4	0.0441044	4.68588	0.0394991	0.301982
UBL4A	-0.030605	6.0899	0.0394719	0.301982
ZNF277	0.0718258	1.93092	0.0394496	0.301982
SEMA4D	0.0495974	3.01255	0.0394291	0.301982
BOLA3-AS1	-0.0654811	2.67654	0.0396387	0.302262
NUFIP2	-0.0312634	6.14524	0.0397598	0.302558
CD274	-0.0615754	3.3574	0.0397399	0.302558
PSMG3	0.046553	6.64654	0.0397114	0.302558
TMX3	0.0546444	4.40237	0.0398259	0.302644
KLHDC4	0.0382131	3.99574	0.0398085	0.302644
DCK	0.0842662	2.42936	0.0398592	0.302689
DDX55	-0.0372462	4.8199	0.039904	0.30282
RP11-603J24.18	0.0480526	3.88641	0.039949	0.302953
TOR1A	0.0293862	5.82519	0.040041	0.303442
HAUS7	-0.0448012	5.13249	0.0400796	0.303527
MPV17	-0.0274314	6.72375	0.0401614	0.303937
PRTFDC1	-0.0580625	2.79436	0.0402811	0.304217
RCAN1	-0.0307667	6.08774	0.0402547	0.304217
PEPD	0.0308541	5.40547	0.0402399	0.304217
MNT	-0.0601146	3.35625	0.040425	0.304263
ZC3H13	-0.0589479	4.4808	0.0404097	0.304263
DPH3	-0.0456239	4.39241	0.0404008	0.304263
NUP153	-0.0551568	4.08126	0.0403793	0.304263
SNX25	0.0898489	1.73326	0.0403549	0.304263
LAP3	0.0566433	3.72438	0.040485	0.304507
POLR2K	-0.0414648	6.2796	0.040549	0.304573
PTGES	0.0665576	3.89776	0.0405217	0.304573
TTL	0.0300808	7.2573	0.0406424	0.30486
TMEM54	0.040244	6.57252	0.0406267	0.30486
RP11-196H14.3	0.0456294	4.53168	0.0407002	0.305085
APOPT1	0.0369595	5.08511	0.0407407	0.305182
P4HTM	-0.0574772	3.70477	0.0408397	0.305716
TUBGCP4	0.0421566	3.64083	0.0409271	0.306162
SCAPER	-0.114904	2.28903	0.0410738	0.306636
RPL31	-0.0432869	10.777	0.0410646	0.306636
CDKN2C	0.0409565	4.73193	0.041052	0.306636
GPN2	0.0586478	2.92894	0.0411127	0.306719
C4orf49	-0.0776006	2.84425	0.0412024	0.307181
YIPF1	-0.0472196	4.465	0.0412336	0.307206
PLCB1	-0.0886046	5.21273	0.0414021	0.307216
RP11-350F4.2	0.0503907	3.92733	0.0413841	0.307216
C6orf35	-0.0639387	2.80184	0.0413755	0.307216
VCP	0.0253169	8.60248	0.0413739	0.307216
RBM33	0.0377386	4.94127	0.0413191	0.307216
RNF185	-0.0418425	4.40767	0.0412754	0.307216
DEM1	0.0473723	3.33664	0.041435	0.307254
DUSP19	0.105984	1.50388	0.0415276	0.307734
CDK12	0.0404524	5.39152	0.041665	0.308131
CD177	0.0863098	1.22016	0.0416419	0.308131
MED18	-0.0556067	3.49324	0.0416419	0.308131
TDRD3	0.106611	1.46801	0.0416973	0.308163
PDZD7	-0.0825383	2.75254	0.0417275	0.30818
GCLC	-0.0506788	3.04802	0.0417723	0.308305
OLA1	-0.0298218	7.26246	0.0419401	0.30913
STAT5A	0.0645215	2.82895	0.0419327	0.30913
MDM2	-0.0281288	8.17616	0.0420886	0.310017
GSPT2	-0.0941572	1.7927	0.0425216	0.310717
KDM5A	-0.0324523	5.93339	0.0425008	0.310717
FBXO16	0.0651165	3.9601	0.0424699	0.310717
GATA4	0.0429026	4.31189	0.0424472	0.310717
INSIG2	0.0778288	2.30766	0.0424273	0.310717
LEPR	0.0807214	2.06216	0.0424209	0.310717
NME1-NME2	-0.0310383	10.1919	0.0423921	0.310717
NME2	-0.0310383	10.1923	0.042381	0.310717
ATRNL1	0.101116	1.54991	0.0423459	0.310717
MAST2	-0.0440073	4.40872	0.0423386	0.310717
AC092171.4	0.0633784	3.56545	0.0423164	0.310717
ZNFX1-AS1	-0.0503148	8.72076	0.0422827	0.310717
CNOT2	-0.0299184	5.74839	0.0426037	0.311111
NFATC2	0.0735466	3.74519	0.0426864	0.311509
BCLAF1	-0.0409404	5.94914	0.0427624	0.311651
KIAA1737	-0.0739659	2.2065	0.0427352	0.311651
XXbac-BPG116M5.17	0.144939	2.17008	0.0428307	0.311943
ZNF37A	-0.0355726	5.57458	0.0428896	0.31196
PKD2	0.0500348	4.72508	0.0428628	0.31196
DDHD1	-0.0715698	2.43535	0.0429591	0.312055
EBP	0.0549114	5.05779	0.0429589	0.312055
PPP6R1	-0.0352948	7.00427	0.0430062	0.312191
SNX21	-0.0405838	6.12834	0.043075	0.312485
PFKL	0.0322696	6.99913	0.0431451	0.312788
AC016757.1	-0.0874003	2.27738	0.0431934	0.312933
SLC4A2	-0.0638628	3.35372	0.0432632	0.313233
DOM3Z	-0.0688507	2.61168	0.0433272	0.31349
SLC39A1	-0.0305994	6.66398	0.0433924	0.313551
LSMD1	-0.0433609	6.18797	0.0433652	0.313551
DIRC2	-0.053076	3.05136	0.0434313	0.313626
ACOT8	-0.0376867	5.96134	0.0434816	0.313784
ADAM15	-0.0449561	5.84956	0.0435967	0.314409
RP11-463D19.2	-0.124227	2.16228	0.0436483	0.314575
DENND3	0.0449824	4.08513	0.043755	0.314728
ACACA	0.0362587	4.92587	0.0437405	0.314728
C3orf18	0.0824299	2.03606	0.0437263	0.314728
GOLGA2	0.0450935	6.32663	0.0438443	0.314755
SNX6	-0.036715	6.98574	0.0438205	0.314755
AKAP1	-0.047823	4.7178	0.0438169	0.314755
PLAGL2	0.0436007	4.13854	0.0439115	0.314828
ZNF511	-0.0325196	5.3867	0.0439063	0.314828
PLBD2	0.0845211	1.67617	0.0439465	0.314874
ZNF689	-0.0674987	2.56075	0.0439973	0.315033
LZTS2	0.0927916	2.99634	0.0441352	0.315611
SPATA21	0.0317298	5.05379	0.0441307	0.315611
ACCN2	0.082665	2.56369	0.0442398	0.315745
TMEM57	-0.0453645	4.32418	0.0442124	0.315745
SMC5	0.0450061	4.82221	0.0441886	0.315745
RP11-571M6.6	0.057579	3.54278	0.0443708	0.315863
RSAD1	-0.0496476	3.81386	0.044356	0.315863
CCDC150	-0.0720804	2.48226	0.04435	0.315863
RABEP1	-0.0478608	4.95059	0.0443023	0.315863
RP11-23F23.1	0.0823941	3.15849	0.0444314	0.31609
EIF4EBP2	-0.0333226	5.56265	0.0444797	0.31623
SMYD2	-0.0444774	5.16127	0.0445717	0.31668
KAT5	0.0402704	6.20214	0.044691	0.317323
LAMA1	0.0405146	4.59277	0.044724	0.317353
SYNRG	-0.0412586	5.62107	0.0449314	0.31862
CSRNP2	-0.0450114	4.16548	0.0452023	0.319106
IPO5	-0.0363979	7.43541	0.0451981	0.319106
ACOT7	-0.0440258	5.83102	0.0451661	0.319106
TRAPPC2	-0.0632894	3.46581	0.0451374	0.319106
NOTCH1	0.0466639	3.9201	0.0451311	0.319106
PHACTR2	0.0729629	4.38178	0.0451164	0.319106
NKX6-1	-0.0768122	1.87026	0.0450503	0.319106
CPE	-0.0877141	2.20209	0.0452419	0.319181
NUP133	-0.0491685	4.44294	0.0452852	0.319283
TRPM4	0.0666216	3.04723	0.0455192	0.320727
RRAS2	0.0274719	7.56442	0.0455665	0.320856
KIAA0513	0.0664167	2.65371	0.0455988	0.320878
FAM89B	0.0370457	5.96623	0.0457132	0.321274
AP3B1	-0.070777	4.18066	0.045703	0.321274
WDHD1	-0.0604321	3.78492	0.0457729	0.321284
SCAMP2	-0.0403323	5.52734	0.0457595	0.321284
RABIF	-0.0509691	4.2356	0.045812	0.321354
HOXB9	0.081672	2.03374	0.0458542	0.321445
ZNF761	-0.09558	2.52546	0.0459835	0.321739
CNOT7	-0.0393659	6.462	0.0459816	0.321739
NCK1	0.0697599	2.89701	0.0459636	0.321739
PKN1	-0.0513386	5.42961	0.0460659	0.321907
TBX19	0.12725	1.15735	0.0460654	0.321907
RP11-7I15.3	-0.101219	1.53815	0.0462711	0.322728
GFPT2	0.0852874	4.04406	0.0462703	0.322728
ATP6V0E1	-0.03317	8.79331	0.0462156	0.322728
TNRC6C	-0.0554546	4.09215	0.0463414	0.323014
LARS	0.0389716	5.54781	0.0466375	0.32324
ETNK2	-0.0426353	4.88435	0.0466254	0.32324
FBXO31	-0.0506572	4.24192	0.0465956	0.32324
RCCD1	-0.0365882	5.10317	0.0465906	0.32324
STK11	0.0388953	5.39442	0.0465899	0.32324
OFD1	0.0668116	3.7567	0.0465762	0.32324
ANAPC10	0.101909	1.63412	0.0464666	0.32324
EIF4A1	-0.03246	9.21022	0.0464455	0.32324
SCAF11	-0.0460722	6.11638	0.0464325	0.32324
UBE2V2	-0.0314788	7.45975	0.0468221	0.323301
OSBPL11	0.0807796	2.9938	0.0468079	0.323301
ACP2	-0.0545446	4.31116	0.0467725	0.323301
RP11-499P20.2	-0.160037	0.882124	0.0467707	0.323301
MRPS5	0.0317807	8.06662	0.0467648	0.323301
ZNF267	-0.0562455	3.63327	0.0467271	0.323301
USP15	-0.0797228	3.47388	0.0468723	0.323445
RUSC1	-0.0466998	4.74379	0.0470138	0.324219
GLRX3	-0.0298627	6.62557	0.0477038	0.324315
SUSD3	-0.0473118	4.64123	0.0476931	0.324315
ATP6V1G1	0.044729	7.57007	0.0476907	0.324315
CCDC50	-0.0372839	5.90299	0.0476729	0.324315
ZNF431	0.118301	1.49599	0.047668	0.324315
MAPK3	0.0464426	5.01901	0.0476616	0.324315
C8orf83	0.0671241	2.86591	0.0476403	0.324315
FAM160A2	-0.0587771	3.50376	0.0475559	0.324315
SGTA	0.0666535	6.47061	0.0475291	0.324315
RARS	0.0345411	6.77076	0.0475134	0.324315
FNBP4	-0.0477437	4.84743	0.0474798	0.324315
RFC5	-0.0332803	5.77289	0.0474776	0.324315
CHCHD6	0.0608038	3.18022	0.0474472	0.324315
PGAM5	-0.0530683	4.49831	0.0474025	0.324315
BCAS2	-0.0408428	4.6655	0.0473744	0.324315
RGAG4	-0.071741	2.58887	0.0473446	0.324315
NEDD4	-0.0804282	3.75662	0.047323	0.324315
ANXA5	0.0359942	8.7439	0.0472915	0.324315
EIF1AX	-0.0353315	7.68169	0.0472618	0.324315
ZNF142	0.0611904	3.28324	0.0472087	0.324315
ZNF131	-0.0519811	4.94943	0.0471907	0.324315
FBXL19	0.0738676	2.56328	0.0471299	0.324315
PRMT7	0.0862142	2.96846	0.0470762	0.324315
ST6GALNAC6	0.0481899	4.4937	0.0478414	0.324651
PGAP2	-0.0577542	3.75993	0.0478254	0.324651
NAP1L1	0.0285609	9.80208	0.0478042	0.324651
SETD1B	-0.0371485	4.76742	0.0478907	0.324785
MSH6	-0.0423094	6.53209	0.0479458	0.32496
SUCLG1	-0.0459108	7.16723	0.0480203	0.325065
HMHA1	-0.0452828	4.68204	0.0480129	0.325065
STXBP2	0.0686165	3.50802	0.0481523	0.32536
OXCT2	0.045418	3.74081	0.0481248	0.32536
SCARB2	-0.0368997	6.08055	0.04812	0.32536
ERBB2IP	-0.0539936	5.31968	0.0485487	0.325447
WSB2	0.0411046	5.52676	0.0485378	0.325447
COTL1	-0.0413662	9.52691	0.0484925	0.325447
RP11-323F24.1	0.108124	1.49082	0.0484711	0.325447
RBM4B	-0.0525739	3.49084	0.0484684	0.325447
VANGL1	-0.0471151	4.07372	0.0484437	0.325447
RIC8A	-0.0358398	8.28922	0.0484277	0.325447
PHTF2	-0.043812	5.02246	0.048415	0.325447
SCAMP4	0.043657	5.42877	0.0484009	0.325447
MTX2	0.0698074	3.70458	0.0483868	0.325447
RPL38	-0.0519954	10.5073	0.0483256	0.325447
KIAA1919	0.0897476	1.96537	0.0482626	0.325447
MLF2	-0.0292263	7.45763	0.0482395	0.325447
RSRC1	0.0465577	5.03397	0.0486253	0.325565
PROSC	0.0555083	4.37626	0.0486163	0.325565
C8orf38	0.0575997	4.25882	0.0486553	0.325569
MAP7D3	0.0546897	5.66447	0.0487643	0.325705
ZC3H7A	0.102301	3.14445	0.0487438	0.325705
PLA2G12A	0.0827833	2.28711	0.0487374	0.325705
ZNF185	-0.0407229	5.58661	0.0489141	0.326508
ARC	0.0504005	3.9057	0.0490105	0.326559
MMS22L	0.0591628	3.23093	0.0489852	0.326559
RCN1	0.0381054	6.40446	0.0489725	0.326559
MUSTN1	0.0457623	5.12738	0.049061	0.326698
COMMD7	0.0398347	7.43879	0.0492729	0.326729
FBXO41	-0.0597512	3.66479	0.0492519	0.326729
GPR89A	-0.0503953	3.8055	0.0492157	0.326729
FIGNL1	0.0549279	3.96401	0.0492063	0.326729
KIAA1609	0.0380506	6.20653	0.0492024	0.326729
RPLP0	0.0334023	10.9825	0.0491826	0.326729
NBL1	-0.0459516	7.19462	0.0490989	0.326729
NINJ1	0.0474496	7.28242	0.0493028	0.326731
PTPN12	-0.0638774	4.33852	0.0494174	0.327294
ATP11C	-0.0645766	4.494	0.0496607	0.327529
FAM200B	-0.0609603	4.31815	0.0496454	0.327529
FGF2	-0.0434438	5.77862	0.0496167	0.327529
MB21D2	0.0459368	4.6431	0.0496056	0.327529
LRFN4	-0.0664491	3.3958	0.0495467	0.327529
CCT6A	-0.0333748	8.32453	0.0495161	0.327529
C7orf68	-0.0785761	3.21381	0.0495087	0.327529
PGK1	0.0369202	8.31922	0.0497221	0.327738
MRI1	0.0470779	4.57345	0.0497887	0.327786
RP11-176H8.1	0.0862377	2.45535	0.0497752	0.327786
SRP72	0.0295699	7.52928	0.049944	0.328416
CLDN15	-0.0922311	1.52371	0.0499418	0.328416
HPCA	0.0530366	6.12841	0.0501366	0.329486
CCDC56	-0.0471139	6.02678	0.0502795	0.330229
BPGM	0.108329	2.16364	0.050339	0.330423
PLXNC1	-0.0784953	2.21891	0.050434	0.330849
MRPS21	0.0420159	7.19898	0.0506545	0.331311
ATG4A	-0.0944372	2.44743	0.0506416	0.331311
KLHL22	-0.0636986	3.36348	0.0506282	0.331311
AC132217.4	0.0748017	2.45414	0.0506059	0.331311
NUDT12	0.0788588	2.65733	0.0505997	0.331311
SCLY	0.0534299	4.26911	0.050696	0.331386
HP1BP3	0.0426994	5.98881	0.0507446	0.331507
C16orf95	0.0890059	2.29602	0.0509693	0.331993
LRIG1	0.0529731	3.72518	0.050969	0.331993
OSBPL10	0.0589405	3.91021	0.0509619	0.331993
TMED3	-0.0399712	6.67982	0.0509525	0.331993
ZFYVE27	0.057429	4.14922	0.0508503	0.331993
RP11-395P17.3	0.144058	1.67019	0.0510016	0.332007
STAU2	0.0482484	5.34704	0.0511428	0.33273
ZNF518A	-0.0969537	2.82554	0.0512139	0.3328
NDUFS4	0.0448318	6.17653	0.0512062	0.3328
NFKBIE	-0.068667	2.79003	0.0512803	0.333035
SIPA1L3	0.0546608	4.8261	0.051635	0.333181
H1F0	0.0503098	6.61312	0.0516278	0.333181
EMG1	-0.0362761	7.19586	0.0516227	0.333181
ACAD8	-0.0493809	4.11766	0.0515734	0.333181
PIAS3	-0.0451172	4.51614	0.0515381	0.333181
SYNJ2	0.0632457	3.85221	0.0514945	0.333181
IER2	0.0398622	7.71605	0.0514847	0.333181
SEC24B	-0.0661201	3.02693	0.0514673	0.333181
MALAT1	0.0527371	8.97991	0.0514077	0.333181
RP5-997D24.5	-0.0857799	1.9203	0.0513951	0.333181
SLMO2	0.0378233	6.07904	0.0513672	0.333181
CAPZA2	0.0417565	5.6195	0.0517288	0.333202
MPND	-0.101854	2.51538	0.051723	0.333202
ATXN7L3B	-0.0620243	4.41727	0.051712	0.333202
RALGPS1	-0.102157	1.39782	0.0518056	0.333502
TROVE2	0.110353	2.98699	0.0518598	0.333656
UBE2V1	0.0317181	7.54376	0.0519482	0.334031
PATZ1	-0.0393337	4.77466	0.052095	0.334779
CSNK1G2	-0.0533531	6.54498	0.0522139	0.335348
FARP2	-0.0874002	3.108	0.0523166	0.335812
MEGF8	0.124059	1.43182	0.0524064	0.335998
SNX13	0.114679	2.3728	0.0523818	0.335998
BAD	0.0641203	6.04921	0.052497	0.336383
FAM120C	-0.0524393	3.82749	0.0526421	0.337117
IRS1	-0.0678406	2.78623	0.0527459	0.337195
ACBD5	0.0705882	2.2327	0.0527371	0.337195
FAM105A	-0.0601891	3.60748	0.0527258	0.337195
C2orf48	-0.134037	0.792172	0.0528343	0.337565
HK2	-0.069464	4.68737	0.0529024	0.337804
MPV17L	-0.100893	1.44689	0.0529723	0.337859
PSMA5	0.0685288	4.47776	0.0529493	0.337859
PSENEN	0.0575194	5.1329	0.0532119	0.33802
DCAKD	0.0448706	5.44698	0.0532005	0.33802
DPY30	0.0398805	6.15903	0.0531966	0.33802
MKRN1	-0.0519115	4.03845	0.053189	0.33802
STAMBP	0.0560226	5.11885	0.0531381	0.33802
SEC13	0.0346723	6.6402	0.0531265	0.33802
GTF2F1	0.0471527	5.56127	0.0530774	0.33802
TMEM41B	0.0549535	4.66697	0.0534462	0.339118
SPAG4	0.112252	1.7549	0.0534182	0.339118
AKR1A1	0.051616	4.65636	0.0535331	0.339279
CAMK2G	0.0596735	4.43475	0.0535126	0.339279
MCTS1	-0.0459981	6.57923	0.0536734	0.339583
CHID1	0.0457109	7.32213	0.053666	0.339583
PREP	0.0488521	4.33538	0.053617	0.339583
DOLK	0.0484162	4.29059	0.0537228	0.339701
PTRH2	-0.0439646	5.71566	0.0538712	0.340444
SNX33	-0.0727477	4.19563	0.0540579	0.340454
TUB	-0.0733893	3.14824	0.0540485	0.340454
FAU	-0.0379796	11.2056	0.053997	0.340454
PRDX1	-0.0407709	10.113	0.0539968	0.340454
LIN52	-0.0910172	2.84758	0.0539462	0.340454
PDCD5	-0.0655831	6.27888	0.0539248	0.340454
SNRPD2	0.0366696	7.43934	0.0543294	0.341774
CPSF2	0.0383847	5.39545	0.0543024	0.341774
FYN	0.0621897	4.35444	0.0543931	0.341979
LGALS3BP	0.0518551	7.22618	0.0544439	0.342104
DDX6	-0.114429	2.55701	0.0545534	0.342597
C11orf83	-0.0450774	6.75294	0.0547222	0.343071
SHARPIN	0.0713964	5.38315	0.0546928	0.343071
RP11-123B3.6	0.096668	1.57849	0.0546746	0.343071
LZTR1	0.0457868	5.07106	0.0547536	0.343073
ZCCHC2	-0.0881969	2.61096	0.0548696	0.343604
ISYNA1	-0.05428	4.62356	0.055032	0.344231
C17orf101	-0.0380747	6.07647	0.0550192	0.344231
ISCA1	0.0451701	5.4227	0.0551109	0.344334
KBTBD3	0.11699	0.978417	0.0550867	0.344334
KHDRBS1	0.0345193	7.47188	0.0551635	0.344467
SERPINE2	0.044536	7.69179	0.0554597	0.34573
PDCD7	-0.104924	3.11466	0.0554397	0.34573
CYB5B	0.038113	5.99687	0.0554219	0.34573
LAMC3	0.0876019	2.72456	0.0556041	0.345848
UTP23	-0.0710686	4.24851	0.0555922	0.345848
PGBD3	0.096668	1.51058	0.0555632	0.345848
ASAP1	-0.0359754	8.52921	0.0555223	0.345848
NDUFA3	-0.0457854	6.38018	0.0556955	0.346222
RPL36A	0.0488416	10.2938	0.0557613	0.346436
TBC1D12	-0.147919	2.22526	0.0558613	0.346862
MMP24	-0.0758161	4.07731	0.0559092	0.346964
CRLF3	-0.0832169	2.86122	0.0560033	0.347158
SBF1	0.0746507	8.89704	0.055998	0.347158
NANOS1	-0.0627262	4.3031	0.0560547	0.347281
PPPDE2	-0.04182	5.6001	0.0562437	0.347477
PPAPDC1B	0.0677694	3.22741	0.0562224	0.347477
SLC25A26	0.0485328	4.96861	0.0562213	0.347477
SOX13	-0.0753462	3.36781	0.056193	0.347477
C20orf4	-0.0443671	6.05482	0.0561482	0.347477
GBP3	0.0708876	3.23277	0.0563246	0.347781
CNOT6L	0.0637097	3.74938	0.0564836	0.348568
PLEKHA1	-0.116641	2.51071	0.0565837	0.348601
SNED1	-0.130252	1.36654	0.0565667	0.348601
BZW1	-0.0434392	8.62672	0.0565664	0.348601
BSDC1	0.101129	3.08787	0.056651	0.348821
HELQ	-0.132415	1.70258	0.0567533	0.349061
MYO19	-0.0463295	5.88639	0.056751	0.349061
MTO1	0.0722856	3.01451	0.0567867	0.349072
CCDC136	-0.105706	2.0899	0.0568851	0.349482
SLC35F5	0.0535338	4.00539	0.0571155	0.350507
AC007246.3	0.0976284	2.76875	0.0571108	0.350507
SH3D21	-0.0853417	2.15692	0.0571883	0.350759
RALGAPB	0.0442674	5.2972	0.057301	0.35106
ARFIP1	0.0802128	3.01704	0.0572868	0.35106
FAM129A	-0.0662263	4.67877	0.057353	0.351184
RP11-15K19.2	0.0682145	4.64538	0.0574124	0.351352
PI3	-0.128445	4.8531	0.0574509	0.351393
WDR18	0.0546219	6.34671	0.0576472	0.352204
GXYLT1	0.0420184	6.39265	0.0576227	0.352204
GON4L	0.0788874	3.4921	0.0577372	0.352363
MORC2	-0.0784277	4.212	0.0577165	0.352363
ZFYVE21	-0.0550713	4.95588	0.0578153	0.352645
GNL3L	0.122106	3.10946	0.05795	0.352881
BNIP1	-0.0522793	3.92354	0.0579374	0.352881
PHF20L1	0.0381815	6.31741	0.0579326	0.352881
HCG25	0.0558121	3.99553	0.0582636	0.35362
MRAS	-0.0725837	3.681	0.0582551	0.35362
SEPHS1	0.0374841	5.36407	0.0582492	0.35362
CEP89	-0.161045	1.52872	0.0582279	0.35362
DOLPP1	-0.0515727	5.10579	0.0581819	0.35362
SLC35B3	-0.0879351	2.96013	0.0581346	0.35362
TRIM2	-0.119917	2.02471	0.0583405	0.353892
ZCCHC3	0.0490793	4.2613	0.0583806	0.35394
RP11-111K18.1	0.0638261	5.44934	0.0584808	0.354159
POLG	-0.0460484	5.18121	0.058457	0.354159
MAPRE3	-0.108798	2.29777	0.0585442	0.354348
NDOR1	-0.0801945	3.70576	0.0585857	0.354405
TLE3	-0.0607205	4.5769	0.0586322	0.354492
ARPC5	0.0494539	5.03349	0.0587514	0.355018
CHD4	0.0385495	6.98881	0.0588137	0.3552
FAR1	-0.0363384	6.56609	0.0588689	0.355339
FAM193B	0.0723258	3.3621	0.0589488	0.355432
PRKCI	0.0822841	4.73262	0.0589279	0.355432
RCL1	-0.0673346	4.69137	0.0590198	0.355472
CCNA2	-0.0364551	6.57433	0.0590174	0.355472
NCEH1	-0.0586356	4.58872	0.0590923	0.35552
STOML1	0.0785813	2.7297	0.059064	0.35552
MYEOV2	0.0534316	7.47017	0.0593807	0.356284
TBCK	-0.0890498	2.7651	0.0593544	0.356284
MAP2K4	-0.0526363	4.36358	0.0593537	0.356284
PSMG1	-0.0368912	6.06519	0.0593327	0.356284
UBAP2L	-0.0461708	6.10468	0.0592552	0.356284
NKAP	-0.0806006	3.57714	0.059564	0.356996
GS1-251I9.4	-0.0694057	4.45077	0.0595541	0.356996
GDPD5	0.103987	3.04455	0.0599224	0.35759
GOLGA3	0.0461403	6.51826	0.0599128	0.35759
PPP1R21	0.0530117	4.225	0.0598731	0.35759
CDH4	0.0599495	7.03364	0.0598699	0.35759
KLHL17	0.0772729	2.74447	0.0598227	0.35759
PPP2R4	-0.0581455	6.61284	0.0598227	0.35759
SEC61G	0.0838919	6.28148	0.0597662	0.35759
SH3BP5	0.0798293	4.7828	0.0597614	0.35759
SPECC1L	0.0422766	5.32573	0.0601153	0.358547
ABTB2	0.0723852	3.74076	0.0601527	0.358576
ZNF28	0.0925164	2.49139	0.0606066	0.359148
MGAT2	0.0527776	3.71093	0.0605942	0.359148
RP11-649E7.5	0.0527776	3.71093	0.0605863	0.359148
TXNL4A	-0.0359052	6.78478	0.0605676	0.359148
APPL1	-0.0479932	5.28905	0.0605529	0.359148
BCORL1	-0.0838257	3.09423	0.0605504	0.359148
RP11-148K1.12	-0.0783445	3.34526	0.0604937	0.359148
AP3M1	-0.0657793	5.41371	0.0604593	0.359148
MOSC2	0.115788	2.09669	0.0604357	0.359148
FHOD3	-0.10728	1.75689	0.0604077	0.359148
CHST10	-0.0752962	4.04636	0.0603935	0.359148
ZZZ3	0.05813	4.31249	0.0606853	0.359421
SPNS1	0.0999408	3.05437	0.0612177	0.360446
UFL1	0.0877265	2.90477	0.0612015	0.360446
GOT2	0.0462803	7.96249	0.0611672	0.360446
LSM11	-0.0819914	3.17215	0.0611617	0.360446
CLN6	-0.0553956	4.41208	0.0611446	0.360446
TYRO3	0.0579345	4.69455	0.0611159	0.360446
ODF2L	-0.102486	2.27513	0.0610692	0.360446
IGF2BP2	0.0420514	7.74084	0.0610257	0.360446
WBP5	0.0510992	6.69133	0.061005	0.360446
HIGD1A	-0.0460317	6.52785	0.0609935	0.360446
GNPDA1	0.043251	7.60669	0.0609637	0.360446
APOOL	0.148412	2.36565	0.0612733	0.360581
ZNF687	0.0626241	4.11769	0.0614643	0.36132
C12orf4	0.0678372	4.0121	0.0614369	0.36132
RP11-534G20.3	0.0588721	4.42134	0.0615609	0.361695
SLC25A14	0.0957842	2.79052	0.0616023	0.361746
ANKS6	0.045775	5.30128	0.0616664	0.361929
CCNL1	0.065424	4.58551	0.0618334	0.362331
TCTN3	-0.0438866	4.67113	0.0618257	0.362331
SLC16A2	-0.0473253	5.73772	0.0617689	0.362331
KLHDC5	0.0420458	5.61647	0.0623414	0.362421
ARPC4	0.0455667	8.51461	0.0623205	0.362421
KIF9	-0.101308	3.36471	0.0622881	0.362421
UNC93B1	0.0689717	4.04493	0.0622676	0.362421
SNTB2	0.0680835	4.7904	0.0622179	0.362421
WWP1	-0.0526889	4.87968	0.0621984	0.362421
ATF6B	-0.117918	1.84815	0.0621644	0.362421
MPZL1	-0.0471796	6.17639	0.0621377	0.362421
HINFP	0.0940062	2.92935	0.0621292	0.362421
RP11-513I15.6	0.0621085	4.95	0.062093	0.362421
COPS6	0.038546	6.63528	0.0620869	0.362421
IFIT5	0.0688093	3.74075	0.0619949	0.362421
UBN1	0.0421861	7.53038	0.0619502	0.362421
PPP3CC	0.0700216	2.90619	0.0619187	0.362421
AGGF1	0.0575746	4.1056	0.0619025	0.362421
ADNP	0.0477295	5.09778	0.0625748	0.363013
SGSM3	0.0955103	2.35082	0.0625736	0.363013
THRA	-0.0457478	5.39695	0.0625447	0.363013
FLI1	0.054992	4.52261	0.0625132	0.363013
MAP2K5	-0.0774715	3.25425	0.0626315	0.363151
LGALS8	0.0377427	6.01853	0.0627497	0.363454
PHF6	-0.0799045	4.42864	0.0627307	0.363454
BCAP31	0.0624526	7.81496	0.0629864	0.36349
AKR7A2	-0.0522662	6.30331	0.0629612	0.36349
FKBP5	-0.070798	3.3645	0.0629484	0.36349
TULP3	0.0508324	4.71689	0.0629438	0.36349
RP11-939C17.2	-0.0449967	7.48872	0.0628963	0.36349
MTMR4	0.0419298	5.39536	0.0628835	0.36349
MAN1A2	-0.0828942	4.49793	0.0628809	0.36349
HRSP12	-0.0792151	4.50906	0.0631132	0.363651
CTD-3074O7.11	0.0692214	3.72688	0.0630898	0.363651
SERPINH1	-0.0449376	7.49349	0.0630815	0.363651
LIMD1	0.114824	2.68294	0.06318	0.363845
PON2	0.0475084	5.35303	0.0634447	0.365179
SLC25A15	-0.112074	2.18875	0.0635529	0.365612
C2orf63	0.0873431	2.92133	0.0636006	0.365695
UQCRB	0.0659515	9.68821	0.0636392	0.365726
MRPS36	-0.0879175	4.47478	0.0637851	0.365803
EDEM2	0.0924991	3.24352	0.0637707	0.365803
PHKA2	0.08548	4.39246	0.0637598	0.365803
PLBD1	-0.0636521	3.46759	0.0636917	0.365803
TSSC1	-0.0508695	5.53874	0.06386	0.366042
NHSL1	0.117783	1.85464	0.0640857	0.366194
ZMYM2	0.0842578	3.11741	0.064084	0.366194
PSMB6	-0.0345562	8.48532	0.0640678	0.366194
DOC2A	0.0717625	5.30722	0.0640526	0.366194
SLC9B2	-0.105861	2.38145	0.064009	0.366194
C1orf144	-0.0367002	7.50881	0.0639269	0.366194
NSMCE4A	0.0534095	4.65491	0.0641961	0.366446
GEN1	0.0674761	3.78629	0.0641787	0.366446
POLR2C	-0.0364787	6.64503	0.0643649	0.367219
PSMC3	0.0463761	8.07687	0.0645986	0.368362
PITPNM2	-0.110815	3.04852	0.0646514	0.368473
INO80E	0.0719233	5.34593	0.0647554	0.368685
FUT4	0.0986425	2.12201	0.0647503	0.368685
SCO2	-0.069198	4.15693	0.0652668	0.369879
PTPRF	-0.0481122	7.46448	0.06524	0.369879
CERS5	-0.0541349	5.15765	0.0652122	0.369879
ADI1	-0.0341409	6.84717	0.0651956	0.369879
RP6-109B7.3	-0.113568	3.16151	0.0651924	0.369879
NUPL1	-0.0627315	4.10699	0.0651709	0.369879
TRIP13	-0.0456757	6.3832	0.0651335	0.369879
COPG2	-0.0766835	3.72693	0.0650498	0.369879
NRBP1	0.0573977	5.87532	0.0650161	0.369879
MRPS11	-0.0454317	5.17808	0.0654656	0.370625
RALBP1	0.0430749	6.59689	0.065463	0.370625
ZNF609	-0.0923004	3.74091	0.0655609	0.370974
STAG1	0.0567133	4.24689	0.0656053	0.371035
EIF3G	0.0451638	7.3834	0.0658685	0.371761
NOL7	0.0425105	6.60328	0.0658561	0.371761
C2CD2L	0.0633212	4.04833	0.0658495	0.371761
KCTD14	-0.129786	1.55526	0.0658304	0.371761
TIMM9	0.0487516	5.16234	0.0660417	0.371977
RP11-571M6.7	0.0439638	6.09279	0.0660229	0.371977
REEP5	0.0455358	6.8076	0.0659968	0.371977
PAPOLA	-0.0535219	6.99432	0.0659736	0.371977
C16orf42	-0.0505791	7.13398	0.0661375	0.372327
COA5	0.0681482	5.01836	0.0662367	0.372505
GSPT1	-0.0394961	7.44991	0.0662058	0.372505
TOM1	-0.0585676	4.08411	0.066271	0.372509
ZKSCAN4	0.14285	1.64449	0.066535	0.373612
UBXN7	0.0508308	5.10747	0.0665217	0.373612
SPSB3	-0.0565348	4.70019	0.066862	0.373736
TTC16	0.0965639	2.58682	0.066857	0.373736
GPN3	0.072774	4.38378	0.0668543	0.373736
ZNF79	0.141622	1.35131	0.0667963	0.373736
YIPF4	0.0443436	5.77416	0.0667954	0.373736
NDUFB9	-0.0434115	8.96512	0.0667408	0.373736
ITGA6	-0.0632311	8.15581	0.0667263	0.373736
TYK2	-0.0447016	6.10495	0.0666863	0.373736
SNHG11	0.0482828	5.21198	0.0666703	0.373736
ESRRA	-0.0343226	8.30554	0.0669105	0.373818
DTNB	0.0776815	4.0721	0.0672642	0.374656
STK33	0.0904086	2.82797	0.0672608	0.374656
USP40	-0.0451422	5.7303	0.0672411	0.374656
EVL	0.0708983	4.70083	0.0671881	0.374656
ZDHHC8	0.0876465	4.32571	0.0671793	0.374656
BTN2A2	0.154538	1.02139	0.067107	0.374656
TMEM55B	-0.0696864	4.28233	0.0673958	0.375199
ING2	0.0868865	3.86965	0.0675195	0.37532
HS3ST3A1	-0.0604585	5.41031	0.0674923	0.37532
C11orf1	0.0979984	3.85974	0.067454	0.37532
KIAA1826	-0.0510307	4.43225	0.0676162	0.375668
BRD1	-0.105933	2.65737	0.0677169	0.375849
UBE2D2	0.0373368	7.75518	0.0677086	0.375849
FAM132B	-0.112341	2.31972	0.0677938	0.376087
ANKRD54	-0.0613437	4.21841	0.0678462	0.376188
EIF4E3	0.130346	1.45287	0.0680825	0.376553
PPP4R1	0.0692686	5.13288	0.0680774	0.376553
SMG7	0.0946877	3.76307	0.0680684	0.376553
MTPAP	-0.0720789	3.05775	0.068018	0.376553
SLC4A8	0.127517	1.49029	0.0679761	0.376553
GYG2	0.153314	2.54305	0.0685993	0.377895
TNXB	0.136121	1.40861	0.0685982	0.377895
LIMD2	-0.0535642	5.31291	0.0685638	0.377895
ZDHHC24	0.0900236	4.19805	0.0685469	0.377895
[truncated: 9,035 more rows]

## Sheet: NF1KO EdgeR
Feature	TEADi-DMSO:logFC	P value	FDR
ITGA2	2.28882	1.47276e-07	0.000328221
IL13RA2	2.22251	1.98385e-07	0.000328221
SPOCD1	2.14015	6.6806e-07	0.000763509
HMOX1	1.87878	0.000602749	0.306163
GDF5	1.79097	0.000546302	0.306163
SPON2	1.79092	0.000578467	0.306163
RP11-123M6.2	1.69701	0.00208117	0.564133
ORAI3	1.68524	0.00266047	0.582026
C17orf106	1.68055	0.0192321	0.941631
CLIP2	1.63626	0.00715277	0.825644
MEG3	1.5833	0.00269763	0.582026
CPM	1.57586	0.000561282	0.306163
ARSI	1.57451	0.00314855	0.599732
MMP14	1.57406	0.00110547	0.421137
PPP2R3B-AS1	1.56633	0.00119451	0.428184
SLC22A18	1.55819	0.00412095	0.650405
ALDH1A3	1.54786	0.00152475	0.480718
SEC14L2	1.54459	0.00183607	0.542339
HAAO	1.54299	0.00651105	0.815861
HIF1A	1.5346	8.05091e-05	0.0736094
ANPEP	1.53184	0.0013284	0.433771
MXD4	1.5153	0.00407138	0.650405
KCNC4	1.50205	0.00264981	0.582026
CRIP2	1.50202	0.00611568	0.787545
PTGES	1.49835	0.0203927	0.941631
IGFBP5	1.49472	0.0027179	0.582026
C11orf68	1.4944	0.00528035	0.720571
CRTC1	1.48772	0.00797171	0.826697
C10orf10	1.4796	0.00349873	0.639778
PDE2A	1.47625	0.00121763	0.428184
NICN1-AS1	1.47421	0.00698417	0.818671
FAM20C	1.4634	0.00300063	0.596407
NICN1	1.44094	0.00754086	0.826697
PRAF2	1.4351	0.00753064	0.826697
HDAC10	1.43443	0.0167499	0.935508
AHNAK2	1.42431	0.00789861	0.826697
TRPV4	1.41803	0.022474	0.941631
TRPS1	1.41142	0.000718941	0.324361
C17orf59	1.40939	0.00405319	0.650405
RASSF4	1.40835	0.0135045	0.904761
RP11-184D12.1	1.40436	0.0239585	0.952563
CAPG	1.40409	0.0176552	0.941631
MAPK8IP3	1.39433	0.0121687	0.904709
DNM1	1.39268	0.0106343	0.904709
CD68	1.38827	0.00270075	0.582026
GPAT2	1.3873	0.00468068	0.689186
ATP2A1	1.38574	0.00895144	0.826697
TGFB1	1.38209	0.01906	0.941631
SCRN2	1.38052	0.0193609	0.941631
ABHD14B	1.37567	0.0292489	0.953735
GPR56	1.37556	0.00723435	0.825644
SEPW1	1.37228	0.0216999	0.941631
HSPB6	1.36733	0.00985591	0.874879
RABEP2	1.36527	0.00412594	0.650405
RRBP1	1.36416	0.0117753	0.904709
SLC4A3	1.3544	0.0415938	0.96164
JOSD2	1.35377	0.0211723	0.941631
MVP	1.35333	0.008855	0.826697
PPP2R5B	1.34278	0.0141074	0.921316
EHBP1L1	1.34248	0.0170472	0.938931
RP11-35G22.1	1.34234	0.0135571	0.904761
NPTXR	1.33563	0.0048374	0.691068
C14orf132	1.32929	0.00473023	0.689186
TRAPPC6A	1.32738	0.0217734	0.941631
STXBP2	1.32589	0.0355117	0.96164
TMEM175	1.3219	0.0165565	0.935508
ARSD	1.32116	0.0027373	0.582026
MICAL1	1.3167	0.00865291	0.826697
CACNG8	1.31668	0.00867124	0.826697
CCDC85B	1.31505	0.0190935	0.941631
NFATC4	1.30948	0.0257373	0.952696
SLC27A3	1.30933	0.0163977	0.935508
PTPRU	1.3069	0.0593711	0.96164
NRGN	1.30061	0.0232739	0.952563
AC006276.1	1.29962	0.0147063	0.93375
CLMP	1.28724	0.00189808	0.542339
AC113189.5	1.28602	0.00467353	0.689186
POU2F2	1.28202	0.00291916	0.596407
DNAJC4	1.28005	0.0237088	0.952563
ARHGAP24	1.2785	0.00669251	0.815861
MIR4763	1.27574	0.0242751	0.952563
NUCB1	1.27241	0.0156146	0.935508
BMP1	1.2666	0.0149435	0.935508
SLC26A6	1.26444	0.0131537	0.904709
TAPBP	1.26224	0.0160011	0.935508
ARID5A	1.25993	0.00984935	0.874879
TEN1	1.25987	0.0373712	0.96164
FIBCD1	1.25906	0.013676	0.906086
PGLS	1.25608	0.0159266	0.935508
ABCA2	1.25546	0.0163096	0.935508
TSPAN10	1.25318	0.0108739	0.904709
ACCS	1.25179	0.0239854	0.952563
SLC2A11	1.25056	0.0292546	0.953735
IER3	1.25024	0.0200986	0.941631
TMEM173	1.24993	0.0185379	0.941631
PDLIM7	1.24823	0.0144097	0.933351
KIFC2	1.24716	0.0126622	0.904709
GP1BB	1.24601	0.0187392	0.941631
LYNX1	1.24153	0.0505543	0.96164
VHL	1.24148	0.0120746	0.904709
FOXH1	1.24028	0.012644	0.904709
2005-09-01	1.23839	0.0195715	0.941631
PRR24	1.23618	0.025558	0.952696
DNER	1.23477	0.00403963	0.650405
C17orf70	1.23467	0.0221833	0.941631
ST6GALNAC4	1.23369	0.0547617	0.96164
RARRES3	1.23278	0.0101726	0.877439
BCL3	1.23236	0.0288095	0.953735
SOX4	1.23036	0.00522891	0.720571
GRN	1.22922	0.0253153	0.952696
SYNPO	1.22711	0.00694392	0.818671
ACADS	1.22337	0.0283073	0.953735
RHOF	1.22267	0.0154483	0.935508
S100A16	1.21889	0.00838873	0.826697
LRRC61	1.21524	0.0456052	0.96164
LEPREL2	1.21458	0.0133584	0.904709
SPSB2	1.21275	0.0146404	0.93375
SCAND1	1.21156	0.0144959	0.933351
MZF1	1.21027	0.0247276	0.952696
SLC16A3	1.2078	0.0131816	0.904709
CLEC11A	1.2063	0.0132382	0.904709
FAH	1.20598	0.0127306	0.904709
CNPY3	1.20375	0.0223618	0.941631
VPS18	1.20335	0.035616	0.96164
TIAF1	1.2005	0.0252008	0.952696
MYO18A	1.19958	0.025096	0.952696
CTSZ	1.19754	0.0375578	0.96164
TECPR1	1.19274	0.0203276	0.941631
C21orf56	1.1905	0.040394	0.96164
SLC29A4	1.19023	0.0149485	0.935508
LRSAM1	1.18875	0.0385589	0.96164
C11orf80	1.18847	0.0342796	0.96164
MARVELD1	1.18735	0.0368694	0.96164
MBOAT7	1.18683	0.0220489	0.941631
RP11-366L20.2	1.18622	0.00404766	0.650405
B3GNT1	1.18325	0.036964	0.96164
DUSP18	1.18319	0.016492	0.935508
NFKB2	1.1823	0.0310572	0.96164
RP11-152H18.3	1.18183	0.0261793	0.953735
OGFOD2	1.18096	0.034784	0.96164
BTBD11	1.17975	0.00681546	0.818671
HAGHL	1.1786	0.0248286	0.952696
GPX3	1.17656	0.033189	0.96164
FHOD1	1.17318	0.0127271	0.904709
MMP1	1.17216	0.0267185	0.953735
DCHS1	1.17071	0.0374234	0.96164
ITGA5	1.17037	0.0120526	0.904709
MLPH	1.16935	0.00342869	0.639766
HSD17B1	1.16919	0.0238411	0.952563
NLRX1	1.16854	0.0352562	0.96164
RP13-463N16.6	1.16633	0.0140406	0.921316
MOB3A	1.16518	0.0271036	0.953735
CCDC124	1.16503	0.0458403	0.96164
POLD4	1.15907	0.00312521	0.599732
WDR81	1.15638	0.0372268	0.96164
TMEM160	1.15612	0.068018	0.96164
BAZ2B	1.15321	0.018146	0.941631
GLB1L	1.14933	0.0215593	0.941631
RAD9A	1.14919	0.0267143	0.953735
SRFBP1	1.14792	0.0760176	0.96164
BRD3	1.14776	0.0262597	0.953735
TOX2	1.14221	0.0039141	0.650405
EVI5L	1.13889	0.0178923	0.941631
FAM113A	1.13819	0.0254992	0.952696
SPTBN2	1.13763	0.0425431	0.96164
TEAD2	1.1332	0.00856969	0.826697
METTL7B	1.13209	0.0572849	0.96164
MAPK8IP1	1.13177	0.0513076	0.96164
PPP1CA	1.1315	0.0283083	0.953735
HCFC1R1	1.1313	0.0209545	0.941631
ST5	1.13051	0.0293054	0.953735
GDF15	1.13015	0.00474885	0.689186
CTC-435M10.3	1.12977	0.0384304	0.96164
PCNXL2	1.12919	0.0118116	0.904709
HEXDC	1.12807	0.0219769	0.941631
POLL	1.12691	0.0472491	0.96164
PIGM	1.12631	0.0161892	0.935508
CLIP3	1.12543	0.0460789	0.96164
SOD3	1.12487	0.0226485	0.941631
KIAA1199	1.12315	0.0218837	0.941631
THBS2	1.12234	0.00588559	0.768742
RIN1	1.11916	0.0127694	0.904709
AC005329.7	1.11916	0.0475651	0.96164
H2AFJ	1.11762	0.0421591	0.96164
TBKBP1	1.11537	0.0733356	0.96164
HHLA3	1.11313	0.0226577	0.941631
BCKDHA	1.11266	0.0388631	0.96164
PORCN	1.11253	0.0133138	0.904709
PARP10	1.11168	0.0381794	0.96164
LPIN3	1.11105	0.00881697	0.826697
EMILIN3	1.10888	0.00892298	0.826697
CPEB1	1.10817	0.00957043	0.874879
TSTA3	1.10713	0.0391334	0.96164
PTPN14	1.10693	0.0302431	0.958899
SPEG	1.10631	0.0237489	0.952563
ZBTB45	1.10564	0.0584325	0.96164
HDAC11	1.10523	0.0276444	0.953735
AC006547.13	1.10432	0.0241454	0.952563
PRDX5	1.10416	0.0214045	0.941631
AC051642.1	1.10321	0.00875923	0.826697
ICAM3	1.10177	0.0152485	0.935508
AL034548.1	1.10146	0.0183812	0.941631
MAMDC4	1.10121	0.0368921	0.96164
C1QTNF6	1.10008	0.0393007	0.96164
RNF187	1.09954	0.0328016	0.96164
WDR13	1.09949	0.0436116	0.96164
ADAM15	1.09862	0.0544046	0.96164
SIGIRR	1.09682	0.0117087	0.904709
VPS28	1.09654	0.0452534	0.96164
GRINA	1.09613	0.0476722	0.96164
PNPLA6	1.09552	0.0261306	0.953735
CSPG4	1.0943	0.0169115	0.937104
NHS	1.0929	0.00817201	0.826697
SOX12	1.08542	0.0193912	0.941631
MAP1A	1.08292	0.016419	0.935508
NFKBIL1	1.08164	0.0922602	0.96164
RP1-96H9.6	1.08037	0.0216906	0.941631
MFSD3	1.07924	0.0429652	0.96164
ALDH3B1	1.0788	0.0178345	0.941631
RP11-618K13.2	1.07855	0.0855221	0.96164
AP003419.11	1.07832	0.00550699	0.729716
ITPKC	1.0775	0.0464294	0.96164
TMUB2	1.07708	0.0290586	0.953735
RAMP1	1.07696	0.0280332	0.953735
MSLN	1.07672	0.0518671	0.96164
TNFRSF1A	1.07619	0.0213383	0.941631
SHISA4	1.07516	0.038252	0.96164
ABCB9	1.07245	0.0366239	0.96164
VAMP8	1.07132	0.0280214	0.953735
ARHGEF19-AS1	1.06968	0.0165709	0.935508
CCDC130	1.06918	0.0542896	0.96164
RP11-197N18.4	1.06779	0.0385489	0.96164
PLEK2	1.06714	0.0213701	0.941631
ENDOG	1.06596	0.048211	0.96164
LHPP	1.0653	0.0261942	0.953735
RP11-342M3.5	1.06517	0.00666638	0.815861
C21orf33	1.06338	0.0494437	0.96164
PIGT	1.0621	0.0317815	0.96164
IL32	1.06176	0.0430162	0.96164
SYTL1	1.06165	0.0461905	0.96164
GCC2	1.06163	0.010089	0.877439
FGD6	1.0614	0.0233301	0.952563
FSCN3	1.06092	0.0557531	0.96164
NUDCD3	1.05798	0.039994	0.96164
ARF5	1.05743	0.0567709	0.96164
GDPD5	1.05704	0.082262	0.96164
LEPREL4	1.05465	0.029522	0.953735
ZDHHC24	1.05234	0.0730797	0.96164
C4orf48	1.05204	0.0521484	0.96164
EPS8L2	1.0509	0.0381322	0.96164
PPP2R4	1.04938	0.0583496	0.96164
IGFBP6	1.04931	0.0372134	0.96164
PML	1.04761	0.0219908	0.941631
HRH1	1.04751	0.01878	0.941631
MBD3	1.04697	0.0579001	0.96164
LHFPL2	1.04599	0.0211368	0.941631
STYXL1	1.04593	0.0250759	0.952696
H1FX	1.04579	0.0567884	0.96164
TNFRSF6B	1.04572	0.0118791	0.904709
FIBP	1.04473	0.0487008	0.96164
AP2S1	1.04414	0.0547781	0.96164
CCDC28B	1.04264	0.0400151	0.96164
RP5-977B1.11	1.04259	0.0372101	0.96164
PLTP	1.04232	0.0270147	0.953735
MYL9	1.04227	0.0373967	0.96164
RNF24	1.04175	0.0224922	0.941631
AC127496.4	1.04166	0.0272604	0.953735
MAN2B1	1.03918	0.0272234	0.953735
INO80B	1.03905	0.0531615	0.96164
HYAL3	1.03805	0.0458439	0.96164
BSCL2	1.03762	0.038263	0.96164
AGPAT2	1.03552	0.0518482	0.96164
RP11-831H9.16	1.03494	0.0386116	0.96164
ZNF783	1.03401	0.0719046	0.96164
NDUFS7	1.03234	0.0579524	0.96164
RP4-530I15.9	1.03183	0.0543108	0.96164
MLKL	1.03009	0.0783751	0.96164
NAT14	1.03004	0.0286431	0.953735
C8orf82	1.02988	0.0381117	0.96164
PRKCDBP	1.02868	0.0281201	0.953735
PLA2G4B	1.02863	0.0360738	0.96164
RBM23	1.02705	0.0366534	0.96164
GSTP1	1.02668	0.045822	0.96164
TBC1D22A	1.02595	0.0285745	0.953735
JMJD7-PLA2G4B	1.02499	0.0303097	0.958899
MAPK11	1.02359	0.102714	0.96164
CAMTA2	1.0231	0.0659471	0.96164
WBP1	1.02297	0.0519333	0.96164
MVD	1.02252	0.0626868	0.96164
JMJD7	1.02213	0.033011	0.96164
HOXB5	1.02183	0.0175526	0.941631
FAM176B	1.02118	0.0443104	0.96164
ACSF2	1.02022	0.0862049	0.96164
CREB3L1	1.01926	0.0127381	0.904709
RTEL1	1.01891	0.0125077	0.904709
MED16	1.0172	0.0485242	0.96164
CTSD	1.0163	0.0330738	0.96164
MAST3	1.01568	0.0298732	0.953735
CARD16	1.01415	0.03473	0.96164
CRAT	1.0138	0.0436995	0.96164
UBXN11	1.01267	0.0470407	0.96164
PAQR7	1.01218	0.0783837	0.96164
CACNB3	1.01209	0.0248534	0.952696
ISOC2	1.01071	0.0782854	0.96164
CRIP1	1.01066	0.0400649	0.96164
AES	1.01065	0.0501802	0.96164
ACSS2	1.00964	0.0180895	0.941631
RP11-299M14.2	1.00963	0.0458353	0.96164
AL928654.7	1.00921	0.0400383	0.96164
TMEM222	1.00901	0.0434937	0.96164
ABHD8	1.00882	0.0454438	0.96164
TRAPPC1	1.00811	0.0475428	0.96164
NME3	1.0074	0.0375819	0.96164
C11orf67	1.00698	0.0314184	0.96164
TCEA2	1.00649	0.0408882	0.96164
PLIN3	1.00616	0.0257086	0.952696
JUND	1.00609	0.0188416	0.941631
PKM2	1.00549	0.033375	0.96164
IL11RA	1.00488	0.0295694	0.953735
RGS12	1.00455	0.0782638	0.96164
ZNF408	1.00364	0.0601329	0.96164
STUB1	1.00319	0.0531209	0.96164
APEH	1.00284	0.0573755	0.96164
PCYT2	1.00203	0.0532213	0.96164
MEF2B	1.00031	0.061141	0.96164
MEF2BNB-MEF2B	1.0003	0.0610701	0.96164
PLEKHO2	0.999173	0.0530045	0.96164
TRPM4	0.999137	0.0790874	0.96164
CXXC5	0.997718	0.0525983	0.96164
CTD-2517M22.16	0.997502	0.024269	0.952563
SIRT6	0.997002	0.0407336	0.96164
RP4-735C1.4	0.996939	0.0421495	0.96164
CTRL	0.996615	0.0735063	0.96164
AC004410.1	0.996212	0.0770377	0.96164
C16orf79	0.995868	0.0985139	0.96164
S100A13	0.995785	0.0236446	0.952563
C17orf62	0.994612	0.0419236	0.96164
URGCP	0.993482	0.0532499	0.96164
NCDN	0.992713	0.0384722	0.96164
COL6A2	0.991121	0.034066	0.96164
FLYWCH1	0.990388	0.0604222	0.96164
MAP2K2	0.990382	0.0514245	0.96164
ISG15	0.989982	0.0515254	0.96164
G0S2	0.989591	0.13926	0.96164
FBLIM1	0.989442	0.0122228	0.904709
FAM109A	0.988674	0.0724181	0.96164
N4BP1	0.988079	0.0417862	0.96164
ALKBH7	0.987765	0.0516464	0.96164
TCIRG1	0.987279	0.0433927	0.96164
RP11-357H14.7	0.986876	0.0216881	0.941631
CMTM7	0.982853	0.0405973	0.96164
C1S	0.981554	0.0256347	0.952696
FAM46A	0.978982	0.0150423	0.935508
FLNA	0.978314	0.0620403	0.96164
PHPT1	0.972584	0.0596341	0.96164
CTSA	0.972477	0.033931	0.96164
AP3S2	0.972126	0.0460403	0.96164
EDARADD	0.970921	0.0475914	0.96164
EPN1	0.970166	0.0541105	0.96164
TRIB2	0.969617	0.0427828	0.96164
C21orf63	0.968821	0.0424673	0.96164
RP11-345P4.5	0.966414	0.0611827	0.96164
IFITM3	0.964973	0.0596634	0.96164
NINJ1	0.964056	0.0612352	0.96164
MZT2B	0.963759	0.0552924	0.96164
NUDT1	0.963391	0.0643433	0.96164
AC005323.1	0.963182	0.0216274	0.941631
GAPDH	0.963028	0.0785666	0.96164
ZFYVE1	0.962911	0.0801716	0.96164
ZKSCAN1	0.962511	0.0638058	0.96164
APOBEC3C	0.961566	0.0247833	0.952696
LAMA4	0.960724	0.0130377	0.904709
DAAM1	0.960045	0.0291763	0.953735
GPR137	0.959688	0.0604732	0.96164
MSRB2	0.959674	0.0585669	0.96164
MALL	0.959148	0.0323496	0.96164
TMED1	0.958558	0.0661953	0.96164
CPNE7	0.957858	0.103225	0.96164
MAST4	0.956866	0.0174368	0.941631
FAM83G	0.956774	0.0522303	0.96164
APBA2	0.956753	0.0456786	0.96164
NDUFV1	0.956556	0.0726193	0.96164
MAP1LC3A	0.956453	0.0868612	0.96164
ZNF121	0.956248	0.0524421	0.96164
TBC1D17	0.95602	0.0355456	0.96164
SH3BGRL3	0.95593	0.0586025	0.96164
PCDH1	0.955706	0.0490415	0.96164
SIL1	0.954539	0.0513087	0.96164
TRIM56	0.954533	0.0552725	0.96164
CEP250	0.953239	0.0474912	0.96164
AP1S3	0.952003	0.0736931	0.96164
GPC1	0.951855	0.0707226	0.96164
ITGA3	0.951717	0.0867056	0.96164
SEZ6L2	0.951263	0.0341654	0.96164
NR1H3	0.950774	0.0617822	0.96164
RP11-173P15.3	0.950713	0.115262	0.96164
GMPPA	0.94985	0.0721638	0.96164
ZDHHC14	0.94972	0.0456497	0.96164
SNHG9	0.948879	0.0883892	0.96164
AP000689.8	0.948214	0.0409436	0.96164
RAB13	0.948056	0.0319832	0.96164
REC8	0.947727	0.0840981	0.96164
SMAD3	0.947333	0.0404153	0.96164
ARHGEF19	0.947209	0.0286396	0.953735
U2AF1L4	0.947146	0.0726395	0.96164
CBR3	0.946661	0.03896	0.96164
C19orf60	0.946232	0.0704947	0.96164
C19orf66	0.945278	0.0483741	0.96164
TOLLIP	0.944364	0.0455511	0.96164
SNX33	0.943843	0.0958342	0.96164
SLC9A8	0.942605	0.0413354	0.96164
EHD2	0.94142	0.0486076	0.96164
RP11-638I2.8	0.941296	0.0691348	0.96164
FAM160B2	0.941144	0.0554777	0.96164
FBXW5	0.94114	0.0899589	0.96164
ROGDI	0.940667	0.0571397	0.96164
PRPF6	0.940164	0.0734274	0.96164
SH3GL1	0.938708	0.0530874	0.96164
TTC12	0.938241	0.0351915	0.96164
ZFP41	0.937735	0.0412028	0.96164
ICK	0.937611	0.0653667	0.96164
LAMB3	0.9376	0.069006	0.96164
METRN	0.937436	0.0859898	0.96164
GLYCTK	0.93562	0.0449644	0.96164
ASPSCR1	0.935595	0.0867778	0.96164
ERAP2	0.934944	0.0281646	0.953735
ZNF671	0.934871	0.0704376	0.96164
ID1	0.93483	0.0411887	0.96164
NRP1	0.93468	0.0249662	0.952696
IFI27L2	0.934378	0.0438657	0.96164
ERI3	0.933838	0.0844904	0.96164
FKBPL	0.933339	0.050719	0.96164
PRMT7	0.933221	0.118169	0.96164
ARFGAP1	0.931215	0.0632637	0.96164
S100A11	0.931126	0.0603425	0.96164
ABHD11	0.930467	0.0379459	0.96164
PKP3	0.928977	0.0779171	0.96164
SDF2L1	0.92853	0.0684415	0.96164
FUT11	0.928213	0.0322891	0.96164
SLC25A11	0.927833	0.067511	0.96164
SOCS5	0.927007	0.0174724	0.941631
DCXR	0.926448	0.0661091	0.96164
PRINS	0.926424	0.0618174	0.96164
SCAMP4	0.925869	0.0701703	0.96164
NLRC5	0.925666	0.0432269	0.96164
INHBA	0.924244	0.0629882	0.96164
SUPT6H	0.924042	0.0869075	0.96164
C19orf22	0.9239	0.105487	0.96164
ZCCHC24	0.923364	0.0167437	0.935508
GNG11	0.922788	0.0290925	0.953735
SMPD1	0.921835	0.0572769	0.96164
MLST8	0.919831	0.119133	0.96164
RP11-492E3.1	0.919787	0.0282171	0.953735
FUK	0.919731	0.0946218	0.96164
CTXN1	0.918132	0.133388	0.96164
CHPF	0.918043	0.0789337	0.96164
TSC22D1	0.916613	0.0390142	0.96164
C22orf25	0.916481	0.027584	0.953735
AGL	0.915684	0.0443462	0.96164
TMEM158	0.914454	0.0187302	0.941631
HDHD3	0.913731	0.0723533	0.96164
SERINC2	0.913551	0.0874515	0.96164
NR1D1	0.912577	0.0588063	0.96164
ENG	0.911952	0.0874472	0.96164
ATG2A	0.911893	0.0753752	0.96164
CYHR1	0.91137	0.0496405	0.96164
C11orf2	0.910954	0.105762	0.96164
CCNJL	0.910785	0.0458878	0.96164
CSF1	0.909861	0.221789	0.96164
HCN2	0.909472	0.136473	0.96164
FAM195B	0.908927	0.0505068	0.96164
AC174470.1	0.908927	0.0504795	0.96164
ACTB	0.90884	0.0574341	0.96164
SBF1	0.907578	0.0782207	0.96164
C10orf116	0.907471	0.0404158	0.96164
AKT1S1	0.904518	0.0833455	0.96164
SMARCD3	0.904043	0.0748246	0.96164
CHTF8	0.903999	0.0975358	0.96164
AP003068.9	0.903755	0.109587	0.96164
TRO	0.903216	0.0591553	0.96164
ATP13A2	0.903206	0.11228	0.96164
SMURF1	0.903054	0.0791769	0.96164
ZC3H3	0.902473	0.0907147	0.96164
MAP3K11	0.900984	0.0772139	0.96164
RAB40C	0.900765	0.0816406	0.96164
RFNG	0.89827	0.087706	0.96164
MT1X	0.897951	0.0702737	0.96164
FMNL3	0.897938	0.0343785	0.96164
WDR83	0.897599	0.0589252	0.96164
ARHGAP22	0.897294	0.0703161	0.96164
MZT2A	0.896743	0.0669099	0.96164
PDGFC	0.896324	0.0501739	0.96164
TREH	0.894281	0.0406191	0.96164
NELF	0.894255	0.120704	0.96164
AC084018.1	0.894162	0.0675997	0.96164
FOXP4	0.893211	0.0838202	0.96164
CST3	0.892148	0.0622335	0.96164
ARFRP1	0.89197	0.0423223	0.96164
CMTM6	0.891892	0.0576303	0.96164
ZNF358	0.891584	0.0932765	0.96164
PLEC	0.890887	0.0691965	0.96164
CIC	0.889289	0.0719906	0.96164
FOLR3	0.888826	0.046839	0.96164
RPL8	0.88882	0.0842584	0.96164
HOTAIRM1	0.887636	0.0271967	0.953735
MAP1S	0.887298	0.0728684	0.96164
ADAM19	0.886459	0.0218605	0.941631
ZCRB1	0.884513	0.0319534	0.96164
RP11-203J24.9	0.88413	0.0707608	0.96164
C16orf45	0.883581	0.0379104	0.96164
ANKZF1	0.883298	0.0609143	0.96164
PHLDB1	0.882634	0.0426345	0.96164
TAGLN2	0.88258	0.0832906	0.96164
SHROOM2	0.881582	0.0819139	0.96164
TECR	0.881429	0.124489	0.96164
HSPBP1	0.880486	0.0959457	0.96164
POLR2L	0.880186	0.0747305	0.96164
RNASEK	0.878309	0.0906433	0.96164
TBCD	0.87797	0.084579	0.96164
PRKD2	0.877804	0.0963465	0.96164
NSDHL	0.877462	0.0746915	0.96164
SHC2	0.877161	0.0532082	0.96164
TMEM161A	0.876987	0.0897555	0.96164
RECQL5	0.876669	0.0797762	0.96164
FAM174B	0.875928	0.0843075	0.96164
IFT122	0.875424	0.131158	0.96164
CUL9	0.874772	0.0878939	0.96164
RHBDF1	0.874133	0.0574695	0.96164
MAP3K13	0.873761	0.0870097	0.96164
PFDN5	0.872341	0.0793204	0.96164
OPTN	0.870963	0.0345001	0.96164
AC079742.4	0.869346	0.0690672	0.96164
C16orf13	0.86835	0.0836245	0.96164
Z84479.1	0.867407	0.0839775	0.96164
TPP1	0.867357	0.0337351	0.96164
SLC38A7	0.866727	0.0961855	0.96164
CDA	0.866701	0.097257	0.96164
WDR54	0.866346	0.0578453	0.96164
MXRA7	0.865561	0.0786961	0.96164
NDUFA13	0.865279	0.10629	0.96164
PDLIM4	0.865007	0.114417	0.96164
GPX4	0.864988	0.0860501	0.96164
HDAC6	0.864865	0.149296	0.96164
MRPS26	0.864584	0.115644	0.96164
SLC46A1	0.863907	0.0634615	0.96164
ENDOV	0.863543	0.0586114	0.96164
CHID1	0.863135	0.0946188	0.96164
HOXB8	0.862559	0.0773345	0.96164
TADA3	0.862245	0.0429461	0.96164
ARHGAP31	0.861679	0.0877369	0.96164
CD151	0.86133	0.0763461	0.96164
PMM1	0.859765	0.0833961	0.96164
ATP2B4	0.859315	0.0272538	0.953735
LINC00162	0.858631	0.0618153	0.96164
PGPEP1	0.858282	0.139625	0.96164
CARHSP1	0.857105	0.0754527	0.96164
ATAD3B	0.856684	0.111503	0.96164
SLC20A1	0.8562	0.0464024	0.96164
PPM1M	0.855276	0.089357	0.96164
DIP2B	0.854966	0.055794	0.96164
CARS	0.854529	0.0777299	0.96164
TMEM132A	0.854042	0.0620237	0.96164
GSS	0.853811	0.0915585	0.96164
VAMP5	0.853743	0.0593962	0.96164
ALDOA	0.852556	0.0933439	0.96164
BCL2L1	0.852235	0.105808	0.96164
FBXO44	0.851557	0.0942652	0.96164
CLU	0.850766	0.0567668	0.96164
XYLT2	0.84992	0.0523264	0.96164
FOXRED2	0.848461	0.0816973	0.96164
DNAJB2	0.848306	0.0535967	0.96164
EVPL	0.848167	0.105401	0.96164
RP11-545P7.4	0.848011	0.122312	0.96164
NAB1	0.845894	0.0810635	0.96164
HSD3B7	0.84568	0.0565552	0.96164
GALM	0.842997	0.0390682	0.96164
SGSM2	0.841382	0.0717688	0.96164
DPP7	0.840036	0.1186	0.96164
DHRS4L2	0.839473	0.0636489	0.96164
SLC38A10	0.839299	0.0419755	0.96164
ETFB	0.838363	0.0609538	0.96164
USP42	0.837901	0.0587861	0.96164
TRAPPC2L	0.837668	0.0914409	0.96164
RPL36A	0.837585	0.0982756	0.96164
BCAS4	0.837377	0.107532	0.96164
CTHRC1	0.837238	0.0627389	0.96164
ALPK1	0.836809	0.0849835	0.96164
RNF167	0.836715	0.146323	0.96164
SARDH	0.83615	0.0427543	0.96164
ANXA6	0.835917	0.0816372	0.96164
NOSIP	0.834706	0.103289	0.96164
SFN	0.834183	0.127429	0.96164
PNKP	0.834114	0.104225	0.96164
SKAP2	0.834013	0.0526312	0.96164
TMEM63A	0.833777	0.148687	0.96164
SNX18	0.833695	0.0506827	0.96164
B3GAT3	0.83254	0.0902129	0.96164
RPS4X	0.832431	0.102399	0.96164
SARM1	0.832141	0.0824007	0.96164
ORAI2	0.830318	0.0536227	0.96164
ZNF384	0.829921	0.1182	0.96164
TBC1D13	0.829813	0.0764958	0.96164
CTD-2263F21.1	0.829499	0.036099	0.96164
RP5-1198E17.1	0.828835	0.121314	0.96164
MPPE1	0.827599	0.0723749	0.96164
SMOX	0.827251	0.0636538	0.96164
XRCC1	0.827054	0.107273	0.96164
ZNF791	0.826623	0.0910779	0.96164
FAM50A	0.825903	0.0748343	0.96164
GRIPAP1	0.825458	0.158761	0.96164
C21orf2	0.825139	0.115104	0.96164
PRR7	0.823575	0.167908	0.96164
ZNF525	0.82343	0.0585965	0.96164
CTD-2292P10.4	0.821972	0.109432	0.96164
MAGED2	0.82178	0.0794344	0.96164
RELB	0.821446	0.139708	0.96164
ADAL	0.821221	0.0792081	0.96164
RP11-316E14.6	0.820884	0.0592742	0.96164
HOXB4	0.820214	0.0866105	0.96164
RP11-571M6.6	0.81945	0.111528	0.96164
PRKAG1	0.819248	0.114202	0.96164
TMEM223	0.818986	0.0992596	0.96164
FAM125A	0.817856	0.10647	0.96164
FNDC4	0.817522	0.0645767	0.96164
AC016747.3	0.817158	0.0459881	0.96164
UBC	0.816682	0.0767612	0.96164
PES1	0.815988	0.136593	0.96164
CDK16	0.815781	0.101332	0.96164
C19orf25	0.815136	0.0965436	0.96164
USP20	0.814601	0.0733388	0.96164
GAMT	0.814574	0.120204	0.96164
RELL2	0.814198	0.109937	0.96164
CCDC101	0.813789	0.168463	0.96164
PTDSS2	0.813741	0.0971704	0.96164
ITFG3	0.813021	0.0687811	0.96164
GIGYF1	0.812806	0.0949058	0.96164
MRPL55	0.81242	0.118594	0.96164
TIMM17B	0.812322	0.137513	0.96164
FLOT2	0.810453	0.117863	0.96164
HTRA1	0.809723	0.0538779	0.96164
USP5	0.809055	0.0993515	0.96164
ARL2	0.808255	0.113964	0.96164
XDH	0.80797	0.0579391	0.96164
AP001062.8	0.806872	0.120805	0.96164
COL6A1	0.806602	0.0438709	0.96164
AC145207.1	0.806095	0.0928273	0.96164
CCDC56	0.805801	0.115634	0.96164
GALK1	0.805026	0.123553	0.96164
NSUN5	0.804859	0.111393	0.96164
LCMT1	0.804734	0.139968	0.96164
ANKS1A	0.803633	0.0924069	0.96164
BRCA1	0.803159	0.0831968	0.96164
C22orf15	0.801873	0.115475	0.96164
MLLT11	0.801416	0.0576785	0.96164
SLC15A3	0.801064	0.0822061	0.96164
RP11-660L16.2	0.800654	0.0659603	0.96164
PTH1R	0.800175	0.114451	0.96164
ID2	0.800157	0.0889113	0.96164
NDUFA11	0.800027	0.112581	0.96164
ENGASE	0.799155	0.0906691	0.96164
SCN1B	0.798782	0.10143	0.96164
FBXW7	0.798388	0.078175	0.96164
TGFB1I1	0.798073	0.0738268	0.96164
PIK3R2	0.798016	0.0881486	0.96164
RING1	0.797643	0.0969962	0.96164
TUBA1A	0.797517	0.039035	0.96164
RHOC	0.797247	0.101764	0.96164
AE000658.22	0.797059	0.123967	0.96164
DGAT2	0.796334	0.0712779	0.96164
B9D2	0.796096	0.144062	0.96164
HAS2	0.795962	0.0800093	0.96164
UBE2L6	0.795809	0.0883842	0.96164
ALDH4A1	0.795666	0.131489	0.96164
ZSCAN2	0.795206	0.105787	0.96164
DPH1	0.794407	0.126968	0.96164
MRPL23	0.794356	0.121892	0.96164
CORO2A	0.793925	0.082988	0.96164
STAB1	0.793745	0.139019	0.96164
PRKCSH	0.793736	0.123174	0.96164
KLC2	0.793387	0.154265	0.96164
NRBP1	0.793212	0.104265	0.96164
SFXN3	0.793153	0.0799671	0.96164
RP11-689N19.3	0.792687	0.046022	0.96164
SGTA	0.792476	0.136082	0.96164
C19orf70	0.79203	0.138519	0.96164
TMEM179B	0.791712	0.118719	0.96164
NAV2-AS1	0.791135	0.0542348	0.96164
ACCN2	0.791105	0.132878	0.96164
LY6K	0.790429	0.122937	0.96164
TMEM55B	0.790323	0.143547	0.96164
CAPN5	0.789741	0.0454844	0.96164
ECHS1	0.789373	0.124429	0.96164
TMEM51	0.78893	0.0557484	0.96164
MMAB	0.788617	0.0605345	0.96164
SNX8	0.788523	0.112721	0.96164
LONP1	0.787997	0.144645	0.96164
ZNF48	0.787892	0.078023	0.96164
RRAS	0.787892	0.0957493	0.96164
ZDHHC4	0.787571	0.0878783	0.96164
TM4SF1	0.787437	0.0470838	0.96164
PSME2	0.787426	0.0704101	0.96164
RUSC1	0.787132	0.122812	0.96164
RRP12	0.786443	0.138347	0.96164
KLHDC2	0.785798	0.0673104	0.96164
BLVRB	0.785274	0.100689	0.96164
MUM1	0.784899	0.0696401	0.96164
MINK1	0.784724	0.169338	0.96164
SPATA20	0.784289	0.088823	0.96164
MRPS18B	0.783384	0.103086	0.96164
JMJD8	0.7832	0.124553	0.96164
ACTR1A	0.782757	0.10307	0.96164
MCM5	0.782749	0.13728	0.96164
BAD	0.782696	0.131937	0.96164
C1orf159	0.781715	0.187621	0.96164
F12	0.781354	0.114159	0.96164
TMEM141	0.780668	0.171686	0.96164
TCF25	0.780103	0.112359	0.96164
MTMR14	0.779629	0.0917556	0.96164
PPP1R16A	0.779249	0.0864581	0.96164
MDP1	0.77852	0.119892	0.96164
NECAB3	0.778314	0.114136	0.96164
STMN3	0.778186	0.0487023	0.96164
GPS1	0.777945	0.158379	0.96164
TMEM127	0.776466	0.0691207	0.96164
RPS9	0.776155	0.127722	0.96164
C22orf40	0.776124	0.0790359	0.96164
HMGCL	0.775543	0.0871854	0.96164
VAT1	0.774647	0.0769042	0.96164
PKN1	0.774535	0.127572	0.96164
HS1BP3	0.774151	0.0574108	0.96164
RP11-197N18.2	0.773895	0.119454	0.96164
PGAM1	0.773787	0.0961731	0.96164
ZNF747	0.773381	0.080318	0.96164
SPG7	0.773131	0.108944	0.96164
GALNT12	0.77248	0.0513695	0.96164
FAHD2A	0.772171	0.123471	0.96164
NR3C1	0.772127	0.0584783	0.96164
DNAJC30	0.771982	0.106688	0.96164
PEA15	0.771945	0.131247	0.96164
MED23	0.771884	0.110589	0.96164
GPR78	0.771063	0.0820964	0.96164
INSIG1	0.770595	0.0666088	0.96164
STOML1	0.77045	0.15991	0.96164
GCC1	0.770441	0.136604	0.96164
PTPRB	0.770338	0.0653049	0.96164
LPIN2	0.769309	0.0719161	0.96164
PALM	0.768791	0.0824335	0.96164
FCHSD1	0.768667	0.123434	0.96164
PLEKHG2	0.768604	0.0643873	0.96164
HPS1	0.768578	0.0927067	0.96164
SNPH	0.767466	0.087123	0.96164
SNRPA	0.767246	0.113136	0.96164
IQSEC2	0.76687	0.153848	0.96164
CABYR	0.766651	0.0805918	0.96164
FAM84A	0.766368	0.0969165	0.96164
SMYD5	0.765636	0.164015	0.96164
ORMDL2	0.764213	0.106822	0.96164
RPL10	0.763572	0.160085	0.96164
C14orf133	0.762665	0.100308	0.96164
MIEN1	0.76215	0.101023	0.96164
BRAP	0.761447	0.173206	0.96164
MAPK12	0.761109	0.126403	0.96164
MVK	0.760819	0.102794	0.96164
AUP1	0.760749	0.131139	0.96164
DHRS3	0.760595	0.0813537	0.96164
INO80E	0.760418	0.131131	0.96164
CPZ	0.760378	0.084	0.96164
AP2M1	0.760138	0.113607	0.96164
CHRNE	0.759902	0.182416	0.96164
ABLIM3	0.759865	0.0908764	0.96164
ACAP3	0.759631	0.139463	0.96164
GSTM3	0.759555	0.0995102	0.96164
RP11-429J17.2	0.759543	0.102988	0.96164
DYNC1H1	0.758262	0.0847324	0.96164
BAIAP3	0.757668	0.1335	0.96164
VPS16	0.757076	0.0744437	0.96164
NAPRT1	0.756912	0.109496	0.96164
TMEM111	0.756767	0.0761219	0.96164
GSN	0.756599	0.049575	0.96164
PNKD	0.756473	0.107342	0.96164
PRKCZ	0.756335	0.0778651	0.96164
NUBP2	0.755496	0.139493	0.96164
PLEKHH1	0.755428	0.155479	0.96164
DOC2A	0.755143	0.133635	0.96164
MAPK3	0.754417	0.130602	0.96164
RPS6KA4	0.753684	0.115503	0.96164
PITX1	0.753521	0.14352	0.96164
SPRYD3	0.753478	0.124071	0.96164
EVL	0.753334	0.130138	0.96164
RARG	0.753183	0.132205	0.96164
FAM134C	0.751786	0.149708	0.96164
NUPR1	0.751694	0.0634248	0.96164
HECTD3	0.751588	0.11497	0.96164
C2CD2	0.751383	0.0581154	0.96164
HK1	0.751233	0.0802147	0.96164
RPTOR	0.748938	0.0687652	0.96164
C9orf167	0.748517	0.1279	0.96164
RP11-1334A24.4	0.748419	0.193279	0.96164
TTC31	0.74811	0.114048	0.96164
MAF1	0.74689	0.153558	0.96164
VRK3	0.746725	0.201628	0.96164
C9orf16	0.746511	0.103818	0.96164
RNF39	0.746083	0.0739249	0.96164
RABGGTA	0.745701	0.0831263	0.96164
DDX58	0.745588	0.0686554	0.96164
NRIP3	0.745516	0.103615	0.96164
FKBP1A	0.745376	0.0904799	0.96164
TAS1R3	0.744963	0.1135	0.96164
STAT5B	0.744768	0.139055	0.96164
CARD9	0.744516	0.130445	0.96164
APBB1	0.744446	0.119273	0.96164
SERPINB8	0.744115	0.130775	0.96164
P2RY11	0.744085	0.13143	0.96164
PDDC1	0.743831	0.129064	0.96164
PRDM15	0.743822	0.153654	0.96164
CCDC107	0.743723	0.148192	0.96164
SYNGR1	0.743688	0.121452	0.96164
CBLB	0.743508	0.0959565	0.96164
CERS5	0.743491	0.13727	0.96164
GOLGA2	0.742495	0.140168	0.96164
C2CD4C	0.742377	0.161346	0.96164
CYB561	0.742354	0.0569998	0.96164
DNAJB1	0.742217	0.0950178	0.96164
NQO2	0.742109	0.118144	0.96164
NUDT14	0.741234	0.126622	0.96164
UBE2O	0.741011	0.0863996	0.96164
SUFU	0.739977	0.0823585	0.96164
THBD	0.739545	0.0946496	0.96164
OBSL1	0.739341	0.069858	0.96164
TRIM13	0.739122	0.0794373	0.96164
GNB1L	0.738306	0.181718	0.96164
COL5A1	0.738167	0.0736354	0.96164
PFKL	0.738165	0.129538	0.96164
AC022413.1	0.737918	0.110524	0.96164
C7orf59	0.737474	0.126874	0.96164
ANKH	0.736235	0.0907083	0.96164
PBXIP1	0.736062	0.0906664	0.96164
VPS8	0.735603	0.139995	0.96164
SPHK2	0.735603	0.139133	0.96164
SNX17	0.735561	0.123144	0.96164
RAB24	0.73449	0.088723	0.96164
FAM98A	0.73412	0.13694	0.96164
PSMC3	0.734117	0.130472	0.96164
ARMC5	0.734002	0.138541	0.96164
C17orf84	0.733803	0.0974547	0.96164
RP11-661A12.7	0.733391	0.129326	0.96164
HOMER3	0.732593	0.120357	0.96164
RP3-412A9.10	0.732025	0.14518	0.96164
C9orf114	0.732006	0.146903	0.96164
PYROXD2	0.731918	0.106533	0.96164
FAHD2B	0.731393	0.170295	0.96164
FAM114A1	0.730023	0.0670584	0.96164
SYTL4	0.728835	0.109313	0.96164
RP11-23P13.4	0.728833	0.176614	0.96164
PITPNM2	0.728792	0.178313	0.96164
CCDC71	0.728107	0.20933	0.96164
NCOA3	0.727889	0.0893327	0.96164
SWI5	0.727772	0.104277	0.96164
AGAP2	0.727462	0.161911	0.96164
TCTA	0.727056	0.12287	0.96164
MACROD1	0.726484	0.222506	0.96164
C19orf53	0.726331	0.118107	0.96164
ARPC4	0.726133	0.145217	0.96164
CERCAM	0.726095	0.158899	0.96164
ELOVL1	0.725914	0.171524	0.96164
AC004080.12	0.725745	0.143999	0.96164
S100A2	0.725239	0.099498	0.96164
TSPYL2	0.725229	0.144282	0.96164
DBNDD1	0.72516	0.174637	0.96164
SENP3	0.724786	0.222133	0.96164
CHD3	0.724399	0.108942	0.96164
NRBP2	0.723509	0.0909715	0.96164
TMEM121	0.723299	0.143261	0.96164
C9orf96	0.723269	0.155274	0.96164
AATF	0.722851	0.133315	0.96164
DOHH	0.722343	0.247	0.96164
ATAD3A	0.72231	0.144989	0.96164
C16orf42	0.722094	0.150439	0.96164
FUNDC2	0.721927	0.079038	0.96164
FMNL1	0.721893	0.134215	0.96164
USP11	0.721482	0.138784	0.96164
CEMP1	0.72108	0.131833	0.96164
RP11-169K16.9	0.720635	0.133663	0.96164
CLPTM1	0.720339	0.138436	0.96164
HGSNAT	0.719978	0.0764704	0.96164
PCOLCE	0.719957	0.0751838	0.96164
SMTN	0.719359	0.150789	0.96164
TUBGCP2	0.719212	0.122416	0.96164
BRD9	0.718494	0.157688	0.96164
PGM3	0.718401	0.0694508	0.96164
PPP1R29	0.718307	0.0677127	0.96164
DENND4C	0.718275	0.0803817	0.96164
NISCH	0.717918	0.138843	0.96164
ARL10	0.717606	0.105381	0.96164
YIF1A	0.717598	0.121118	0.96164
CBX4	0.717571	0.0894453	0.96164
DCBLD1	0.71752	0.0890212	0.96164
MED25	0.717007	0.143497	0.96164
HSPB1	0.716431	0.115062	0.96164
GSDMD	0.716404	0.153677	0.96164
RP11-1148L6.5	0.715842	0.18488	0.96164
ARL6IP4	0.715558	0.143382	0.96164
MAPKBP1	0.715454	0.162225	0.96164
NDUFA4L2	0.71506	0.188197	0.96164
RP11-818F20.5	0.714891	0.114335	0.96164
MIF	0.714749	0.135937	0.96164
AP000350.4	0.714749	0.135982	0.96164
ZMIZ2	0.714188	0.129014	0.96164
FLAD1	0.714179	0.142678	0.96164
AK1	0.713886	0.135131	0.96164
SFRP1	0.713812	0.0675467	0.96164
AMDHD2	0.713172	0.134726	0.96164
ITGA7	0.713115	0.182588	0.96164
UBQLN4	0.712782	0.167637	0.96164
RPS28	0.712503	0.159151	0.96164
PIP5K1C	0.712467	0.127289	0.96164
GLTPD1	0.711878	0.133969	0.96164
GFOD1	0.711402	0.0686627	0.96164
AARS	0.711179	0.0940184	0.96164
SEC31A	0.711098	0.109724	0.96164
GABRE	0.710493	0.135468	0.96164
ERGIC3	0.710448	0.152327	0.96164
AC003043.2	0.710272	0.111445	0.96164
PLEKHJ1	0.7101	0.170576	0.96164
AAK1	0.710074	0.140828	0.96164
SRRD	0.709681	0.131534	0.96164
CRYL1	0.70923	0.131285	0.96164
SLC25A39	0.709222	0.1121	0.96164
AGTRAP	0.709004	0.165366	0.96164
LMNA	0.707512	0.0946667	0.96164
SLC25A1	0.707336	0.176928	0.96164
FIZ1	0.706806	0.140826	0.96164
RP11-151N17.2	0.706766	0.0889045	0.96164
EIF3G	0.706548	0.148745	0.96164
KDM2A	0.706133	0.137761	0.96164
C5orf45	0.705153	0.0849062	0.96164
TMCC3	0.705011	0.0897006	0.96164
COL18A1	0.704877	0.108533	0.96164
ILK	0.704164	0.125354	0.96164
SPNS1	0.703212	0.175657	0.96164
PPP1R13B	0.703165	0.126894	0.96164
C15orf38	0.702299	0.126637	0.96164
SYMPK	0.702238	0.259399	0.96164
HUWE1	0.702071	0.122316	0.96164
RPL27A	0.700008	0.142395	0.96164
EEF1G	0.699834	0.149431	0.96164
FBL	0.699467	0.17292	0.96164
RHBDD2	0.699457	0.102491	0.96164
SQSTM1	0.699217	0.0880162	0.96164
MIR3654	0.699072	0.150239	0.96164
TFPT	0.69895	0.095679	0.96164
PGD	0.698062	0.121836	0.96164
IRF3	0.697723	0.152938	0.96164
NDUFS6	0.697412	0.133607	0.96164
C7orf41	0.696775	0.121914	0.96164
C20orf194	0.696699	0.150726	0.96164
RPS11	0.696661	0.151985	0.96164
RUNDC1	0.696363	0.10346	0.96164
MPI	0.696126	0.132658	0.96164
ELOVL6	0.695489	0.083279	0.96164
OSBPL5	0.695164	0.128776	0.96164
C1orf86	0.694891	0.117736	0.96164
MYADM	0.69435	0.101414	0.96164
AC017048.3	0.694155	0.0783267	0.96164
WDR18	0.693799	0.158775	0.96164
INTS1	0.693298	0.156356	0.96164
MED24	0.692993	0.150282	0.96164
ARRB1	0.691552	0.111069	0.96164
CTD-2562J17.7	0.691434	0.162384	0.96164
SEC24D	0.691279	0.109744	0.96164
RP11-770G2.3	0.69117	0.11266	0.96164
CHCHD6	0.690266	0.172024	0.96164
PTPN23	0.689901	0.153681	0.96164
VARS2	0.689763	0.162195	0.96164
PLEKHG3	0.688243	0.123174	0.96164
GTF2E1	0.687999	0.127765	0.96164
SERPINB6	0.687967	0.125614	0.96164
DYSF	0.687853	0.143354	0.96164
CAMK2N2	0.687646	0.158994	0.96164
EHMT2	0.686846	0.14481	0.96164
CYB5R2	0.686827	0.103715	0.96164
ATG9A	0.68667	0.122635	0.96164
SERGEF	0.686495	0.0935711	0.96164
C12orf52	0.686349	0.12677	0.96164
RAB34	0.686228	0.1588	0.96164
BDKRB1	0.686173	0.0935132	0.96164
CYP4V2	0.685993	0.144174	0.96164
HLA-DPA1	0.685351	0.12789	0.96164
MAPKAPK3	0.685039	0.109744	0.96164
SLC2A6	0.685026	0.111726	0.96164
SYT7	0.68428	0.159871	0.96164
PPP6R1	0.684075	0.162676	0.96164
NCAPH2	0.683749	0.218387	0.96164
DIS3L2	0.683079	0.138047	0.96164
CNTNAP1	0.682766	0.106805	0.96164
SF3B5	0.68191	0.154283	0.96164
ZNF428	0.68137	0.156596	0.96164
ATOX1	0.681072	0.152043	0.96164
IL17RA	0.680868	0.116128	0.96164
VNN1	0.68057	0.136055	0.96164
LMF2	0.679991	0.173333	0.96164
SNTA1	0.679838	0.146103	0.96164
DUS1L	0.679519	0.196114	0.96164
MYEOV	0.679415	0.10209	0.96164
IL10RB	0.67928	0.103416	0.96164
EPB41L1	0.679118	0.0993	0.96164
MIR3654	0.678198	0.232235	0.96164
LUZP1	0.677753	0.161765	0.96164
SPOP	0.677653	0.139059	0.96164
PELI3	0.677563	0.106934	0.96164
NFATC2	0.676469	0.155759	0.96164
C19orf63	0.676393	0.16958	0.96164
ENTPD6	0.676061	0.127253	0.96164
ZNF787	0.675119	0.170908	0.96164
SYT9	0.674689	0.176854	0.96164
HM13	0.674317	0.133605	0.96164
FUZ	0.674218	0.186406	0.96164
TNNT1	0.674169	0.0953888	0.96164
GNA11	0.673937	0.144912	0.96164
AC006547.8	0.673671	0.18544	0.96164
C3orf39	0.673477	0.129081	0.96164
FKBP10	0.673292	0.161395	0.96164
BAK1	0.673117	0.215392	0.96164
TBCEL	0.673065	0.165079	0.96164
HIVEP3	0.672892	0.147714	0.96164
FXYD5	0.672834	0.158584	0.96164
FOXO3	0.672406	0.0990203	0.96164
LSMD1	0.671985	0.172039	0.96164
EHD3	0.671805	0.103122	0.96164
ZNF385C	0.671793	0.225404	0.96164
PACS1	0.671463	0.183525	0.96164
DHPS	0.670992	0.138618	0.96164
NEAT1	0.670956	0.0950459	0.96164
TUBG2	0.670424	0.129494	0.96164
AC024575.1	0.670364	0.148	0.96164
TPRG1L	0.670266	0.13033	0.96164
AP2A1	0.670132	0.188856	0.96164
TIMM13	0.669371	0.180994	0.96164
NCLN	0.669198	0.190287	0.96164
THYN1	0.668823	0.109457	0.96164
POLR2I	0.668761	0.1865	0.96164
ATP5G1	0.668677	0.17033	0.96164
D2HGDH	0.66862	0.116749	0.96164
OTUB1	0.668608	0.190363	0.96164
COPE	0.666625	0.203253	0.96164
UBA52	0.666417	0.154169	0.96164
FAM166A	0.666301	0.204917	0.96164
IBA57	0.666243	0.135653	0.96164
UPRT	0.665789	0.126144	0.96164
CCDC92	0.66543	0.0937018	0.96164
SUMF1	0.664535	0.104909	0.96164
TCHP	0.664191	0.141472	0.96164
FAM13A	0.663025	0.138282	0.96164
BIVM	0.662815	0.0889412	0.96164
PCBP1-AS1	0.662749	0.114662	0.96164
ANO10	0.662469	0.130883	0.96164
CCDC167	0.662436	0.146969	0.96164
HERC6	0.662414	0.161944	0.96164
SLC43A1	0.662124	0.243211	0.96164
RGL2	0.661457	0.0956318	0.96164
C14orf2	0.660959	0.155982	0.96164
TRMT12	0.660388	0.121658	0.96164
AP1S1	0.659464	0.186371	0.96164
RPL3	0.659414	0.147028	0.96164
RPL35	0.658723	0.165193	0.96164
PTMS	0.658663	0.170599	0.96164
SHISA2	0.658583	0.435637	0.96164
SALL2	0.658532	0.186495	0.96164
HIF1AN	0.658454	0.16276	0.96164
C15orf52	0.658384	0.143212	0.96164
REEP4	0.657957	0.207587	0.96164
UBL7	0.657915	0.16563	0.96164
VKORC1	0.657848	0.101478	0.96164
PDPR	0.65734	0.209996	0.96164
EXOC3	0.657308	0.225053	0.96164
MRPL28	0.657073	0.217699	0.96164
XKR8	0.657007	0.141819	0.96164
ASMTL	0.656558	0.191212	0.96164
UNC45A	0.65618	0.148502	0.96164
ESYT2	0.6559	0.101451	0.96164
PKIG	0.655815	0.127279	0.96164
TRAPPC9	0.655739	0.151971	0.96164
GPSM3	0.655617	0.244685	0.96164
PRDX2	0.655419	0.207237	0.96164
FGGY	0.655301	0.176787	0.96164
RP11-973D8.3	0.655009	0.159556	0.96164
RNPEPL1	0.654733	0.241155	0.96164
PDXP	0.654385	0.243612	0.96164
TSSC4	0.654319	0.225914	0.96164
PHLDA1	0.653099	0.10795	0.96164
PPP2R5D	0.652882	0.148584	0.96164
ARFIP2	0.652803	0.126192	0.96164
DAK	0.652316	0.109665	0.96164
LTB4R	0.652064	0.275665	0.96164
GIT1	0.651957	0.188119	0.96164
F11R	0.651914	0.130848	0.96164
MON1A	0.651573	0.24549	0.96164
CLSTN1	0.65128	0.143259	0.96164
PAFAH1B3	0.650814	0.21005	0.96164
CRELD1	0.650213	0.151593	0.96164
RSPRY1	0.64962	0.139789	0.96164
MLK7-AS1	0.64961	0.203355	0.96164
EFCAB4A	0.649539	0.117965	0.96164
ATP5I	0.648951	0.123908	0.96164
RNF170	0.648902	0.120781	0.96164
NKIRAS2	0.648068	0.221339	0.96164
PLXNB2	0.647897	0.175376	0.96164
TTC39C	0.647537	0.128531	0.96164
PRKAR1B	0.646997	0.217046	0.96164
TRAF5	0.646537	0.133243	0.96164
RABAC1	0.645726	0.158062	0.96164
MRPL27	0.645574	0.130675	0.96164
PHKB	0.645543	0.112819	0.96164
NDUFB11	0.645508	0.162003	0.96164
TP53I3	0.645415	0.126788	0.96164
BMPR2	0.645144	0.0974482	0.96164
SLC38A2	0.644206	0.095939	0.96164
NSMCE1	0.64388	0.123509	0.96164
HPCA	0.643525	0.160373	0.96164
RP11-680F8.1	0.64348	0.146142	0.96164
ABHD1	0.643435	0.157587	0.96164
BAX	0.643099	0.239466	0.96164
AXL	0.641801	0.193655	0.96164
UBXN6	0.641627	0.205478	0.96164
C17orf49	0.641599	0.147169	0.96164
RP11-29M5.1	0.641544	0.179417	0.96164
NPDC1	0.641332	0.154422	0.96164
TSPAN18	0.641242	0.105701	0.96164
THAP5	0.641008	0.172752	0.96164
C11orf95	0.640964	0.133024	0.96164
ADAM12	0.640783	0.148205	0.96164
POLRMT	0.640282	0.159026	0.96164
SCAMP3	0.640129	0.140647	0.96164
LDHA	0.640097	0.136452	0.96164
RNF121	0.63919	0.169322	0.96164
CD81	0.638991	0.200233	0.96164
RNF13	0.6389	0.208317	0.96164
BNIP3	0.638881	0.130778	0.96164
SLC25A10	0.638645	0.209936	0.96164
GSDMB	0.637429	0.198433	0.96164
TSPAN9	0.637069	0.170909	0.96164
ATP6AP1	0.636649	0.16166	0.96164
ZNF259	0.636637	0.15824	0.96164
PLOD1	0.636025	0.129194	0.96164
POLR3A	0.635748	0.123385	0.96164
GSTK1	0.635708	0.164758	0.96164
PPP1R7	0.635664	0.17266	0.96164
DTX2	0.635104	0.187043	0.96164
MFI2	0.634831	0.126162	0.96164
TMEM177	0.634363	0.172973	0.96164
CIRBP	0.634197	0.155169	0.96164
DOT1L	0.63405	0.148553	0.96164
SLC35C2	0.634008	0.1491	0.96164
TACC1	0.633991	0.148126	0.96164
TMEM147	0.633946	0.205838	0.96164
CYP2R1	0.633882	0.138129	0.96164
CSTA	0.633435	0.174218	0.96164
PPCS	0.63299	0.101456	0.96164
ATP6V1F	0.632894	0.204023	0.96164
METTL12	0.632768	0.310139	0.96164
SETD6	0.632746	0.13251	0.96164
PAK4	0.632494	0.243769	0.96164
TM7SF2	0.632417	0.107794	0.96164
SCARA3	0.631593	0.166209	0.96164
TSPAN17	0.631512	0.192507	0.96164
MOV10	0.631044	0.15063	0.96164
TPRN	0.630937	0.159265	0.96164
SASH1	0.630853	0.126184	0.96164
C9orf116	0.63039	0.193326	0.96164
TMEM91	0.630383	0.261059	0.96164
ENO2	0.629886	0.137868	0.96164
PARP3	0.629753	0.177048	0.96164
CTB-43P18.1	0.629652	0.549029	0.96164
PEX11B	0.629555	0.133326	0.96164
ATF4	0.629492	0.228407	0.96164
AL138781.2	0.62927	0.170217	0.96164
C9orf69	0.62927	0.170175	0.96164
STAT6	0.629252	0.121561	0.96164
DIABLO	0.629203	0.150645	0.96164
ZNF133	0.628993	0.141046	0.96164
C15orf38-AP3S2	0.62885	0.145579	0.96164
PSENEN	0.62856	0.154184	0.96164
DMWD	0.628166	0.177563	0.96164
ANXA11	0.627941	0.166466	0.96164
TRIM47	0.627263	0.15288	0.96164
STX5	0.626828	0.187228	0.96164
FTL	0.626809	0.12876	0.96164
AL138781.1	0.626261	0.173534	0.96164
RHBDF2	0.626084	0.115387	0.96164
MFGE8	0.625933	0.228552	0.96164
ZDHHC9	0.625826	0.158931	0.96164
PRMT2	0.625215	0.209088	0.96164
RBBP5	0.625184	0.155908	0.96164
UCN	0.625179	0.197828	0.96164
BRF1	0.625087	0.20079	0.96164
RBM19	0.62495	0.132491	0.96164
CIB1	0.624522	0.191588	0.96164
TRADD	0.62448	0.174268	0.96164
OBFC1	0.624388	0.129564	0.96164
DDX41	0.623571	0.204378	0.96164
SLC30A7	0.623459	0.165036	0.96164
ATF7	0.623332	0.142467	0.96164
SAMM50	0.623307	0.133966	0.96164
CYBASC3	0.623298	0.155135	0.96164
B3GNT4	0.623097	0.152985	0.96164
TP53INP1	0.622753	0.1346	0.96164
NAGLU	0.622636	0.215405	0.96164
METAP1D	0.622326	0.202743	0.96164
SAMD14	0.622246	0.234148	0.96164
PJA1	0.621949	0.185557	0.96164
C9orf46	0.620936	0.148279	0.96164
ZNF268	0.620857	0.165567	0.96164
HOXB13	0.62055	0.163102	0.96164
PLA2G15	0.62046	0.170321	0.96164
HOOK2	0.620238	0.13532	0.96164
2006-09-01	0.619531	0.106605	0.96164
PLEKHM1	0.618562	0.142386	0.96164
RDH11	0.618269	0.113595	0.96164
MXI1	0.618071	0.147228	0.96164
MYCBP2	0.617026	0.11501	0.96164
RALGAPA1	0.617011	0.152539	0.96164
TRNP1	0.616976	0.132865	0.96164
XXyac-R12DG2.2	0.616481	0.190017	0.96164
ATP6AP2	0.616398	0.122195	0.96164
ECE2	0.616234	0.19538	0.96164
UBN1	0.615287	0.184267	0.96164
C17orf79	0.615268	0.183867	0.96164
C9orf100	0.614936	0.206573	0.96164
ZNF768	0.614878	0.201836	0.96164
SEPX1	0.614609	0.163608	0.96164
GTPBP2	0.613894	0.41065	0.96164
SORD	0.613594	0.151279	0.96164
ABCB6	0.613355	0.162295	0.96164
NME4	0.613127	0.197014	0.96164
SPIN2B	0.613115	0.228527	0.96164
RANGAP1	0.61307	0.255952	0.96164
DLGAP4	0.611704	0.214342	0.96164
AAAS	0.611638	0.209079	0.96164
PSKH1	0.611607	0.211101	0.96164
LRP10	0.611591	0.144198	0.96164
PSMC5	0.611494	0.18043	0.96164
CD320	0.611266	0.241966	0.96164
C2orf29	0.611145	0.204367	0.96164
ATP6V0C	0.610524	0.182328	0.96164
RNF213	0.610313	0.107136	0.96164
SEC22C	0.609708	0.131201	0.96164
MGRN1	0.60921	0.225088	0.96164
COPZ2	0.609208	0.252399	0.96164
PDGFA	0.609097	0.136144	0.96164
SCG5	0.608537	0.171311	0.96164
LRTOMT	0.608095	0.185034	0.96164
RP11-417E7.1	0.607973	0.331469	0.96164
GTF2F1	0.607627	0.184348	0.96164
COX4I1	0.607601	0.182588	0.96164
C19orf43	0.607293	0.210248	0.96164
COL1A2	0.607122	0.358448	0.96164
PTPN18	0.606704	0.208871	0.96164
DNLZ	0.606668	0.18086	0.96164
GNG13	0.606158	0.348331	0.96164
SLC2A8	0.605497	0.206301	0.96164
EXOC4	0.60524	0.181566	0.96164
FAM73B	0.604535	0.169488	0.96164
JPH2	0.604473	0.245394	0.96164
RP11-513I15.6	0.604172	0.204335	0.96164
FDX1L	0.60413	0.205254	0.96164
SMARCD2	0.604059	0.221192	0.96164
TBC1D24	0.603765	0.388126	0.96164
FOXP1	0.603424	0.131983	0.96164
ECSIT	0.603149	0.182622	0.96164
ACAA2	0.602411	0.156523	0.96164
TYRO3	0.601756	0.175028	0.96164
DDB2	0.601133	0.16207	0.96164
SLFN5	0.600681	0.158755	0.96164
BLVRA	0.600594	0.117716	0.96164
FBN1	0.599347	0.136501	0.96164
POLR2J	0.599308	0.227888	0.96164
GYS1	0.599087	0.132114	0.96164
RGS3	0.598442	0.134289	0.96164
ZNF574	0.598408	0.218435	0.96164
WIPI1	0.597873	0.136681	0.96164
STK11IP	0.59761	0.208181	0.96164
B4GALNT1	0.597263	0.183771	0.96164
FBXL19	0.597237	0.230569	0.96164
ATP6V0E2	0.597166	0.254507	0.96164
WARS	0.596859	0.200242	0.96164
NEDD8	0.596417	0.21986	0.96164
SSU72	0.596263	0.190529	0.96164
LYRM1	0.596124	0.136733	0.96164
FLOT1	0.596063	0.20056	0.96164
RHBDD1	0.595626	0.216412	0.96164
LGALS3BP	0.595316	0.200755	0.96164
C2orf68	0.595277	0.167106	0.96164
GATAD1	0.595226	0.221688	0.96164
SCO2	0.59514	0.228913	0.96164
TAF10	0.595055	0.179267	0.96164
AFF3	0.595004	0.157507	0.96164
EEF1D	0.594782	0.192887	0.96164
TAZ	0.594619	0.191038	0.96164
GGA1	0.594365	0.238114	0.96164
SCFD2	0.594077	0.217087	0.96164
TRIM65	0.594029	0.180469	0.96164
KIAA0895L	0.593625	0.125583	0.96164
FAM82B	0.593536	0.157426	0.96164
LRRC47	0.593517	0.194225	0.96164
THTPA	0.593449	0.162841	0.96164
AC073610.1	0.593273	0.210298	0.96164
ZNHIT2	0.592868	0.273282	0.96164
ERCC6	0.592852	0.219038	0.96164
AGAP3	0.59228	0.224789	0.96164
CAMK2N1	0.592274	0.154888	0.96164
MIIP	0.592135	0.310678	0.96164
LCAT	0.592121	0.204812	0.96164
CLN3	0.591982	0.210488	0.96164
CHKB-CPT1B	0.591213	0.176077	0.96164
NLK	0.590935	0.208843	0.96164
HIST1H2BK	0.590452	0.22888	0.96164
CCNF	0.589929	0.263739	0.96164
ZNF282	0.589749	0.165571	0.96164
CPT1B	0.589387	0.180045	0.96164
FAM54B	0.589364	0.162282	0.96164
POLR3GL	0.589216	0.159961	0.96164
MEA1	0.589037	0.183441	0.96164
VASH1	0.588792	0.216439	0.96164
RAB3D	0.588355	0.171274	0.96164
TST	0.588276	0.159639	0.96164
ST6GALNAC6	0.588256	0.201494	0.96164
PSMC1	0.58771	0.201366	0.96164
C3orf19	0.5877	0.214016	0.96164
SURF1	0.587571	0.214797	0.96164
FZR1	0.586984	0.304976	0.96164
VDR	0.586931	0.172641	0.96164
MMACHC	0.586561	0.192294	0.96164
C1orf50	0.586275	0.243928	0.96164
QPRT	0.585655	0.245554	0.96164
TXN2	0.585559	0.188967	0.96164
CTCF	0.585557	0.177015	0.96164
PSMD2	0.584961	0.183128	0.96164
NTAN1	0.584836	0.176671	0.96164
RP11-512M8.5	0.584698	0.184648	0.96164
TELO2	0.583996	0.299679	0.96164
RPS15	0.583771	0.220879	0.96164
GNG4	0.5837	0.186341	0.96164
CCS	0.583642	0.217521	0.96164
ZER1	0.583309	0.186992	0.96164
SLC22A17	0.5833	0.243694	0.96164
TNPO2	0.583003	0.230021	0.96164
MAP6	0.582979	0.204625	0.96164
KRT15	0.582975	0.206714	0.96164
MARCKSL1	0.582862	0.193715	0.96164
STK11	0.582475	0.204044	0.96164
NPRL2	0.582261	0.209656	0.96164
NBAS	0.582049	0.171824	0.96164
RPL12	0.581852	0.197598	0.96164
TRMT1	0.58172	0.242659	0.96164
DDX11	0.581295	0.228382	0.96164
PTPRE	0.580803	0.255326	0.96164
TSC2	0.580008	0.234552	0.96164
ZGPAT	0.579847	0.241469	0.96164
THOC4	0.579779	0.238114	0.96164
TBC1D10B	0.579606	0.210684	0.96164
ARMC7	0.579335	0.260222	0.96164
RTKN	0.57928	0.167176	0.96164
ANKRD9	0.57916	0.186224	0.96164
CTD-3184A7.4	0.579151	0.209099	0.96164
AMPD3	0.579102	0.180021	0.96164
TTYH3	0.579042	0.242259	0.96164
COL13A1	0.578858	0.143543	0.96164
C11orf51	0.578713	0.217538	0.96164
MMP16	0.578526	0.24221	0.96164
CAPNS1	0.578075	0.203228	0.96164
CBX5	0.577891	0.215398	0.96164
HDLBP	0.577801	0.180816	0.96164
OS9	0.577794	0.19102	0.96164
TMEM55A	0.57746	0.159479	0.96164
GOLGA8A	0.577188	0.147614	0.96164
HLCS	0.576625	0.183675	0.96164
NOTCH2NL	0.576599	0.137039	0.96164
UGP2	0.576486	0.137488	0.96164
AIP	0.576166	0.233974	0.96164
CSRP1	0.576093	0.169158	0.96164
SLC1A4	0.575899	0.182976	0.96164
PCCA	0.575798	0.315879	0.96164
EXOC6B	0.575303	0.132397	0.96164
UFC1	0.575082	0.189091	0.96164
ZNF593	0.574472	0.209425	0.96164
ARHGAP27	0.574328	0.160307	0.96164
GDF11	0.573927	0.164969	0.96164
ZNF688	0.573923	0.218922	0.96164
LMAN2	0.57378	0.190685	0.96164
C5orf62	0.573714	0.148755	0.96164
PPIE	0.573469	0.225806	0.96164
RPS14	0.572198	0.229216	0.96164
GJC1	0.572069	0.188856	0.96164
CDKN1A	0.571779	0.154332	0.96164
EIF3K	0.571549	0.175237	0.96164
SEPN1	0.571323	0.196142	0.96164
TFE3	0.570266	0.214228	0.96164
NDST1	0.570251	0.260058	0.96164
FAM110A	0.569889	0.254782	0.96164
DDX51	0.569729	0.189309	0.96164
C3orf64	0.569214	0.244874	0.96164
LARGE	0.568526	0.229756	0.96164
GGPS1	0.568347	0.164866	0.96164
MAP2K5	0.567864	0.265112	0.96164
TUBB4B	0.567832	0.264555	0.96164
ADAM23	0.567738	0.240756	0.96164
IFI27L1	0.567445	0.180409	0.96164
LRRC23	0.565879	0.322279	0.96164
SLCO4A1	0.56547	0.178951	0.96164
PAOX	0.565376	0.265436	0.96164
DNAJC5	0.565319	0.209845	0.96164
PYGO2	0.565315	0.189785	0.96164
C20orf4	0.565091	0.223394	0.96164
STAT2	0.564317	0.216317	0.96164
CANX	0.564	0.208266	0.96164
HSPG2	0.56385	0.245292	0.96164
PYGB	0.563689	0.201816	0.96164
TRIM8	0.563518	0.175833	0.96164
MEPCE	0.563413	0.176205	0.96164
ABCF1	0.563091	0.206209	0.96164
JMJD4	0.562952	0.29325	0.96164
DRG1	0.562297	0.236299	0.96164
NOL3	0.562148	0.156727	0.96164
PFKFB2	0.561396	0.206663	0.96164
MESP1	0.561087	0.250417	0.96164
C14orf80	0.560831	0.286903	0.96164
RRAGC	0.560724	0.181412	0.96164
LYPLA2	0.560547	0.185734	0.96164
TPCN2	0.560323	0.163792	0.96164
ZNF93	0.560075	0.260249	0.96164
DGKA	0.559443	0.219301	0.96164
PHOX2A	0.559372	0.294937	0.96164
RP11-66N24.4	0.559031	0.182232	0.96164
RAD52	0.558821	0.208717	0.96164
MRPS18A	0.558529	0.313613	0.96164
DCTN5	0.558444	0.243253	0.96164
VPS33B	0.558403	0.209534	0.96164
SMG6	0.558187	0.219688	0.96164
ARC	0.5578	0.211706	0.96164
MON1B	0.55726	0.177838	0.96164
ERP29	0.557159	0.211389	0.96164
MED22	0.557123	0.231971	0.96164
CHMP3	0.556568	0.165979	0.96164
AURKAIP1	0.555949	0.269904	0.96164
HMGA2	0.55573	0.149181	0.96164
CSDC2	0.555509	0.306919	0.96164
TMUB1	0.555453	0.312944	0.96164
LDLRAD2	0.555451	0.25084	0.96164
ZNF444	0.555384	0.224102	0.96164
FIS1	0.555225	0.292442	0.96164
HOXB13-AS1	0.555091	0.222921	0.96164
ARSG	0.554522	0.169691	0.96164
AKT2	0.554498	0.239448	0.96164
RHOT2	0.55285	0.203154	0.96164
WDR34	0.55213	0.184731	0.96164
TNIP1	0.551771	0.241514	0.96164
IFT140	0.551678	0.314952	0.96164
BOK	0.551561	0.344392	0.96164
YPEL5	0.551475	0.157755	0.96164
SEC31B	0.551351	0.261365	0.96164
C9orf86	0.551347	0.220554	0.96164
ZMYM3	0.551196	0.177931	0.96164
PSAP	0.551134	0.203526	0.96164
TCEA3	0.551096	0.157034	0.96164
COG4	0.550917	0.217841	0.96164
LDOC1	0.550764	0.154017	0.96164
ERCC2	0.550363	0.237287	0.96164
MAN1B1	0.54972	0.195248	0.96164
TYSND1	0.549604	0.260107	0.96164
TFIP11	0.548857	0.197798	0.96164
SIRT7	0.548616	0.230967	0.96164
TP53I11	0.54847	0.167616	0.96164
OGFR	0.548449	0.248223	0.96164
CADM1	0.548415	0.249714	0.96164
ARAF	0.548163	0.284714	0.96164
HOXB3	0.547958	0.187489	0.96164
GPR172A	0.547746	0.230984	0.96164
PIGH	0.547646	0.288714	0.96164
ATP8A2	0.547004	0.279981	0.96164
RPUSD1	0.546693	0.296172	0.96164
OSTM1	0.545898	0.175816	0.96164
PIK3CD	0.545586	0.215583	0.96164
ZNF629	0.545446	0.246333	0.96164
RSPH9	0.54517	0.321231	0.96164
PLXNA2	0.544977	0.209344	0.96164
NCKAP5L	0.544854	0.193051	0.96164
GABBR2	0.544564	0.162916	0.96164
TBC1D20	0.54456	0.165919	0.96164
SIDT2	0.544522	0.279209	0.96164
NTHL1	0.544054	0.250645	0.96164
AC103810.2	0.543127	0.306091	0.96164
AIM1	0.542736	0.222956	0.96164
PARP6	0.542347	0.197423	0.96164
C1D	0.542227	0.2418	0.96164
GNPAT	0.542	0.180225	0.96164
TBX3	0.541965	0.192218	0.96164
SLC26A11	0.541613	0.191727	0.96164
SH3BGRL	0.541049	0.176191	0.96164
TIMM8B	0.541003	0.219026	0.96164
CELSR3	0.540991	0.223456	0.96164
ZNF252	0.540618	0.191957	0.96164
GRIN3B	0.540366	0.251936	0.96164
SOX9	0.540186	0.298964	0.96164
GPATCH3	0.540159	0.265293	0.96164
ZNF212	0.540025	0.256242	0.96164
MT-ND6	0.539675	0.171642	0.96164
RELA	0.539266	0.227628	0.96164
KIAA0319L	0.53857	0.189131	0.96164
GSTT1	0.53828	0.225144	0.96164
SETD5	0.537579	0.203621	0.96164
POLR2G	0.537207	0.196814	0.96164
CTD-2228K2.5	0.537157	0.197948	0.96164
UNC119	0.537076	0.267865	0.96164
ECI1	0.536784	0.218568	0.96164
CES2	0.536751	0.167755	0.96164
DPCD	0.536523	0.317334	0.96164
ANKS6	0.536478	0.214809	0.96164
ASAP3	0.536395	0.282038	0.96164
GALT	0.536244	0.168858	0.96164
IQGAP3	0.535784	0.274489	0.96164
FBXW9	0.535781	0.330928	0.96164
UBOX5	0.535431	0.235648	0.96164
SPDYE3	0.535306	0.398076	0.96164
PEMT	0.535279	0.279907	0.96164
AP1S2	0.534741	0.191447	0.96164
HYLS1	0.533487	0.227943	0.96164
TNK1	0.533355	0.279757	0.96164
C1QL1	0.533143	0.281309	0.96164
DYNC1LI2	0.533051	0.197343	0.96164
ACAD10	0.532794	0.203323	0.96164
RNF135	0.532789	0.221318	0.96164
ZNFX1	0.53245	0.215528	0.96164
PSMD8	0.532222	0.235575	0.96164
MAP3K12	0.532211	0.206561	0.96164
MARK4	0.531889	0.202149	0.96164
MMS19	0.531867	0.231359	0.96164
BAIAP2L2	0.531645	0.286407	0.96164
TRIM39-RPP21	0.530679	0.195629	0.96164
ASB1	0.530384	0.219138	0.96164
CRY2	0.530277	0.301317	0.96164
RPP21	0.530224	0.196315	0.96164
RAC2	0.530153	0.251846	0.96164
SSR4	0.53	0.259859	0.96164
ACY1	0.52954	0.247207	0.96164
MRPL24	0.529264	0.243191	0.96164
MCTS1	0.529232	0.237809	0.96164
INPPL1	0.529211	0.293002	0.96164
HES4	0.528753	0.344185	0.96164
PFKP	0.528587	0.243767	0.96164
NCOR2	0.52823	0.231786	0.96164
C16orf52	0.528188	0.230188	0.96164
ZFP90	0.528185	0.302119	0.96164
GEMIN8	0.527551	0.309556	0.96164
MARK2	0.526861	0.295351	0.96164
RPS20	0.526763	0.25569	0.96164
RFTN1	0.526025	0.260853	0.96164
KIF3C	0.524786	0.198486	0.96164
EPM2AIP1	0.524615	0.182714	0.96164
CCM2	0.524356	0.324556	0.96164
TIE1	0.524239	0.17676	0.96164
DUOX1	0.524238	0.222846	0.96164
SLC50A1	0.524188	0.277678	0.96164
COPG	0.523724	0.226966	0.96164
KCTD15	0.523593	0.260486	0.96164
C16orf55	0.523571	0.240534	0.96164
RP11-54O7.14	0.523349	0.260607	0.96164
CHD6	0.523332	0.18185	0.96164
EXOC7	0.522732	0.227501	0.96164
ADCK5	0.522614	0.26527	0.96164
DCTN2	0.522433	0.250192	0.96164
AP1G2	0.52239	0.224852	0.96164
NDUFS8	0.52218	0.253177	0.96164
TMEM134	0.522064	0.229939	0.96164
FPGS	0.522052	0.22296	0.96164
FRMD4A	0.521925	0.180407	0.96164
FAM100A	0.521896	0.284792	0.96164
TNK2	0.521494	0.279658	0.96164
MICA	0.521251	0.209774	0.96164
AGRN	0.521075	0.262608	0.96164
ZNF532	0.520827	0.276841	0.96164
MLEC	0.520766	0.226404	0.96164
FAM134A	0.520728	0.204213	0.96164
SLC12A4	0.520718	0.246735	0.96164
UGGT1	0.520565	0.204414	0.96164
PKIA	0.520243	0.178522	0.96164
OXCT2	0.519974	0.246256	0.96164
PAG1	0.519964	0.222126	0.96164
UAP1L1	0.519922	0.233024	0.96164
AMBRA1	0.519696	0.41209	0.96164
SLC25A37	0.519565	0.201254	0.96164
EHD1	0.519503	0.248937	0.96164
FOXRED1	0.519491	0.241661	0.96164
ZC4H2	0.519253	0.28422	0.96164
RNF181	0.519245	0.224097	0.96164
POP5	0.518375	0.213277	0.96164
SLC5A6	0.517986	0.239631	0.96164
MPP2	0.517844	0.229332	0.96164
H6PD	0.517689	0.194924	0.96164
KIAA1598	0.517501	0.21303	0.96164
RP11-155D18.11	0.517307	0.257648	0.96164
TSPAN4	0.517268	0.293002	0.96164
RPL29	0.516933	0.276564	0.96164
NR2F6	0.516928	0.251	0.96164
YWHAB	0.516811	0.214578	0.96164
KAT5	0.516548	0.239759	0.96164
ILVBL	0.51612	0.281257	0.96164
CHST10	0.516043	0.279655	0.96164
POC1A	0.515272	0.274345	0.96164
TBXAS1	0.515177	0.296707	0.96164
MYO1C	0.514962	0.323917	0.96164
TBCC	0.514875	0.31948	0.96164
NXPH4	0.514601	0.2884	0.96164
LPIN1	0.514497	0.176069	0.96164
KLHDC4	0.514029	0.257183	0.96164
ZFP62	0.514015	0.214674	0.96164
CSNK1E	0.513294	0.281039	0.96164
XPO7	0.513257	0.252256	0.96164
HOXC5	0.512798	0.271263	0.96164
LY6E	0.512632	0.286295	0.96164
DDX49	0.512384	0.308634	0.96164
IFI35	0.512295	0.217036	0.96164
SCAF1	0.512243	0.37003	0.96164
COQ7	0.512216	0.24455	0.96164
ORAI1	0.512106	0.238926	0.96164
RRP8	0.512006	0.226658	0.96164
MED18	0.511233	0.280959	0.96164
C15orf39	0.511072	0.365269	0.96164
NIPBL	0.510945	0.203258	0.96164
MANBAL	0.510522	0.305173	0.96164
CDCP1	0.510512	0.208656	0.96164
POLR2E	0.510356	0.280263	0.96164
CLN6	0.510191	0.286145	0.96164
NAALADL1	0.509929	0.390818	0.96164
RAB11FIP3	0.509827	0.256097	0.96164
APOA1BP	0.50979	0.214949	0.96164
MPST	0.509785	0.227505	0.96164
SUMF2	0.50919	0.235162	0.96164
EBF4	0.509082	0.307715	0.96164
RPL7	0.508587	0.235666	0.96164
CETN3	0.508359	0.282693	0.96164
ZNF655	0.508327	0.253975	0.96164
C12orf10	0.50795	0.267693	0.96164
LAMTOR2	0.507916	0.212674	0.96164
EML3	0.507834	0.220431	0.96164
LRRC14	0.507818	0.302033	0.96164
DBNL	0.50756	0.260313	0.96164
TXNRD2	0.507524	0.279485	0.96164
APRT	0.507519	0.284998	0.96164
PPDPF	0.507499	0.205764	0.96164
LZTR1	0.507256	0.224012	0.96164
PAX6	0.507013	0.225608	0.96164
TUFM	0.506538	0.309932	0.96164
RAB31	0.506104	0.192185	0.96164
KIAA1671	0.505984	0.29729	0.96164
CHMP6	0.505712	0.320088	0.96164
RAB27A	0.505115	0.233976	0.96164
C9orf37	0.504825	0.343291	0.96164
PIGQ	0.504632	0.329444	0.96164
LRP3	0.504541	0.302495	0.96164
TARBP1	0.504475	0.286222	0.96164
ASNA1	0.504374	0.319157	0.96164
CDK5	0.503893	0.278408	0.96164
LGALS1	0.503853	0.298571	0.96164
C10orf26	0.503622	0.196274	0.96164
CHST12	0.503584	0.24815	0.96164
C9orf142	0.503388	0.278961	0.96164
TRIM39	0.503358	0.214326	0.96164
SMARCA4	0.503329	0.220707	0.96164
VPS13C	0.503157	0.219071	0.96164
ANKRD50	0.503102	0.199878	0.96164
ATP6V0B	0.502202	0.316036	0.96164
PARVB	0.502012	0.217837	0.96164
PQLC2	0.501994	0.23163	0.96164
ERF	0.501933	0.318531	0.96164
NDUFA9	0.501542	0.275508	0.96164
RP11-603J24.14	0.501379	0.230307	0.96164
ZNF292	0.501323	0.243555	0.96164
NMRAL1	0.500889	0.332791	0.96164
RCE1	0.500855	0.248107	0.96164
MUDENG	0.500651	0.387084	0.96164
C17orf89	0.500473	0.240141	0.96164
TMEM120B	0.500217	0.227824	0.96164
OSBPL1A	0.500019	0.209168	0.96164
RPS3A	0.499612	0.26193	0.96164
2009-03-01	0.499528	0.221867	0.96164
RAB5A	0.499203	0.198047	0.96164
PKD1	0.499099	0.28061	0.96164
COX7C	0.498902	0.266555	0.96164
DGCR8	0.498662	0.297958	0.96164
HEBP2	0.498276	0.217751	0.96164
PSMB10	0.498213	0.219413	0.96164
C3orf62	0.498059	0.217345	0.96164
RGS4	0.497975	0.18223	0.96164
DCBLD2	0.497945	0.208386	0.96164
NDE1	0.497845	0.339171	0.96164
PDZD11	0.49774	0.213249	0.96164
TATDN2	0.49737	0.239471	0.96164
BCAP31	0.497156	0.284952	0.96164
DCAF15	0.496549	0.368969	0.96164
FDXR	0.496542	0.262106	0.96164
NDRG1	0.496359	0.257282	0.96164
C5orf42	0.495778	0.283174	0.96164
RP3-499B10.4	0.495572	0.362541	0.96164
SLC3A1	0.495491	0.245007	0.96164
DGKD	0.495328	0.237575	0.96164
PPP1R39	0.495281	0.318989	0.96164
HIGD2A	0.495047	0.213136	0.96164
TMEM214	0.494968	0.211195	0.96164
TKT	0.494882	0.285747	0.96164
GALNT7	0.494815	0.241535	0.96164
TRMT61A	0.494766	0.360901	0.96164
ZNF581	0.494764	0.339852	0.96164
RRP1	0.494661	0.308006	0.96164
PRDX1	0.494558	0.266144	0.96164
MAP3K3	0.494412	0.273742	0.96164
MAP4K4	0.494395	0.197321	0.96164
TRIB1	0.494299	0.198879	0.96164
NBL1	0.494181	0.289418	0.96164
RAB6A	0.493782	0.21466	0.96164
SEC61A1	0.493758	0.262123	0.96164
CNN2	0.493747	0.293893	0.96164
SAT2	0.493669	0.271693	0.96164
RBCK1	0.493527	0.248222	0.96164
ZNF652	0.493335	0.219617	0.96164
LIMD2	0.493289	0.256555	0.96164
CLCN5	0.493078	0.273832	0.96164
MAST2	0.493009	0.291389	0.96164
MYO10	0.492883	0.202778	0.96164
SZT2	0.492288	0.327544	0.96164
PRKAR2A	0.491793	0.236013	0.96164
GPX1	0.491689	0.264184	0.96164
MRPL40	0.491565	0.254591	0.96164
DZIP1	0.490857	0.22189	0.96164
FADS1	0.490272	0.210772	0.96164
C17orf76-AS1	0.489831	0.241757	0.96164
ITGAV	0.48968	0.226665	0.96164
ATPIF1	0.489583	0.294964	0.96164
C17orf76	0.489425	0.242107	0.96164
SYNGR2	0.48929	0.301729	0.96164
ENDOD1	0.488891	0.210098	0.96164
CEP164	0.488809	0.224395	0.96164
INPP5A	0.48815	0.24291	0.96164
NAV1	0.488093	0.225684	0.96164
MYL6B	0.488067	0.24348	0.96164
SSBP3	0.487962	0.225397	0.96164
ADPRHL2	0.487676	0.236526	0.96164
PMVK	0.487616	0.257498	0.96164
CLTA	0.487606	0.275042	0.96164
MAOA	0.487126	0.333621	0.96164
SUPT5H	0.487029	0.305169	0.96164
OAS3	0.486929	0.248233	0.96164
GPAA1	0.486294	0.281671	0.96164
LONP2	0.486207	0.237976	0.96164
IRAK1	0.485591	0.269207	0.96164
DSTYK	0.485466	0.258752	0.96164
CTNNBL1	0.485072	0.274486	0.96164
DND1	0.485034	0.224532	0.96164
TMEM60	0.484899	0.298559	0.96164
COG2	0.484731	0.255553	0.96164
SND1	0.484429	0.260262	0.96164
PLAC9	0.483943	0.424653	0.96164
RIPK2	0.483374	0.213727	0.96164
SMARCC2	0.482864	0.301782	0.96164
GIT2	0.482806	0.226208	0.96164
LIMK1	0.482766	0.23744	0.96164
OSBPL2	0.482708	0.25459	0.96164
RP11-14N7.2	0.482428	0.256473	0.96164
PIF1	0.481932	0.270222	0.96164
YIPF5	0.48174	0.234096	0.96164
MIB2	0.481723	0.307436	0.96164
TMEM200B	0.481549	0.22651	0.96164
TMEM135	0.480844	0.254479	0.96164
YY1AP1	0.480768	0.307356	0.96164
ZACN	0.480518	0.269209	0.96164
MFSD5	0.48033	0.233937	0.96164
LIME1	0.479692	0.301315	0.96164
RNF144A	0.479274	0.239242	0.96164
STK32B	0.479113	0.265622	0.96164
PTRF	0.479053	0.316327	0.96164
HCST	0.478913	0.28349	0.96164
PCGF2	0.478853	0.236136	0.96164
SHARPIN	0.478769	0.295075	0.96164
PPAP2C	0.478079	0.292915	0.96164
ATP9A	0.478049	0.219479	0.96164
EPB41	0.477918	0.230633	0.96164
SAR1A	0.477832	0.26593	0.96164
CUEDC2	0.477769	0.311846	0.96164
C20orf20	0.477666	0.249156	0.96164
AKR1A1	0.477418	0.271692	0.96164
PACS2	0.4774	0.293204	0.96164
SLC30A3	0.47732	0.305131	0.96164
CLTB	0.476811	0.363397	0.96164
KRT19	0.476721	0.265284	0.96164
UQCRC1	0.476628	0.245521	0.96164
GPR107	0.476085	0.24695	0.96164
AC093673.5	0.475274	0.354291	0.96164
GPR62	0.47501	0.327655	0.96164
DALRD3	0.474594	0.226813	0.96164
SIRT3	0.474576	0.252562	0.96164
RCN2	0.474546	0.225359	0.96164
RP11-877E17.2	0.474355	0.252496	0.96164
LRP1	0.47381	0.26305	0.96164
KIAA0141	0.473651	0.23416	0.96164
RIMS3	0.473442	0.333443	0.96164
PTPRS	0.473243	0.217201	0.96164
TTC28	0.473227	0.270752	0.96164
MYBL2	0.473151	0.360155	0.96164
NRF1	0.473132	0.320548	0.96164
SFT2D2	0.472936	0.316819	0.96164
CRKL	0.472653	0.246091	0.96164
GPR128	0.471668	0.355363	0.96164
C14orf21	0.47041	0.280927	0.96164
AC091153.1	0.470383	0.320213	0.96164
MPRIP	0.470344	0.250368	0.96164
DDX39A	0.469977	0.316405	0.96164
DGAT1	0.469802	0.292509	0.96164
GFER	0.4695	0.349593	0.96164
POLD2	0.469217	0.262269	0.96164
ANTXR2	0.468911	0.429651	0.96164
DPM2	0.468834	0.44028	0.96164
RP11-783K16.14	0.468592	0.258567	0.96164
WDR6	0.468243	0.235447	0.96164
DCAF8	0.468065	0.241774	0.96164
CTDSP1	0.467643	0.265849	0.96164
SMAD1	0.467531	0.348008	0.96164
KIAA1217	0.467326	0.240937	0.96164
RPL28	0.466964	0.316908	0.96164
SOX15	0.466651	0.34323	0.96164
CIDEB	0.466535	0.285781	0.96164
DENND1A	0.466168	0.304151	0.96164
SUGP1	0.466063	0.293272	0.96164
YIPF3	0.465743	0.292296	0.96164
TNKS1BP1	0.465042	0.228301	0.96164
NT5DC2	0.464594	0.341372	0.96164
SH3GLB2	0.464401	0.269565	0.96164
OSBPL6	0.464352	0.248664	0.96164
GIPC1	0.464341	0.328904	0.96164
PEX10	0.463995	0.259905	0.96164
NDOR1	0.463177	0.324835	0.96164
STK16	0.463109	0.280143	0.96164
MRPL37	0.462389	0.318858	0.96164
MUL1	0.462309	0.300648	0.96164
VPS25	0.461688	0.249823	0.96164
CISD3	0.461597	0.267142	0.96164
RER1	0.46147	0.271212	0.96164
RPS6KB2	0.461469	0.373185	0.96164
PCBP4	0.461336	0.341532	0.96164
ADA	0.461228	0.326046	0.96164
SF3A2	0.460938	0.391489	0.96164
SAMHD1	0.460131	0.245648	0.96164
MRPL41	0.460019	0.325069	0.96164
SNURF	0.460011	0.253482	0.96164
ZNF672	0.459943	0.31446	0.96164
PMF1	0.459849	0.354217	0.96164
C6orf72	0.459848	0.265519	0.96164
RABL5	0.459037	0.244149	0.96164
PATZ1	0.459014	0.296716	0.96164
PTGES2	0.458959	0.317813	0.96164
HYI	0.458953	0.365912	0.96164
CSNK1D	0.458693	0.252459	0.96164
ABHD10	0.458468	0.263994	0.96164
IDH3G	0.458287	0.281731	0.96164
RP11-680A11.5	0.458274	0.309113	0.96164
TRIAP1	0.458215	0.298172	0.96164
EDF1	0.457955	0.281304	0.96164
CDC37	0.457457	0.340894	0.96164
ZDHHC17	0.457245	0.378088	0.96164
SPSB3	0.457177	0.303528	0.96164
SIK3	0.456717	0.284347	0.96164
FBXW4	0.456679	0.324478	0.96164
ST3GAL6	0.456336	0.261343	0.96164
TM9SF1	0.456277	0.272896	0.96164
ZNF32	0.456179	0.265083	0.96164
ARF3	0.456162	0.287304	0.96164
RIN3	0.455918	0.250891	0.96164
SUV39H1	0.455646	0.44544	0.96164
LYSMD4	0.45548	0.307446	0.96164
AP003419.16	0.455401	0.37946	0.96164
CHPF2	0.455148	0.252532	0.96164
FAM59B	0.454984	0.299409	0.96164
KIAA0930	0.454838	0.260234	0.96164
PSMB9	0.454825	0.237609	0.96164
GOT2	0.454462	0.297406	0.96164
SNRPN	0.454453	0.258372	0.96164
PAPD5	0.454175	0.251634	0.96164
SLC38A6	0.453893	0.257564	0.96164
SNHG11	0.453666	0.272978	0.96164
SLC39A3	0.453512	0.295705	0.96164
HMGXB4	0.453092	0.307916	0.96164
EPB41L4A	0.453062	0.29523	0.96164
C19orf6	0.452416	0.324039	0.96164
MAP3K6	0.452211	0.253776	0.96164
C10orf32	0.452122	0.277789	0.96164
FAM40B	0.452042	0.452478	0.96164
ATP5J2	0.452008	0.303706	0.96164
B4GALT7	0.452007	0.266772	0.96164
DVL3	0.451145	0.312199	0.96164
UQCC	0.450829	0.292206	0.96164
FTH1	0.450605	0.282255	0.96164
GXYLT1	0.45055	0.291803	0.96164
SCPEP1	0.450406	0.324155	0.96164
BEST1	0.450383	0.282115	0.96164
DCAKD	0.45032	0.286772	0.96164
MED7	0.450257	0.328135	0.96164
RNMTL1	0.450199	0.341963	0.96164
USP3	0.450088	0.271148	0.96164
PCYT1A	0.450051	0.255619	0.96164
PGM2L1	0.450044	0.356407	0.96164
RP3-402G11.5	0.449861	0.309023	0.96164
UQCR11	0.449617	0.267715	0.96164
SNX6	0.449597	0.305307	0.96164
GPR153	0.44951	0.269574	0.96164
ARL2BP	0.449054	0.273976	0.96164
BCAM	0.448616	0.431533	0.96164
EIF4EBP1	0.448572	0.324033	0.96164
CIZ1	0.448336	0.281866	0.96164
CTSB	0.448162	0.244247	0.96164
IMP4	0.448114	0.306215	0.96164
KIAA0146	0.448047	0.264428	0.96164
KTN1	0.447899	0.252497	0.96164
REPS1	0.447681	0.30367	0.96164
YLPM1	0.447525	0.250565	0.96164
NDN	0.447512	0.285661	0.96164
ZNF324	0.446946	0.549425	0.96164
TMCO7	0.446761	0.393996	0.96164
KIF1B	0.446425	0.259834	0.96164
LANCL2	0.446307	0.302995	0.96164
CTDSPL2	0.445933	0.282195	0.96164
TOM1L2	0.445904	0.371507	0.96164
ADIPOR2	0.44562	0.25887	0.96164
NFYA	0.445598	0.296492	0.96164
PSMD4	0.445497	0.312905	0.96164
PSME1	0.445297	0.271455	0.96164
RPL6	0.445141	0.309388	0.96164
XRCC6	0.44511	0.319892	0.96164
EIF6	0.445056	0.349691	0.96164
GTF2H4	0.444633	0.379016	0.96164
FAM86C1	0.443814	0.351031	0.96164
LINC00094	0.443548	0.269454	0.96164
HARS	0.443372	0.308159	0.96164
ISCA1	0.443097	0.294404	0.96164
LIMS2	0.44276	0.419933	0.96164
RP11-620J15.3	0.442415	0.299371	0.96164
TMEM54	0.441786	0.292685	0.96164
TMED3	0.441681	0.300386	0.96164
CCNDBP1	0.441652	0.285331	0.96164
LRRN4	0.441556	0.520909	0.96164
MMP24	0.441479	0.34828	0.96164
HSH2D	0.441187	0.320209	0.96164
RP1-164F3.9	0.440891	0.288077	0.96164
FBXO16	0.439905	0.345531	0.96164
LRRC45	0.439663	0.433573	0.96164
MSL3	0.439215	0.279455	0.96164
MTRNR2L8	0.439189	0.293945	0.96164
NARF	0.439144	0.287498	0.96164
NLE1	0.43912	0.409924	0.96164
SNAPC2	0.438707	0.321707	0.96164
TUBB6	0.438655	0.405354	0.96164
USP33	0.438583	0.255978	0.96164
KCNK2	0.43854	0.300413	0.96164
FAM58A	0.438513	0.292506	0.96164
S100A6	0.438173	0.348474	0.96164
CDC25B	0.438141	0.320343	0.96164
RPL9	0.437894	0.399645	0.96164
APC2	0.437546	0.435668	0.96164
RP11-566K11.2	0.437351	0.253112	0.96164
AC004258.1	0.437156	0.386843	0.96164
MAPT	0.43712	0.372892	0.96164
C19orf24	0.437109	0.388289	0.96164
KRTCAP2	0.437055	0.277948	0.96164
TRAF2	0.436757	0.32176	0.96164
TUBGCP6	0.436581	0.411667	0.96164
DYNLL2	0.436427	0.300107	0.96164
ZNF346	0.436177	0.315444	0.96164
NPAS2	0.436066	0.437452	0.96164
PEX19	0.434929	0.278244	0.96164
SCD	0.434743	0.327264	0.96164
HMBS	0.434695	0.341705	0.96164
MICAL3	0.43463	0.379295	0.96164
CTNS	0.434556	0.331207	0.96164
SLC35C1	0.434305	0.286928	0.96164
APOBEC3G	0.433934	0.311032	0.96164
ZNF32-AS1	0.433918	0.29277	0.96164
CAT	0.433781	0.308862	0.96164
ZNF449	0.433514	0.431299	0.96164
GLIPR2	0.433486	0.26354	0.96164
GLB1	0.433286	0.251769	0.96164
BCKDK	0.433035	0.381431	0.96164
FUT8	0.43286	0.399846	0.96164
SHISA5	0.432583	0.302861	0.96164
C8orf55	0.43242	0.300734	0.96164
CACNA1C	0.432334	0.386499	0.96164
CD99L2	0.431919	0.29719	0.96164
COX5B	0.431902	0.322336	0.96164
ZNF263	0.431793	0.27959	0.96164
RNF157	0.431737	0.321438	0.96164
KPTN	0.431698	0.314523	0.96164
PUF60	0.431328	0.353806	0.96164
PPP1R37	0.431047	0.460557	0.96164
[truncated: 7,144 more rows]

## Sheet: NF1KOTEADivDMSO-Parental TEADi 
Probe	Limmavoom Interaction [NF1KO (TEADi-DMSO)] - [Parental (TEADi-DMSO)]	AveExpr	P value	FDR
C3	1.84047	2.79925	0.00337618	0.99744
HIF1A	1.14937	6.36354	0.00537634	0.99744
PAM16	-0.891058	4.1083	0.00754012	0.99744
DLEU2	-1.47734	3.16245	0.00779326	0.99744
LY6G5B	1.52722	1.02341	0.0122478	0.99744
SLC37A2	1.56646	2.86337	0.0128229	0.99744
C4orf52	-1.8318	3.55624	0.0128637	0.99744
DHCR7	-0.990841	5.99436	0.0133308	0.99744
ABHD4	-1.64113	3.37591	0.0152659	0.99744
KIAA1958	-1.28175	2.08043	0.0154454	0.99744
CCBL2	-1.14969	2.7019	0.0160495	0.99744
C10orf95	1.24404	1.58809	0.0195316	0.99744
AL121928.1	1.24404	1.58809	0.0195316	0.99744
RP4-717I23.3	1.55887	1.4927	0.0203488	0.99744
PDXDC1	-1.02428	4.25427	0.0207268	0.99744
RP11-379J5.2	-1.23006	4.8609	0.0223973	0.99744
OXCT2	1.00672	3.74081	0.0227631	0.99744
NHS	0.999495	3.65177	0.023015	0.99744
DTWD1	-0.837865	3.21192	0.0233309	0.99744
ZNF263	0.799922	3.93457	0.0241503	0.99744
GDF11	0.850169	3.82867	0.0250527	0.99744
N6AMT1	-1.07316	2.3623	0.0258356	0.99744
RYK	-1.70831	3.8907	0.0261115	0.99744
IGFBP5	1.44721	3.65699	0.0264251	0.99744
HMGN5	-1.12399	1.31837	0.0272348	0.99744
C10orf35	-1.4295	4.03324	0.0274389	0.99744
C14orf1	-1.27885	4.58855	0.0306987	0.99744
USP42	0.957642	4.46335	0.0315317	0.99744
PRKD1	-1.28686	2.43271	0.0320808	0.99744
SPTB	1.07434	1.86188	0.0337306	0.99744
ZMYM5	-1.08841	1.88338	0.0338891	0.99744
RNF5	-0.913336	3.73768	0.0348076	0.99744
ZNF101	1.35873	0.991469	0.035773	0.99744
CCDC97	-0.803798	3.31328	0.035775	0.99744
AP001469.9	1.25602	1.73006	0.0360506	0.99744
FUNDC1	-1.10659	2.93786	0.0361866	0.99744
SUV39H2	-1.40892	1.56239	0.0365012	0.99744
C9orf156	-1.27155	3.67063	0.0366619	0.99744
SUN3	-1.22659	2.063	0.0368736	0.99744
KRTAP4-9	0.892748	3.28497	0.0389937	0.99744
ZNF529	-0.82192	2.27148	0.03911	0.99744
SETD6	0.779265	6.31571	0.0394679	0.99744
PELI3	0.802991	4.27009	0.0397387	0.99744
ZDHHC14	1.0593	3.41887	0.0404504	0.99744
DENND2D	1.03992	1.29396	0.0416675	0.99744
BCL2A1	-1.11608	3.6306	0.0417006	0.99744
CELF2	0.756176	4.18416	0.0422641	0.99744
ZNF583	-1.28274	1.61864	0.042762	0.99744
ZNF555	1.08635	1.2292	0.0428426	0.99744
RP11-499E18.1	-1.36798	1.1773	0.0430082	0.99744
KIAA1530	1.14769	1.5424	0.0443658	0.99744
NDUFA7	-1.85372	4.54008	0.0453146	0.99744
UBE2D1	-1.33169	3.14043	0.0458455	0.99744
LRRC40	-1.08118	3.40659	0.0463237	0.99744
LOH12CR1	-1.12988	1.29435	0.0463941	0.99744
ZNF48	0.841007	3.4074	0.0469302	0.99744
LRRC71	1.42927	1.04724	0.0470039	0.99744
ZSCAN22	1.21733	1.49748	0.0472114	0.99744
PRPS1	-0.833243	5.94326	0.0473778	0.99744
PHKA1	-1.20449	2.659	0.048387	0.99744
SCUBE3	1.30747	0.960419	0.048483	0.99744
CTD-3110H11.2	1.10508	2.15062	0.0485032	0.99744
FERMT2	-0.984964	4.36395	0.0489667	0.99744
HMGCR	-1.29507	4.82822	0.0490742	0.99744
ADAMTS5	-1.39588	1.98657	0.0497462	0.99744
RBM19	0.724872	5.09048	0.0502991	0.99744
RP11-529H20.5	-1.00528	1.59868	0.0505623	0.99744
SCUBE2	1.49892	1.1709	0.0507827	0.99744
ZXDB	-1.01248	2.93913	0.0509676	0.99744
ANKS1A	0.974945	2.37396	0.0524226	0.99744
GPKOW	-1.04685	2.64983	0.0526972	0.99744
CCDC106	-1.16074	1.70193	0.0536214	0.99744
IDH1	-0.791915	6.02023	0.0546835	0.99744
SLC29A4	1.03942	2.42349	0.0550675	0.99744
OCEL1	0.904387	1.83288	0.0554036	0.99744
PGM3	0.73649	4.64289	0.0557983	0.99744
MRPL36	-1.20307	6.27491	0.0558126	0.99744
GPAT2	1.14419	2.51025	0.0559296	0.99744
LPIN2	0.894389	3.18688	0.0560804	0.99744
MAGEF1	-0.98423	3.87719	0.05658	0.99744
C9orf89	-0.952403	5.49504	0.0566281	0.99744
ARMC9	-0.972182	2.78927	0.0567313	0.99744
SLC7A2	-1.08443	2.43007	0.0570124	0.99744
ROR1	0.969463	3.66185	0.0573391	0.99744
FBLN5	-0.917777	2.55026	0.0574089	0.99744
SS18	-0.708755	5.27539	0.057717	0.99744
TSHZ1	1.40564	1.01151	0.0577602	0.99744
ZNF574	1.03756	3.47759	0.0577822	0.99744
PAPD5	0.809554	5.76261	0.0582255	0.99744
ZNF143	-0.827272	2.80554	0.0583869	0.99744
S1PR1	-1.42288	3.38894	0.0590005	0.99744
ZNF879	1.09642	0.882196	0.0594292	0.99744
CLEC2B	-1.41073	4.46999	0.0595073	0.99744
TIGD1	-1.22391	1.89177	0.0595197	0.99744
SLC28A3	-0.944755	2.13794	0.0595535	0.99744
TXNDC11	-1.19612	4.35214	0.0597524	0.99744
OSTC	-0.879655	5.99218	0.0598732	0.99744
NLGN2	-0.720713	4.79673	0.060371	0.99744
PTER	0.923483	2.41919	0.0603791	0.99744
ARMC4	1.63966	0.882619	0.0610418	0.99744
SGPP1	-1.19337	3.48135	0.0617266	0.99744
UTP14A	-1.07711	3.94716	0.0618475	0.99744
SLC9B2	-1.20043	2.38145	0.0620706	0.99744
AC016747.3	0.660687	4.84389	0.0621261	0.99744
MEF2D	-1.3044	4.21876	0.0624346	0.99744
NFYC	-0.817138	4.8776	0.0625856	0.99744
LYRM1	0.697699	3.53054	0.0633711	0.99744
KIAA1109	-1.49253	3.35318	0.0634481	0.99744
ZNF174	-1.10018	1.96266	0.0638705	0.99744
C19orf40	1.09217	2.12532	0.0644596	0.99744
C11orf70	1.06188	1.01106	0.0647723	0.99744
MGAT4A	-0.856963	2.24256	0.0648838	0.99744
ARHGEF9	-1.25831	2.83052	0.065425	0.99744
DSE	-1.1658	2.784	0.0655146	0.99744
ZNF85	-1.30167	2.08863	0.0657662	0.99744
DHCR24	-0.641982	8.55402	0.0663906	0.99744
BPNT1	-1.19632	2.96373	0.0665996	0.99744
APLN	0.932885	3.62759	0.0668392	0.99744
MLK7-AS1	1.09356	3.70333	0.0672194	0.99744
C11orf95	0.781638	5.06521	0.0673043	0.99744
TBC1D22A	0.847333	5.05085	0.0674535	0.99744
DDX51	0.777997	5.52746	0.0677219	0.99744
FAM117A	-1.48985	3.49168	0.0678499	0.99744
FAM54A	-1.1873	2.47591	0.0679399	0.99744
HAUS1	-0.679576	3.24728	0.0680796	0.99744
DUSP1	-0.849112	5.0767	0.0681297	0.99744
COL12A1	-0.959686	3.62859	0.0683276	0.99744
KIF13B	0.979102	2.18195	0.0683357	0.99744
SHC2	0.765413	2.69104	0.0683811	0.99744
NGFRAP1	-0.774642	8.12816	0.0684622	0.99744
FYTTD1	-0.689823	5.0513	0.0687645	0.99744
F2R	0.776985	2.58889	0.0693452	0.99744
ZNF10	-0.961343	0.960629	0.0694488	0.99744
HECTD2	-1.00604	2.16171	0.0696712	0.99744
PARP16	-1.16299	3.14482	0.0697677	0.99744
MED12	-1.09749	4.39835	0.0697782	0.99744
HYAL3	1.15024	3.03632	0.0698676	0.99744
FBXO27	-1.63044	3.6921	0.0703718	0.99744
ZNF764	-0.837934	1.98097	0.0706627	0.99744
PIGM	1.05623	4.45671	0.0712853	0.99744
GLYCTK	0.992489	2.91879	0.0714606	0.99744
FAM131A	-1.18438	3.55688	0.0723156	0.99744
AC079742.4	0.876349	4.41992	0.0731588	0.99744
RP6-109B7.3	-1.41088	3.16151	0.0734798	0.99744
CCDC165	0.786721	4.07214	0.0736993	0.99744
COL4A4	1.09342	2.55293	0.0737024	0.99744
WTIP	-1.82687	4.54252	0.0738878	0.99744
DTNA	-0.860308	2.63495	0.0740723	0.99744
LRCH3	0.663639	4.081	0.0745584	0.99744
METTL13	0.599695	4.85542	0.0746674	0.99744
CTDSPL2	0.757234	4.26085	0.0748134	0.99744
PGS1	-1.07487	3.81757	0.0751292	0.99744
HRH1	0.702665	3.60289	0.0751836	0.99744
GCC2	0.942793	4.05032	0.0752632	0.99744
SNX18	0.770163	4.73348	0.0759451	0.99744
SARNP	-0.891863	6.18158	0.0760842	0.99744
ZNF133	0.759655	2.71504	0.0766904	0.99744
TMEM165	-0.741865	4.75336	0.0772345	0.99744
GDAP2	-0.80078	2.43394	0.0773767	0.99744
TRIM58	1.25251	1.37784	0.0777028	0.99744
ZNF708	-1.13144	1.71707	0.0778818	0.99744
MTERF	-1.04962	1.82283	0.0780559	0.99744
FAM166B	-1.24456	3.15551	0.0780622	0.99744
RNF39	0.85126	4.0569	0.0780783	0.99744
CPT2	-0.725464	2.46975	0.0785005	0.99744
NTNG1	-1.34061	3.70394	0.0785133	0.99744
PFDN2	-1.46651	6.69039	0.0785167	0.99744
ZDHHC6	-0.600378	5.07106	0.0787374	0.99744
ZNF747	0.868344	2.85972	0.0801049	0.99744
AC058791.2	0.756669	1.82631	0.0803445	0.99744
2005-03-01	-0.965826	5.75869	0.0809425	0.99744
PLBD1	-0.995597	3.46759	0.0810119	0.99744
VAC14	-0.923458	3.18611	0.0811388	0.99744
SPAG16	-0.740118	4.55596	0.0813867	0.99744
MEGF6	1.73192	0.841453	0.0814843	0.99744
ATP6V1E1	-0.562101	6.90586	0.0815034	0.99744
UST	0.810439	1.68152	0.0815973	0.99744
C6orf72	0.667474	4.40361	0.0816323	0.99744
PRPF4	0.655003	5.51364	0.0822373	0.99744
AIFM1	-0.864864	4.61294	0.0823737	0.99744
SKIL	-0.902211	2.674	0.0829798	0.99744
GEN1	0.75786	3.78629	0.0829908	0.99744
C3orf54	1.0889	1.3885	0.0833322	0.99744
RBM38	-1.22174	4.34387	0.0835323	0.99744
HVCN1	-0.959087	3.76692	0.0837885	0.99744
RUSC2	-1.77152	4.04056	0.0838713	0.99744
ARHGEF25	-0.864023	3.18505	0.0839308	0.99744
GABBR2	0.557562	7.27637	0.0839846	0.99744
C14orf159	-1.00525	3.72144	0.0840634	0.99744
TSPYL1	0.580137	4.80989	0.0841649	0.99744
PAPSS1	-0.895329	4.08395	0.0842531	0.99744
RP11-338K17.8	-0.993983	2.58809	0.0851786	0.99744
2006-03-01	0.545469	5.79898	0.08518	0.99744
WDR7	0.691213	2.93068	0.085257	0.99744
CACNB3	0.727563	4.89447	0.0852821	0.99744
TMEM187	1.13207	2.04907	0.085415	0.99744
TBPL1	-1.12309	3.33155	0.0854762	0.99744
LIPT1	0.87564	2.23794	0.0866335	0.99744
ZDHHC4	0.774025	4.60126	0.086699	0.99744
GBP1	1.19263	2.01807	0.0876302	0.99744
ZBTB20	-1.03572	3.85597	0.0878095	0.99744
ZBTB8OS	-1.32896	5.32199	0.0881681	0.99744
MED11	-0.940797	2.96287	0.0886152	0.99744
SIX2	-1.18999	4.37891	0.088678	0.99744
AC006504.1	0.89901	1.014	0.0891679	0.99744
LRRD1	-1.06864	5.02822	0.0892597	0.99744
ARHGEF19-AS1	0.810228	4.81029	0.0893549	0.99744
IMMP2L	-0.951536	1.62411	0.0897048	0.99744
STEAP3	-0.876801	3.64234	0.0898938	0.99744
C9orf174	1.32148	0.961905	0.0900685	0.99744
CLCN5	0.739358	3.48642	0.0906007	0.99744
RRP1	0.914675	5.20847	0.0911939	0.99744
VIL1	-1.59921	3.86435	0.0912693	0.99744
ZNF100	-1.15879	2.31835	0.0913309	0.99744
DNHD1	1.36802	1.10181	0.0914631	0.99744
PHF17	0.710571	4.96785	0.0918213	0.99744
ATXN7L3B	-0.940328	4.41727	0.0918935	0.99744
MAMLD1	-0.866708	2.61583	0.0919263	0.99744
ZCRB1	0.629624	6.99692	0.0919292	0.99744
NIPBL	0.509041	7.00547	0.0919838	0.99744
MBD6	-0.720733	4.90363	0.0921958	0.99744
LRR1	-0.663772	5.13502	0.0922345	0.99744
CYP51A1	-1.0639	5.0295	0.0923003	0.99744
PEX11B	0.780529	4.29904	0.0927034	0.99744
FGD1	-0.63778	4.17674	0.0928944	0.99744
CDKN1B	-0.759599	4.82154	0.0929169	0.99744
RNF169	0.573646	5.88956	0.093173	0.99744
SLC35G1	-1.24758	1.55008	0.0933519	0.99744
C1orf201	0.745073	3.70419	0.0935256	0.99744
CCDC53	-0.903729	3.9462	0.093563	0.99744
IDI1	-0.997866	4.00736	0.0937587	0.99744
PHF7	0.836297	1.89977	0.0938033	0.99744
RAP1GAP2	-0.752415	4.27829	0.093974	0.99744
UBE2T	-1.17413	5.39442	0.0940497	0.99744
FAM108A1	-0.78475	5.44545	0.0941595	0.99744
ALDH18A1	-1.46002	4.76734	0.0941685	0.99744
ORC3	-0.881717	2.54514	0.0942843	0.99744
RP11-426L16.8	0.987366	1.95905	0.0946554	0.99744
VGF	-1.13189	1.45664	0.0949365	0.99744
SLC35F3	-0.961314	1.58504	0.0950911	0.99744
BOLA1	-0.830473	2.38649	0.0952248	0.99744
TACC1	0.651249	6.72203	0.0954043	0.99744
SAFB	-1.14518	4.03463	0.0954182	0.99744
DYRK4	-1.15724	4.2551	0.0954411	0.99744
OAS3	0.673537	5.20552	0.0955022	0.99744
ZSCAN21	1.19997	1.56685	0.0955949	0.99744
SNHG5	-1.23	7.98038	0.0956595	0.99744
CTC-260F20.3	-1.52226	3.77443	0.096715	0.99744
ARMCX2	-0.637463	4.06167	0.0971915	0.99744
SMC1A	0.703307	5.71069	0.0972246	0.99744
CHKB	0.921761	2.61268	0.0977577	0.99744
RP11-807G9.2	-1.05432	0.874081	0.0978327	0.99744
WDR76	-0.748269	4.60353	0.097891	0.99744
ZFP106	0.540016	6.59662	0.0979447	0.99744
ABCD3	-1.16008	3.92958	0.0979729	0.99744
SELPLG	0.961619	2.29639	0.0980007	0.99744
TULP4	-0.850064	4.43982	0.0982518	0.99744
C17orf59	0.990583	4.32804	0.0987805	0.99744
DERA	-1.59154	4.57256	0.0988157	0.99744
CEP170	-1.12493	3.95589	0.098908	0.99744
LAT2	0.91704	1.92153	0.0989601	0.99744
SEC11A	-0.919431	7.79019	0.0990186	0.99744
SLC25A19	0.745785	4.14839	0.0992236	0.99744
C18orf8	-0.938543	3.94846	0.0993486	0.99744
YWHAB	0.534978	10.7175	0.0994494	0.99744
CIB2	1.41402	1.35654	0.0995441	0.99744
TMEM126A	-1.00573	4.73614	0.0995694	0.99744
EDARADD	0.86333	3.46574	0.0997814	0.99744
TMEM44	1.2706	1.40117	0.0999606	0.99744
MRPL34	-1.26356	5.52212	0.100169	0.99744
DAP3	-1.15598	5.2641	0.100598	0.99744
TMEM138	-1.64154	4.73284	0.100604	0.99744
ZSWIM4	-1.30439	1.43436	0.100616	0.99744
NFXL1	-1.0554	1.92718	0.101182	0.99744
SEC11C	-1.02226	4.50549	0.101189	0.99744
ZFX	-0.826765	3.44143	0.101376	0.99744
TWISTNB	0.529688	5.17258	0.101513	0.99744
C12orf52	0.683662	5.29934	0.101623	0.99744
CCDC80	0.751294	9.74374	0.101751	0.99744
THAP8	0.58295	2.52414	0.101795	0.99744
PAIP2B	1.10599	1.18889	0.101817	0.99744
RPS29	-1.378	11.3668	0.102062	0.99744
BPGM	-1.59608	2.16364	0.102225	0.99744
SEC24C	-0.88739	5.06274	0.102289	0.99744
DPH5	-0.685665	4.84531	0.102331	0.99744
TTC35	-1.82015	4.65016	0.10239	0.99744
TNFRSF12A	-0.901686	5.62603	0.102808	0.99744
C10orf57	-0.779525	2.6657	0.102854	0.99744
FGD6	0.889683	3.12115	0.102872	0.99744
TTC12	0.895869	2.95869	0.102893	0.99744
PIGF	-1.67124	4.40416	0.103088	0.99744
ARHGEF19	0.755251	4.9827	0.103416	0.99744
AC127496.4	0.9075	4.35372	0.104114	0.99744
EFHC1	-0.728155	3.25022	0.104385	0.99744
ATP1B1	0.585712	6.18323	0.104769	0.99744
SLC25A46	-0.8349	4.92309	0.104782	0.99744
ARRB1	0.694491	3.43837	0.104856	0.99744
STARD10	1.36864	2.49784	0.105135	0.99744
GLIS2	-1.52297	4.27007	0.105595	0.99744
SDHB	-1.32288	5.38675	0.105765	0.99744
C11orf54	-1.04566	2.76818	0.105807	0.99744
PTPRB	0.61573	3.75166	0.105988	0.99744
DISP1	0.937395	1.1207	0.106058	0.99744
CEP78	0.553051	4.77758	0.106245	0.99744
RNPC3	-0.977822	2.31919	0.106533	0.99744
GPC6	-0.905988	1.18815	0.106602	0.99744
SS18L2	-0.677182	4.56163	0.106686	0.99744
NDUFS4	-0.760841	6.17653	0.106737	0.99744
MCU	-1.09773	4.45106	0.107017	0.99744
NDUFC1	-1.16427	5.29861	0.107088	0.99744
POLR3A	0.603986	5.52437	0.107111	0.99744
IFT20	-0.759113	4.84	0.107255	0.99744
TRNAU1AP	-0.602646	4.44637	0.107367	0.99744
NLE1	0.88847	3.22601	0.107493	0.99744
CNO	-1.13821	3.94383	0.10808	0.99744
AC145207.1	1.053	2.58829	0.108698	0.99744
VTA1	-0.621436	5.50697	0.10892	0.99744
RCBTB1	0.755069	2.279	0.108988	0.99744
LSM5	-0.688251	5.50407	0.109069	0.99744
SMURF1	0.880935	3.79997	0.109156	0.99744
DDX11	0.832651	3.65309	0.109515	0.99744
CYB561D2	-0.820618	2.82003	0.109673	0.99744
CCDC12	-1.32028	4.54716	0.109888	0.99744
MAPKAPK3	0.683727	5.23882	0.109961	0.99744
MORC4	-1.0276	4.29368	0.109975	0.99744
PRINS	0.870844	3.96957	0.110064	0.99744
ADAMTS6	-1.0921	3.13037	0.110068	0.99744
CLN5	-1.30894	2.72043	0.110411	0.99744
SHFM1	-1.18357	7.15684	0.110978	0.99744
TMOD1	-0.741132	4.25294	0.111489	0.99744
HMGCL	0.844318	3.65734	0.111509	0.99744
NDUFB1	-0.786294	6.51422	0.111713	0.99744
ZBTB42	0.978241	2.60018	0.111962	0.99744
ORC5	-1.06108	3.80191	0.112049	0.99744
FYCO1	-0.750136	2.93689	0.112341	0.99744
TMEM71	-1.38549	2.51169	0.11289	0.99744
C6orf35	-1.03957	2.80184	0.112923	0.99744
JMJD7	0.82337	5.6113	0.113491	0.99744
CC2D1B	-0.922939	3.15768	0.113573	0.99744
ZFP41	0.907939	4.29672	0.113723	0.99744
JUNB	-1.13938	3.27416	0.113723	0.99744
C8orf58	0.699417	4.09434	0.11377	0.99744
ACOX3	0.636054	3.18415	0.114134	0.99744
ATP9B	-0.885185	2.22084	0.114359	0.99744
NUMBL	-0.755916	3.60954	0.114697	0.99744
NDUFA4	-1.22927	7.54876	0.114721	0.99744
LMBR1L	1.15991	2.31317	0.114773	0.99744
ZNF90	-1.39748	3.30417	0.114932	0.99744
REC8	1.06729	3.13956	0.114958	0.99744
ABCA7	1.47347	1.57009	0.114984	0.99744
PSD3	-0.676044	3.47383	0.115003	0.99744
RBBP5	0.718784	4.553	0.115302	0.99744
ZNF518A	-1.27968	2.82554	0.115393	0.99744
FGGY	0.958958	2.38763	0.115455	0.99744
TATDN2	0.624566	5.89925	0.115468	0.99744
CPPED1	-0.640553	4.66469	0.115979	0.99744
CYP27B1	-0.920149	1.33321	0.11632	0.99744
RBL2	-0.996427	3.08643	0.116394	0.99744
BTN3A2	0.769949	2.40125	0.116415	0.99744
SEC61G	-1.92912	6.28148	0.11661	0.99744
HSPA13	-0.56562	3.60245	0.116712	0.99744
OIP5	-1.11469	3.88909	0.116768	0.99744
SLC25A35	-1.17408	2.25237	0.116841	0.99744
MTMR6	-1.06678	4.24038	0.116842	0.99744
ALDH1A2	-1.13584	4.91923	0.116843	0.99744
PRKCD	-0.698847	4.34047	0.11698	0.99744
CCNB1IP1	-0.909055	2.34769	0.117009	0.99744
KIAA0090	-0.52342	5.23436	0.117214	0.99744
KIAA0101	-1.09646	6.02577	0.117281	0.99744
HES6	-0.917606	2.89241	0.117365	0.99744
NIF3L1	-1.10219	3.88941	0.117736	0.99744
XXbac-BPG300A18.13	-0.772644	2.87952	0.11774	0.99744
EPHB4	-1.11367	5.58311	0.117789	0.99744
ZNF525	0.667586	3.13833	0.11782	0.99744
NICN1	1.02717	2.99845	0.117828	0.99744
RMND5A	-1.11224	4.58249	0.117892	0.99744
ARPC3	-1.37171	7.7368	0.118292	0.99744
MRPL1	-1.13379	4.792	0.118362	0.99744
JMJD7-PLA2G4B	0.794169	5.8305	0.118375	0.99744
VHL	1.02083	3.68365	0.118443	0.99744
KB-1208A12.3	-0.8434	11.4412	0.118501	0.99744
MANF	-1.20119	7.29736	0.118611	0.99744
GDF5	0.897513	5.06506	0.118817	0.99744
FAM160B2	0.810178	4.106	0.119462	0.99744
FUT11	0.740471	4.23133	0.11955	0.99744
BRCA1	0.822936	5.5198	0.119726	0.99744
TMEM2	-1.06513	3.08894	0.119897	0.99744
CCDC115	-1.03685	4.68186	0.119903	0.99744
RPTOR	0.693008	5.07104	0.119919	0.99744
TBX19	1.13108	1.15735	0.120244	0.99744
NHEJ1	0.668763	3.39067	0.120859	0.99744
DIDO1	-0.495049	5.95543	0.121241	0.99744
LRRC8E	0.616043	3.55727	0.121401	0.99744
PPFIA3	1.64053	1.16737	0.121605	0.99744
C8orf55	0.562278	5.31255	0.121763	0.99744
B3GNT5	-0.695472	1.90818	0.122055	0.99744
EPB41L4A	0.624092	3.21946	0.12212	0.99744
AHCTF1	-1.1778	4.94038	0.122136	0.99744
SLC9A5	1.49547	1.13096	0.122177	0.99744
C8orf83	-1.10917	2.86591	0.122636	0.99744
MICAL3	0.931882	2.65133	0.122668	0.99744
FANCC	-0.673484	2.88336	0.122921	0.99744
PLD1	0.939543	1.63655	0.123082	0.99744
CRMP1	-1.27073	3.24501	0.12322	0.99744
RRP12	0.948623	5.26376	0.123621	0.99744
API5	-0.679484	6.20734	0.123802	0.99744
SGCB	-0.688697	4.75397	0.123977	0.99744
PBX2	-0.68391	3.00239	0.124019	0.99744
PPP1R15A	-1.07866	7.1517	0.124134	0.99744
C16orf61	-1.53092	4.84192	0.124308	0.99744
POLR1B	0.617389	4.53465	0.124442	0.99744
PSMA6	-0.942584	6.87352	0.124561	0.99744
WBP2	-0.959351	6.91856	0.124685	0.99744
KIAA0146	0.697451	3.73395	0.125126	0.99744
DMD	0.751891	3.80119	0.125196	0.99744
PSMA1	-0.921646	7.08252	0.12521	0.99744
PLEKHG3	0.623387	4.90851	0.125217	0.99744
LDHA	0.568244	9.99608	0.125497	0.99744
OXSM	-1.10686	1.62456	0.125523	0.99744
ADCK3	-0.682718	2.85413	0.12558	0.99744
LYPD6	0.701421	2.94064	0.126187	0.99744
TIGD2	-0.873416	2.17715	0.126548	0.99744
TCTN2	-0.89354	3.03603	0.126564	0.99744
ZNFX1-AS1	-1.2529	8.72076	0.126637	0.99744
NUBP1	-0.696025	4.21696	0.126706	0.99744
XRRA1	0.554141	5.86077	0.126719	0.99744
RPL23	-1.37453	10.5762	0.126862	0.99744
NRBP2	0.576521	4.24668	0.126923	0.99744
BCAR3	-1.32289	4.51859	0.127065	0.99744
DAP	-1.09354	7.82239	0.127545	0.99744
ARMC1	0.410039	5.91711	0.127554	0.99744
NINL	0.983377	2.32585	0.127708	0.99744
SRI	-0.776176	5.64838	0.127836	0.99744
RSPO4	-1.06582	4.0945	0.127859	0.99744
CAMKK1	-1.04272	2.61797	0.128058	0.99744
PDGFRA	-1.23497	5.02726	0.128116	0.99744
C6orf57	-1.11659	1.55201	0.128136	0.99744
SLC8A1	0.843206	3.25043	0.128272	0.99744
PEF1	-0.847824	5.64306	0.128272	0.99744
NICN1-AS1	1.02305	2.93453	0.12838	0.99744
PTH1R	0.958962	2.39037	0.128467	0.99744
C11orf74	-0.661042	4.5524	0.128522	0.99744
2004-03-01	-1.3005	5.68048	0.128577	0.99744
AFMID	-0.834875	4.60221	0.128667	0.99744
AC010336.2	0.598869	3.56745	0.128898	0.99744
PSMB8	-1.11107	4.72126	0.128916	0.99744
HSH2D	0.670959	3.41493	0.129191	0.99744
YJEFN3	-0.860091	4.10004	0.129298	0.99744
GADD45B	-1.00891	5.67493	0.129478	0.99744
GNAZ	-0.855687	2.67458	0.129503	0.99744
MRPS36	-0.847754	4.47478	0.129559	0.99744
PDGFC	0.670178	5.98538	0.129589	0.99744
SDK1	-1.09857	1.54192	0.129603	0.99744
LRRC27	1.00818	1.2304	0.129707	0.99744
IER3IP1	-0.629229	5.51889	0.129737	0.99744
SLC46A1	0.704349	4.92672	0.129887	0.99744
CAMSAP2	0.451306	5.30183	0.129906	0.99744
CSTB	-1.71958	7.04222	0.129926	0.99744
GNAI1	-0.761221	3.35754	0.129995	0.99744
RP11-561B11.2	-0.647713	7.08856	0.130014	0.99744
DAXX	-1.0737	4.09622	0.130376	0.99744
KCNN4	-0.594699	4.55971	0.130439	0.99744
CHMP5	-1.62889	6.66438	0.130486	0.99744
CTSC	-0.640135	6.40203	0.130514	0.99744
MINOS1	-0.615607	6.75725	0.130647	0.99744
TNFRSF14	0.868921	3.02666	0.130722	0.99744
RRN3	-1.33833	4.98508	0.13103	0.99744
RBM4B	-0.855071	3.49084	0.131073	0.99744
RAB35	-0.755231	5.80145	0.131123	0.99744
FGFR1	0.57481	6.10657	0.131168	0.99744
WT1	-0.641923	4.90517	0.131269	0.99744
ATP5C1	-1.29942	6.11521	0.131367	0.99744
KIAA0368	-1.16094	5.67245	0.131393	0.99744
C11orf73	-1.04359	5.98441	0.131505	0.99744
CCDC23	-1.12313	3.8785	0.131854	0.99744
MFSD1	-0.680719	4.39558	0.131987	0.99744
GALK2	0.626781	2.51305	0.131991	0.99744
ABHD11	0.756902	4.18732	0.132071	0.99744
OTUB2	0.794638	0.957767	0.132074	0.99744
N4BP2	1.05295	1.40269	0.132083	0.99744
ARL8A	-1.21737	6.0382	0.132199	0.99744
ZNF211	1.27696	1.26619	0.132217	0.99744
INTS5	-1.24552	3.83114	0.132414	0.99744
CBX2	-0.792465	2.77404	0.132647	0.99744
SLC23A3	0.62271	3.45799	0.132993	0.99744
NMU	-1.33364	3.16519	0.13315	0.99744
WSCD1	0.869967	2.39204	0.133152	0.99744
CPEB4	-0.69066	3.35514	0.133293	0.99744
ZNF589	1.00884	1.71591	0.133307	0.99744
PPP1R3C	0.662407	2.58072	0.133722	0.99744
RAD54L	-1.99803	6.15296	0.13373	0.99744
RUNX2	-0.867241	1.10188	0.133778	0.99744
GPR124	-0.837239	3.45326	0.13382	0.99744
SLC9A8	0.720767	4.16528	0.134074	0.99744
CTB-157D17.1	-0.86411	2.05043	0.134228	0.99744
PAN3	-0.625799	3.10347	0.134413	0.99744
EED	-1.13491	5.59819	0.1346	0.99744
SNRPF	-1.6901	7.40896	0.134722	0.99744
PIAS1	-1.54577	3.94212	0.134728	0.99744
KIFC3	-1.08654	6.52327	0.134754	0.99744
COX7B	-0.867689	7.88111	0.135216	0.99744
NAA20	-0.852608	7.03998	0.135261	0.99744
GCNT1	0.673906	3.50916	0.135262	0.99744
HSD17B4	-0.878032	3.76032	0.13557	0.99744
MAST3	0.817229	2.94048	0.135663	0.99744
NCDN	0.740359	6.01329	0.135731	0.99744
N4BP1	0.713426	4.52386	0.135861	0.99744
RUNDC1	0.7056	4.55079	0.135871	0.99744
RPS6KA2	0.654931	2.59851	0.136081	0.99744
HSPB11	-1.70331	5.03507	0.136189	0.99744
RIOK2	-0.707042	3.82853	0.136231	0.99744
SHOX2	0.774482	2.34038	0.136268	0.99744
STRN	-0.591207	5.32932	0.136299	0.99744
POU2F2	0.602768	4.65715	0.136338	0.99744
SHOC2	-0.482049	4.7759	0.136363	0.99744
PDCD2L	-1.19638	4.11913	0.136415	0.99744
ARL3	-0.694538	5.24316	0.136428	0.99744
LEPROTL1	-0.612533	4.59093	0.136654	0.99744
CNIH4	-0.805884	6.35226	0.136831	0.99744
RASA1	-0.774249	3.70176	0.13691	0.99744
UBFD1	-0.565739	4.83588	0.136926	0.99744
PAX6	0.528424	5.35761	0.137194	0.99744
ENPP1	-1.22149	1.39997	0.137263	0.99744
SLIT2	-0.947714	2.74587	0.137661	0.99744
C17orf81	-0.991112	3.73698	0.137843	0.99744
RPL30	-0.812263	11.5922	0.138148	0.99744
GPX8	-0.726446	5.23752	0.138173	0.99744
SMCHD1	0.49996	4.87075	0.138383	0.99744
COX17	-1.5761	6.53486	0.138532	0.99744
SLC39A14	-0.69775	5.43888	0.138722	0.99744
INTS8	-1.27666	3.66789	0.139085	0.99744
PIK3CA	-0.891261	3.49394	0.139391	0.99744
MTPAP	-0.996958	3.05775	0.139647	0.99744
BRF2	-0.856587	3.44125	0.139911	0.99744
ZNF282	0.547317	4.71476	0.140006	0.99744
ZNF629	0.667824	3.77271	0.140014	0.99744
RASA3	-1.05832	5.07909	0.14005	0.99744
RNMTL1	0.719767	4.01534	0.140112	0.99744
ZNF431	1.14822	1.49599	0.140339	0.99744
VAMP1	0.744291	2.49746	0.140471	0.99744
ARMC5	0.87	3.2703	0.140572	0.99744
TTC5	-0.932253	2.54721	0.141147	0.99744
C15orf42	-1.21444	3.80092	0.14127	0.99744
RP11-973D8.3	0.670804	7.5417	0.14133	0.99744
TRAF5	0.704145	3.82222	0.141366	0.99744
FAM76B	-0.644202	2.93086	0.141411	0.99744
DYNLL1	-0.613181	8.73869	0.14155	0.99744
YLPM1	0.450538	6.38303	0.141713	0.99744
RARRES3	0.902726	4.31994	0.141773	0.99744
C1orf31	-1.12037	3.97134	0.141878	0.99744
CKLF	-1.8608	5.68604	0.142168	0.99744
HMGCS1	-0.937671	6.8292	0.142355	0.99744
SNRNP40	0.601615	4.15645	0.142394	0.99744
SEMA4C	-0.571607	4.03525	0.142437	0.99744
NUDT9	-0.973581	2.67234	0.142538	0.99744
SNX4	-0.554056	4.19018	0.142583	0.99744
CTD-2292P10.4	0.921512	4.45917	0.142699	0.99744
MFSD6	0.71611	2.03803	0.142763	0.99744
RABEP2	0.923854	4.22438	0.142794	0.99744
SNRNP70	-0.541255	7.67195	0.14286	0.99744
TFPI	-0.538486	5.74484	0.142935	0.99744
EEF1E1	-0.930148	4.7537	0.142976	0.99744
SLC41A3	-1.49729	4.714	0.143016	0.99744
LEPR	-0.823342	2.06216	0.143137	0.99744
FBXL3	-0.740066	2.98168	0.143373	0.99744
COQ6	-0.605749	4.09699	0.143392	0.99744
KIF3A	-0.618389	3.32992	0.14358	0.99744
CCNH	-1.2785	4.98018	0.143669	0.99744
TCHP	0.651406	6.18069	0.14369	0.99744
EPS8L2	0.875644	6.87504	0.143772	0.99744
OSTF1	-0.901336	4.16337	0.143838	0.99744
NOP2	-0.410889	6.04451	0.14409	0.99744
ABCC10	-0.723122	3.8168	0.144106	0.99744
RP11-440L14.1	0.837711	2.71011	0.144159	0.99744
METTL17	-1.61432	4.739	0.144246	0.99744
PPID	-0.622867	4.78376	0.144293	0.99744
ZNF682	0.915937	1.83725	0.144365	0.99744
LEPREL2	0.823804	4.98026	0.144429	0.99744
LARP4B	-1.12876	5.2153	0.144437	0.99744
RMND1	-1.11272	3.21955	0.14448	0.99744
TOP2B	-0.632882	6.0829	0.14474	0.99744
C7orf44	-0.626519	4.24338	0.144811	0.99744
MRPL13	-1.87806	6.89024	0.144835	0.99744
ID3	-1.324	6.29935	0.145027	0.99744
GEMIN6	-0.772441	5.22597	0.145091	0.99744
ZNF285	-0.601476	2.22515	0.145101	0.99744
CD3EAP	0.47692	6.01515	0.145154	0.99744
USP37	-1.07275	4.2336	0.14521	0.99744
NDUFA1	-0.810095	7.03799	0.145266	0.99744
RPUSD2	-0.73739	3.84615	0.145384	0.99744
ABCF1	0.719005	6.34082	0.145413	0.99744
UBE2B	-0.9572	5.65324	0.145435	0.99744
ETFDH	-0.565055	4.82955	0.145555	0.99744
CLU	0.620737	5.28225	0.14576	0.99744
BLOC1S2	-0.571486	6.68785	0.145798	0.99744
DHX16	-1.30958	4.21775	0.145894	0.99744
CRTAP	-1.33999	7.44868	0.146122	0.99744
ATP5H	-1.51591	7.3822	0.146331	0.99744
C17orf42	-0.733169	3.0355	0.146523	0.99744
SMCR7	-0.599646	5.0095	0.146596	0.99744
PIGB	-1.14459	2.76977	0.146604	0.99744
KIF1B	0.614382	5.54232	0.146635	0.99744
PPARD	-1.04111	3.3736	0.146687	0.99744
CERS2	0.64298	5.22468	0.146844	0.99744
RGL2	0.554438	4.26186	0.147049	0.99744
SF3B4	-1.84226	5.31498	0.147114	0.99744
VRK2	-1.15346	5.06855	0.147159	0.99744
BOLA3	-2.09888	6.43598	0.147284	0.99744
SNHG8	-0.856849	6.52307	0.14743	0.99744
ATG10	-0.769074	7.37613	0.147498	0.99744
ZNF185	0.646819	5.58661	0.147553	0.99744
CYB5A	-1.17056	4.75548	0.147716	0.99744
POLL	0.915201	3.42725	0.147862	0.99744
ZNF564	-0.932599	1.05206	0.148008	0.99744
CABYR	0.699871	2.8904	0.148041	0.99744
FLAD1	0.742725	4.543	0.148131	0.99744
CCZ1	-0.748834	2.33456	0.14819	0.99744
HHLA3	0.95986	3.54857	0.148261	0.99744
RNF138	-0.944941	3.42924	0.148497	0.99744
CNOT10	0.533787	3.4597	0.148497	0.99744
RP4-530I15.9	0.855844	5.22879	0.148766	0.99744
CCDC77	-0.865054	3.84995	0.148983	0.99744
VPS37C	0.451063	5.99633	0.149026	0.99744
ITGA1	-0.745311	3.39697	0.149037	0.99744
TFPT	0.843242	3.4213	0.149128	0.99744
RASSF4	0.998735	3.97088	0.14935	0.99744
SCARB2	-0.609985	6.08055	0.149554	0.99744
CASP7	-1.09411	2.49661	0.149645	0.99744
F12	0.835512	3.86602	0.149684	0.99744
GNB2	-2.39665	6.465	0.149947	0.99744
CACNA2D1	-1.02546	2.79431	0.149958	0.99744
NIT2	-0.902708	5.99525	0.150038	0.99744
USP54	-0.986496	2.38054	0.150192	0.99744
ZNF319	-0.566072	3.41352	0.15025	0.99744
DDHD2	-0.669752	3.67408	0.150384	0.99744
THAP5	0.674134	2.62501	0.150883	0.99744
ROCK2	0.593296	7.38854	0.150961	0.99744
RPL39	-0.575469	9.41615	0.151015	0.99744
GABPB1	-0.735222	4.7467	0.151119	0.99744
ZBTB11	-0.688172	3.75089	0.151211	0.99744
MALL	0.861144	3.05913	0.151234	0.99744
COMMD6	-1.34708	6.62502	0.151287	0.99744
CCT2	-0.822729	7.49559	0.151377	0.99744
CHIC2	-0.668388	3.10937	0.151384	0.99744
SIRT1	-0.623561	3.74532	0.151471	0.99744
RP11-84C10.4	-1.28789	4.69467	0.151624	0.99744
KIAA0317	0.444289	4.41886	0.15174	0.99744
NOP10	-1.09696	6.21306	0.152056	0.99744
RP4-604K5.1	-1.57827	5.56256	0.152094	0.99744
RP11-163O17.1	-1.23149	4.90029	0.152117	0.99744
BMPR2	0.474795	5.38684	0.152425	0.99744
PID1	-0.982912	3.18293	0.152462	0.99744
LPHN1	-0.777218	5.15401	0.152739	0.99744
C15orf38	0.642992	3.11615	0.153268	0.99744
VPS33B	0.573688	3.00498	0.153279	0.99744
HGSNAT	0.559029	4.55966	0.153295	0.99744
RRBP1	0.849747	8.66648	0.153477	0.99744
FMNL3	0.536691	5.48483	0.15348	0.99744
AL513497.1	-0.908056	6.15897	0.153486	0.99744
FOXRED1	0.636063	5.00762	0.153509	0.99744
NUDCD2	-0.79512	4.42877	0.153521	0.99744
SEPHS2	-1.12563	4.61179	0.153573	0.99744
SEC61B	-1.28996	7.60239	0.153598	0.99744
ABCA3	0.674649	3.48758	0.15361	0.99744
ARID1A	-1.02363	5.76274	0.153636	0.99744
TCTEX1D2	-1.0683	3.16616	0.153676	0.99744
BCL7B	-0.686455	4.83556	0.153802	0.99744
MYL12A	-1.16401	7.47502	0.153942	0.99744
PGAM1	0.614185	8.3169	0.154144	0.99744
IFT27	-0.459813	4.15449	0.154179	0.99744
SEMA4B	-1.18866	3.98965	0.154454	0.99744
NUP37	-1.15216	4.8805	0.15449	0.99744
PPIL3	-1.0019	3.51005	0.154673	0.99744
BLVRA	0.461549	4.90507	0.154685	0.99744
MEPCE	0.66263	4.58563	0.154781	0.99744
RP11-322M19.1	-0.493956	4.83437	0.155126	0.99744
CSAD	0.964024	1.56353	0.155154	0.99744
PLD6	0.460117	4.32872	0.155336	0.99744
CES2	0.418607	5.65	0.155982	0.99744
RP13-582O9.5	0.665814	1.86955	0.156044	0.99744
AAMP	-1.63448	7.40154	0.156056	0.99744
HNRNPH2	-0.853329	5.50721	0.156244	0.99744
SMYD4	-1.05833	2.28179	0.156272	0.99744
FAM58A	0.496205	6.02455	0.156441	0.99744
PRMT6	-0.870398	2.03844	0.156764	0.99744
ELMOD2	-0.770655	2.26233	0.156848	0.99744
SUMF1	0.539372	4.5753	0.156985	0.99744
SLC9A6	-1.11047	3.93114	0.157083	0.99744
CYB5RL	0.846785	1.94563	0.157464	0.99744
PSMB3	-0.822623	5.92064	0.157803	0.99744
HOXC4	-0.651373	3.03675	0.15823	0.99744
RUVBL1	-1.06567	5.96297	0.158265	0.99744
HOXB5	0.679118	5.56438	0.158575	0.99744
CLSTN3	1.03729	0.990977	0.158709	0.99744
TMEM140	0.641445	2.95718	0.158991	0.99744
RIPK1	-0.990835	4.17755	0.159127	0.99744
SNX7	-0.797856	4.28371	0.159175	0.99744
RP5-955M13.3	-0.732494	5.24831	0.15928	0.99744
HRSP12	-1.48313	4.50906	0.159566	0.99744
ZNF189	-0.809924	1.80554	0.159586	0.99744
AC100748.2	-0.961897	4.43873	0.159591	0.99744
SLC35A1	-0.608379	3.36663	0.159617	0.99744
SEMA4G	0.954404	1.36173	0.159632	0.99744
RP11-173P15.3	1.05969	1.8343	0.15969	0.99744
SRFBP1	1.224	2.70824	0.159716	0.99744
ETFA	-1.41851	6.24104	0.159888	0.99744
XYLT2	0.6006	5.47092	0.159943	0.99744
MRPL19	-1.37412	5.30977	0.160027	0.99744
GLA	-0.624603	2.30961	0.160115	0.99744
RRP8	0.680409	4.90369	0.160266	0.99744
RPP30	-0.500755	5.51312	0.160335	0.99744
FH	-1.17288	5.1289	0.160376	0.99744
CLN6	0.736968	4.41208	0.160448	0.99744
FUCA1	-0.79572	4.0173	0.160533	0.99744
MRPS18B	0.724354	7.05732	0.160822	0.99744
SNRPD3	-0.769041	6.83232	0.160965	0.99744
ANXA7	-1.09658	5.48765	0.16104	0.99744
GGH	-1.27308	6.60148	0.161153	0.99744
RPL22L1	-1.33448	6.22146	0.161158	0.99744
ZNF418	0.831134	1.90171	0.16122	0.99744
TMEM201	0.601369	4.38457	0.161315	0.99744
NR3C1	0.514156	7.07757	0.16137	0.99744
NSMAF	-1.07894	4.90247	0.161616	0.99744
APBA2	0.706521	4.75024	0.161737	0.99744
INTS12	-0.932928	4.08595	0.16179	0.99744
DTYMK	-0.895003	7.1289	0.161839	0.99744
SMARCA4	0.547031	7.52597	0.161846	0.99744
CLCN4	-0.571995	3.35479	0.161955	0.99744
IGF2BP1	0.611538	3.32547	0.162088	0.99744
RP11-357H14.7	0.652598	5.62389	0.162148	0.99744
PPA2	-0.96094	4.05808	0.162178	0.99744
ANAPC7	0.531261	5.49095	0.162187	0.99744
NDUFA8	-0.920452	7.34623	0.16244	0.99744
ENTPD5	-0.510247	3.62194	0.162692	0.99744
PRKCA	0.655581	3.28278	0.16273	0.99744
CD9	-2.1973	6.42408	0.162861	0.99744
DNAJC14	-0.73582	2.80136	0.162894	0.99744
LYPD1	1.11193	2.46387	0.162919	0.99744
PCYOX1L	-0.994195	2.38233	0.163	0.99744
CNOT3	-0.566323	4.10918	0.16301	0.99744
TBC1D20	0.57408	5.7325	0.163227	0.99744
IFT52	-0.802721	3.67946	0.163281	0.99744
SFN	0.919295	2.3143	0.163296	0.99744
ELAC2	0.498384	6.60714	0.163375	0.99744
FAM200B	-0.716305	4.31815	0.163777	0.99744
TBC1D23	-0.775292	4.84953	0.163926	0.99744
PARN	-1.23047	5.18729	0.164184	0.99744
SSSCA1	-1.09241	5.34069	0.1643	0.99744
ZNF71	-0.670278	2.71321	0.16434	0.99744
CDC42EP4	-1.17541	7.24541	0.164418	0.99744
ATP5G3	-0.754781	8.14932	0.164638	0.99744
FOLR3	0.695906	3.94436	0.164717	0.99744
POLH	1.06357	2.38832	0.164749	0.99744
BZW2	-0.551875	4.89579	0.165033	0.99744
C6orf48	-1.23578	5.73547	0.165103	0.99744
UBE2A	-0.772143	5.46623	0.165175	0.99744
NUP107	-1.02914	4.7447	0.165177	0.99744
STAT5B	0.815747	3.07023	0.165186	0.99744
TMEM206	0.646859	2.45109	0.165573	0.99744
KLHL23	-0.991803	4.0127	0.165664	0.99744
MTHFD2	-0.785189	7.30866	0.165744	0.99744
USP24	-0.693215	3.68405	0.165811	0.99744
ABT1	-0.852159	4.75621	0.166216	0.99744
KBTBD2	-0.812419	3.72073	0.166381	0.99744
CIDEB	0.57563	5.38944	0.166441	0.99744
YIPF1	-0.583202	4.465	0.166483	0.99744
GNG5	-0.67627	5.97651	0.166494	0.99744
OCIAD2	-1.33608	5.07073	0.166604	0.99744
TGIF2	-0.617328	2.48836	0.166632	0.99744
EXOG	-0.793697	2.91373	0.166676	0.99744
ATP6V1G1	-0.695233	7.57007	0.166759	0.99744
LANCL2	0.567176	3.7526	0.167024	0.99744
EBPL	-1.05281	4.70585	0.167103	0.99744
GPX7	-0.947364	1.96785	0.167289	0.99744
IQCJ-SCHIP1	-1.50197	4.81895	0.167405	0.99744
KLHDC4	0.564477	3.99574	0.167435	0.99744
MOCS2	-1.19623	5.01685	0.167528	0.99744
PPP2R1B	0.455068	5.66081	0.167663	0.99744
COX6C	-1.17901	9.01653	0.168044	0.99744
SH3PXD2B	-0.782421	4.38155	0.168045	0.99744
C14orf43	-0.753956	2.72545	0.168381	0.99744
C14orf21	0.56897	5.40893	0.168405	0.99744
TBCD	0.735594	6.71602	0.16842	0.99744
PMP22	-0.527737	5.5872	0.169014	0.99744
UBE2Q1	-0.524622	5.59667	0.169136	0.99744
CYR61	-2.16584	7.70618	0.169172	0.99744
DGKA	0.614661	7.66742	0.169325	0.99744
IMPA1	-0.950993	4.63957	0.169346	0.99744
CHCHD8	-0.455555	6.34957	0.16939	0.99744
TAMM41	0.470064	4.87327	0.169607	0.99744
SETD7	-1.34311	6.18814	0.169755	0.99744
RP3-508I15.18	-0.761264	5.93096	0.169763	0.99744
DCPS	-1.10353	4.16172	0.169877	0.99744
ACADSB	-0.643029	3.40033	0.169938	0.99744
RPAP1	-0.407094	4.55101	0.170003	0.99744
HMGB1	-0.66904	7.11314	0.170151	0.99744
SLC1A4	0.644485	5.07433	0.170213	0.99744
PIGP	-0.833968	3.18768	0.170322	0.99744
ITPKB	1.34097	2.23732	0.171049	0.99744
CTGF	-0.760506	4.45577	0.171061	0.99744
SLC26A10	-0.812933	0.973518	0.171143	0.99744
C12orf5	-1.44058	4.24872	0.171153	0.99744
STX3	-0.775787	5.50309	0.171356	0.99744
ZNF639	-0.702302	3.26999	0.17137	0.99744
MTFMT	-0.87198	4.42138	0.17152	0.99744
PDIK1L	0.850015	1.16145	0.171639	0.99744
KIF9	-0.968916	3.36471	0.171675	0.99744
RGS19	-0.554817	4.24607	0.171749	0.99744
PTRF	0.696044	10.8818	0.171876	0.99744
ZBTB22	-0.926582	0.842075	0.171895	0.99744
ATAT1	-1.11433	1.45166	0.171908	0.99744
CMIP	0.471695	7.3842	0.171956	0.99744
RP11-204J18.3	0.567465	2.0441	0.171979	0.99744
HINT1	-1.09104	9.24757	0.172133	0.99744
PDHB	-0.739508	5.44058	0.172222	0.99744
WBP5	-0.788561	6.69133	0.172237	0.99744
FOXO3	0.581545	5.33547	0.172237	0.99744
RPL41	-0.638158	10.3114	0.17237	0.99744
ZDHHC9	0.677004	5.44721	0.172423	0.99744
LY6K	0.88967	4.48779	0.172427	0.99744
MORC2	-1.55793	4.212	0.172525	0.99744
C12orf29	-0.829959	3.77153	0.172551	0.99744
STK17B	-0.626827	4.06515	0.172724	0.99744
MAP3K6	0.400554	4.20542	0.172837	0.99744
DECR2	-0.831305	3.06029	0.17316	0.99744
ADAL	0.628896	3.03489	0.173177	0.99744
PSMD6	-0.726595	5.70763	0.173195	0.99744
RP11-527N22.2	0.87478	0.402723	0.173222	0.99744
STK32B	0.747373	5.77373	0.173476	0.99744
OAT	-1.55582	5.48663	0.173645	0.99744
MGAT2	-0.562311	3.71093	0.173666	0.99744
RP11-649E7.5	-0.562311	3.71093	0.173666	0.99744
TCF4	-0.637563	4.15974	0.173927	0.99744
MMADHC	-0.553279	6.46985	0.173943	0.99744
MAN2B1	0.768352	4.99735	0.17397	0.99744
DDX27	0.454873	7.22745	0.173981	0.99744
GNPTG	-0.990457	4.28154	0.174051	0.99744
TRIM33	-0.878576	4.7556	0.174067	0.99744
PFKFB2	0.611535	3.65589	0.174092	0.99744
ASB3	0.632584	4.04636	0.174276	0.99744
POPDC3	-1.08475	3.83133	0.17428	0.99744
PSMA5	-1.26097	4.47776	0.174389	0.99744
LRRC41	-1.25976	6.58272	0.174405	0.99744
C17orf104	0.890715	2.7207	0.174447	0.99744
ABCA5	-0.666452	2.434	0.174536	0.99744
RPS15A	-0.822015	9.84163	0.17454	0.99744
FBXW7	0.582236	5.04177	0.174597	0.99744
ARPC5	-0.758602	5.03349	0.174688	0.99744
ARHGAP24	1.01609	3.0436	0.174832	0.99744
RAD51B	0.801744	2.11581	0.174916	0.99744
CHN1	-0.63157	2.75265	0.174929	0.99744
SNRPG	-1.53202	8.53057	0.175064	0.99744
TRAPPC9	0.602893	3.83381	0.175125	0.99744
TECPR1	0.820281	4.68986	0.175221	0.99744
XDH	0.691058	4.46663	0.175362	0.99744
ANKS6	0.527224	5.30128	0.175408	0.99744
REXO2	-0.948587	7.94039	0.175558	0.99744
CNIH	-0.618671	5.42106	0.175749	0.99744
PLAUR	-1.18094	8.98374	0.175836	0.99744
ETAA1	-0.580413	3.19974	0.175841	0.99744
ZNF783	0.924241	2.47368	0.176155	0.99744
ADPRHL2	0.495439	5.39405	0.1762	0.99744
SUN2	-0.749475	5.94482	0.176401	0.99744
SSR3	-0.625778	9.59883	0.176401	0.99744
CYB561D1	0.640654	2.5111	0.176522	0.99744
SYPL1	-0.526615	5.28126	0.176876	0.99744
ELMOD1	0.893523	0.928355	0.176992	0.99744
PRKACB	-0.626841	2.72337	0.177086	0.99744
TMEM14A	-1.04974	5.7445	0.177305	0.99744
PTPRN2	-0.76534	3.15012	0.177356	0.99744
FAM175A	-0.542784	5.83066	0.177369	0.99744
HSD3B7	0.595182	4.74561	0.177456	0.99744
PMFBP1	-1.42792	5.56111	0.177481	0.99744
GLI2	-0.669962	3.33328	0.177496	0.99744
ARNT2	-0.534799	3.89883	0.177504	0.99744
SDHC	-0.773727	6.38015	0.177529	0.99744
TARSL2	-0.52759	3.27898	0.177641	0.99744
COX7A2L	-0.942768	7.1653	0.178066	0.99744
IRS2	-0.562351	7.3552	0.178228	0.99744
HMG20B	-0.632472	5.10464	0.178536	0.99744
GGNBP2	0.362575	6.60714	0.178575	0.99744
DHX38	-1.05935	6.1924	0.178576	0.99744
HAAO	0.876167	2.50319	0.178665	0.99744
CRCP	-0.636423	3.67427	0.178767	0.99744
CEP63	-0.606388	3.9643	0.178853	0.99744
CHAMP1	-0.704516	5.61992	0.178936	0.99744
FAM122A	-0.680848	2.28741	0.179114	0.99744
WDR92	0.447593	5.4167	0.179161	0.99744
RPS7	-2.68007	7.68405	0.179186	0.99744
AC004080.12	0.777133	2.69843	0.179258	0.99744
IRF2BPL	-0.880407	5.26132	0.179261	0.99744
EIF4A3	-1.34295	6.56434	0.179301	0.99744
DDX54	0.557946	6.83091	0.179307	0.99744
MOB4	-0.654547	6.03211	0.179374	0.99744
SAMD1	-1.71829	6.8695	0.179402	0.99744
AC026271.1	-0.608257	2.70024	0.179458	0.99744
OST4	-0.802913	7.83517	0.179574	0.99744
ZNF883	0.80243	2.80381	0.179686	0.99744
FAIM3	0.897002	1.63373	0.179735	0.99744
FNTB	-0.463855	4.44844	0.17981	0.99744
LSM12	-1.18131	5.67737	0.17992	0.99744
ECSIT	0.622845	4.45093	0.180014	0.99744
DTD1	-2.1113	7.32436	0.180059	0.99744
RWDD2B	-0.461916	3.24123	0.180074	0.99744
PIH1D2	-0.664899	2.20904	0.180095	0.99744
ANKRD13A	0.543066	7.65356	0.180133	0.99744
MYD88	-0.814644	3.87008	0.180251	0.99744
CDKN1C	-0.786563	2.95798	0.180289	0.99744
PML	0.711501	5.23541	0.180451	0.99744
C12orf75	-0.561979	8.62404	0.180521	0.99744
UBA3	-0.955462	3.74254	0.180568	0.99744
RP11-66B24.4	1.00359	1.82163	0.180727	0.99744
ATRN	-1.13488	3.96408	0.180741	0.99744
C2orf49	-0.904744	3.52684	0.180837	0.99744
ITPR2	1.07005	2.35778	0.181009	0.99744
PWP2	-0.579343	4.46975	0.18102	0.99744
ZNHIT3	-0.940837	5.28072	0.181093	0.99744
LMCD1	-0.59777	3.31178	0.181113	0.99744
TTC33	-0.879575	2.72269	0.181137	0.99744
ARF4	-0.774805	7.63079	0.181184	0.99744
AC013461.1	0.549626	7.68206	0.181235	0.99744
ATAD3A	0.761404	5.39112	0.181344	0.99744
CTD-2647L4.5	0.765075	1.8361	0.181462	0.99744
TRPS1	0.502368	4.39133	0.181563	0.99744
MFSD9	0.643372	2.31252	0.181602	0.99744
HAS3	1.00479	1.56988	0.181619	0.99744
TOM1L2	0.736071	3.25284	0.181783	0.99744
ACTB	0.666827	10.9821	0.181876	0.99744
TRPC4AP	-0.503157	6.39298	0.18196	0.99744
TAF1	-2.15127	6.1656	0.18202	0.99744
STON1	-0.896084	1.33569	0.182286	0.99744
RSL24D1	-0.895191	5.63157	0.182573	0.99744
ERGIC1	-0.528694	8.19857	0.182733	0.99744
CTDSP2	-0.712894	6.68502	0.182751	0.99744
TTLL11	-0.638397	1.56467	0.182843	0.99744
BAZ2B	0.671806	3.24485	0.18297	0.99744
VPS72	-0.665984	6.03803	0.183049	0.99744
ARV1	-0.761751	2.98777	0.183228	0.99744
LLGL2	-0.69542	3.30266	0.183282	0.99744
MAGOHB	-0.440585	5.69911	0.183439	0.99744
TRPT1	-1.2766	4.19101	0.183509	0.99744
SLC35E4	0.607164	3.4877	0.183516	0.99744
DTX3	-0.982503	4.78849	0.18367	0.99744
RBM22	-0.488134	5.59637	0.183808	0.99744
CITED2	-1.44938	4.34966	0.183853	0.99744
SLC25A5	-1.51694	7.62383	0.184227	0.99744
ADSL	0.461416	6.07628	0.184242	0.99744
HSPA1B	-0.872643	4.10839	0.184266	0.99744
LAMA1	0.635614	4.59277	0.184471	0.99744
FBXL13	0.908121	1.9033	0.184592	0.99744
RBBP7	-0.78658	6.96067	0.184629	0.99744
MET	0.371588	5.85745	0.18472	0.99744
RSPRY1	0.751541	3.64584	0.184824	0.99744
OSBPL1A	0.506873	4.44543	0.184934	0.99744
RP11-400K9.4	-0.809395	1.70324	0.185063	0.99744
CALM2	-1.14986	9.87451	0.185301	0.99744
VAX2	1.26085	1.32186	0.185318	0.99744
CCT6A	0.447782	8.32453	0.185422	0.99744
ARMCX3	-0.424299	5.3528	0.185555	0.99744
BET1	-0.482963	3.44605	0.18558	0.99744
C8orf82	0.643133	4.28985	0.185661	0.99744
PNKP	0.683164	4.514	0.185768	0.99744
AMOTL1	0.453823	6.85331	0.18578	0.99744
C2orf69	0.452924	4.96656	0.185806	0.99744
PTPRM	-0.957343	4.76456	0.185811	0.99744
TMEM192	0.548679	3.02681	0.185875	0.99744
C1orf198	-0.799276	4.80664	0.185886	0.99744
ATP5E	-0.595701	8.8262	0.185906	0.99744
UPF3B	0.456607	4.49038	0.185953	0.99744
SIAH1	-0.607514	3.12369	0.186004	0.99744
GPI	0.437937	7.85239	0.186005	0.99744
ATP6V1C2	-0.908319	9.63139	0.18604	0.99744
MT1E	-1.14371	9.79098	0.186091	0.99744
YY2	-0.838696	1.94128	0.186225	0.99744
CTCF	0.577945	5.68827	0.186422	0.99744
ABHD5	-0.867406	3.87557	0.186578	0.99744
GATAD1	0.760333	3.46461	0.18662	0.99744
G6PC3	-0.419194	4.70502	0.186624	0.99744
ORC4	-0.44648	4.824	0.186696	0.99744
NME7	0.514356	5.91907	0.186808	0.99744
HSPH1	0.424246	7.45584	0.186907	0.99744
ZNF567	-1.06893	1.32017	0.187032	0.99744
RPL27	-0.613055	10.4399	0.187049	0.99744
MTMR3	-0.547744	3.36794	0.187082	0.99744
NSUN5	0.691334	4.65661	0.187106	0.99744
PARVB	0.586963	5.31384	0.187216	0.99744
C7orf11	-0.746298	3.30505	0.187316	0.99744
HIPK3	-0.735133	5.33503	0.187344	0.99744
BRD3	0.688035	4.57485	0.187929	0.99744
DPH3	-0.716524	4.39241	0.188035	0.99744
LBR	-0.93858	5.37817	0.188165	0.99744
ZNF121	1.20547	4.0584	0.188524	0.99744
METTL1	0.56313	5.52806	0.188686	0.99744
MRPL45	-1.25966	5.37972	0.188723	0.99744
CCNB2	-0.690708	6.02994	0.188743	0.99744
ZNF707	0.657628	2.74105	0.188847	0.99744
HAS2-AS1	-0.77038	1.9649	0.188984	0.99744
CRIP2	0.912747	5.15141	0.189238	0.99744
AASDHPPT	-0.481519	5.3608	0.189355	0.99744
RPL34	-1.63317	8.81438	0.189557	0.99744
TSSC1	-0.842797	5.53874	0.189972	0.99744
GABARAPL2	-0.803088	6.6266	0.190138	0.99744
THRB	-0.797253	2.69136	0.190527	0.99744
LSM6	-1.1308	3.49603	0.19056	0.99744
SRF	-1.29482	6.80557	0.190563	0.99744
MPPE1	0.604473	2.93143	0.190588	0.99744
TXNDC9	-0.541369	5.74743	0.190709	0.99744
SLC25A13	-0.555413	3.67529	0.190752	0.99744
SLC38A10	0.604322	6.37554	0.190797	0.99744
ACP1	-0.460344	7.3374	0.19095	0.99744
ATN1	0.581382	5.74473	0.191004	0.99744
CCDC72	-0.543006	8.38809	0.191082	0.99744
MFAP3	-0.621044	3.34038	0.191163	0.99744
C6orf228	-0.489762	4.01043	0.191487	0.99744
DIAPH1	0.488958	6.25035	0.191652	0.99744
STARD3	0.455798	4.71442	0.191828	0.99744
IRAK1	0.494127	8.41504	0.191868	0.99744
LRRC2	0.661747	1.5909	0.191989	0.99744
UBE2O	0.608143	4.93071	0.192118	0.99744
AASDH	-1.01735	2.94907	0.19227	0.99744
MRPL42	-0.909518	4.78678	0.192274	0.99744
ATP2A2	-0.680207	7.61282	0.192462	0.99744
ZNF433	-0.680333	0.78171	0.192619	0.99744
RP11-366L20.2	0.556456	6.02033	0.19263	0.99744
ANKRD39	-0.590384	5.43361	0.19266	0.99744
RPUSD3	0.391191	4.9837	0.192674	0.99744
STX16	-0.620389	6.58664	0.192797	0.99744
NGDN	-0.739776	5.92527	0.192799	0.99744
DDX47	-1.27139	4.58841	0.192917	0.99744
C18orf56	0.838366	1.81143	0.193057	0.99744
EDC4	-1.01406	5.77396	0.193068	0.99744
RP11-353N4.1	-1.67925	5.05687	0.193092	0.99744
ZNHIT1	-0.483672	5.16144	0.193259	0.99744
HCFC1R1	0.751193	5.71906	0.193342	0.99744
C12orf65	-0.89417	4.10459	0.193657	0.99744
ZNF193	-0.850359	2.92907	0.193667	0.99744
PRPF8	-1.04294	7.65734	0.193702	0.99744
ZNF254	-1.03385	1.06214	0.193864	0.99744
ZSCAN2	0.67308	2.69998	0.193915	0.99744
RCOR1	-1.19177	3.81759	0.193985	0.99744
PCDHGA10	-1.44024	6.85707	0.194107	0.99744
ATG13	-0.409073	6.43285	0.194207	0.99744
RPL37	-0.780945	10.8397	0.194241	0.99744
ALKBH2	-0.952024	3.67082	0.194416	0.99744
RAB28	-0.711505	3.24042	0.194558	0.99744
CP	0.505089	3.79221	0.194881	0.99744
PCDHGA5	-1.44035	6.84475	0.195094	0.99744
GOLT1B	-0.467232	5.01255	0.195096	0.99744
PCDHGA12	-1.43992	6.84481	0.195204	0.99744
PCDHGB7	-1.43983	6.84497	0.195243	0.99744
PCDHGA2	-1.43986	6.84455	0.19527	0.99744
PCDHGA3	-1.43986	6.84455	0.19527	0.99744
PCDHGB2	-1.43986	6.84455	0.19527	0.99744
PCDHGA6	-1.43986	6.84455	0.19527	0.99744
PCDHGA7	-1.43986	6.84455	0.19527	0.99744
PCDHGB4	-1.43986	6.84455	0.19527	0.99744
PCDHGA8	-1.43986	6.84455	0.19527	0.99744
PCDHGB6	-1.43986	6.84455	0.19527	0.99744
PCDHGC4	-1.43986	6.84455	0.19527	0.99744
PCDHGC5	-1.43986	6.84455	0.19527	0.99744
PCDHGA1	-1.43889	6.84471	0.195544	0.99744
PCDHGC3	-1.43861	6.84491	0.195612	0.99744
A4GALT	0.546946	2.64714	0.195772	0.99744
NRAS	-0.84187	5.04535	0.195902	0.99744
RP11-316E14.6	0.626356	5.10545	0.195938	0.99744
TRIM37	-0.496466	4.90077	0.196082	0.99744
TIGD3	-0.710944	1.47317	0.19616	0.99744
VPS13C	0.607891	4.17953	0.196233	0.99744
GTF2F1	0.625955	5.56127	0.196498	0.99744
ATL2	-1.14296	4.64278	0.196583	0.99744
NUF2	-0.869275	5.27388	0.196683	0.99744
CYFIP2	0.54369	6.00049	0.196711	0.99744
PFDN4	-0.843415	6.4008	0.196888	0.99744
MAST2	0.556157	4.40872	0.197144	0.99744
RBBP4	0.421811	6.21884	0.197258	0.99744
RBM4	-0.704468	6.88277	0.197263	0.99744
RAB23	-0.969927	2.29281	0.197517	0.99744
PHC2	-0.850845	6.2845	0.197605	0.99744
LRRFIP1	0.368159	7.31836	0.19763	0.99744
NAMPT	-0.667147	4.81024	0.197664	0.99744
RP11-467L20.6	-1.13755	7.80468	0.197676	0.99744
SMARCC1	0.552255	6.42621	0.197736	0.99744
LDOC1	0.527564	5.41118	0.197831	0.99744
PSPN	0.697367	1.83072	0.197856	0.99744
AATK	0.798434	1.34278	0.197907	0.99744
SPTSSA	-0.887663	4.87191	0.197999	0.99744
ZNF626	1.02294	0.852793	0.198038	0.99744
ERCC1	0.387078	5.79422	0.198328	0.99744
SLC41A2	-0.824101	1.7177	0.198563	0.99744
COX18	-1.07311	3.73713	0.198663	0.99744
CCDC28A	-0.922744	2.43839	0.198784	0.99744
MFAP4	-1.13106	4.48222	0.199144	0.99744
MDGA1	1.24848	1.14744	0.199177	0.99744
NEURL1B	-1.15379	3.67076	0.199389	0.99744
DCAF17	0.652885	4.24879	0.199445	0.99744
DKK3	-0.809789	5.61018	0.199469	0.99744
USMG5	-0.740589	7.68102	0.199528	0.99744
SRP9	-1.06236	4.86039	0.199539	0.99744
PCOLCE2	-0.842649	4.46319	0.199553	0.99744
PCDHGB1	-1.39049	6.85363	0.199569	0.99744
MRP63	-0.442676	5.47751	0.199586	0.99744
RGS7	-1.10066	1.95333	0.199628	0.99744
PPP2R5B	0.850797	3.4762	0.19975	0.99744
RP11-613D13.8	0.943122	1.99894	0.199822	0.99744
C11orf9	-0.909819	5.45404	0.199989	0.99744
C20orf46	-1.03888	2.04418	0.200405	0.99744
FEM1A	0.626241	4.35116	0.200676	0.99744
SARM1	0.627707	4.89714	0.200738	0.99744
RP11-589M4.1	-0.498189	5.03069	0.20084	0.99744
LGMN	-1.24767	4.01189	0.200905	0.99744
TOMM40	-1.28473	6.94202	0.200909	0.99744
PATL1	-1.01034	5.14179	0.201148	0.99744
WIBG	-0.529202	3.12013	0.201238	0.99744
PDIA6	-0.870403	9.66268	0.201563	0.99744
ZNF497	-0.751112	2.802	0.201586	0.99744
TMSB15B	-0.689699	2.27169	0.201767	0.99744
FEN1	-1.09923	7.85515	0.201832	0.99744
TEAD4	0.599469	5.63994	0.201834	0.99744
CREB3L4	-0.452623	3.17751	0.201884	0.99744
RRP36	0.435631	5.41423	0.201967	0.99744
FAF2	-0.816338	5.77493	0.202117	0.99744
CMTM7	0.665306	8.0931	0.20223	0.99744
RNF213	0.47768	5.97539	0.202249	0.99744
PHF10	-0.731561	3.84571	0.202336	0.99744
PHF5A	-0.616407	5.25134	0.2024	0.99744
SERBP1	0.403903	8.16825	0.202647	0.99744
HEXB	-1.14028	7.4458	0.202659	0.99744
ELK1	-1.04275	4.34441	0.202804	0.99744
MIR4763	0.779021	3.32605	0.202841	0.99744
PRNP	-0.962317	8.23641	0.202992	0.99744
FAM20B	-0.571504	2.54683	0.203129	0.99744
RNF103	-0.764348	4.93153	0.203263	0.99744
SH2D7	1.05339	1.29029	0.203449	0.99744
TBL2	-0.498011	3.21921	0.203565	0.99744
CAMSAP1	0.506037	5.10486	0.203571	0.99744
DDOST	-0.748422	6.13329	0.203586	0.99744
FEM1B	0.468469	4.3279	0.203773	0.99744
NAP1L5	0.715379	1.53751	0.203824	0.99744
RPS16	-0.350302	11.1922	0.203892	0.99744
FRYL	0.381956	5.06121	0.203982	0.99744
PPP2R1A	-0.48111	7.36518	0.204067	0.99744
SVIP	-0.458284	6.52058	0.204123	0.99744
GAS6	-1.23823	6.68358	0.204303	0.99744
FZD6	-0.634444	5.50601	0.204379	0.99744
RPL36AL	-0.953471	8.26367	0.204575	0.99744
ZNF205	0.890363	2.66774	0.204684	0.99744
ADSS	-0.685037	3.84354	0.205072	0.99744
ARHGAP12	-0.86233	3.45061	0.205216	0.99744
SLC44A1	-0.73707	5.94415	0.205287	0.99744
STAG3L4	-0.602708	2.48841	0.205307	0.99744
NDUFB6	-0.771508	5.62808	0.205349	0.99744
DCAF8	0.410654	5.70751	0.20537	0.99744
ENTPD1	0.458674	3.59456	0.205606	0.99744
FAM171A2	0.583164	2.40376	0.205682	0.99744
ZDHHC5	-1.05534	6.1896	0.205685	0.99744
EMP1	-1.46061	8.37139	0.205704	0.99744
KLHL25	-0.819367	1.87736	0.205765	0.99744
BDP1	0.696028	4.33726	0.205961	0.99744
CDC123	-0.92888	5.96932	0.205987	0.99744
MRPS22	-1.08132	4.88812	0.205996	0.99744
MED16	0.866986	4.40703	0.206181	0.99744
ADPGK	-1.3898	4.61038	0.206191	0.99744
SYTL1	0.897805	2.89815	0.206315	0.99744
H2AFY2	-0.824282	2.92427	0.206405	0.99744
GGA2	0.392504	5.58552	0.206418	0.99744
EXOC8	0.466695	3.65934	0.206445	0.99744
TXNRD2	0.751565	3.96298	0.206476	0.99744
DPAGT1	0.527224	5.06435	0.206514	0.99744
STXBP5	-0.610221	2.53993	0.206663	0.99744
C17orf97	0.831232	2.06287	0.206837	0.99744
DAK	0.535036	5.73911	0.206848	0.99744
MANEAL	0.516116	4.58594	0.206942	0.99744
FAM189A2	-0.720051	1.76002	0.206992	0.99744
NEXN-AS1	-0.846555	1.57099	0.207085	0.99744
ALDH6A1	-0.550215	2.75992	0.207155	0.99744
KRAS	-0.547826	5.73622	0.207156	0.99744
HSD17B1	0.685218	4.19577	0.207159	0.99744
SETD8	-0.976249	6.10246	0.207222	0.99744
GPR137	0.701854	5.08305	0.207629	0.99744
AC004148.1	-0.777562	6.53239	0.207644	0.99744
SNCAIP	0.59948	3.41783	0.207656	0.99744
CASKIN1	-1.05402	5.54343	0.207703	0.99744
LUC7L	0.44067	5.48545	0.207814	0.99744
HS2ST1	-0.667513	4.50122	0.207815	0.99744
RPL3	0.567357	10.1281	0.207846	0.99744
AHI1	-0.760426	3.84731	0.208048	0.99744
CAMK1G	0.971069	2.23393	0.208066	0.99744
SLC25A34	0.902383	0.920173	0.208291	0.99744
BZW1	-0.978593	8.62672	0.208294	0.99744
IBA57	0.620881	2.85783	0.208399	0.99744
SPCS1	-0.680964	5.40265	0.208405	0.99744
CENPV	-1.0428	5.93213	0.208463	0.99744
COL8A2	-0.926844	1.29615	0.208631	0.99744
TMEM50A	-0.931864	5.66425	0.208781	0.99744
PIN4	-0.490531	6.65351	0.208868	0.99744
HSPBAP1	0.716624	2.25995	0.208913	0.99744
ECD	-0.540215	5.44979	0.208965	0.99744
C12orf43	0.473836	5.54081	0.209052	0.99744
DMWD	0.751957	3.26324	0.209076	0.99744
CDC42BPB	-0.667993	5.62853	0.209123	0.99744
AC091153.1	0.589672	5.9488	0.209141	0.99744
SLC39A4	-0.404127	6.37918	0.209185	0.99744
NBAS	0.497614	5.03255	0.209449	0.99744
ADCY9	0.572246	2.89177	0.209452	0.99744
MGAT5B	-0.929141	4.29125	0.209509	0.99744
COPS3	-0.55821	7.83737	0.20971	0.99744
SDC1	0.494096	7.98573	0.209732	0.99744
AC007040.7	0.831338	2.32128	0.209736	0.99744
CDK2AP1	-0.523209	7.3835	0.209822	0.99744
CAMK1D	0.575356	3.55773	0.209902	0.99744
AFF3	0.663331	3.67602	0.209913	0.99744
AGBL5	-0.439915	7.68825	0.21004	0.99744
HNF1A	0.476373	5.54827	0.210119	0.99744
NEURL4	0.686301	3.47044	0.210156	0.99744
SLC25A24	-1.01644	4.69223	0.210187	0.99744
FASTKD3	-1.04318	2.85579	0.210211	0.99744
AC051642.1	0.636218	4.90855	0.210223	0.99744
KIAA0895L	0.452476	4.33709	0.210388	0.99744
ACOT2	-0.626483	3.86672	0.21043	0.99744
WDR5	-0.601319	6.37257	0.210533	0.99744
AKT1	-1.45879	7.18241	0.210613	0.99744
CPS1	-0.973958	3.07603	0.210654	0.99744
HNRNPF	-1.41628	8.15606	0.210777	0.99744
TNFRSF1A	0.55524	6.96275	0.210846	0.99744
RPL15	-0.611723	9.02555	0.210924	0.99744
GXYLT1	0.519078	6.39265	0.211035	0.99744
STAG2	-0.682261	5.32406	0.211065	0.99744
RP11-418J17.1	-0.843033	1.00954	0.211203	0.99744
APPBP2	0.399107	4.99156	0.211278	0.99744
SMS	-1.26358	9.09538	0.211281	0.99744
RBM14-RBM4	-0.711834	6.73331	0.211548	0.99744
SUSD3	-0.655059	4.64123	0.211586	0.99744
NCOA3	0.589279	4.5859	0.211639	0.99744
CSNK2A2	-1.00345	5.28206	0.211937	0.99744
C12orf66	0.95496	1.0008	0.211981	0.99744
MAP4K5	0.433197	5.42303	0.211981	0.99744
BMP2K	-0.625933	4.47311	0.212073	0.99744
PELO	-0.504971	4.28047	0.21208	0.99744
SYVN1	-0.993262	7.11359	0.212108	0.99744
AC006547.13	0.82358	3.1266	0.212118	0.99744
FAM162A	-0.498757	5.23111	0.212227	0.99744
RBPMS	-0.78917	5.40986	0.212255	0.99744
IGFBP3	-1.07041	5.08337	0.21227	0.99744
RCL1	-1.00513	4.69137	0.212301	0.99744
TRNP1	0.521329	5.33522	0.212576	0.99744
RHOF	0.818816	4.16616	0.212578	0.99744
MMP14	0.808109	6.90996	0.212619	0.99744
WRB	-0.449429	5.12365	0.212692	0.99744
RP11-282O18.3	-0.517337	7.38233	0.212819	0.99744
NFU1	-0.887642	6.75368	0.21289	0.99744
TAF1C	0.429494	4.72546	0.212927	0.99744
RPS21	-0.655107	11.0211	0.212971	0.99744
ADAR	-0.866986	6.63708	0.213192	0.99744
FAM96A	-0.624183	5.46818	0.213321	0.99744
DYNC1LI2	0.512216	7.69178	0.213341	0.99744
PRKAR2A	0.537565	7.63728	0.213343	0.99744
GLRX	-0.73483	5.4571	0.213516	0.99744
CDCA7	-0.858765	4.99096	0.213968	0.99744
LIME1	0.607526	3.23666	0.214066	0.99744
NAA38	-0.753933	4.15369	0.214089	0.99744
RALGAPB	-0.574233	5.2972	0.214293	0.99744
DNAL4	-0.673686	3.95007	0.21443	0.99744
FBXO34	-0.469326	2.71021	0.21451	0.99744
FUT5	-1.23005	3.89678	0.214741	0.99744
NFKB2	0.863196	4.09398	0.21484	0.99744
METTL5	-1.02646	7.34819	0.214909	0.99744
SLCO4A1	0.544716	4.65116	0.21501	0.99744
C13orf27	-0.702227	4.94611	0.215046	0.99744
CNOT6L	0.540616	3.74938	0.215211	0.99744
MED20	-0.771787	2.9492	0.215227	0.99744
PSMA3	-0.790145	6.0168	0.215395	0.99744
HACE1	-0.88552	1.20595	0.215524	0.99744
CTD-2336O2.1	-0.754083	2.14043	0.21561	0.99744
FOPNL	-1.01729	5.4332	0.215619	0.99744
PCNXL2	0.628449	4.66307	0.215626	0.99744
GLO1	-0.518883	6.50691	0.215686	0.99744
NCAPG2	-0.754424	4.74722	0.21572	0.99744
SNAI2	-1.22845	4.27162	0.215792	0.99744
SIX4	-0.999036	3.55041	0.215829	0.99744
EPS15	-0.439493	4.39136	0.215842	0.99744
NKX6-1	0.728728	1.87026	0.215869	0.99744
GPR160	-0.782768	2.32324	0.215956	0.99744
RP1-96H9.6	0.556556	6.93822	0.215968	0.99744
DNAAF1	0.428665	4.69602	0.21612	0.99744
MGST3	-1.30644	7.23538	0.216122	0.99744
NCOA5	-1.14978	3.85013	0.216239	0.99744
IER5L	-0.763288	4.55091	0.216381	0.99744
SH3GL1	0.720609	7.90067	0.21652	0.99744
PRPF6	0.700541	8.06297	0.216572	0.99744
FTSJ1	-0.373237	5.36558	0.216665	0.99744
GATA2	-0.776967	4.04533	0.216777	0.99744
OCIAD1	-1.4046	6.89005	0.216797	0.99744
ACCS	0.904206	2.48972	0.216928	0.99744
SNAPC4	0.661221	4.47456	0.217054	0.99744
PRR14	-0.685208	3.20185	0.217277	0.99744
SLC2A11	0.772066	4.28871	0.217694	0.99744
SGTA	0.898522	6.47061	0.217705	0.99744
FAR1	-0.608228	6.56609	0.217776	0.99744
CASC4	-0.867721	4.68811	0.217804	0.99744
PSMC2	-0.748944	5.33344	0.217839	0.99744
NUMB	-0.796393	5.83194	0.217872	0.99744
KRT18	0.46326	10.2776	0.217971	0.99744
KB-1995A5.13	-0.998853	5.60588	0.218155	0.99744
TH1L	-0.64865	6.49165	0.218377	0.99744
RABGAP1L	0.654178	1.27679	0.218385	0.99744
PIP4K2C	-1.19719	5.44424	0.2184	0.99744
MAX	-0.560508	5.86494	0.218457	0.99744
TXNL4B	-0.578019	3.44765	0.218472	0.99744
TET1	0.862623	1.31828	0.218659	0.99744
TMEM86B	0.913892	1.01577	0.218861	0.99744
RPAIN	-0.975631	6.95014	0.218893	0.99744
TMEM167A	-0.467951	5.55953	0.218937	0.99744
VDR	0.500965	3.57798	0.219019	0.99744
C16orf58	-0.504299	4.38251	0.219022	0.99744
SMARCD3	0.726831	4.19636	0.219043	0.99744
ERLIN1	-1.31446	6.33964	0.219259	0.99744
LZIC	-0.626384	3.90627	0.219335	0.99744
CRNDE	-0.579387	4.10736	0.219453	0.99744
MAP7D3	0.6962	5.66447	0.219511	0.99744
TBC1D7	-0.751227	3.04036	0.219571	0.99744
CCND3	0.521747	5.43863	0.219794	0.99744
GLTPD1	0.641801	5.5218	0.219796	0.99744
DNAH11	-0.921225	4.88424	0.219864	0.99744
SLC35B2	-1.04472	4.78495	0.219865	0.99744
ICAM3	0.671553	3.87789	0.220056	0.99744
NUP43	0.41808	5.73487	0.220173	0.99744
TCEB1	-0.709941	6.18995	0.220258	0.99744
CNNM2	0.730287	2.34315	0.220325	0.99744
DUSP11	-0.984194	4.21228	0.220337	0.99744
DEAF1	0.368456	5.85736	0.220431	0.99744
PROM2	1.02358	0.956753	0.220523	0.99744
RP11-177A2.4	0.698035	3.28576	0.22055	0.99744
NDUFB3	-1.48471	6.33691	0.220642	0.99744
FAM83D	-1.19466	5.87544	0.220693	0.99744
CAPN5	0.45466	5.18319	0.22082	0.99744
RELA	0.488236	7.22395	0.220886	0.99744
ZNF473	0.479944	3.75073	0.220949	0.99744
FARP2	0.590248	3.108	0.22095	0.99744
WASF1	-0.611509	2.85048	0.22108	0.99744
ECT2	-0.807001	4.82104	0.221124	0.99744
TBC1D10A	0.736601	2.51956	0.221261	0.99744
AC005971.3	-1.02727	5.68283	0.221306	0.99744
ZNF343	0.485672	2.71689	0.221435	0.99744
DDX49	0.663893	4.7322	0.221742	0.99744
UBTD2	-0.642814	3.21707	0.221748	0.99744
AC010332.1	0.559872	3.4667	0.221765	0.99744
HOXA2	0.539196	2.72626	0.221889	0.99744
AL132709.5	0.900603	1.74203	0.221993	0.99744
CAPN1	-0.36827	6.06726	0.222083	0.99744
PTDSS2	0.582656	6.30471	0.222094	0.99744
KIAA0247	-0.827034	3.43253	0.222145	0.99744
POC1A	0.641068	6.39446	0.222228	0.99744
SLC30A7	0.571687	4.28612	0.222285	0.99744
PHF14	0.542858	3.49313	0.22232	0.99744
MTMR2	0.414727	4.92667	0.222402	0.99744
AL034548.1	0.623988	6.143	0.222413	0.99744
MESDC1	-0.61519	5.07956	0.222447	0.99744
INTS4	-0.647193	3.77032	0.222722	0.99744
ATP6V1B2	-0.663403	5.92648	0.222759	0.99744
IGF2BP2	0.515023	7.74084	0.22282	0.99744
ZFYVE16	0.499305	3.59884	0.222897	0.99744
ARAP1	-0.843043	5.77013	0.223172	0.99744
C12orf24	-1.21373	5.71317	0.223178	0.99744
COX10-AS1	-0.763808	0.963627	0.223392	0.99744
MSL2	0.541979	4.73	0.223402	0.99744
SNHG11	0.546856	5.21198	0.223424	0.99744
MRPS34	-0.425413	7.32724	0.223536	0.99744
FAM166A	0.646502	9.46584	0.223544	0.99744
SIX1	0.483657	3.9636	0.223603	0.99744
TUBB2A	-0.470459	6.02501	0.223635	0.99744
SNRPA1	-1.24649	6.02185	0.22368	0.99744
ZNF34	0.79515	2.11848	0.223831	0.99744
CTTN	-0.920969	8.66585	0.223885	0.99744
HNRNPA3	-0.991756	8.10998	0.224062	0.99744
MICA	0.556517	3.88404	0.224118	0.99744
ARAP1-AS1	-0.840258	5.7637	0.224239	0.99744
ZNF83	-0.501776	3.78026	0.224449	0.99744
RHBDF2	0.369019	4.96837	0.224808	0.99744
ST5	0.787458	4.15363	0.22484	0.99744
STRBP	0.432204	4.47644	0.224844	0.99744
GTF2A2	-0.491054	5.74791	0.225138	0.99744
CCDC43	0.412652	4.8091	0.225641	0.99744
ATG2B	-0.994824	3.48128	0.225709	0.99744
RP11-35G22.1	1.15976	3.06803	0.22573	0.99744
C3orf62	0.420977	4.15882	0.225984	0.99744
CEP95	-1.15459	3.26793	0.225999	0.99744
RPL38	-0.68123	10.5073	0.226116	0.99744
PDZD8	-0.58183	4.50793	0.226153	0.99744
TM4SF1	0.480701	8.09362	0.226158	0.99744
C15orf24	-1.07707	5.40442	0.226176	0.99744
FANCI	-0.459084	5.63516	0.22619	0.99744
FKBP1B	-0.587232	3.33369	0.226456	0.99744
SNRPD1	-0.651229	8.68126	0.226512	0.99744
TRMT61A	0.68046	4.39144	0.226625	0.99744
ADRB2	0.641389	4.5861	0.226647	0.99744
ITM2C	-1.09893	2.76794	0.226661	0.99744
GRINL1A	-0.917255	4.77248	0.226792	0.99744
ZNF701	-0.692808	2.99553	0.226838	0.99744
POU5F1	0.359588	5.79652	0.226851	0.99744
HIPK2	-0.480184	6.82029	0.227056	0.99744
TM2D2	-0.537154	5.24197	0.227088	0.99744
MEG3	0.726324	7.37264	0.22712	0.99744
RFXANK	0.590666	3.91492	0.227143	0.99744
RPS6	-0.863554	11.1081	0.227193	0.99744
BRWD3	0.56312	2.4926	0.227307	0.99744
CHST14	-0.895642	4.44254	0.227358	0.99744
PCBP1	-0.638707	8.05865	0.227486	0.99744
HPS3	0.418829	3.90958	0.227491	0.99744
MED22	0.569303	5.28605	0.22758	0.99744
PPP1R13B	0.572838	3.497	0.227636	0.99744
CIRH1A	-0.450878	6.76202	0.227844	0.99744
SEC61A2	-0.553263	3.33563	0.227925	0.99744
F2RL2	-0.629804	2.24762	0.228105	0.99744
LIMD1	0.879907	2.68294	0.228198	0.99744
DNAJC7	-0.661009	6.64093	0.228446	0.99744
SMCR7L	0.375315	5.51434	0.22854	0.99744
FANCL	-0.519085	5.46512	0.228747	0.99744
RPL31	-0.546122	10.777	0.229014	0.99744
SEL1L3	-0.579591	5.68214	0.229036	0.99744
ALDH4A1	0.694611	3.01137	0.22908	0.99744
CYB5R3	-0.576454	7.6757	0.229101	0.99744
SNRPB2	-0.599864	7.85936	0.229121	0.99744
TRMT12	0.444613	4.946	0.229324	0.99744
ANAPC2	0.937158	1.50666	0.229341	0.99744
PFKP	0.556081	7.26785	0.229384	0.99744
VPS37A	-0.53608	3.71582	0.229442	0.99744
MOSPD1	-0.577828	4.82382	0.229617	0.99744
GMEB2	-0.673759	4.96214	0.229649	0.99744
RPS6KA4	0.629861	5.52132	0.229654	0.99744
COMMD10	-0.599783	4.2859	0.229752	0.99744
FBXO2	0.757284	2.91311	0.229754	0.99744
TCF19	0.363732	5.77356	0.229913	0.99744
CLDN14	0.892829	3.10197	0.230215	0.99744
VDAC1	-0.948066	7.99257	0.230269	0.99744
ATP13A3	-0.879919	4.85594	0.230293	0.99744
C1orf52	-0.429433	3.8867	0.230366	0.99744
CHRNB1	-0.83045	2.16989	0.230467	0.99744
ARHGEF10L	-0.670338	3.87914	0.23049	0.99744
DZIP3	0.634794	2.89224	0.230526	0.99744
RNF144A	0.423864	3.16042	0.230531	0.99744
CSNK1G2	-1.19618	6.54498	0.230585	0.99744
FAM193B	-0.993774	3.3621	0.230614	0.99744
MRPL49	-0.94519	7.18168	0.230671	0.99744
LINC00338	-0.646884	2.27256	0.230729	0.99744
HOXB13	0.512545	3.59486	0.230747	0.99744
APPL2	-0.725294	3.87903	0.231221	0.99744
C17orf61	-0.719328	5.78535	0.231289	0.99744
ZNF268	0.53033	4.01323	0.231363	0.99744
GTF2H3	0.553386	3.20561	0.231461	0.99744
MYL5	-1.11098	5.01462	0.231834	0.99744
FAM59B	0.507733	3.93409	0.231864	0.99744
ARMCX1	-0.573882	2.73217	0.232059	0.99744
STK17A	-0.758312	5.22409	0.232324	0.99744
POFUT2	-0.394267	4.96266	0.232357	0.99744
RNF19B	-0.829804	2.6619	0.232379	0.99744
BTBD3	0.578689	2.51151	0.232442	0.99744
SDCCAG3	-0.658487	6.51001	0.232478	0.99744
WDR55	0.468625	7.42897	0.23281	0.99744
SPEG	0.6064	4.95053	0.23281	0.99744
MTHFS	-1.05846	4.3246	0.232837	0.99744
MRPS23	-0.511162	5.94872	0.233057	0.99744
KLHDC8B	0.967791	1.7235	0.233198	0.99744
TMEM106B	-0.807226	5.16291	0.233268	0.99744
TYRO3	0.514035	4.69455	0.233269	0.99744
SLC35B3	-0.618978	2.96013	0.233522	0.99744
AC120194.1	-1.45557	7.13827	0.233576	0.99744
PRDX3	-1.00429	6.0954	0.233581	0.99744
TOB1	-0.892475	2.78174	0.233683	0.99744
CTRL	0.739591	4.82213	0.233774	0.99744
OS9	0.488917	7.2512	0.233812	0.99744
NBPF10	-1.37046	6.35866	0.233821	0.99744
SBF2	-0.571161	3.83919	0.233875	0.99744
CRIPAK	-0.629736	2.54012	0.233879	0.99744
TBC1D13	0.677029	6.37593	0.234351	0.99744
CYP27A1	-0.440318	3.79496	0.234393	0.99744
TRIM59	-0.92372	7.34813	0.234398	0.99744
GOLGA8A	0.590517	4.85128	0.234496	0.99744
TMEM30A	-0.41583	6.57665	0.23455	0.99744
AXIN1	-0.471123	4.59746	0.234567	0.99744
ZMAT2	0.422378	7.51379	0.234709	0.99744
LGALS9	-1.1341	1.60193	0.234909	0.99744
TMEM50B	-0.364203	4.6903	0.234989	0.99744
GALNT6	1.39949	1.72219	0.235026	0.99744
CTSL1	-1.08856	6.53894	0.235089	0.99744
UTP3	-0.521328	5.72453	0.235094	0.99744
DNAJB4	-0.513588	4.85409	0.23511	0.99744
MAPK8IP3	0.779475	3.71584	0.235309	0.99744
RTN2	0.775645	2.32132	0.235661	0.99744
MORF4L1	-1.1578	8.50253	0.235797	0.99744
SYNC	0.378452	6.35769	0.235916	0.99744
ELOVL6	0.466963	5.98949	0.235991	0.99744
MAGOH	-0.657782	6.37439	0.23611	0.99744
ALDH3B1	0.789761	5.06824	0.236574	0.99744
MCM5	0.642837	6.48618	0.236624	0.99744
METRNL	-0.608462	6.57916	0.236674	0.99744
CMTM6	0.578761	7.97098	0.236778	0.99744
SCFD1	-1.06116	4.13684	0.236809	0.99744
LIMA1	-1.24583	7.41851	0.236856	0.99744
FAM122B	0.419522	5.11589	0.236885	0.99744
MRPL47	-0.597047	5.87043	0.236929	0.99744
TAPBPL	0.639403	3.08579	0.236969	0.99744
C6orf225	-0.746489	2.29227	0.237004	0.99744
CECR5	-1.11213	4.81482	0.23708	0.99744
KATNB1	-0.592124	4.20962	0.237149	0.99744
RP1-20B21.4	-2.17575	7.62236	0.237275	0.99744
RAP1A	-0.702798	4.91334	0.237307	0.99744
KMO	-0.540056	2.82691	0.237372	0.99744
ITPR3	-0.705176	5.20174	0.237392	0.99744
GCLM	0.522276	5.70898	0.2374	0.99744
MRPL50	-0.921399	3.0269	0.237425	0.99744
RSL1D1	-1.03117	7.34795	0.237678	0.99744
MTA3	-0.378606	4.21412	0.237759	0.99744
CHMP7	-0.750194	3.75475	0.238019	0.99744
MSMO1	-0.431196	4.93703	0.238158	0.99744
PRC1	-1.16374	6.3695	0.238244	0.99744
DDAH1	0.530644	6.93806	0.238485	0.99744
GFOD1	0.378241	4.849	0.238648	0.99744
TMEM126B	-0.630444	4.49909	0.238661	0.99744
EXT2	-0.360575	5.52437	0.238698	0.99744
ETF1	0.420687	7.26252	0.238704	0.99744
TFAM	-0.969173	6.12239	0.238749	0.99744
TRIM62	-0.759716	2.25605	0.238848	0.99744
ITM2B	-0.557577	5.71637	0.238852	0.99744
PSMG2	-0.654006	4.30053	0.23886	0.99744
PRSS23	-0.81741	8.26035	0.238867	0.99744
HOXB13-AS1	0.487204	3.00938	0.238924	0.99744
SCAMP4	0.668896	5.42877	0.238963	0.99744
CDC42	-0.699996	8.58885	0.239005	0.99744
RSBN1L	-0.727384	2.84998	0.239013	0.99744
CA5B	0.637573	2.06991	0.239297	0.99744
STXBP2	0.868421	3.50802	0.239401	0.99744
XPNPEP3	-0.660765	5.82652	0.239458	0.99744
TMX1	-0.776512	5.41349	0.239459	0.99744
XPO7	0.502249	6.01642	0.239545	0.99744
VMA21	-0.514893	6.90721	0.239677	0.99744
TTC28-AS1	-0.521912	3.1912	0.23973	0.99744
ZNF528	-0.656983	2.87149	0.239869	0.99744
POLR2H	-0.497574	5.84435	0.239954	0.99744
C19orf10	-0.591602	7.94919	0.240006	0.99744
NUS1	-1.0069	4.61278	0.240034	0.99744
PARP2	-0.48084	4.13627	0.24032	0.99744
CRIPT	-0.565179	5.19502	0.240325	0.99744
PRDM8	-0.655651	3.33757	0.24046	0.99744
SETD5	0.433149	6.65388	0.240497	0.99744
KCNG1	-0.679618	4.89623	0.240652	0.99744
BLOC1S1	-0.457025	5.05378	0.240705	0.99744
PPFIBP2	1.01284	1.09798	0.240723	0.99744
NSDHL	0.599965	5.95219	0.240757	0.99744
EIF4G2	-0.600246	10.1736	0.24092	0.99744
CYB5R2	0.607876	4.07818	0.240932	0.99744
ABCB9	0.627568	5.10462	0.240938	0.99744
HCG25	0.440695	3.99553	0.241025	0.99744
KCTD3	-1.03722	3.24753	0.241134	0.99744
CLDN22	-0.530834	3.16621	0.241238	0.99744
PCBP1-AS1	0.504786	3.85361	0.241275	0.99744
DHODH	-0.692743	2.97326	0.241281	0.99744
ELK3	-0.439217	5.55492	0.241303	0.99744
SNHG6	-0.90564	7.6557	0.241305	0.99744
FAM20C	0.711204	6.10835	0.24132	0.99744
PROSER1	-0.547998	3.32461	0.241322	0.99744
SNRNP48	-0.748914	4.51404	0.241332	0.99744
C12orf44	-0.354094	5.82637	0.241387	0.99744
SKP2	-1.13744	6.41275	0.241392	0.99744
SIK3	0.460102	3.86502	0.241462	0.99744
LHPP	0.66535	3.44085	0.241537	0.99744
FAM70A	0.436832	4.24949	0.241631	0.99744
GJC1	0.564324	6.7829	0.241681	0.99744
C9orf86	0.51932	7.53191	0.241852	0.99744
NT5DC3	-0.691296	3.05688	0.241935	0.99744
RP11-867G23.4	-0.443228	7.15453	0.24197	0.99744
CNOT1	0.330885	7.23902	0.242011	0.99744
ATP5B	-0.567378	8.82381	0.242018	0.99744
ADH5	-0.633011	6.25426	0.242099	0.99744
REXO4	0.538551	6.43449	0.242164	0.99744
CANX	0.474544	9.87377	0.242205	0.99744
KITLG	-0.760628	5.48606	0.242249	0.99744
SPAST	-0.689446	3.69288	0.242322	0.99744
DENND1A	0.65338	4.85876	0.242383	0.99744
GPBP1	-0.359104	5.78411	0.242425	0.99744
CAPN10	-0.489157	3.26923	0.242466	0.99744
PSMB2	-0.375133	7.56575	0.242487	0.99744
RFK	-0.562684	5.41054	0.242614	0.99744
VOPP1	-0.640289	7.34823	0.242708	0.99744
NSG1	0.397939	3.38233	0.242774	0.99744
TMEM175	0.864851	4.13696	0.242821	0.99744
COX8A	-0.372832	8.12711	0.242828	0.99744
POLA1	-0.79695	4.66379	0.242854	0.99744
HSPA9	-0.622757	6.44568	0.242875	0.99744
SDC3	-0.498288	4.54624	0.24289	0.99744
FOXF1	0.726636	1.68055	0.242892	0.99744
SCOC	-0.335863	5.70982	0.242958	0.99744
ATG16L1	-0.68851	4.28531	0.242989	0.99744
SOX12	0.586196	6.1964	0.243052	0.99744
EML4	-0.869525	6.53873	0.243063	0.99744
CAPN12	-1.95495	10.0087	0.243082	0.99744
PHACTR4	0.390277	6.19372	0.243112	0.99744
KREMEN2	0.577499	0.741816	0.243126	0.99744
GTF2H5	-1.08749	5.69184	0.243142	0.99744
SLFN13	1.00847	1.78899	0.243225	0.99744
ADAMTSL5	-0.707448	3.70657	0.243237	0.99744
ZNF839	-0.571595	3.48362	0.243305	0.99744
RAPGEF3	0.836411	2.56556	0.243393	0.99744
UCKL1	-1.26748	4.60641	0.243669	0.99744
SCARB1	-0.534173	6.00043	0.243679	0.99744
DRAP1	-1.09108	7.64979	0.243865	0.99744
RP11-356J5.12	-0.512365	4.30519	0.244041	0.99744
MUM1	0.488252	5.46488	0.244047	0.99744
CASP1	-0.917833	4.38011	0.244128	0.99744
ANKRD40	-0.788453	5.46793	0.244153	0.99744
AL353354.1	-0.504273	6.28225	0.244186	0.99744
SARDH	0.483913	3.01887	0.244216	0.99744
MGLL	0.507808	6.96403	0.24426	0.99744
ORAOV1	-0.683187	9.68253	0.244304	0.99744
TGFB1I1	0.462797	6.03994	0.244588	0.99744
RAB1B	-0.438485	7.16537	0.244606	0.99744
RAB24	0.605064	4.56659	0.244756	0.99744
RSPH10B2	-0.73291	2.7935	0.244759	0.99744
PAPOLA	-0.966317	6.99432	0.244951	0.99744
DNLZ	0.541662	6.44648	0.245111	0.99744
TNRC6A	0.318555	6.20029	0.245116	0.99744
MCM2	-1.00247	6.6242	0.2453	0.99744
CACYBP	-0.677122	6.16853	0.245415	0.99744
TPX2	0.528852	8.53201	0.245426	0.99744
HOOK2	0.574046	3.23049	0.245484	0.99744
SOD3	0.765071	3.91023	0.245515	0.99744
CRTC3	-0.595737	4.36091	0.245587	0.99744
RABGGTA	0.609848	4.5018	0.245604	0.99744
RP11-545E17.3	-0.766375	2.61113	0.24575	0.99744
USF2	-0.466565	4.96693	0.245928	0.99744
ARHGEF11	0.506718	2.85961	0.245934	0.99744
CLDN1	-0.746524	3.39278	0.246033	0.99744
TWF1	-0.762209	5.62023	0.246083	0.99744
ADAMTS1	-0.612873	4.45688	0.246178	0.99744
PLEKHG5	0.761875	4.1647	0.246202	0.99744
SYTL4	0.524672	3.68188	0.246365	0.99744
ZNF551	0.866242	1.75729	0.246484	0.99744
ENY2	-0.790801	7.75449	0.246529	0.99744
PCOLCE	0.376071	4.74749	0.246549	0.99744
NPTN	-0.394995	6.31387	0.246668	0.99744
EIF4E2	0.395206	6.55717	0.246676	0.99744
HELZ	-0.634182	4.47223	0.24671	0.99744
DLK2	-0.607619	3.93703	0.246803	0.99744
TTC28	0.639845	2.9312	0.246901	0.99744
MTMR14	0.557918	4.18599	0.24702	0.99744
PFKFB4	0.764549	1.31174	0.247304	0.99744
AIDA	-0.863732	6.08684	0.247309	0.99744
C9orf96	0.75326	4.64584	0.247323	0.99744
POGZ	-0.664948	4.84805	0.247426	0.99744
PGGT1B	-0.642746	3.11333	0.247479	0.99744
C1QBP	-0.962076	6.73606	0.247485	0.99744
KLHL12	-0.771774	5.29848	0.24749	0.99744
C7orf28B	-0.696628	2.84372	0.247502	0.99744
ZNF706	-0.859781	6.076	0.24753	0.99744
ZNF586	0.676402	2.02908	0.24765	0.99744
TXNIP	-1.51804	6.10439	0.247893	0.99744
CHMP1B	-0.762814	3.56227	0.247896	0.99744
SIL1	0.807156	4.3394	0.248034	0.99744
SRP72	0.320175	7.52928	0.24805	0.99744
ATPBD4	-0.771624	2.78955	0.248082	0.99744
TSC22D3	-0.814608	3.6482	0.248113	0.99744
SPECC1L	0.385035	5.32573	0.248192	0.99744
ENDOV	0.580973	4.54259	0.248292	0.99744
RP11-660L16.2	0.659447	3.15049	0.24833	0.99744
SNX17	0.547043	6.42584	0.248426	0.99744
DDB2	0.417363	7.3582	0.248465	0.99744
ZNF175	-0.644392	4.75593	0.248496	0.99744
IFNGR2	-0.706418	4.4401	0.248554	0.99744
HCCS	-0.820793	6.07595	0.248607	0.99744
PSMA2	-0.705118	6.30749	0.248727	0.99744
ARHGAP27	0.434993	4.18336	0.248748	0.99744
AP3S2	0.574916	5.97439	0.248907	0.99744
C3orf21	0.682004	2.15253	0.248915	0.99744
C15orf52	0.502232	5.26761	0.249112	0.99744
R3HDM2	-0.734245	3.62709	0.249162	0.99744
KATNAL1	-0.598462	3.60577	0.249233	0.99744
OLFML3	-0.694018	1.47686	0.249413	0.99744
RP11-156E6.1	-0.571064	2.90213	0.249452	0.99744
ANKRD6	0.62283	2.17703	0.249684	0.99744
GNG10	-0.498998	7.11036	0.249809	0.99744
EIF4H	-0.751647	6.56748	0.249884	0.99744
CHRAC1	-0.941613	6.41258	0.249899	0.99744
BMS1	-0.871323	6.21513	0.249913	0.99744
FAM207A	0.640382	5.75197	0.250034	0.99744
HOXC9	0.504202	2.43013	0.250139	0.99744
SECISBP2L	0.450519	3.97979	0.250182	0.99744
C3orf75	0.456309	4.9194	0.250205	0.99744
C6orf106	0.372346	6.56766	0.250206	0.99744
CTD-2651B20.1	0.70135	1.6162	0.250556	0.99744
TSTD2	-0.577571	4.18438	0.250743	0.99744
MYCBP2	0.717627	4.60318	0.250887	0.99744
SPRYD3	0.555244	4.9103	0.250899	0.99744
MAFG	-0.575502	5.29198	0.251128	0.99744
NUDCD3	0.656267	6.04975	0.251134	0.99744
SRP19	-0.541921	5.34815	0.251378	0.99744
CAP2	-0.918631	2.99857	0.251432	0.99744
C19orf2	-1.33925	6.00605	0.251599	0.99744
EFNA3	-0.780824	1.74701	0.251633	0.99744
CD177	0.779436	1.22016	0.251798	0.99744
GOLGA3	-0.72339	6.51826	0.25182	0.99744
ZBTB7A	0.548016	6.64212	0.251905	0.99744
C1orf63	-1.09076	4.57392	0.252022	0.99744
NOP14	0.409484	7.07483	0.252042	0.99744
RP11-689N19.3	0.462619	5.10072	0.252273	0.99744
B4GALT4	-0.666797	3.99447	0.252394	0.99744
RP11-18C24.6	0.68399	2.4403	0.252444	0.99744
TRAF2	0.483046	4.609	0.252472	0.99744
PSME2	0.500134	7.5358	0.252504	0.99744
SERHL2	0.697716	2.0983	0.252613	0.99744
CHFR	0.523843	2.91349	0.252777	0.99744
ST3GAL4	0.621732	2.94387	0.252993	0.99744
IMPDH1	0.498977	5.31496	0.253012	0.99744
PLAGL2	0.370686	4.13854	0.253344	0.99744
AP001318.3	0.795765	1.59083	0.253454	0.99744
PLIN3	0.615229	8.61572	0.25363	0.99744
C4orf10	0.39495	6.40439	0.253754	0.99744
PEAK1	0.432538	5.64065	0.253783	0.99744
C17orf75	-0.879757	2.92541	0.253936	0.99744
TAZ	0.560933	4.92526	0.253945	0.99744
RP11-111K18.1	-0.856953	5.44934	0.253985	0.99744
HSD17B14	0.818945	1.72717	0.254096	0.99744
IGHMBP2	-0.556476	3.27855	0.254115	0.99744
SLK	-0.746216	5.60711	0.254115	0.99744
PPCS	0.346365	5.30058	0.254141	0.99744
CTD-2263F21.1	0.428976	4.01353	0.25419	0.99744
C16orf80	-0.757326	4.81778	0.254234	0.99744
VPS16	0.453889	5.11625	0.254447	0.99744
DCTPP1	-0.370234	6.4595	0.254464	0.99744
LYRM7	0.360073	5.44988	0.254496	0.99744
OSGIN1	0.804405	2.68788	0.25456	0.99744
CNNM4	-1.05779	3.12305	0.254624	0.99744
ZNF674	0.668103	1.36146	0.254683	0.99744
NFYB	-0.307059	5.32285	0.254724	0.99744
SPSB2	0.509785	3.1687	0.254857	0.99744
CCDC47	0.399488	6.13141	0.255038	0.99744
DUSP4	0.341954	4.36684	0.255089	0.99744
TMED8	0.477876	4.55084	0.255129	0.99744
PODXL	-1.03799	5.67904	0.255663	0.99744
PRDX5	0.616629	6.94635	0.256006	0.99744
PGR	-0.760243	1.42494	0.256028	0.99744
TMEM177	0.520027	3.87842	0.256043	0.99744
PPIF	-0.595735	7.60008	0.256051	0.99744
ASF1B	-0.683441	6.78024	0.256147	0.99744
C11orf84	-0.836526	4.24284	0.256387	0.99744
LARP6	-0.479205	5.67874	0.256428	0.99744
CPM	0.644236	2.9963	0.256444	0.99744
DCAF7	0.386988	6.63355	0.256562	0.99744
TGFA	0.55487	4.58705	0.256629	0.99744
THTPA	0.447875	4.33752	0.256639	0.99744
SNRPA	0.622943	6.59387	0.25678	0.99744
ZNF394	-0.429117	3.02796	0.256868	0.99744
SERPINE1	-0.962224	9.10042	0.256884	0.99744
SSH2	-0.426847	4.34244	0.257058	0.99744
DNAJC30	0.721493	3.11622	0.257081	0.99744
TMSB10	-0.531359	12.8435	0.257112	0.99744
ERP29	0.442142	7.22797	0.257114	0.99744
RBM45	0.447945	2.39856	0.257174	0.99744
SRPR	-0.991243	6.11789	0.257241	0.99744
DNM1L	0.374278	5.65009	0.257244	0.99744
LIMK1	0.433849	4.72258	0.257367	0.99744
BRP44	-0.475914	5.16128	0.257447	0.99744
MAP1A	0.549294	6.63593	0.257715	0.99744
PSMB1	-0.494968	8.20735	0.257793	0.99744
ANKRD18A	1.46807	1.66866	0.257793	0.99744
DOT1L	0.480726	4.26839	0.257813	0.99744
NCK1	-0.697245	2.89701	0.257851	0.99744
FBLIM1	0.432697	6.15547	0.257961	0.99744
APOBEC3C	0.704302	6.15698	0.258013	0.99744
CCNA1	-0.910805	0.853351	0.258039	0.99744
GTF2A1	-0.709892	3.95912	0.258235	0.99744
ATAD3B	0.770927	4.10884	0.258276	0.99744
CTC-308K20.1	1.07014	1.41121	0.258302	0.99744
RPL26L1	-0.548187	5.33635	0.258334	0.99744
BCL9	-0.545214	3.51372	0.258509	0.99744
RAMP1	0.825306	4.01307	0.258611	0.99744
HDDC2	-0.374115	4.55461	0.258763	0.99744
CBX4	0.400757	6.7729	0.258783	0.99744
TRAPPC2	-0.558614	3.46581	0.258807	0.99744
AP000695.4	0.845756	3.07332	0.25896	0.99744
MED21	-0.489102	4.29682	0.259058	0.99744
USP45	-0.60405	2.04058	0.259083	0.99744
FBXO3	-0.64017	4.82381	0.259105	0.99744
UHRF2	-0.747331	5.27421	0.259334	0.99744
PROCR	-0.573552	4.68358	0.259467	0.99744
BNIP3	0.487314	4.93937	0.259502	0.99744
ABCF2	-0.495933	5.29085	0.259742	0.99744
KIF14	-0.454646	4.15339	0.259904	0.99744
RP11-197N18.4	0.609098	5.06954	0.259973	0.99744
DSN1	-0.61068	6.3832	0.259981	0.99744
MINPP1	-0.593211	4.67234	0.260022	0.99744
PYCR2	-0.99634	5.20206	0.260032	0.99744
PRKCH	0.695355	2.12759	0.260076	0.99744
PIF1	0.636205	4.93223	0.260101	0.99744
GS1-251I9.4	-0.590213	4.45077	0.260194	0.99744
ME2	-0.566694	3.10045	0.26028	0.99744
XRCC2	0.869169	2.42819	0.260306	0.99744
C9orf80	-0.60486	3.04327	0.260366	0.99744
MAPRE1	-0.892701	7.20451	0.260442	0.99744
TEN1	0.776957	4.19805	0.260515	0.99744
ADK	-0.466322	6.37189	0.260616	0.99744
ATP2A1	0.825051	3.23909	0.260661	0.99744
TRAF3IP2	-0.541543	2.33463	0.260712	0.99744
ZNF224	0.988346	1.64105	0.260782	0.99744
ATP5F1	-0.487693	7.26175	0.260797	0.99744
GBE1	-0.659074	5.81042	0.26096	0.99744
RP11-184D12.1	0.763852	3.24471	0.261173	0.99744
VAPA	-0.575272	6.70575	0.261193	0.99744
TAB2	-0.642419	5.26605	0.26128	0.99744
AAGAB	-0.464339	5.69265	0.261368	0.99744
RNF121	0.532188	5.09056	0.261509	0.99744
NCBP1	0.308512	5.92281	0.261515	0.99744
PCDH1	0.63741	6.99974	0.26159	0.99744
STK16	0.408579	5.43926	0.261592	0.99744
SLC3A2	-0.5917	7.25628	0.261616	0.99744
RP11-59H1.3	-0.713014	4.80313	0.261646	0.99744
ERAP1	-0.652129	4.9305	0.261678	0.99744
TSFM	-0.803478	5.52732	0.261782	0.99744
AP1S3	1.10198	5.17968	0.261892	0.99744
FBL	0.62502	8.80301	0.261999	0.99744
ARL5B	-0.693981	2.4538	0.262079	0.99744
ATG9A	0.522299	6.18862	0.262295	0.99744
TPRKB	-0.667503	6.10231	0.262467	0.99744
C20orf7	-0.504123	2.92993	0.262532	0.99744
MEF2BNB-MEF2B	0.782089	2.71304	0.26257	0.99744
DDI2	0.327245	4.82998	0.262808	0.99744
TSEN2	0.548336	2.7842	0.262941	0.99744
SLC25A11	0.630397	6.30483	0.263038	0.99744
HPS1	0.481149	5.88133	0.263214	0.99744
PLCE1	0.661195	3.82899	0.263277	0.99744
HEATR1	0.324585	5.73349	0.263316	0.99744
RAB5B	-0.437868	6.10734	0.263318	0.99744
SEC14L2	0.841498	4.0501	0.263368	0.99744
ZNF584	0.529827	2.49655	0.263518	0.99744
BSG	-0.423618	5.84567	0.263523	0.99744
PHKB	0.446877	5.33158	0.263802	0.99744
GTF3C6	-0.655373	5.06805	0.263836	0.99744
MTHFD1L	0.355226	5.59551	0.263926	0.99744
PSMC3IP	-0.587606	4.18797	0.263991	0.99744
MAPK7	-1.07777	5.47497	0.264148	0.99744
ZNF142	0.561164	3.28324	0.26419	0.99744
RWDD1	-1.21684	5.61784	0.26426	0.99744
NEGR1	-0.672643	2.49397	0.26431	0.99744
ABHD8	0.82214	3.46904	0.264344	0.99744
2002-03-01	-0.573108	4.31009	0.264369	0.99744
METAP1D	0.650457	2.51374	0.264403	0.99744
EFEMP1	-0.526309	7.80698	0.264447	0.99744
OSTM1	0.493897	4.79275	0.264487	0.99744
PIM3	-0.887237	6.6226	0.264518	0.99744
DYNLRB1	-0.304418	7.90089	0.264525	0.99744
CHTF8	0.633599	6.96511	0.264531	0.99744
PFKFB3	-0.686689	5.09256	0.26475	0.99744
OPN3	-0.522403	2.81808	0.265082	0.99744
ZBTB34	-0.603888	2.48961	0.265216	0.99744
EEF2	0.470728	10.0375	0.265636	0.99744
ZNF672	0.605959	3.58633	0.265746	0.99744
AL121758.1	-0.919308	6.53971	0.265937	0.99744
RP4-564F22.2	-0.376617	5.6549	0.265997	0.99744
RP11-295G20.2	-0.608068	2.99412	0.26621	0.99744
BCL2L1	0.663613	7.04589	0.266352	0.99744
SELS	-0.72242	5.75626	0.266354	0.99744
DNAJC25-GNG10	-0.485634	7.13806	0.266411	0.99744
SUB1	-0.42105	8.66391	0.266419	0.99744
STYXL1	0.746734	4.96604	0.266474	0.99744
PTAR1	-0.529193	4.48523	0.2665	0.99744
PRMT7	0.739238	2.96846	0.266551	0.99744
MRPS18C	-0.486809	6.13132	0.266555	0.99744
BRSK1	0.884455	1.38103	0.266573	0.99744
PDZD7	-0.832568	2.75254	0.266669	0.99744
SDHD	-0.941062	4.18189	0.26668	0.99744
NDUFB5	-0.682025	5.34773	0.266837	0.99744
SGCD	0.633592	1.72327	0.267105	0.99744
EAF1	-0.707701	3.90019	0.267107	0.99744
ATXN3	-0.40264	3.70344	0.267177	0.99744
EIF5A	-0.336395	7.29636	0.267308	0.99744
MELK	-0.559602	4.61736	0.267383	0.99744
TMEM194A	-0.787906	3.52718	0.267384	0.99744
PISD	-0.5945	4.30408	0.267577	0.99744
VAV2	-0.608721	6.26842	0.267723	0.99744
PDGFA	0.407985	4.42348	0.267746	0.99744
PPCDC	0.497327	2.03639	0.267762	0.99744
FAM108B1	0.431313	3.11657	0.267778	0.99744
EXD3	0.870869	0.965226	0.267898	0.99744
CLCN6	-0.701179	2.82107	0.267986	0.99744
EIF2S3	-0.44454	6.65647	0.267995	0.99744
TBCA	-0.881878	7.89607	0.268081	0.99744
CASZ1	0.64551	1.89216	0.2681	0.99744
IQCK	0.53428	4.39134	0.268114	0.99744
SMYD2	-0.730734	5.16127	0.268351	0.99744
MLEC	0.410746	7.86932	0.268396	0.99744
APOO	-0.366508	4.04022	0.268433	0.99744
MTX2	-1.02032	3.70458	0.268536	0.99744
RNF166	-0.958767	5.93406	0.268563	0.99744
COQ10B	-0.635045	3.52016	0.26873	0.99744
YWHAE	-0.951562	9.48205	0.268955	0.99744
ACTN4	-0.708323	10.549	0.268963	0.99744
BICD1	0.600791	3.03973	0.269194	0.99744
GLE1	-0.977839	7.07251	0.269226	0.99744
ADAM33	-0.960057	1.67353	0.269247	0.99744
SRXN1	-0.915066	6.54309	0.269346	0.99744
RP5-1187M17.7	0.894135	1.71946	0.26937	0.99744
TMEM99	-0.830368	3.58341	0.269379	0.99744
WDFY2	-0.508966	1.78656	0.269469	0.99744
ZMIZ2	0.456642	4.90829	0.269521	0.99744
TPCN2	0.476822	5.33984	0.26953	0.99744
NAV1	0.370595	6.51601	0.269549	0.99744
SMNDC1	-0.727045	5.26704	0.269612	0.99744
IL10RB	0.451498	5.09845	0.269661	0.99744
AC003665.1	0.808889	0.570101	0.269694	0.99744
GLT8D1	-0.444418	4.428	0.269794	0.99744
CCDC73	-1.1663	7.33859	0.26985	0.99744
AUH	-0.812454	2.4863	0.270293	0.99744
OCRL	-1.20755	4.68301	0.270303	0.99744
CABLES1	0.4251	5.24162	0.270314	0.99744
ABHD6	-0.426378	3.02155	0.270326	0.99744
C22orf25	0.543572	5.09263	0.270582	0.99744
HTATIP2	-0.354734	5.52381	0.270583	0.99744
C9orf95	-0.575747	2.98131	0.270787	0.99744
SDPR	-0.614296	5.1325	0.270931	0.99744
CTBP1	-0.660896	7.45357	0.2715	0.99744
C15orf63	-0.580195	6.03116	0.271549	0.99744
SRSF1	-0.771326	7.56453	0.271691	0.99744
CYB5R1	0.388188	5.773	0.271696	0.99744
COMT	-0.967445	6.50897	0.271714	0.99744
SMG8	-0.697413	4.62109	0.27173	0.99744
TUBB4B	0.574154	9.80248	0.271816	0.99744
POLR1D	-0.413364	5.03431	0.271925	0.99744
PSKH1	0.519462	5.52535	0.272098	0.99744
TCF7L1	-0.937734	5.48171	0.272209	0.99744
GOLPH3L	-0.434568	4.30704	0.272258	0.99744
MRPS14	-0.642182	3.29465	0.272354	0.99744
PLEKHG2	0.476983	3.58956	0.272364	0.99744
KDM2B	0.421326	4.90411	0.272441	0.99744
LENG8	-0.741236	3.96845	0.272468	0.99744
PRKCZ	0.459014	5.80972	0.2725	0.99744
KIAA0226	0.41044	4.95149	0.272501	0.99744
MNS1	0.610509	2.61457	0.272524	0.99744
CTNND1	-1.23775	6.67696	0.272668	0.99744
RARS2	-0.417161	4.42175	0.27275	0.99744
UQCRC2	-0.443098	6.75471	0.272778	0.99744
C22orf15	0.625502	4.47106	0.27292	0.99744
BIRC3	0.703466	3.28825	0.273039	0.99744
ANKRD46	0.745577	2.79513	0.273078	0.99744
PPFIBP1	-0.650995	6.39902	0.273139	0.99744
LENG9	-0.775175	3.90099	0.273205	0.99744
DAG1	-0.507869	5.58722	0.273206	0.99744
SPAG1	-0.466625	5.02451	0.27335	0.99744
DPY30	-0.602185	6.15903	0.273424	0.99744
DEXI	-0.513631	5.3497	0.273547	0.99744
COQ2	-0.784598	5.74464	0.273632	0.99744
RP11-360L9.7	-0.564513	3.22988	0.273893	0.99744
SAT1	-0.451701	6.67663	0.274076	0.99744
FAT1	-1.11255	3.66659	0.274224	0.99744
BCHE	-0.826302	3.18432	0.274269	0.99744
VCP	-0.3472	8.60248	0.274344	0.99744
CDKN1A	0.349879	7.87166	0.274364	0.99744
C19orf29	-0.487282	4.09134	0.274389	0.99744
LONP2	0.552087	5.8562	0.274415	0.99744
ACADS	0.710959	4.1891	0.274476	0.99744
AP1AR	-0.943596	2.81317	0.274501	0.99744
MT-CO2	-0.885959	12.193	0.274516	0.99744
NAV2-AS1	0.85456	6.00892	0.274526	0.99744
CDC45	-0.453828	4.6083	0.274721	0.99744
RILPL2	-0.564204	3.69119	0.274829	0.99744
LRP5	-0.441888	2.6126	0.27483	0.99744
C17orf62	0.613951	5.05348	0.274892	0.99744
OBSL1	0.474161	5.56795	0.274901	0.99744
TMEM70	-0.415742	5.66761	0.274972	0.99744
TRIM22	-0.372973	4.87489	0.275018	0.99744
FADS1	0.342362	7.87491	0.2751	0.99744
RPL7A	-0.528815	10.6066	0.275108	0.99744
PRG4	-0.80039	2.64271	0.275138	0.99744
ZNF788	0.476536	3.41542	0.275174	0.99744
ILVBL	0.599972	3.72394	0.275287	0.99744
C8orf44	-0.902113	1.69059	0.275309	0.99744
TMED1	0.639285	4.25796	0.275342	0.99744
ERMP1	-0.417029	2.94109	0.275368	0.99744
TXNDC5	-0.638331	4.98733	0.275466	0.99744
FAM64A	-0.617703	4.95492	0.275468	0.99744
TUBGCP3	-0.480449	5.63441	0.275492	0.99744
RRNAD1	-0.693835	2.39259	0.275541	0.99744
SEC24B	-0.623044	3.02693	0.275598	0.99744
ROBO3	-0.845067	4.40194	0.275646	0.99744
KIAA1737	-0.669825	2.2065	0.275773	0.99744
CEP250	0.524317	6.04571	0.275835	0.99744
ZNF354B	-0.601315	1.60898	0.275941	0.99744
ADM2	-0.74431	1.0934	0.275959	0.99744
MRPL53	-0.346538	6.1173	0.276007	0.99744
ZCCHC3	-0.457685	4.2613	0.276024	0.99744
RP11-712L6.5	0.64496	0.976921	0.276066	0.99744
RP11-849H4.2	0.661117	2.1742	0.276114	0.99744
MEF2B	0.762252	2.70978	0.27615	0.99744
TSG101	-0.372345	4.5177	0.276199	0.99744
SLC25A22	-0.761234	5.20548	0.276274	0.99744
LTV1	-0.947624	4.87049	0.276653	0.99744
FTO	-0.638935	5.18632	0.276688	0.99744
AKAP12	0.390142	5.10916	0.276794	0.99744
ESR1	0.63381	1.98505	0.276831	0.99744
TXNDC12	-0.70326	4.9439	0.27689	0.99744
CTDP1	-0.585044	3.68427	0.276903	0.99744
MKRN1	-0.519517	4.03845	0.276997	0.99744
[truncated: 9,035 more rows]
