# Supplementary material for: Identification of resistance mechanisms to small-molecule inhibition of TEAD-regulated transcription
Source: EMBO Rep. 2024 Aug 5;25(9):14. doi: 10.1038/s44319-024-00217-3 (PMC11387499; doi:10.1038/s44319-024-00217-3)
Supplement: Supplementary file 8 — Source data Fig. 1 [file 44319_2024_217_MOESM8_ESM.zip]

Archive with 46 entries (41 files):
- Figure 1/
- __MACOSX/._Figure 1
- Figure 1/.DS_Store
- __MACOSX/Figure 1/._.DS_Store
- Figure 1/1A/
- __MACOSX/Figure 1/._1A
- Figure 1/1I/
- __MACOSX/Figure 1/._1I
- Figure 1/1B/
- __MACOSX/Figure 1/._1B
- Figure 1/1C/
- __MACOSX/Figure 1/._1C
- Figure 1/1A/.DS_Store
- __MACOSX/Figure 1/1A/._.DS_Store
- Figure 1/1A/Figure 1A.csv
- __MACOSX/Figure 1/1A/._Figure 1A.csv
- Figure 1/1I/western pERK.tif
- __MACOSX/Figure 1/1I/._western pERK.tif
- Figure 1/1I/.DS_Store
- __MACOSX/Figure 1/1I/._.DS_Store
- Figure 1/1I/western RPS6 240_244.tif
- __MACOSX/Figure 1/1I/._western RPS6 240_244.tif
- Figure 1/1I/western RPS6.tif
- __MACOSX/Figure 1/1I/._western RPS6.tif
- Figure 1/1I/western actin.tif
- __MACOSX/Figure 1/1I/._western actin.tif
- Figure 1/1I/western Akt.tif
- __MACOSX/Figure 1/1I/._western Akt.tif
- Figure 1/1I/western ERK.tif
- __MACOSX/Figure 1/1I/._western ERK.tif
- Figure 1/1I/western RPS6 235_236.tif
- __MACOSX/Figure 1/1I/._western RPS6 235_236.tif
- Figure 1/1I/western pAkt.tif
- __MACOSX/Figure 1/1I/._western pAkt.tif
- Figure 1/1B/.DS_Store
- __MACOSX/Figure 1/1B/._.DS_Store
- Figure 1/1B/Figure 1B.csv
- __MACOSX/Figure 1/1B/._Figure 1B.csv
- Figure 1/1C/western Tubulin.tif
- __MACOSX/Figure 1/1C/._western Tubulin.tif
- Figure 1/1C/.DS_Store
- __MACOSX/Figure 1/1C/._.DS_Store
- Figure 1/1C/western CYR61.tif
- __MACOSX/Figure 1/1C/._western CYR61.tif
- Figure 1/1C/western AXL.tif
- __MACOSX/Figure 1/1C/._western AXL.tif
