# Supplementary material for: Identification of resistance mechanisms to small-molecule inhibition of TEAD-regulated transcription
Source: EMBO Rep. 2024 Aug 5;25(9):14. doi: 10.1038/s44319-024-00217-3 (PMC11387499; doi:10.1038/s44319-024-00217-3)
Supplement: Supplementary file 8 — Source data Fig. 1 [file 44319_2024_217_MOESM8_ESM.zip › Figure 1/1A/Figure 1A.csv]

VT107 (nM)	H2052	H2052	H2052	H2052	H2052	H2052	H2052	H2052	H2052	H2052	H2052	H2052	H226	H226	H226	H226	H226	H226	H226	H226	H226	H226	H226	H226
0	1	1	1	1	1	1	1	1	1	1	1	1	1	1	1	1	1	1	1	1	1	1	1	1
10	0.896866	0.677864	0.574354	0.632172	0.415323	0.949328	0.488113	0.53377	0.415323	0.949328	0.488113	0.53377	0.941964	0.697795	0.604457	0.99262	0.797048	1.006518	1.044968	0.782564	0.819556	0.609845	0.668919	1.034996
34.7	0.371082	0.359173	0.430988	0.42418	0.215323	0.24819	0.464339	0.39082	0.215323	0.24819	0.464339	0.39082	0.598214	0.534371	0.635097	0.773063	0.5	0.629423	0.69379	0.624615	0.659556	0.680948	0.563345	0.829396
120	0.357937	0.291128	0.368655	0.438525	0.256452	0.388831	0.347697	0.298361	0.256452	0.388831	0.347697	0.298361	0.502976	0.511025	0.428969	0.918819	0.480627	0.632216	0.655246	0.595897	0.543111	0.397448	0.570101	0.498688
416	0.445905	0.232558	0.305432	0.308402	0.208065	0.236815	0.216939	0.241311	0.208065	0.236815	0.216939	0.241311	0.40625	0.306096	0.427577	0.592251	0.356089	0.484171	0.512848	0.46359	0.477333	0.478578	0.313345	0.385827
1440	0.329626	0.27907	0.331256	0.326844	0.145161	0.416753	0.245171	0.237377	0.145161	0.416753	0.245171	0.237377	0.357143	0.390402	0.320334	0.50369	0.436347	0.363128	0.563169	0.38359	0.376889	0.407475	0.436655	0.538058
5000	0.249747	0.307494	0.277827	0.38832	0.157258	0.249224	0.231055	0.196066	0.157258	0.249224	0.231055	0.196066	0.409226	0.417639	0.399721	0.381919	0.397601	0.324953	0.40257	0.436923	0.480889	0.368277	0.434966	0.343832
