# Supplementary material for: Identification of resistance mechanisms to small-molecule inhibition of TEAD-regulated transcription
Source: EMBO Rep. 2024 Aug 5;25(9):14. doi: 10.1038/s44319-024-00217-3 (PMC11387499; doi:10.1038/s44319-024-00217-3)
Supplement: Supplementary file 8 — Source data Fig. 1 [file 44319_2024_217_MOESM8_ESM.zip › Figure 1/1B/Figure 1B.csv]

VT107 (nM)	H2052	H226
0	1	1
20	0.453605	0.589539
30	0.38445		[30,75]nm not tested for H226
75	0.339276
100	0.283129	0.336203
500	0.300426	0.296886
750	0.289782	0.286741
1000	0.252794	0.229142
