# Supplementary material for: Identification of resistance mechanisms to small-molecule inhibition of TEAD-regulated transcription
Source: EMBO Rep. 2024 Aug 5;25(9):14. doi: 10.1038/s44319-024-00217-3 (PMC11387499; doi:10.1038/s44319-024-00217-3)
Supplement: Supplementary file 9 — Source data Fig. 3 [file 44319_2024_217_MOESM9_ESM.zip]

Archive with 67 entries (62 files):
- Figure 3/
- Figure 3/3E/
- Figure 3/3D/
- Figure 3/.DS_Store
- __MACOSX/Figure 3/._.DS_Store
- Figure 3/3F/
- Figure 3/3G/
- Figure 3/3E/western H2052 pSTAT3.tif
- __MACOSX/Figure 3/3E/._western H2052 pSTAT3.tif
- Figure 3/3E/.DS_Store
- __MACOSX/Figure 3/3E/._.DS_Store
- Figure 3/3E/western H2052 Tubulin.tif
- __MACOSX/Figure 3/3E/._western H2052 Tubulin.tif
- Figure 3/3E/western H226 211H pSTAT3.tif
- __MACOSX/Figure 3/3E/._western H226 211H pSTAT3.tif
- Figure 3/3E/western H226 STAT3.tif
- __MACOSX/Figure 3/3E/._western H226 STAT3.tif
- Figure 3/3E/western H226 211H Tubulin.tif
- __MACOSX/Figure 3/3E/._western H226 211H Tubulin.tif
- Figure 3/3E/western 211H STAT3.tif
- __MACOSX/Figure 3/3E/._western 211H STAT3.tif
- Figure 3/3E/western H2052 STAT3.tif
- __MACOSX/Figure 3/3E/._western H2052 STAT3.tif
- Figure 3/3D/.DS_Store
- __MACOSX/Figure 3/3D/._.DS_Store
- Figure 3/3D/western H2052 Tubulin.tif
- __MACOSX/Figure 3/3D/._western H2052 Tubulin.tif
- Figure 3/3D/western H2052 VGLL4.tif
- __MACOSX/Figure 3/3D/._western H2052 VGLL4.tif
- Figure 3/3D/western H226 211H Tubulin.tif
- __MACOSX/Figure 3/3D/._western H226 211H Tubulin.tif
- Figure 3/3D/western H226 211H NF1 and loading control.tif
- __MACOSX/Figure 3/3D/._western H226 211H NF1 and loading control.tif
- Figure 3/3D/western 211H VGLL4.tif
- __MACOSX/Figure 3/3D/._western 211H VGLL4.tif
- Figure 3/3D/western H2052 NF1 and loading control.tif
- __MACOSX/Figure 3/3D/._western H2052 NF1 and loading control.tif
- Figure 3/3D/western H226 VGLL4.tif
- __MACOSX/Figure 3/3D/._western H226 VGLL4.tif
- Figure 3/3F/western H2052 loading control.tif
- __MACOSX/Figure 3/3F/._western H2052 loading control.tif
- Figure 3/3F/.DS_Store
- __MACOSX/Figure 3/3F/._.DS_Store
- Figure 3/3F/western H2052 pMEK.tif
- __MACOSX/Figure 3/3F/._western H2052 pMEK.tif
- Figure 3/3F/western H2052 pERK.tif
- __MACOSX/Figure 3/3F/._western H2052 pERK.tif
- Figure 3/3F/western H226 211H MEK.tif
- __MACOSX/Figure 3/3F/._western H226 211H MEK.tif
- Figure 3/3F/western H226 211H ERK.tif
- __MACOSX/Figure 3/3F/._western H226 211H ERK.tif
- Figure 3/3F/western H2052 MEK.tif
- __MACOSX/Figure 3/3F/._western H2052 MEK.tif
- Figure 3/3F/western H2052 ERK.tif
- __MACOSX/Figure 3/3F/._western H2052 ERK.tif
- Figure 3/3F/western H226 211H loading control.tif
- __MACOSX/Figure 3/3F/._western H226 211H loading control.tif
- Figure 3/3F/western H226 211H pERK.tif
- __MACOSX/Figure 3/3F/._western H226 211H pERK.tif
- Figure 3/3F/western H226 211H pMEK.tif
- __MACOSX/Figure 3/3F/._western H226 211H pMEK.tif
- Figure 3/3G/3G_sgNF1.csv
- __MACOSX/Figure 3/3G/._3G_sgNF1.csv
- Figure 3/3G/3G_sgSOCS3.csv
- __MACOSX/Figure 3/3G/._3G_sgSOCS3.csv
- Figure 3/3G/3G_sgVGLL4.csv
- __MACOSX/Figure 3/3G/._3G_sgVGLL4.csv
