# Supplementary material for: Identification of resistance mechanisms to small-molecule inhibition of TEAD-regulated transcription
Source: EMBO Rep. 2024 Aug 5;25(9):14. doi: 10.1038/s44319-024-00217-3 (PMC11387499; doi:10.1038/s44319-024-00217-3)
Supplement: Supplementary file 9 — Source data Fig. 3 [file 44319_2024_217_MOESM9_ESM.zip › Figure 3/3G/3G_sgNF1.csv]

	Cas9 (control)	Cas9 (control)	Cas9 (control)	sgNF1-1	sgNF1-1	sgNF1-1	sgNF1-2	sgNF1-2	sgNF1-2
H2052	0.520105	0.440079	0.481452	0.68091698	0.702597	0.902156	0.66674	0.787786	0.788649
H226	0.379262	0.36762	0.349148	0.500476	0.718785	0.540012	0.61052	0.61679	0.665819
MSTO-211H	0.369651	0.326305	0.348148	0.56412	0.469483	0.488536	0.519011	0.556869	0.478111
