# Supplementary material for: Identification of resistance mechanisms to small-molecule inhibition of TEAD-regulated transcription
Source: EMBO Rep. 2024 Aug 5;25(9):14. doi: 10.1038/s44319-024-00217-3 (PMC11387499; doi:10.1038/s44319-024-00217-3)
Supplement: Supplementary file 9 — Source data Fig. 3 [file 44319_2024_217_MOESM9_ESM.zip › Figure 3/3G/3G_sgSOCS3.csv]

	Cas9 (control)	Cas9 (control)	Cas9 (control)	sgSOCS3-1	sgSOCS3-1	sgSOCS3-1	sgSOCS3-2	sgSOCS3-2	sgSOCS3-2
H2052	0.520105	0.440079	0.481452	0.788039	0.826055	0.898577	0.80137	0.846314	0.72252
H226	0.379262	0.36762	0.349148	0.942783	0.829191	0.727395	0.936533	0.710615	0.607056
MSTO-211H	0.446855	0.446855	0.393388	0.576002	0.594485	0.520901	0.513723	0.620226	0.509198
