# Supplementary material for: Identification of resistance mechanisms to small-molecule inhibition of TEAD-regulated transcription
Source: EMBO Rep. 2024 Aug 5;25(9):14. doi: 10.1038/s44319-024-00217-3 (PMC11387499; doi:10.1038/s44319-024-00217-3)
Supplement: Supplementary file 9 — Source data Fig. 3 [file 44319_2024_217_MOESM9_ESM.zip › Figure 3/3G/3G_sgVGLL4.csv]

	Cas9 (control)	Cas9 (control)	Cas9 (control)	sgVGLL4-1	sgVGLL4-1	sgVGLL4-1	sgVGLL4-2	sgVGLL4-2	sgVGLL4-2
H2052	0.3882	0.423707	0.320161	0.572692	0.501326	0.399371	0.704167	0.671631	0.810268
H226	0.379262	0.36762	0.349148	0.51627	0.455314	0.451938	0.503899	0.518977	0.419165
MSTO-211H	0.47841	0.494916	0.491569	0.701705	0.584714	0.719156	0.650705	0.597205	0.767032
