# Supplementary material for: Identification of resistance mechanisms to small-molecule inhibition of TEAD-regulated transcription
Source: EMBO Rep. 2024 Aug 5;25(9):14. doi: 10.1038/s44319-024-00217-3 (PMC11387499; doi:10.1038/s44319-024-00217-3)
Supplement: Supplementary file 10 — Source data Fig. 6 [file 44319_2024_217_MOESM10_ESM.zip]

Archive with 15 entries (10 files):
- Figure 6/
- Figure 6/6A/
- Figure 6/.DS_Store
- __MACOSX/Figure 6/._.DS_Store
- Figure 6/6B/
- Figure 6/6D/
- Figure 6/6C/
- Figure 6/6A/Figure 6A.csv
- __MACOSX/Figure 6/6A/._Figure 6A.csv
- Figure 6/6B/Figure 6B.csv
- __MACOSX/Figure 6/6B/._Figure 6B.csv
- Figure 6/6D/Figure 6D.csv
- __MACOSX/Figure 6/6D/._Figure 6D.csv
- Figure 6/6C/Figure 6C.csv
- __MACOSX/Figure 6/6C/._Figure 6C.csv
