# Supplementary material for: Identification of resistance mechanisms to small-molecule inhibition of TEAD-regulated transcription
Source: EMBO Rep. 2024 Aug 5;25(9):14. doi: 10.1038/s44319-024-00217-3 (PMC11387499; doi:10.1038/s44319-024-00217-3)
Supplement: Supplementary file 10 — Source data Fig. 6 [file 44319_2024_217_MOESM10_ESM.zip › Figure 6/6A/Figure 6A.csv]

Days	Vehicle	Vehicle	Vehicle	Vehicle	Vehicle	Vehicle	Vehicle	Vehicle	VT108 (30mg/kg)	VT108 (30mg/kg)	VT108 (30mg/kg)	VT108 (30mg/kg)	VT108 (30mg/kg)	VT108 (30mg/kg)	VT108 (30mg/kg)	VT108 (30mg/kg)	Trametinib (0.3mg/kg)	Trametinib (0.3mg/kg)	Trametinib (0.3mg/kg)	Trametinib (0.3mg/kg)	Trametinib (0.3mg/kg)	Trametinib (0.3mg/kg)	Trametinib (0.3mg/kg)	Trametinib (0.3mg/kg)	Trametinib (0.3mg/kg) + VT108 (3mg/kg)	Trametinib (0.3mg/kg) + VT108 (3mg/kg)	Trametinib (0.3mg/kg) + VT108 (3mg/kg)	Trametinib (0.3mg/kg) + VT108 (3mg/kg)	Trametinib (0.3mg/kg) + VT108 (3mg/kg)	Trametinib (0.3mg/kg) + VT108 (3mg/kg)	Trametinib (0.3mg/kg) + VT108 (3mg/kg)	Trametinib (0.3mg/kg) + VT108 (3mg/kg)	Trametinib (0.3mg/kg) + VT108 (10mg/kg)	Trametinib (0.3mg/kg) + VT108 (10mg/kg)	Trametinib (0.3mg/kg) + VT108 (10mg/kg)	Trametinib (0.3mg/kg) + VT108 (10mg/kg)	Trametinib (0.3mg/kg) + VT108 (10mg/kg)	Trametinib (0.3mg/kg) + VT108 (10mg/kg)	Trametinib (0.3mg/kg) + VT108 (10mg/kg)	Trametinib (0.3mg/kg) + VT108 (10mg/kg)
0	0	0	0	0	0	0	0	0	0	0	0	0	0	0	0	0	0	0	0	0	0	0	0	0	0	0	0	0	0	0	0	0	0	0	0	0	0	0	0	0
4	26	13	49	16	87	127	71	53	32	-18	-7	0	22	2	40	18	29	62	17	56	10	53	13	28	37	63	12	-6	35	35	15	81	8	-12	62	-8	11	-8	15	14
7	85	64	72	54	144	227	100	86	50	-20	1	38	65	26	74	5	41	72	20	77	44	53	16	50	70	78	23	4	55	46	58	78	-8	-17	44	-24	-14	-27	7	4
11	143	120	182	95	147	307	173	142	59	-3	14	67	77	61	117	56	74	102	77	130	74	72	22	83	89	76	18	-1	50	64	61	134	-12	-11	36	2	5	3	-2	23
14	144	195	288	125	177	434	253	179	62	-2	61	82	107	62	147	73	128	112	124	135	94	63	53	117	116	74	17	-5	86	101	89	158	-28	-3	58	6	12	-6	-11	-17
18	173	204	326	150	288	493	295	221	112	23	112	169	164	116	161	139	136	153	155	150	171	84	83	127	118	49	27	7	64	90	74	151	-32	-9	26	1	19	2	-12	1
21	261	212	353	165	363	675	394	271	154	21	104	177	178	119	264	187	118	143	137	169	170	118	80	103	174	94	34	2	106	115	132	181	21	-5	78	-32	25	4	-23	3
25	382	248	551	209	469	856	425	304	193	19	196	199	225	171	357	250	136	146	190	204	156	143	134	145	152	80	13	3	132	82	147	226	6	-7	67	24	16	-8	5	-9
28	391	379	608	234	524	855	488	372	253	45	247	246	229	205	374	298	171	153	188	272	202	181	135	211	194	94	46	-10	164	88	131	245	-18	-19	38	45	54	15	5	16
32	478	457	635	281	591	1090	706	461	346	84	366	345	232	261	423	379	254	192	307	287	250	201	151	273	260	117	70	27	206	154	247	364	18	31	116	70	99	33	8	40
35	517	515	639	337	612	1316	709	489	368	63	376	330	231	311	481	464	298	242	314	283	274	240	175	285	279	133	55	44	263	147	268	270	23	33	63	88	100	49	26	13
39	571	535	646	382	636	1293	798	560	400	99	416	407	225	287	493	451	286	243	325	289	342	233	238	273	255	149	68	52	255	181	250	332	39	25	112	96	120	57	23	22
42	697	618	687	428	755	1399	925	635	476	105	550		239	420	676	594	291	312	395	336	378	297	256	455	308	199	110	59	267	236	236	461	33	70	164	117	178	80	57	27
46	797	763	776	449	771	1511	1051	760	623	164	618		260	475	757	800	371	348	448	359	350	321	302	580	384	227	117	79	308	217	350	434	50	82	186	100	183	104	105	61
