# Supplementary material for: Identification of resistance mechanisms to small-molecule inhibition of TEAD-regulated transcription
Source: EMBO Rep. 2024 Aug 5;25(9):14. doi: 10.1038/s44319-024-00217-3 (PMC11387499; doi:10.1038/s44319-024-00217-3)
Supplement: Supplementary file 10 — Source data Fig. 6 [file 44319_2024_217_MOESM10_ESM.zip › Figure 6/6B/Figure 6B.csv]

Days	Vehicle	Vehicle	Vehicle	Vehicle	Vehicle	Vehicle	Vehicle	Vehicle	VT108 (30mg/kg)	VT108 (30mg/kg)	VT108 (30mg/kg)	VT108 (30mg/kg)	VT108 (30mg/kg)	VT108 (30mg/kg)	VT108 (30mg/kg)	VT108 (30mg/kg)	Trametinib (0.3mg/kg)	Trametinib (0.3mg/kg)	Trametinib (0.3mg/kg)	Trametinib (0.3mg/kg)	Trametinib (0.3mg/kg)	Trametinib (0.3mg/kg)	Trametinib (0.3mg/kg)	Trametinib (0.3mg/kg)	Trametinib (0.3mg/kg) + VT108 (3mg/kg)	Trametinib (0.3mg/kg) + VT108 (3mg/kg)	Trametinib (0.3mg/kg) + VT108 (3mg/kg)	Trametinib (0.3mg/kg) + VT108 (3mg/kg)	Trametinib (0.3mg/kg) + VT108 (3mg/kg)	Trametinib (0.3mg/kg) + VT108 (3mg/kg)	Trametinib (0.3mg/kg) + VT108 (3mg/kg)	Trametinib (0.3mg/kg) + VT108 (3mg/kg)	Trametinib (0.3mg/kg) + VT108 (10mg/kg)	Trametinib (0.3mg/kg) + VT108 (10mg/kg)	Trametinib (0.3mg/kg) + VT108 (10mg/kg)	Trametinib (0.3mg/kg) + VT108 (10mg/kg)	Trametinib (0.3mg/kg) + VT108 (10mg/kg)	Trametinib (0.3mg/kg) + VT108 (10mg/kg)	Trametinib (0.3mg/kg) + VT108 (10mg/kg)	Trametinib (0.3mg/kg) + VT108 (10mg/kg)
0	0	0	0	0	0	0	0	0	0	0	0	0	0	0	0	0	0	0	0	0	0	0	0	0	0	0	0	0	0	0	0	0	0	0	0	0	0	0	0	0
4	-1.62	-2.44	0.77	0.13	5.21	2.7	4.51	3.94	1.59	4.71	0.5	1.85	6.11	0.63	2.68	2.23	1.81	3.17	0.78	1.36	1.77	1.73	3.25	3.33	-0.65	1.11	0.74	3.64	3.68	4.74	2.24	8.12	-0.87	3.47	2.14	-2.7	2.61	5.35	1.86	2
7	0.33	-4.45	1.14	0.76	4.23	-1.31	6.11	2.28	-3.93	2.06	-1.62	-0.73	4.48	-0.91	0.04	1.36	0.32	-0.05	-4.71	-1.58	-3.63	-5.9	1.27	1.64	-6.29	-4.11	-1.66	-3.28	0.96	1.85	-0.13	1.08	-1.78	3.83	0.28	-5.75	-1.3	3.36	-1.73	-2.55
11	4.89	-2.7	6.51	3.78	4.93	-1.22	4.75	2.12	-3.36	2.11	0.32	-0.6	8.21	0.95	1.53	4.6	3.43	3.83	-5.12	-2.06	-0.82	-6.45	1.18	-0.82	-6.07	2.51	3.73	-0.93	-0.91	-0.56	-1.64	0.9	-0.22	1.76	0.7	-5.49	-0.13	3.63	-3.41	-0.05
14	3.11	-3.53	10.06	3.12	1.83	-0.5	0.09	3.94	-1.55	3.58	-2.75	0.21	8.21	4.8	0.21	3.1	2.97	3.54	-6.08	-5.21	-1.59	-10.5	-2.49	-1.28	-7.16	1.84	4.65	-1.6	0.57	0.13	-2.63	1.57	1.04	0.72	-1.16	-5.24	-1.35	4.85	-2.97	-2.18
18	2.24	-6.97	9.85	3.2	4.79	-2.16	2.63	6.52	-0.18	3.82	-1.62	-3.91	10.41	5.26	-0.26	9.1	4.18	4.77	-2.88	-4.91	-2.36	-11.39	-4.38	-0.96	-4.36	3.96	2.44	-0.75	4.45	0.17	-1.16	3.28	-1.13	0.59	0.65	-2.28	-0.45	6.71	-2.3	-1.87
21	2.28	-3.53	8.75	6.36	5.59	0.09	1.32	9.61	-0.88	2.11	0.81	-4.17	7.98	4.89	-0.94	7.94	3.67	-2.6	-5.44	-2.72	-3.54	-13.12	-3.81	-2.42	-4.93	5.12	4.06	-1.02	3.59	-0.73	-0.86	3.32	-3.17	-1.62	0.98	-4.61	-1.71	5.35	-3.5	-2.69
25	1.41	-9.29	9.12	9.97	9.82	5	5.59	10.52	0.8	2.21	1.22	-8.13	6.58	4.26	-1.83	7.07	4.22	0.52	-5.85	-2.15	-4	-10.42	-2.26	1.73	-5.41	5.99	3.73	2.57	3.92	-0.78	0.95	4.13	-6.69	0.9	-0.19	-6.34	-4.04	5.17	-3.41	-2.64
28	3.19	-6.32	8.63	8.5	7.23	5.85	7.38	10.16	-2.3	-0.29	0.41	-10.1	6.53	6.3	-3.49	6	1.53	1.94	-6.58	-4.29	-2.09	-10.16	-4.09	0.27	-8.99	4.49	-1.61	-0.4	0.77	-1.34	-1.94	0.58	-7.3	-3.02	-0.7	-8.62	-6.61	1.63	-6.42	-4.92
32	2.03	-3.79	4.28	10.77	7.19	5.85	9.92	14.16	0.35	0.59	0.59	-13.46	5.93	7.93	-4.81	11.86	2.88	-5.06	-7.04	-5.87	-4	-11.56	-6.73	2.92	-8.42	3.96	5.21	-0.53	6.93	0.43	1.68	2.33	-4.17	-1.62	2.51	-6.64	-4.58	0.77	-2.22	-3.87
35	3.48	-1.35	-8.1	8.14	8.64	7.83	10.67	15.22	-1.19	-0.34	-0.54	-18.79	4.99	3.9	-6.55	11.48	6.26	0.47	-4.3	-4.29	4.73	-9.03	-0.85	2.19	-8.08	3.04	4.47	0.75	3.25	-2.89	-3.7	-0.72	-8.17	-4.24	0.93	-7.4	-9.84	-1	-4.65	-4.14
39	1.99	-0.52	-13.23	9.52	11.7	6.03	12.51	20.83	-0.49	-5.1	-2.57	-20.16	5.04	6.48	-6.72	8.04	2	1.09	-9.51	-8.28	0.95	-13.96	-6.02	2.42	-9.73	5.61	6.22	4.35	2.01	1.08	-1.33	1.62	-8.99	-7.53	0.74	-6.93	-7.78	2	-3.15	-1.41
42	2.24	-2.01	-8.02	11.7	12.59	7.02	11.05	16.18	0.8	-6.18	-0.95		4.81	2.04	-6.81	3.58	2.97	-3.78	-5.99	-6.49	-3.86	-10.5	-10.49	1.46	-7.33	3.72	3.59	1.69	3.83	0.26	-2.24	2.38	-11.25	-4.91	-0.56	-8.2	-7.01	-1.36	-3.19	0.73
46	1.82	-3.92	-9.85	11.53	12.59	10.36	14.15	17.04	1.06	-8.73	-2.48		4.81	4.8	-8.64	8.14	3.71	-7.04	-10.11	-8.11	-0.32	-9.24	-6.68	1.41	-6.94	7.01	8.29	6.97	7.7	4.35	2.67	1.48	-9.04	-4.19	-0.42	-9.93	-6.61	-0.86	-2.7	0.86
