# Supplementary material for: Identification of resistance mechanisms to small-molecule inhibition of TEAD-regulated transcription
Source: EMBO Rep. 2024 Aug 5;25(9):14. doi: 10.1038/s44319-024-00217-3 (PMC11387499; doi:10.1038/s44319-024-00217-3)
Supplement: Supplementary file 10 — Source data Fig. 6 [file 44319_2024_217_MOESM10_ESM.zip › Figure 6/6D/Figure 6D.csv]

Days	Vehicle	Vehicle	Vehicle	Vehicle	Vehicle	Vehicle	Trametinib (0.3mg/kg)	Trametinib (0.3mg/kg)	Trametinib (0.3mg/kg)	Trametinib (0.3mg/kg)	Trametinib (0.3mg/kg)	Trametinib (0.3mg/kg)	VT01 (30mg/kg)	VT01 (30mg/kg)	VT01 (30mg/kg)	VT01 (30mg/kg)	VT01 (30mg/kg)	VT01 (30mg/kg)	Trametinib (0.3mg/kg) + VT01 (30mg/kg)	Trametinib (0.3mg/kg) + VT01 (30mg/kg)	Trametinib (0.3mg/kg) + VT01 (30mg/kg)	Trametinib (0.3mg/kg) + VT01 (30mg/kg)	Trametinib (0.3mg/kg) + VT01 (30mg/kg)	Trametinib (0.3mg/kg) + VT01 (30mg/kg)
0	0	0	0	0	0	0	0	0	0	0	0	0	0	0	0	0	0	0	0	0	0	0	0	0
3	4.57	5.23	6.46	1.15	2.66	3.13	0.49	-0.04	-2.79	-3.24	0.14	-2.44	4.7	3.71	4.07	6.64	1.18	10.36	4.54	7.1	1.89	0.7	8.99	-2.73
7	6.61	5.34	7.21	3.25	4.26	3.38	-0.98	2.38	-0.04	2.27	4.48	-0.73	5.59	3.47	4.88	6.73	3.11	10.45	0.16	3.55	0.08	1.18	9.13	-1.79
10	8.58	7.53	8.71	9.56	5.5	7.3	1.11	3.22	2.84	7.49	6.68	2.27	6.16	1.83	6.16	6.02	1.34	9.37	2.29	2.79	-0.51	-0.09	8.07	-4.25
14	10.27	8.35	14.6	10.71	5.59	6.55	1.76	2.38	5.28	4.97	11.16	6.03	7.01	1.91	10.61	5.98	-1.01	12.11	5	3.88	-3.54	0.09	11.51	-4.13
17	13.26	8.5	15.26	16.98	5.55	13.6	4.1	3.57	8.33	6.94	16.81	6.03	6.12	2.03	8.29	7.02	-0.8	7.99	-0.97	5.82	-2.6	0.35	9.72	0.31
21	15.11	11.74	17.28	23.19	6.92	15.94	3.57	5.59	6.23	4.34	12.37	8.25	5.15	1.79	11.88	5.19	0.42	10.83	-0.08	6.63	-2.24	-0.96	11.93	-2.46
24	17	12.48	20.36	25.01	8.61	19.41	3.61	5.9	1.2	6.69	13.12	7.61	5.51	0.52	11.74	7.23	0.21	8.66	2.48	7.95	-1.89	1.66	12.52	-4.64
28	17.95	13.81	13.59	25.3	9.72	22.54	-2.01	3.92	1.12	6.65	11.58	4.28	5.19	1.75	13.73	7.06	-0.71	7.76	2.33	8	1.14	-0.48	13.85	-4.56
31	18.77	14.55	21.68	30.22	9.32	23.34	-1.44	6.34	5.24	6.69	11.48	7.52	3.61	-0.6	12.97	8.26	-4.37	8.99	1.09	8.47	-3.85	-0.26	15.18	-5.89
35	24.32	17.51	24.27	40.89	14.07	25.42	-4.35	8.63	4.81	7.15	16.34	10.9	4.13	1.35	12.64	7.85	-3.99	13.77	1.28	10.65	-8.53	-2.1	12.11	-3.55
38	21.21	16.97	23.18	34.77	10.21	26.51	-4.22	14.19	7.77	11.03	14.85	12.95	2.88	0	13.49	6.15	-4.74	15.85	-1.4	11.59	-7.63	-3.41	13.53	-4.29
42	24.24	17.98	19.79	37.11	11.23	24.48	-2.17	10.18	6.53	8.63	17.88	13.21	-1.78	-2.03	13.26	4.11	-8.1	12.49	-0.58	9.18	-11.01	-6.73	12.02	-13.33
