# Supplementary material for: Identification of resistance mechanisms to small-molecule inhibition of TEAD-regulated transcription
Source: EMBO Rep. 2024 Aug 5;25(9):14. doi: 10.1038/s44319-024-00217-3 (PMC11387499; doi:10.1038/s44319-024-00217-3)
Supplement: Supplementary file 10 — Source data Fig. 6 [file 44319_2024_217_MOESM10_ESM.zip › Figure 6/6C/Figure 6C.csv]

Days	Vehicle	Vehicle	Vehicle	Vehicle	Vehicle	Vehicle	Trametinib (0.3mg/kg)	Trametinib (0.3mg/kg)	Trametinib (0.3mg/kg)	Trametinib (0.3mg/kg)	Trametinib (0.3mg/kg)	Trametinib (0.3mg/kg)	VT01 (30mg/kg)	VT01 (30mg/kg)	VT01 (30mg/kg)	VT01 (30mg/kg)	VT01 (30mg/kg)	VT01 (30mg/kg)	Trametinib (0.3mg/kg) + VT01 (30mg/kg)	Trametinib (0.3mg/kg) + VT01 (30mg/kg)	Trametinib (0.3mg/kg) + VT01 (30mg/kg)	Trametinib (0.3mg/kg) + VT01 (30mg/kg)	Trametinib (0.3mg/kg) + VT01 (30mg/kg)	Trametinib (0.3mg/kg) + VT01 (30mg/kg)
0	0	0	0	0	0	0	0	0	0	0	0	0	0	0	0	0	0	0	0	0	0	0	0	0
3	-14	23	66	65	35	38	-5	-2	-9	11	16	6	5	-11	3	42	-6	-25	-4	15	-42	-9	-18	-21
7	0	46	164	120	118	131	28	61	41	122	102	39	27	-4	61	119	24	19	-17	14	-26	-10	-26	13
10	20	52	205	311	140	187	7	56	72	112	88	87	6	23	99	226	13	33	41	64	-19	42	5	50
14	104	75	286	549	199	403	26	115	166	232	153	110	59	33	122	354	45	67	91	130	0	14	-11	56
17	180	113	409	706	233	410	-10	155	235	447	260	283	58	62	188	689	37	118	110	226	5	-11	43	103
21	232	162	420	811	247	434	-34	217	234	525	305	281	75	78	218	715	47	155	133	249	15	6	39	98
24	304	196	709	983	247	467	-45	231	165	561	338	413	145	140	274	709	60	273	132	305	-7	-7	65	85
28	343	346	811	1380	260	543	-62	331	226	719	403	425	193	141	464	1048	61	356	228	319	74	52	124	122
31	460	488	543	1609	282	674	-74	401	255	813	504	531	227	172	489	1345	55	395	187	367	42	47	171	134
35	534	546	1017	2051	296	731	-79	432	265	944	547	576	336	260	646	1392	84	364	245	510	83	94	216	176
38	606	553	1200	2331	318	816	-80	470	305	1092	557	613	343	306	633	1857	95	469	267	468	99	115	302	186
42	758	694	1283	2406	315	866	-83	533	338	1163	577	678	377	378	746	1992	108	482	255	597	75	102	327	170
